# Supplementary material for: Neural circuit mechanisms underlying context-specific halting in Drosophila
Source: Nature. 2024 Oct 2;634(8032):191–200. doi: 10.1038/s41586-024-07854-7 (PMC11446846; doi:10.1038/s41586-024-07854-7)
Supplement: Supplementary file 16 — Source Data Fig. 1 [file 41586_2024_7854_MOESM16_ESM.xlsx]

## Sheet: Figure 1a
Control	14.235	13.7515	13.9153	14.9428	15.6806	15.8513	15.9203	16.5312	16.9107	17.1942	17.5917	17.9549	18.2791	18.3879	18.3512	18.2268	17.9716	17.8504	17.8638	17.8059	17.3575	16.4627	15.6615	14.8844	13.8196	12.6479	11.4246	10.3209	9.34864	8.44091	7.68656	6.96639	6.11009	5.17694	4.3226	3.93132	3.81507	3.45859	3.19413	3.45353	3.95325	4.46969	4.84145	5.25169	5.62594	5.83264	6.14795	6.67675	7.30298
	16.8137	17.5702	18.4028	19.0561	19.6772	20.2584	20.6913	20.848	21.3503	21.7697	21.8768	21.8113	21.593	21.3892	21.2175	20.9696	20.439	19.5552	18.3981	16.9351	15.442	14.1317	12.9799	12.0145	11.2996	10.9724	10.8695	10.7005	10.5376	10.5796	10.8328	11.3114	12.1359	13.3316	14.784	16.3434	17.907	19.1545	20.0179	20.6521	20.9577	21.1813	21.5555	21.6767	21.1723	20.3467	19.6948	19.1871	18.7019
	8.35422	8.87209	10.7103	11.0933	10.2929	10.5983	11.7959	13.0148	13.9473	14.8275	15.5189	16.0429	16.6334	17.1679	17.4443	17.7749	18.2327	18.4107	18.0578	17.4147	16.6855	15.9002	15.2294	14.7565	14.5583	14.5785	14.4667	14.1737	14.2266	14.7972	15.4512	16.1887	16.981	17.7289	18.802	20.2006	21.4724	22.2877	22.6488	22.4364	21.4964	20.3071	19.3038	18.1383	16.8981	15.9979	15.2085	14.4664	13.7913
	17.9422	17.9308	17.9911	19.0312	19.4174	17.7061	16.6763	17.5821	18.0739	18.4005	18.6062	18.7227	18.6791	18.6173	18.8223	18.9889	18.9563	19.1337	19.7217	20.3934	20.7352	20.767	20.5081	20.1428	19.9082	19.8392	20.1525	20.7461	21.214	21.3333	21.3388	21.652	22.1702	22.556	22.9022	23.1808	23.1438	22.9953	22.9461	23.059	23.2448	23.0286	22.2274	21.3165	20.7358	20.4556	20.0484	19.427	18.7837
	15.1179	15.9653	16.5764	16.7302	17.3291	17.7668	18.2861	18.5923	18.8889	19.2138	19.3366	19.4166	19.5336	19.4889	19.342	19.1284	18.8507	18.71	18.6076	18.4854	18.4395	18.196	17.6221	16.9392	16.119	15.101	13.9423	12.764	11.7205	10.7056	9.64317	8.6335	7.50638	6.25891	4.98833	3.6604	2.51949	1.75557	1.13809	0.627703	0.358669	0.267899	0.23392	0.236334	0.235262	0.228604	0.224692	0.245671	0.259059
	12.0913	12.297	13.0712	13.4186	13.6767	13.7104	14.1092	14.1684	14.3826	14.6834	14.9623	15.0667	15.1873	15.4007	15.7428	16.1543	16.4443	16.5545	16.5074	16.5312	16.8802	17.3669	17.7603	18.2807	18.8008	19.1869	19.611	20.0145	20.24	20.3637	20.5668	20.9433	21.525	22.2175	22.5922	22.675	22.9921	23.3783	23.436	23.3302	23.0536	22.4665	21.8459	21.4116	21.0329	20.5249	20.1673	19.9538	19.6898
	28.8695	28.2742	27.602	27.9448	27.4312	26.8005	26.6597	26.425	25.9299	25.1309	24.3472	23.5771	22.7747	22.1826	21.9441	21.7938	21.4308	20.7704	19.7877	19.0089	18.7159	18.3341	17.9458	18.0006	18.3048	18.6916	19.2953	20.0487	20.5444	20.6	20.6998	21.2871	22.2249	23.2625	24.1149	24.7201	25.1834	25.5325	25.8048	26.0501	26.276	26.4184	26.258	25.966	25.9412	26.0034	25.9101	25.9412	26.1209
	18.8464	18.0829	16.4369	16.6485	17.3547	18.0287	16.791	15.051	14.0705	13.0834	12.145	11.4497	10.5886	9.5374	8.7689	8.14332	7.40211	6.69471	6.19279	6.08827	6.70614	7.5749	8.55044	9.51456	10.6389	11.9895	13.2704	14.4484	15.3145	15.5507	15.5623	15.7947	16.0136	16.0499	16.1651	16.3718	16.4685	16.587	16.8298	16.8338	16.6298	16.6346	16.8579	17.241	17.6419	17.5613	17.0541	16.7383	16.8072
	7.51034	7.89056	6.66033	5.76004	6.42747	7.85484	9.05652	9.79624	10.3659	11.0257	11.4839	12.2061	13.33	14.3277	15.338	16.1869	16.554	16.836	17.2725	17.5603	17.6337	17.7949	18.0403	18.0526	17.7817	17.4434	17.0015	16.5007	16.2621	16.1183	15.987	16.0005	15.8941	15.6684	15.4811	15.3463	15.2326	14.9104	14.2532	13.4438	13.0205	12.7496	12.4668	12.1225	11.5873	10.8872	10.1402	9.47245	8.86237
	3.48579	3.76084	6.07187	9.28659	11.431	12.7374	13.7263	15.0556	16.3411	17.6499	18.9995	19.8289	19.6928	19.2403	19.0981	19.0328	19.0387	19.1695	19.1525	19.3118	19.728	19.8853	19.9606	20.0855	20.0479	19.9107	19.9969	20.6337	21.3679	21.3859	20.9129	20.6489	20.6457	20.7036	20.5953	20.2612	19.9211	19.5596	19.2529	19.1516	19.2158	19.4878	19.7939	19.9869	20.1894	20.3116	20.0691	19.8309	19.9762
	19.9037	19.4708	19.7476	20.3615	18.197	15.329	13.9854	13.9027	13.6416	13.5641	13.6847	13.6372	13.3403	13.0775	13.1682	13.7529	14.8721	16.282	17.8758	19.4244	20.5939	21.3123	21.8382	22.2498	22.4291	22.414	22.5115	22.7118	22.6081	22.2934	21.9745	21.575	21.1198	20.4484	19.5358	18.7822	18.3272	18.0066	17.8127	17.7594	17.9462	18.3479	18.6745	18.961	19.3431	19.749	20.1845	20.7281	21.3797
	0.203988	0.302997	0.27857	0.262925	0.221076	0.193169	0.194732	0.207346	0.304367	0.541914	0.951114	1.48404	2.02024	2.56551	3.24654	4.02691	4.85268	5.784	6.79332	7.81792	8.84308	9.86608	10.8042	11.5516	12.1818	12.7003	13.0264	13.308	13.6283	13.6648	13.4243	13.1039	12.5981	11.8718	11.037	10.3419	9.9813	9.86175	9.89645	9.874	9.59755	9.37591	9.43585	9.60748	9.88073	10.324	10.928	11.6148	12.3357
	24.5302	23.9043	21.584	21.5352	21.7113	21.8768	22.5408	23.0496	23.1212	22.9884	23.0591	23.5704	24.1049	24.2924	24.1409	23.8774	23.8635	24.0019	23.8862	23.6793	23.6421	23.604	23.4416	23.4479	23.4476	23.0649	22.6138	22.2338	21.8754	21.6125	21.4025	21.0948	20.6426	20.2659	19.9331	19.4573	19.0118	18.4132	17.3993	16.6736	16.4818	16.4875	16.6112	16.7981	17.1729	17.5709	17.7899	18.2293	18.7973
	16.668	17.0811	18.0678	20.5989	21.3049	21.8702	22.649	22.9483	23.5326	24.161	24.6339	25.0616	25.2477	24.4823	23.321	22.6925	22.2424	21.7455	21.2307	20.5625	20.0569	19.8176	19.6062	19.332	19.0061	18.6282	18.2027	18.0455	18.672	19.6687	20.2714	20.7834	21.4485	22.0593	22.7657	23.4833	23.8903	24.1189	24.3903	24.6865	25.0859	25.5679	26.0082	26.219	26.2539	26.404	26.5489	26.5059	26.3789
	0.0914075	0.121877	0.0914075	0.135994	0.124103	0.107105	0.168744	0.216866	0.240441	0.245221	0.239622	0.25905	0.284453	0.278245	0.277454	0.287105	0.306854	0.344058	0.343836	0.332796	0.345474	0.559012	0.97055	1.43571	1.83418	2.12951	2.35407	2.57745	2.72024	2.81594	2.95423	3.19337	3.57002	4.17133	4.82364	5.37766	5.71124	5.86688	6.07977	6.62918	7.45699	8.38055	9.43087	10.5887	11.7751	13.1289	14.4076	15.3393	16.0771
BB	14.3658	13.6349	11.6938	12.5792	14.3186	15.9641	17.3653	18.6363	19.4719	20.1614	21.1136	22.3913	23.7249	24.7764	25.4228	25.8752	26.1857	26.5091	26.901	27.1136	27.3231	27.2186	26.5296	26.0838	25.8778	25.4798	24.9721	24.3171	23.7149	23.3762	23.0955	22.7518	22.5039	22.258	21.905	21.8058	22.2349	22.9348	23.4808	24.0769	24.7258	25.2214	25.8169	26.5193	27.0874	27.5833	28.1663	28.5786	28.3619
	13.8046	13.0179	10.7038	11.7068	12.4642	11.2759	10.9573	11.5123	11.6814	12.0476	12.6217	13.528	14.3756	15.0325	15.683	16.3685	17.0902	17.959	18.889	19.6396	20.0964	20.2117	20.117	19.9375	19.6957	19.4708	19.3622	19.2398	19.0068	18.6959	18.3215	18.1189	18.224	18.4224	18.5728	18.5684	18.5566	18.8754	19.2932	19.5937	19.8119	19.9341	20.0787	20.2485	20.4001	20.5813	20.6125	20.3005	19.7924
	25.439	25.9993	27.2123	26.5883	26.0125	25.2217	24.3184	23.1645	22.7559	22.442	21.8911	21.2961	20.7222	20.4728	20.6439	20.8941	21.2729	21.6916	21.9754	22.3352	22.9628	23.7544	24.5946	25.1753	25.6289	26.4319	27.2184	27.7018	28.1417	28.5396	28.7049	28.7278	28.7859	28.8968	29.0655	29.0102	28.8472	28.8557	28.7547	28.4364	27.5439	25.9278	24.4903	23.3385	22.5606	22.313	22.107	21.8192	21.6889
	32.4892	31.7936	31.1926	31.7608	31.3575	30.8292	30.1506	29.7106	29.1647	27.9154	26.5671	25.4817	24.214	22.5457	20.6786	18.9554	17.5094	16.131	14.929	13.9689	12.9658	11.7075	10.2373	9.21639	9.24096	9.67627	9.86624	9.81371	9.76591	9.88529	10.0381	10.2518	10.851	11.5516	12.0008	12.366	13.0542	13.7477	13.8401	13.3892	12.8288	12.564	12.8756	13.6506	14.5678	15.4484	16.221	16.7286	16.9677
	14.9077	12.9925	8.885	6.46424	5.08459	4.21095	3.65015	3.25889	2.27439	1.28054	0.696991	0.480395	0.42393	0.401235	0.382853	0.398446	0.410888	0.435501	0.430028	0.478005	0.689425	1.02647	1.51688	2.11149	2.43752	2.75808	3.39783	4.28089	5.33254	6.4723	7.62234	8.78256	9.95837	11.0968	12.0518	12.8305	13.458	13.8052	13.7715	13.687	13.4815	13.0209	12.3407	11.449	10.3908	9.26618	8.13659	6.98524	5.872
	13.0328	12.6998	12.8067	12.532	11.5198	11.1108	10.4783	9.56974	9.1511	8.86175	8.54638	8.21421	7.86594	7.67849	7.77434	8.0118	8.19723	8.33301	8.62006	9.084	9.77798	10.7182	11.5773	11.8706	11.669	11.4903	11.3875	11.1744	10.9472	10.823	10.7931	10.8685	10.9852	11.0787	11.1038	10.9647	10.7198	10.3751	10.0568	10.0806	10.2737	10.5021	10.7768	10.9598	11.0764	11.1428	11.0044	10.6561	10.2497
	17.2586	17.5903	16.958	17.5882	18.5931	19.0182	19.1056	18.5798	18.1426	17.5698	16.9528	16.5957	16.4384	16.2289	15.9969	15.8162	15.53	15.2783	15.2002	15.0215	14.8113	14.7676	14.9338	15.2313	15.6061	15.8652	15.8045	15.7481	15.7411	15.4821	15.1256	15.0036	14.9235	14.8243	14.907	14.9544	15.0045	15.1716	15.3015	15.2349	15.0057	14.8079	14.4174	13.74	13.1061	12.7664	12.6133	12.3366	11.9158
	15.2334	15.1003	14.5477	12.7146	11.0987	11.202	11.9386	12.9189	13.0496	13.142	13.3893	13.8177	14.3488	15.1303	16.1305	17.0407	17.7706	18.2949	18.8249	19.4184	19.7482	19.8311	19.913	19.874	19.6526	19.3064	18.8831	18.5402	18.2756	18.0841	17.9094	17.6433	17.2351	16.4467	15.3041	14.0676	12.758	11.4638	10.4167	9.59332	8.78318	7.87906	6.85308	5.69819	4.49054	3.44211	2.59952	1.83711	1.23735
	0.159813	0.257231	0.427075	0.377289	0.320045	0.383102	0.38041	0.377939	0.382442	0.371788	0.373599	0.393739	0.387651	0.384725	0.396866	0.459314	0.49819	0.472586	0.438828	0.464499	0.478996	0.4577	0.446906	0.493107	0.571125	0.571473	0.527703	0.527761	0.556382	0.553715	0.488922	0.460278	0.47249	0.4602	0.431995	0.408535	0.422972	0.406812	0.349559	0.279744	0.25133	0.243754	0.21707	0.216645	0.199009	0.192313	0.206438	0.219375	0.207938
	3.28662	3.28102	2.73986	4.21598	4.82405	5.16881	5.31258	5.05963	5.06706	5.06031	5.0215	5.07677	5.2332	5.14407	4.84645	4.58103	4.43852	4.2767	3.79458	3.41624	3.17628	3.07307	3.07307	3.08747	3.13818	3.44264	3.90977	4.25887	4.56076	4.74546	4.79521	4.86809	4.96955	5.11878	5.15274	5.39868	5.72935	5.92462	6.01087	5.98235	5.71572	5.31073	4.97977	4.70323	4.4861	4.37842	4.16179	3.94985	4.05373
	21.238	21.1452	21.1143	19.5303	18.5596	17.4748	17.1267	16.9698	16.8467	16.4775	15.643	14.7574	14.0374	13.1712	12.442	11.9896	11.4254	10.6824	9.99255	9.22326	8.25318	7.47096	6.86607	6.07384	5.61622	5.73175	5.69802	5.50431	5.8804	6.46275	6.66396	6.80816	7.46961	8.45534	9.42854	10.258	10.5551	10.5454	10.7367	10.6607	10.236	10.1121	10.1012	9.88596	9.28731	8.80381	8.57274	8.01562	7.2019
	16.3302	15.0848	13.2011	12.3039	12.1935	12.5054	12.8864	13.3852	13.3898	13.5747	14.3357	15.3131	16.1618	16.9602	17.8073	18.5952	19.1584	19.5979	20.1556	20.8281	21.3539	21.7265	22.0572	22.4173	22.5748	22.357	22.0981	21.8969	21.6052	21.074	20.3107	19.7897	19.5306	18.979	18.2968	17.8752	17.5187	17.1781	16.8368	16.4855	16.2801	16.1603	16.2443	16.5538	17.0389	17.6678	18.0652	18.3032	18.7565
	13.1992	12.7634	14.3115	14.9592	15.6912	16.7373	17.2163	16.1971	16.1804	16.5061	16.9143	16.8835	16.5899	16.2114	15.6591	15.2322	14.9159	14.5519	14.0536	13.5072	13.4028	13.9337	14.6056	14.9526	15.1801	15.5763	16.0706	16.6032	17.0503	17.3788	17.6808	17.9603	18.2017	18.5128	18.8093	18.8965	18.805	18.8062	18.7991	18.3723	17.7405	17.3551	16.951	16.3728	15.9032	15.3572	14.797	14.5212	14.482
	0.107639	0.143519	0.107639	0.102634	0.089785	0.126217	0.147659	0.395273	0.579138	0.841414	1.44445	2.34811	3.21963	3.97456	4.9452	6.29063	7.75363	9.09022	10.3932	11.8187	13.4037	14.9822	16.3016	17.53	18.6576	19.312	19.5688	19.8073	20.1557	20.2956	19.8801	18.8858	18.2202	17.8785	17.4055	16.6956	16.119	15.7802	15.4038	15.0433	14.7687	14.5081	14.1573	13.4408	12.5684	11.8301	11.4222	10.9172	10.2507
	21.146	22.2349	21.0241	19.3661	19.6832	19.6473	19.9725	20.2974	20.3469	20.3972	20.1602	20.0112	20.3873	20.9347	21.2109	21.4785	21.843	22.0247	22.1604	22.3626	22.4338	22.1519	21.7853	21.7032	21.7278	21.7941	21.8125	21.8054	21.9213	21.9208	21.6711	21.2291	20.6543	20.2287	20.0155	19.9338	20.124	20.4957	20.6005	20.418	19.9847	19.4511	18.8906	18.1712	17.4837	16.9809	16.8436	17.1776	17.2764
	10.3478	10.4187	7.79065	6.19891	6.26046	7.21057	8.1888	9.38548	10.0798	10.7706	11.4307	12.2503	13.2696	14.0293	15.084	16.0163	16.6825	17.2914	17.7789	18.0682	18.3694	18.6047	18.6526	18.6138	18.4867	18.1728	17.8182	17.6085	17.4669	17.2591	17.1775	17.0885	16.7364	16.5971	16.7055	16.5723	16.2059	15.5907	14.9306	14.6431	14.7241	14.9298	15.2138	15.666	16.1238	16.278	16.5061	16.8624	16.7291
	9.11856	9.00878	6.66557	5.15793	4.05608	3.42275	3.0431	2.93631	2.51993	2.19485	1.852	1.86058	2.02499	2.04932	2.0903	2.26593	2.46007	2.55934	3.00086	3.83094	4.96054	7.50605	10.9589	12.185	12.3212	12.5938	12.7942	13.1208	13.5062	13.7902	14.2386	15.1419	16.2025	16.4893	16.0524	15.357	13.298	10.467	9.85706	10.1177	10.1935	10.2065	10.0357	9.81827	9.56008	8.94583	7.86525	6.71374	5.95142
	15.0347	13.4289	10.2819	8.54946	9.03767	9.99992	10.4374	11.2056	11.2772	11.4157	12.03	12.8582	13.7408	14.6204	15.1076	15.2653	15.3132	15.2926	15.2576	15.2774	14.9762	14.27	13.4812	12.6668	11.8965	11.1744	10.6572	10.372	10.1362	10.0155	9.95133	9.75651	9.5482	9.33434	9.10644	9.0594	9.08598	9.16345	9.48242	9.87428	10.1555	10.3312	10.5188	10.7316	11.0008	11.3423	11.6435	11.7315	11.7607
FG	1.12467	0.92491	0.821699	0.687578	0.556843	0.483307	0.451958	0.443757	0.409613	0.342517	0.319691	0.317092	0.280238	0.281832	0.2742	0.292319	0.304685	0.302973	0.297596	0.296964	0.284983	0.292604	0.249963	0.244909	0.26158	0.262571	0.253542	0.265833	0.259348	0.258822	0.242515	0.270547	0.283614	0.278374	0.289943	0.316403	0.309104	0.31532	0.288528	0.28476	0.2839	0.278954	0.250228	0.241327	0.255203	0.252322	0.231941	0.234674	0.24211
	14.3926	14.983	16.2786	17.1667	17.4804	17.5148	18.0222	18.3332	18.5174	18.5509	18.2477	17.6581	17.0439	16.2513	15.1692	14.195	13.3219	12.3318	11.2022	10.1076	8.93847	7.82526	6.86576	6.07733	5.51944	5.24203	4.90122	4.31946	4.06929	3.96888	3.77123	3.63441	3.60782	3.59436	3.5126	3.60009	3.55797	3.33895	3.18045	3.1638	3.27321	3.69732	4.46779	5.07059	5.63974	6.2325	6.85305	7.55243	8.29102
	13.9036	14.2088	14.7324	15.1204	15.1512	15.3209	15.2648	15.5231	15.7206	15.7616	15.7451	15.7856	15.9052	16.017	16.0468	16.0497	16.0786	16.1519	16.2	16.3308	16.6181	16.9074	16.9859	16.8384	16.7485	16.8194	16.9077	16.8389	16.7112	16.587	16.4874	16.4997	16.3949	16.0816	15.5194	14.7347	13.9218	13.3059	13.2511	13.5002	13.4688	13.2041	13.0743	13.1622	13.3357	13.3968	13.2741	13.2033	13.4112
	12.9898	13.4416	14.2068	14.7173	15.5281	15.8958	15.1244	14.5635	14.4129	14.1863	13.9447	13.7274	13.4008	13.0152	12.5149	11.9375	11.3657	10.7227	10.1978	10.1287	10.2999	10.208	9.81376	9.54771	9.64144	9.86134	9.99617	10.1567	10.4447	10.8669	11.267	11.5756	11.9294	12.3177	12.5314	12.4727	12.3113	12.4406	12.7874	12.9024	12.6478	12.3571	12.2479	12.2226	12.1121	11.769	11.2407	10.6781	10.2301
	18.2186	16.8514	15.6146	12.703	10.2684	10.2522	11.149	11.5807	11.325	11.2095	11.5074	11.9987	12.5227	13.2596	14.2357	15.0225	15.6772	16.3504	16.7365	16.8634	16.7912	16.4831	16.3396	16.5625	16.8081	16.7803	16.4729	16.2007	16.1416	16.2502	16.7565	17.4701	18.0508	18.5732	18.8607	19.2632	19.9337	20.1566	19.8651	19.4793	19.3497	19.351	19.2173	19.0377	18.8561	18.6657	18.4155	17.9598	17.4199
	10.0886	10.3916	11.608	12.3079	12.7609	12.7604	12.2009	11.6886	11.5689	11.5296	11.6667	11.7808	11.7563	11.7498	11.9223	12.2343	12.5225	12.761	12.8837	12.9229	13.0866	13.3039	13.5675	14.0793	14.4473	14.404	14.3181	14.3401	14.4148	14.4678	14.4506	14.4187	14.4192	14.5226	14.8646	15.4158	15.8228	15.7165	15.2587	14.9121	14.8575	14.78	14.5086	14.2066	13.9192	13.6166	13.3715	13.3158	13.3654
	10.4835	10.756	11.8621	12.0356	12.2381	12.3991	13.426	14.6054	15.3905	15.9676	16.509	16.9978	17.3864	17.7873	18.1361	18.4962	19.0493	19.6736	20.1009	20.2063	20.0791	19.6693	18.6889	17.4653	16.562	15.9885	15.6995	15.5538	15.3863	15.2258	15.0779	14.9272	14.7638	14.7622	14.9449	15.0671	15.3761	16.2578	17.5146	18.785	19.7228	20.214	20.7058	21.3807	21.9845	22.4616	22.8912	23.2474	23.3668
	21.1385	21.2145	21.5187	21.4806	21.7439	21.9669	21.9607	21.7796	21.7231	21.5707	21.3453	21.0836	20.9165	20.8283	20.4878	19.9998	19.4405	18.5252	17.3723	16.3374	15.7104	15.5987	15.5938	15.535	15.5996	15.7097	15.8353	15.8596	15.8746	16.277	16.8875	17.5255	18.4996	19.7781	20.911	21.5754	21.7768	21.9099	22.0817	22.1856	22.2452	22.1794	22.0052	21.3589	19.9358	18.3526	16.8844	15.7055	14.7083
	6.91366	7.78355	8.71821	8.75901	8.439	8.14778	8.50015	8.60986	8.76172	8.89283	8.59703	8.06642	7.59743	7.0852	6.582	6.2552	6.0518	5.86133	5.57859	5.16447	4.76143	4.43801	4.19686	4.03946	3.861	3.77782	3.78006	3.82935	4.07921	4.48164	4.86605	5.16722	5.43172	5.75172	6.10617	6.34392	6.37244	6.19243	5.88307	5.66831	5.64542	5.6321	5.46773	5.20558	5.02939	5.01399	5.08861	5.18994	5.0902
	16.7974	16.6482	15.1197	15.3938	15.2936	14.2684	13.0015	11.5078	10.4879	9.53464	8.59896	7.8506	7.11988	6.11372	5.05183	4.19645	3.5975	3.29594	3.14917	3.06952	3.14715	3.43319	3.8184	4.21801	4.74054	5.24288	5.62755	6.11403	6.76163	7.52619	8.35245	9.03694	9.60253	10.254	10.9469	11.5814	12.1521	12.8144	13.452	13.826	14.2685	14.7009	14.9822	15.3632	15.7924	15.9182	15.8523	15.8869	15.8035
	13.592	14.2364	15.8888	17.145	18.5427	18.9245	18.6907	18.7827	18.9122	18.6971	18.6557	18.7841	18.8211	18.87	18.7438	18.3249	17.957	17.6608	17.2305	16.8082	16.7506	16.8999	17.021	17.4689	18.2018	18.6389	18.8459	18.7704	18.4106	18.3471	18.6803	18.8513	18.9848	19.1061	18.6737	17.7578	16.5856	15.4894	14.8071	14.4145	14.0115	13.5566	13.3211	13.3612	13.3618	13.43	13.7087	13.9219	14.3884
	13.4021	13.4732	14.1266	15.7799	16.5772	17.4897	17.9159	18.1177	18.7822	19.4229	19.8532	20.3631	20.9769	21.3101	21.5683	21.8304	22.0027	22.2168	22.3648	22.5206	22.9619	23.4609	23.7577	23.9327	23.9637	23.591	22.5397	21.2803	20.445	19.9862	19.5848	19.2205	18.8796	18.574	18.1852	17.3983	16.3771	15.0802	13.4165	11.8767	10.9547	10.7033	10.6747	10.5294	10.2319	9.91348	9.61613	9.1173	8.59716
	6.29199	6.10107	5.62732	5.60341	5.84843	7.10895	7.97652	8.83712	9.60662	10.1689	10.3735	10.484	10.6877	10.9636	11.3457	11.7581	11.9978	12.0472	12.1211	12.2915	12.4817	12.747	12.8513	12.6188	12.4404	12.7004	13.1079	13.1327	12.9804	12.9623	13.1612	13.4775	13.6081	13.5673	13.4259	13.1182	12.6709	12.4449	12.6861	12.995	13.0621	13.1347	13.7233	14.3836	14.5829	14.5523	14.5253	14.6706	14.6855
	21.0042	20.8578	21.0156	21.8241	22.1696	21.9073	21.5656	21.767	21.8551	21.9459	22.204	22.3496	22.1735	21.5471	20.6001	19.6495	18.885	18.5022	18.4634	18.3385	18.011	17.6112	17.335	17.3728	17.5364	17.6619	17.6102	17.5051	17.9692	18.7182	19.2307	19.5129	19.4668	19.1753	18.8842	18.4252	17.5775	16.325	14.8256	13.1972	11.4745	10.0213	9.00571	7.87323	6.58448	5.53351	4.61035	3.70158	2.75471
	9.09149	9.4861	11.4421	11.2618	9.3798	9.45737	10.0508	9.9721	10.3202	11.1028	11.9925	12.6437	13.1054	13.5597	14.0588	14.856	16.0416	17.1093	17.7596	18.1658	18.5574	19.2947	20.2824	20.8794	20.9846	21.1688	21.3529	21.1448	20.926	20.9996	21.1807	21.1912	21.0447	21.0787	21.3497	21.549	21.3159	20.7745	20.3275	19.6198	18.3882	17.4871	17.4371	17.6801	17.9273	18.2172	18.5033	18.6193	18.494
	17.5062	16.5368	12.1638	9.92077	9.6554	8.4615	7.40323	7.12599	6.33247	5.65132	5.24738	5.11352	4.98101	4.92206	4.49647	3.88803	3.54515	3.55861	3.8143	4.16592	4.3714	4.46894	4.53272	4.61776	4.75172	4.93364	5.21873	5.57773	5.74898	5.90764	6.07356	6.13752	6.07744	5.87342	5.59093	5.60462	5.7509	6.07529	6.42897	6.6349	6.80949	7.22591	7.99768	8.83782	9.50379	10.0594	10.7142	11.4881	12.3704
BRK	14.3658	13.6349	11.6938	12.5792	14.3186	15.9641	17.3653	18.6363	19.4719	20.1614	21.1136	22.3913	23.7249	24.7764	25.4228	25.8752	26.1857	26.5091	26.901	27.1136	27.3231	27.2186	26.5296	26.0838	25.8778	25.4798	24.9721	24.3171	23.7149	23.3762	23.0955	22.7518	22.5039	22.258	21.905	21.8058	22.2349	22.9348	23.4808	24.0769	24.7258	25.2214	25.8169	26.5193	27.0874	27.5833	28.1663	28.5786	28.3619
	13.8046	13.0179	10.7038	11.7068	12.4642	11.2759	10.9573	11.5123	11.6814	12.0476	12.6217	13.528	14.3756	15.0325	15.683	16.3685	17.0902	17.959	18.889	19.6396	20.0964	20.2117	20.117	19.9375	19.6957	19.4708	19.3622	19.2398	19.0068	18.6959	18.3215	18.1189	18.224	18.4224	18.5728	18.5684	18.5566	18.8754	19.2932	19.5937	19.8119	19.9341	20.0787	20.2485	20.4001	20.5813	20.6125	20.3005	19.7924
	25.439	25.9993	27.2123	26.5883	26.0125	25.2217	24.3184	23.1645	22.7559	22.442	21.8911	21.2961	20.7222	20.4728	20.6439	20.8941	21.2729	21.6916	21.9754	22.3352	22.9628	23.7544	24.5946	25.1753	25.6289	26.4319	27.2184	27.7018	28.1417	28.5396	28.7049	28.7278	28.7859	28.8968	29.0655	29.0102	28.8472	28.8557	28.7547	28.4364	27.5439	25.9278	24.4903	23.3385	22.5606	22.313	22.107	21.8192	21.6889
	32.4892	31.7936	31.1926	31.7608	31.3575	30.8292	30.1506	29.7106	29.1647	27.9154	26.5671	25.4817	24.214	22.5457	20.6786	18.9554	17.5094	16.131	14.929	13.9689	12.9658	11.7075	10.2373	9.21639	9.24096	9.67627	9.86624	9.81371	9.76591	9.88529	10.0381	10.2518	10.851	11.5516	12.0008	12.366	13.0542	13.7477	13.8401	13.3892	12.8288	12.564	12.8756	13.6506	14.5678	15.4484	16.221	16.7286	16.9677
	14.9077	12.9925	8.885	6.46424	5.08459	4.21095	3.65015	3.25889	2.27439	1.28054	0.696991	0.480395	0.42393	0.401235	0.382853	0.398446	0.410888	0.435501	0.430028	0.478005	0.689425	1.02647	1.51688	2.11149	2.43752	2.75808	3.39783	4.28089	5.33254	6.4723	7.62234	8.78256	9.95837	11.0968	12.0518	12.8305	13.458	13.8052	13.7715	13.687	13.4815	13.0209	12.3407	11.449	10.3908	9.26618	8.13659	6.98524	5.872
	13.0328	12.6998	12.8067	12.532	11.5198	11.1108	10.4783	9.56974	9.1511	8.86175	8.54638	8.21421	7.86594	7.67849	7.77434	8.0118	8.19723	8.33301	8.62006	9.084	9.77798	10.7182	11.5773	11.8706	11.669	11.4903	11.3875	11.1744	10.9472	10.823	10.7931	10.8685	10.9852	11.0787	11.1038	10.9647	10.7198	10.3751	10.0568	10.0806	10.2737	10.5021	10.7768	10.9598	11.0764	11.1428	11.0044	10.6561	10.2497
	17.2586	17.5903	16.958	17.5882	18.5931	19.0182	19.1056	18.5798	18.1426	17.5698	16.9528	16.5957	16.4384	16.2289	15.9969	15.8162	15.53	15.2783	15.2002	15.0215	14.8113	14.7676	14.9338	15.2313	15.6061	15.8652	15.8045	15.7481	15.7411	15.4821	15.1256	15.0036	14.9235	14.8243	14.907	14.9544	15.0045	15.1716	15.3015	15.2349	15.0057	14.8079	14.4174	13.74	13.1061	12.7664	12.6133	12.3366	11.9158
	15.2334	15.1003	14.5477	12.7146	11.0987	11.202	11.9386	12.9189	13.0496	13.142	13.3893	13.8177	14.3488	15.1303	16.1305	17.0407	17.7706	18.2949	18.8249	19.4184	19.7482	19.8311	19.913	19.874	19.6526	19.3064	18.8831	18.5402	18.2756	18.0841	17.9094	17.6433	17.2351	16.4467	15.3041	14.0676	12.758	11.4638	10.4167	9.59332	8.78318	7.87906	6.85308	5.69819	4.49054	3.44211	2.59952	1.83711	1.23735
	0.159813	0.257231	0.427075	0.377289	0.320045	0.383102	0.38041	0.377939	0.382442	0.371788	0.373599	0.393739	0.387651	0.384725	0.396866	0.459314	0.49819	0.472586	0.438828	0.464499	0.478996	0.4577	0.446906	0.493107	0.571125	0.571473	0.527703	0.527761	0.556382	0.553715	0.488922	0.460278	0.47249	0.4602	0.431995	0.408535	0.422972	0.406812	0.349559	0.279744	0.25133	0.243754	0.21707	0.216645	0.199009	0.192313	0.206438	0.219375	0.207938
	3.28662	3.28102	2.73986	4.21598	4.82405	5.16881	5.31258	5.05963	5.06706	5.06031	5.0215	5.07677	5.2332	5.14407	4.84645	4.58103	4.43852	4.2767	3.79458	3.41624	3.17628	3.07307	3.07307	3.08747	3.13818	3.44264	3.90977	4.25887	4.56076	4.74546	4.79521	4.86809	4.96955	5.11878	5.15274	5.39868	5.72935	5.92462	6.01087	5.98235	5.71572	5.31073	4.97977	4.70323	4.4861	4.37842	4.16179	3.94985	4.05373
	21.238	21.1452	21.1143	19.5303	18.5596	17.4748	17.1267	16.9698	16.8467	16.4775	15.643	14.7574	14.0374	13.1712	12.442	11.9896	11.4254	10.6824	9.99255	9.22326	8.25318	7.47096	6.86607	6.07384	5.61622	5.73175	5.69802	5.50431	5.8804	6.46275	6.66396	6.80816	7.46961	8.45534	9.42854	10.258	10.5551	10.5454	10.7367	10.6607	10.236	10.1121	10.1012	9.88596	9.28731	8.80381	8.57274	8.01562	7.2019
	16.3302	15.0848	13.2011	12.3039	12.1935	12.5054	12.8864	13.3852	13.3898	13.5747	14.3357	15.3131	16.1618	16.9602	17.8073	18.5952	19.1584	19.5979	20.1556	20.8281	21.3539	21.7265	22.0572	22.4173	22.5748	22.357	22.0981	21.8969	21.6052	21.074	20.3107	19.7897	19.5306	18.979	18.2968	17.8752	17.5187	17.1781	16.8368	16.4855	16.2801	16.1603	16.2443	16.5538	17.0389	17.6678	18.0652	18.3032	18.7565
	13.1992	12.7634	14.3115	14.9592	15.6912	16.7373	17.2163	16.1971	16.1804	16.5061	16.9143	16.8835	16.5899	16.2114	15.6591	15.2322	14.9159	14.5519	14.0536	13.5072	13.4028	13.9337	14.6056	14.9526	15.1801	15.5763	16.0706	16.6032	17.0503	17.3788	17.6808	17.9603	18.2017	18.5128	18.8093	18.8965	18.805	18.8062	18.7991	18.3723	17.7405	17.3551	16.951	16.3728	15.9032	15.3572	14.797	14.5212	14.482
	0.107639	0.143519	0.107639	0.102634	0.089785	0.126217	0.147659	0.395273	0.579138	0.841414	1.44445	2.34811	3.21963	3.97456	4.9452	6.29063	7.75363	9.09022	10.3932	11.8187	13.4037	14.9822	16.3016	17.53	18.6576	19.312	19.5688	19.8073	20.1557	20.2956	19.8801	18.8858	18.2202	17.8785	17.4055	16.6956	16.119	15.7802	15.4038	15.0433	14.7687	14.5081	14.1573	13.4408	12.5684	11.8301	11.4222	10.9172	10.2507
	21.146	22.2349	21.0241	19.3661	19.6832	19.6473	19.9725	20.2974	20.3469	20.3972	20.1602	20.0112	20.3873	20.9347	21.2109	21.4785	21.843	22.0247	22.1604	22.3626	22.4338	22.1519	21.7853	21.7032	21.7278	21.7941	21.8125	21.8054	21.9213	21.9208	21.6711	21.2291	20.6543	20.2287	20.0155	19.9338	20.124	20.4957	20.6005	20.418	19.9847	19.4511	18.8906	18.1712	17.4837	16.9809	16.8436	17.1776	17.2764
	10.3478	10.4187	7.79065	6.19891	6.26046	7.21057	8.1888	9.38548	10.0798	10.7706	11.4307	12.2503	13.2696	14.0293	15.084	16.0163	16.6825	17.2914	17.7789	18.0682	18.3694	18.6047	18.6526	18.6138	18.4867	18.1728	17.8182	17.6085	17.4669	17.2591	17.1775	17.0885	16.7364	16.5971	16.7055	16.5723	16.2059	15.5907	14.9306	14.6431	14.7241	14.9298	15.2138	15.666	16.1238	16.278	16.5061	16.8624	16.7291
	9.11856	9.00878	6.66557	5.15793	4.05608	3.42275	3.0431	2.93631	2.51993	2.19485	1.852	1.86058	2.02499	2.04932	2.0903	2.26593	2.46007	2.55934	3.00086	3.83094	4.96054	7.50605	10.9589	12.185	12.3212	12.5938	12.7942	13.1208	13.5062	13.7902	14.2386	15.1419	16.2025	16.4893	16.0524	15.357	13.298	10.467	9.85706	10.1177	10.1935	10.2065	10.0357	9.81827	9.56008	8.94583	7.86525	6.71374	5.95142
	15.0347	13.4289	10.2819	8.54946	9.03767	9.99992	10.4374	11.2056	11.2772	11.4157	12.03	12.8582	13.7408	14.6204	15.1076	15.2653	15.3132	15.2926	15.2576	15.2774	14.9762	14.27	13.4812	12.6668	11.8965	11.1744	10.6572	10.372	10.1362	10.0155	9.95133	9.75651	9.5482	9.33434	9.10644	9.0594	9.08598	9.16345	9.48242	9.87428	10.1555	10.3312	10.5188	10.7316	11.0008	11.3423	11.6435	11.7315	11.7607
[truncated: 5,000 more columns]

## Sheet: Figure 1b
Control	BB	FG	BRK
43.6673	82.178	4.18459	6.19769
65.7485	34.2653	6.63489	4.84601
66.2683	15.8917	7.51204	5.86294
117.23	35.7262	7.81053	7.22938
112.811	20.8724	9.53223	7.07445
150.572	75.5028	5.66674	5.20359
151.683	16.1819	8.91761	5.06312
129.893	65.3012	8.96928	5.89869
126.667	101.491	3.12934	4.84691
119.586	37.8203	8.46086	4.91947
145.964	105.851	8.12855	4.7222
98.2978	31.5297	8.31338	5.9706
94.246	44.3858	8.0192	6.53578
155.569	66.5671	6.69639	3.80885
134.755	26.2064	7.25679	5.03413
	55.3437	8.14423	3.42609
			4.66119
			4.90774

## Sheet: Figure 1c
Control	BB	FG	BRK
12.4657	16.1494	2.96743	1.97921
13.2908	8.47082	3.43624	1.69754
12.744	4.67626	3.5552	1.79308
14.2317	6.91516	3.81526	1.81612
13.6282	7.24437	2.52972	1.63714
16.67	14.3069	3.26407	1.8384
18.5546	6.54426	2.7566	1.9781
16.5927	10.1545	3.48476	1.70528
17.0076	12.2046	2.0084	2.46756
15.7937	8.14017	3.45007	2.42116
13.7314	13.1904	2.46393	2.24011
18.9204	6.71789	3.16931	3.16875
13.3111	9.20069	4.74701	3.94331
15.1738	13.9341	3.91033	2.09508
15.9744	6.64505	2.988	2.80684
	8.78094	4.02781	1.65842
			2.6367
			2.25886

## Sheet: Figure 1d
n.a.

## Sheet: Figure 1e
n.a.

## Sheet: Figure 1f
n.a.

## Sheet: Figure 1g
BB (Velocity)	1.77641	2.34656	3.00306	3.72008	4.4608	5.18129	5.83718	6.38668	6.79594	7.04278	7.11681	7.0272	6.78464	6.42236	5.9849	5.51694	5.06178	4.65765	4.33165	4.10292	3.97793	3.94879	3.9951	4.08195	4.16674	4.20698	4.16775	4.032	3.80326	3.50503	3.17633	2.86164	2.60323	2.43368	2.37061	2.41682	2.56007	2.77624	3.03359	3.29601	3.52835	3.70011	3.78846	3.78055	3.67368	3.47513	3.20028	2.87132	2.51432
	6.10157	6.04624	5.88518	5.64223	5.35019	5.04621	4.76437	4.53584	4.38278	4.315	4.33011	4.40951	4.5275	4.65238	4.75531	4.81829	4.83628	4.81675	4.77576	4.73147	4.69899	4.68607	4.69193	4.70874	4.72418	4.72565	4.7038	4.65483	4.58198	4.49451	4.40551	4.32943	4.27912	4.26404	4.28969	4.35689	4.46206	4.59735	4.75019	4.90472	5.04316	5.14822	5.20653	5.21206	5.16854	5.09074	5.00443	4.94055	4.93036
	0.926999	1.16253	1.40977	1.66421	1.92364	2.18333	2.43692	2.67712	2.89486	3.08531	3.24758	3.37892	3.49714	3.60542	3.70673	3.80296	3.89257	3.976	4.05395	4.12644	4.1938	4.25068	4.28817	4.29551	4.26112	4.17971	4.05216	3.88543	3.69213	3.48452	3.27407	3.07053	2.88132	2.71575	2.58471	2.50096	2.4792	2.53119	2.6647	2.88119	3.17327	3.52684	3.92045	4.32706	4.7174	5.06115	5.33141	5.50786	5.57868
	5.57008	6.86305	8.20028	9.53229	10.8086	11.9784	12.995	13.8129	14.395	14.7179	14.7756	14.5644	14.1548	13.5912	12.9266	12.2149	11.5042	10.8345	10.2409	9.75251	9.39453	9.18722	9.13891	9.24509	9.48263	9.80753	10.1603	10.4704	10.6694	10.7053	10.5539	10.2293	9.78398	9.29966	8.87448	8.59988	8.5444	8.74137	9.1805	9.81711	10.5779	11.3732	12.1148	12.7217	13.1355	13.3296	13.3094	13.1177	12.8233
	13.0675	13.1146	13.1047	13.0176	12.8304	12.5211	12.0717	11.4729	10.7297	9.8636	8.91206	7.91738	6.93691	6.02468	5.22246	4.55537	4.0301	3.63824	3.3581	3.16105	3.01806	2.90304	2.79944	2.70023	2.60607	2.52411	2.46176	2.42595	2.42343	2.46092	2.54972	2.70513	2.94475	3.28602	3.73951	4.30684	4.97924	5.73785	6.558	7.41097	8.26665	9.09551	9.86809	10.5568	11.1369	11.5869	11.8927	12.0489	12.0597
	7.07531	6.96057	6.8706	6.80827	6.77094	6.75915	6.77787	6.84344	6.98359	7.23116	7.61912	8.17512	8.88449	9.71203	10.5927	11.4374	12.1458	12.6232	12.7971	12.6322	12.1392	11.3773	10.4429	9.45622	8.5407	7.79882	7.30284	7.08151	7.11779	7.36108	7.73045	8.13571	8.49555	8.74673	8.86023	8.83771	8.70324	8.49436	8.24458	7.97767	7.70659	7.43544	7.17095	6.92587	6.72002	6.57922	6.52167	6.55358	6.66417
	4.3437	5.28825	6.44664	7.81095	9.35448	11.0295	12.7735	14.5149	16.1818	17.7083	19.0421	20.1406	21.0015	21.6092	21.9733	22.1215	22.0942	21.9365	21.69	21.3879	21.0514	20.6904	20.3035	19.8826	19.4187	18.9053	18.3458	17.7535	17.1492	16.5581	16.0015	15.4937	15.0407	14.64	14.2863	13.9724	13.6912	13.436	13.2004	12.9804	12.7765	12.5983	12.4644	12.4029	12.4473	12.6286	12.9696	13.4762	14.1306
	10.8626	12.428	13.9685	15.384	16.589	17.5257	18.1888	18.6241	18.9152	19.1652	19.4607	19.8458	20.3287	20.8513	21.3347	21.6919	21.8473	21.7605	21.419	20.8504	20.1189	19.3122	18.5407	17.9131	17.5176	17.4072	17.5824	17.9933	18.5489	19.1334	19.6317	19.9484	20.0249	19.8489	19.4499	18.8925	18.2609	17.6397	17.1034	16.7029	16.4599	16.3708	16.4073	16.5279	16.689	16.851	16.9886	17.0908	17.1588
	12.4923	14.5139	16.2706	17.6846	18.7319	19.4274	19.8164	19.9464	19.8471	19.5277	18.9707	18.0964	16.975	15.6192	14.0933	12.5081	11.0038	9.72431	8.78947	8.27426	8.19845	8.53041	9.19948	10.1134	11.1763	12.3015	13.4181	14.4736	15.4312	16.2649	16.9577	17.4976	17.8788	18.1053	18.193	18.1726	18.0873	17.9887	17.9257	17.9374	18.0474	18.2574	18.5541	18.9101	19.2886	19.6534	19.9679	20.204	20.3475
	13.749	14.0926	14.1295	13.9079	13.5195	13.0811	12.7189	12.5415	12.6183	12.9681	13.5509	14.2551	14.997	15.6371	16.0586	16.183	15.9792	15.4701	14.7143	13.7978	12.8208	11.8768	11.0548	10.4239	10.0257	9.87736	9.95851	10.2234	10.6124	11.0601	11.5171	11.951	12.3446	12.6924	12.9859	13.2119	13.3524	13.3893	13.3154	13.1376	12.8798	12.5789	12.2755	12.0065	11.7967	11.6544	11.5735	11.5358	11.5191
	3.64421	3.74659	3.90694	4.11869	4.38322	4.71032	5.10426	5.56273	6.07641	6.62758	7.20272	7.77335	8.36927	8.97903	9.58915	10.1822	10.7361	11.2234	11.6209	11.9106	12.0814	12.1323	12.0641	11.8815	11.5935	11.2103	10.7546	10.2595	9.76854	9.33831	9.02255	8.87008	8.91809	9.17867	9.64781	10.2978	11.0772	11.9225	12.7526	13.4862	14.0554	14.413	14.5489	14.485	14.2657	13.9456	13.5702	13.1693	12.7564
	0.180969	0.273567	0.398105	0.557226	0.751519	0.978857	1.23482	1.51469	1.81563	2.13993	2.49717	2.90838	3.39192	3.96627	4.6441	5.42553	6.29376	7.21338	8.1322	8.98671	9.70892	10.2353	10.5155	10.5185	10.239	9.6983	8.94313	8.04255	7.07958	6.14336	5.3203	4.68404	4.29047	4.17177	4.3336	4.7568	5.39777	6.195	7.07638	7.96589	8.7926	9.49487	10.023	10.3402	10.4218	10.2557	9.84294	9.19943	8.35618
	-0.102592	-0.0149512	0.12433	0.320862	0.576374	0.888877	1.25232	1.65396	2.07671	2.49775	2.88928	3.22569	3.47509	3.61575	3.63936	3.55305	3.37968	3.1549	2.92064	2.71743	2.57623	2.51312	2.52795	2.60613	2.72548	2.86209	2.99625	3.11752	3.22382	3.3222	3.42665	3.55346	3.72096	3.94443	4.23306	4.58942	5.00523	5.46332	5.93943	6.40328	6.82464	7.17497	7.42987	7.57243	7.59256	7.48964	7.27396	6.96656	6.60067
	6.82429	5.92853	5.16499	4.60473	4.27465	4.1588	4.20843	4.35694	4.53723	4.69507	4.79693	4.8639	4.85852	4.80861	4.74666	4.70422	4.7069	4.76997	4.8954	5.06987	5.26692	5.45056	5.58084	5.62254	5.55018	5.3544	5.04543	4.65158	4.21767	3.79768	3.44599	3.20959	3.12006	3.19082	3.41814	3.7849	4.26752	4.84127	5.48404	6.17784	6.90638	7.65298	8.39758	9.11424	9.77131	10.3313	10.7536	10.9971	11.0259
	7.72126	7.24873	6.79935	6.42153	6.15289	6.01452	6.01096	6.13642	6.37083	6.68872	7.06308	7.48486	7.90895	8.30766	8.64945	8.89947	9.01851	8.9682	8.7176	8.2499	7.5702	6.70777	5.7146	4.66023	3.62034	2.6671	1.85941	1.23454	0.808369	0.574956	0.511177	0.585024	0.760862	1.00843	1.30836	1.65467	2.05323	2.51615	3.05425	3.66711	4.34036	5.04252	5.72749	6.34404	6.84149	7.18174	7.34817	7.34885	7.21777
	11.4547	11.9201	12.2837	12.51	12.5592	12.3974	12.0062	11.3876	10.5696	9.6033	8.55423	7.48793	6.469	5.53834	4.71514	3.9984	3.37557	2.82865	2.34094	1.90109	1.5035	1.14923	0.844333	0.599013	0.425317	0.334478	0.335246	0.430109	0.615638	0.88081	1.20585	1.5647	1.92385	2.24736	2.50276	2.6651	2.72476	2.68765	2.57276	2.40848	2.22326	2.04172	1.88189	1.75413	1.66555	1.62092	1.62439	1.68057	1.7914
	5.80388	5.92695	6.1834	6.54678	6.98173	7.44596	7.89353	8.27787	8.55731	8.70028	8.68834	8.50708	8.18901	7.7489	7.21075	6.601	5.95399	5.30746	4.70088	4.17801	3.77662	3.53043	3.46791	3.60678	3.9581	4.51858	5.26508	6.15222	7.10809	8.04167	8.85458	9.45711	9.78555	9.81413	9.56138	9.08631	8.48198	7.862	7.34441	7.04005	7.03382	7.37542	8.07364	9.08949	10.3454	11.7289	13.1016	14.3162	15.2265
	6.01103	6.64726	7.10986	7.35398	7.36547	7.15993	6.77945	6.28911	5.76087	5.27098	4.89365	4.67816	4.7096	5.01258	5.58703	6.40437	7.40953	8.52529	9.66133	10.727	11.6404	12.339	12.7847	12.964	12.8868	12.5804	12.0825	11.4357	10.6817	9.8596	9.00626	8.15777	7.35175	6.6275	6.02404	5.57641	5.31184	5.24665	5.38492	5.71988	6.235	6.90588	7.70171	8.58476	9.51047	10.4275	11.2784	12.0022	12.5406
	3.16173	3.69303	4.15884	4.54866	4.85904	5.09421	5.26531	5.38748	5.48208	5.57288	5.68235	5.82805	6.02175	6.25549	6.51183	6.76452	6.98512	7.14644	7.22641	7.21227	7.09866	6.88959	6.59831	6.24519	5.85987	5.47744	5.13512	4.86985	4.71148	4.68149	4.7916	5.04256	5.42743	5.93144	6.5329	7.20462	7.91276	8.61893	9.28208	9.86053	10.3163	10.6172	10.739	10.6672	10.3976	9.93709	9.30395	8.52788	7.64873
	12.6246	15.3522	18.024	20.5002	22.6632	24.4355	25.7771	26.6901	27.2143	27.4152	27.3803	27.1593	26.8983	26.6447	26.4212	26.2247	26.0336	25.8207	25.569	25.2817	24.9865	24.732	24.5735	24.5622	24.7333	25.0964	25.6391	26.327	27.1098	27.9322	28.7368	29.4752	30.1135	30.6343	31.0391	31.3422	31.5646	31.7264	31.8412	31.9138	31.9395	31.9099	31.8148	31.6486	31.4158	31.1301	30.818	30.5136	30.2518
	6.04032	7.16132	8.12002	8.82044	9.19257	9.20386	8.86611	8.23211	7.38548	6.42482	5.44925	4.52765	3.74254	3.12985	2.70211	2.45373	2.36697	2.41637	2.57328	2.80757	3.08752	3.37952	3.64913	3.86275	3.99233	4.02051	3.94643	3.7885	3.58348	3.38275	3.24068	3.20548	3.30933	3.55849	3.93464	4.39389	4.87245	5.29839	5.59968	5.71913	5.62598	5.3225	4.84756	4.2704	3.67903	3.16473	2.80545	2.65266	2.72341
	13.3128	15.252	16.9157	18.2822	19.3904	20.3162	21.1414	21.9212	22.6665	23.3464	23.899	24.1842	24.2782	24.1583	23.8577	23.4554	23.057	22.7714	22.6875	22.8554	23.2776	23.9096	24.6671	25.44	26.1079	26.5545	26.6834	26.4307	25.7748	24.7448	23.4197	21.9221	20.407	19.0402	17.9788	17.347	17.2154	17.5895	18.4027	19.5257	20.7866	21.9953	22.9796	23.6106	23.8211	23.6177	23.0683	22.292	21.4387
	6.77225	7.37188	7.94881	8.47097	8.91353	9.26063	9.50322	9.63932	9.67401	9.61895	9.49464	9.32364	9.14842	9.00261	8.91379	8.89951	8.96278	9.08805	9.24575	9.39401	9.48448	9.47089	9.31579	9.00017	8.53026	7.94191	7.2978	6.68038	6.17988	5.87688	5.83142	6.07048	6.58217	7.31998	8.20654	9.14819	10.0511	10.8341	11.4426	11.8534	12.0722	12.1277	12.0602	11.9126	11.7237	11.5244	11.3377	11.1778	11.0502
	4.35594	5.23045	6.09759	6.93296	7.71873	8.44112	9.08398	9.62707	10.0477	10.3262	10.4536	10.4189	10.2753	10.0618	9.8247	9.60889	9.44746	9.35339	9.32119	9.32729	9.3369	9.3148	9.23096	9.07012	8.83594	8.54964	8.24763	7.97252	7.76377	7.64894	7.63772	7.71995	7.868	8.04359	8.20488	8.3156	8.35216	8.30653	8.18878	8.02379	7.8457	7.69269	7.59705	7.57958	7.64556	7.781	7.95768	8.13616	8.27195
	18.5869	18.2809	17.9309	17.545	17.1394	16.7372	16.3687	16.0655	15.8526	15.7437	15.7315	15.7826	15.8588	15.9102	15.889	15.7597	15.5057	15.1382	14.6879	14.2033	13.7444	13.3676	13.1254	13.0518	13.1523	13.4024	13.7405	14.0813	14.3319	14.4115	14.2717	13.905	13.3447	12.6524	11.9049	11.178	10.5338	10.0184	9.65881	9.46765	9.44963	9.6041	9.92608	10.4035	11.0102	11.6992	12.4034	13.0399	13.5224
	7.99667	7.81112	7.53015	7.18601	6.83083	6.52674	6.3439	6.34259	6.55827	6.99447	7.61064	8.32103	9.03436	9.64762	10.0714	10.2443	10.1411	9.77551	9.19133	8.45448	7.64313	6.83568	6.10743	5.5207	5.11845	4.9212	4.92119	5.08676	5.36829	5.707	6.04551	6.33467	6.53908	6.63701	6.62224	6.50161	6.29189	6.02026	5.71802	5.42018	5.16438	4.98558	4.91699	4.98333	5.19422	5.54138	5.99205	6.4934	6.98108
	8.92764	9.73107	10.3683	10.7921	10.9951	11.0088	10.8844	10.6796	10.443	10.202	9.96613	9.70979	9.43076	9.10261	8.69827	8.20212	7.61657	6.96474	6.29583	5.67771	5.18781	4.90165	4.87561	5.13664	5.6741	6.43593	7.33697	8.268	9.11092	9.75793	10.1235	10.1585	9.85688	9.25366	8.42011	7.44941	6.44046	5.4812	4.6368	3.94266	3.40421	3.00468	2.71169	2.48887	2.30499	2.13747	1.97664	1.82238	1.67919
	5.22783	6.40617	7.54841	8.57431	9.41118	10.005	10.3254	10.3708	10.1681	9.76808	9.23853	8.63955	8.05714	7.53971	7.11682	6.79692	6.57106	6.42322	6.33601	6.30043	6.32086	6.41319	6.60135	6.90711	7.33898	7.88251	8.49784	9.12171	9.67711	10.0899	10.3003	10.2773	10.0256	9.58247	9.01409	8.40153	7.82516	7.35332	7.02797	6.86116	6.83715	6.91603	7.04887	7.18654	7.28762	7.3277	7.2946	7.1912	7.03473
	1.71611	2.08782	2.39982	2.60697	2.67492	2.58594	2.34739	1.98896	1.55588	1.10057	0.669672	0.300055	-0.00106593	-0.224531	-0.37432	-0.460917	-0.497286	-0.496056	-0.469169	-0.427944	-0.383264	-0.346091	-0.324472	-0.323859	-0.34639	-0.39003	-0.450752	-0.521677	-0.593702	-0.656219	-0.697628	-0.707312	-0.677245	-0.604422	-0.491311	-0.346661	-0.185387	-0.0260296	0.10928	0.198244	0.221602	0.164289	0.0202716	-0.207569	-0.50809	-0.861954	-1.24635	-1.63602	-2.0048
	5.36064	5.86099	6.3506	6.84495	7.36149	7.9127	8.4994	9.10795	9.71281	10.2853	10.7973	11.2064	11.5407	11.7903	11.9536	12.0283	12.0078	11.8839	11.6484	11.3017	10.8618	10.3687	9.8848	9.48766	9.2555	9.24935	9.49771	9.98535	10.6519	11.4004	12.1147	12.68	13.004	13.0339	12.7638	12.2358	11.5324	10.7608	10.0345	9.4518	9.07938	8.93896	9.00874	9.22824	9.511	9.76587	9.91044	9.89074	9.69377
	8.99176	9.53176	10.0139	10.412	10.7004	10.8596	10.8882	10.807	10.6591	10.5023	10.3972	10.4132	10.536	10.7734	11.1058	11.4959	11.9002	12.2785	12.6003	12.8481	13.0173	13.1113	13.1423	13.1261	13.0797	13.0239	12.9752	12.9481	12.9531	12.9895	13.0521	13.1276	13.1948	13.233	13.2192	13.1371	12.9854	12.7775	12.5483	12.3446	12.2135	12.1898	12.2805	12.4632	12.6902	12.9007	13.0406	13.0743	12.9936
	5.4946	7.1031	8.80795	10.5027	12.07	13.3988	14.4039	15.0403	15.3103	15.2626	14.9786	14.5486	14.0751	13.6209	13.2238	12.8891	12.5944	12.3057	11.9839	11.605	11.173	10.7222	10.3199	10.0503	9.99585	10.2153	10.7252	11.491	12.4286	13.4172	14.3197	15.0061	15.3749	15.3688	14.979	14.2446	13.2423	12.07	10.8356	9.64032	8.56665	7.67478	6.99634	6.53899	6.29139	6.22902	6.31856	6.52119	6.79462
	5.29635	7.04471	9.02202	11.1389	13.2737	15.2838	17.0297	18.3939	19.297	19.7086	19.6441	19.1558	18.3379	17.2745	16.0695	14.829	13.6531	12.6348	11.8431	11.3285	11.1228	11.2372	11.6704	12.4025	13.3926	14.5765	15.8648	17.1501	18.3166	19.2569	19.8867	20.1589	20.0718	19.669	19.0327	18.2702	17.4959	16.813	16.2991	15.9956	15.9057	15.9998	16.2241	16.5128	16.8001	17.0284	17.1569	17.166	17.0574
	3.31989	3.77362	4.30394	4.88994	5.50175	6.10133	6.64601	7.09632	7.42427	7.62109	7.69957	7.68866	7.64795	7.62024	7.64895	7.76498	7.97953	8.28362	8.64546	9.01881	9.3523	9.59813	9.72214	9.70781	9.55695	9.28645	8.92431	8.50451	8.06298	7.63649	7.25912	6.96144	6.76883	6.69715	6.75197	6.92549	7.19501	7.52544	7.87121	8.1832	8.41741	8.54197	8.54583	8.4407	8.25858	8.04704	7.85643	7.7318	7.70531
	5.17926	6.01731	6.73937	7.30908	7.71328	7.96386	8.09002	8.13299	8.13945	8.15377	8.21571	8.32909	8.54959	8.86593	9.25191	9.66773	10.0653	10.3963	10.6209	10.7151	10.6743	10.5131	10.2589	9.94609	9.60787	9.26869	8.94336	8.63479	8.33616	8.03677	7.72528	7.39694	7.05786	6.7267	6.43261	6.20965	6.08901	6.08914	6.21199	6.43901	6.73248	7.04334	7.31683	7.50404	7.5717	7.50736	7.32304	7.05124	6.73701
	4.90355	5.70498	6.35558	6.80374	7.0269	7.03488	6.87216	6.60959	6.33252	6.12882	6.07218	6.19398	6.54137	7.09693	7.81996	8.65004	9.51464	10.3405	11.057	11.6067	11.9519	12.0771	11.9941	11.7362	11.3516	10.8954	10.418	9.9603	9.54996	9.20192	8.9214	8.70659	8.55131	8.44576	8.37674	8.32739	8.27664	8.2002	8.07248	7.86938	7.57261	7.17356	6.67566	6.0956	5.46151	4.8087	4.17654	3.60374	3.12518
	7.1251	7.82728	8.51538	9.15619	9.70728	10.1226	10.3639	10.4148	10.2962	10.066	9.8142	9.66467	9.67245	9.89809	10.3453	10.9552	11.6224	12.2067	12.5686	12.6025	12.2615	11.5759	10.6478	9.63004	8.69319	7.98756	7.61332	7.60365	7.92346	8.48642	9.17657	9.87456	10.482	10.9312	11.1952	11.2848	11.238	11.1096	10.9527	10.8052	10.679	10.5593	10.4091	10.18	9.82875	9.32769	8.67849	7.91905	7.1217
	4.88524	5.53452	6.06204	6.4804	6.83628	7.2051	7.66984	8.29737	9.12022	10.1183	11.2196	12.2856	13.2156	13.8769	14.1696	14.0453	13.5225	12.675	11.6247	10.5228	9.52007	8.75134	8.30717	8.21533	8.43526	8.85932	9.33604	9.70211	9.82069	9.61096	9.06689	8.25861	7.31301	6.3868	5.63084	5.15742	5.0182	5.20099	5.63789	6.22889	6.87467	7.49693	8.06041	8.57721	9.0941	9.67549	10.375	11.2114	12.152
	2.65456	3.60907	4.70406	5.88439	7.07179	8.16442	9.05467	9.65061	9.89637	9.79372	9.40692	8.84715	8.28217	7.86	7.7024	7.87977	8.39282	9.18346	10.1434	11.1362	12.0298	12.7098	13.1055	13.2025	13.04	12.7076	12.3206	11.9928	11.8096	11.8096	11.9792	12.2598	12.5705	12.8286	12.9745	12.988	12.8916	12.7418	12.6106	12.5613	12.6229	12.784	12.9886	13.1492	13.1752	12.9903	12.5596	11.904	11.096
	4.13282	4.46384	4.6356	4.6665	4.60101	4.49597	4.40276	4.35337	4.35607	4.39653	4.44943	4.45848	4.47046	4.4863	4.52813	4.6305	4.82813	5.14579	5.58721	6.13038	6.72847	7.31515	7.81488	8.154	8.27202	8.12911	7.71226	7.03736	6.14706	5.10707	3.99731	2.90235	1.90115	1.05856	0.419499	0.00605709	-0.181001	-0.160901	0.0323646	0.355668	0.760582	1.2001	1.63105	2.01591	2.32494	2.53533	2.63264	2.61213	2.47916
	4.37347	5.3342	6.25189	7.05818	7.69109	8.10611	8.28155	8.22143	7.95709	7.53902	7.03129	6.492	5.99741	5.59715	5.32436	5.19091	5.19071	5.29467	5.46046	5.64197	5.79511	5.89222	5.9229	5.89275	5.82149	5.73189	5.64722	5.58927	5.57633	5.62913	5.76856	6.01297	6.37572	6.85308	7.42212	8.03897	8.63808	9.146	9.48769	9.59743	9.43264	8.97591	8.24395	7.28937	6.19508	5.07037	4.03504	3.20252	2.66376
	2.9096	4.46298	6.03283	7.56371	9.00317	10.3041	11.4271	12.3428	13.0349	13.5002	13.7444	13.775	13.6294	13.3112	12.8276	12.1897	11.4145	10.5275	9.56193	8.55883	7.5646	6.62589	5.78686	5.08184	4.53273	4.14855	3.92341	3.84284	3.88391	4.0159	4.20389	4.40484	4.57326	4.66719	4.65189	4.51244	4.25416	3.9014	3.49608	3.08234	2.70181	2.38748	2.15592	2.01557	1.96438	1.99231	2.08898	2.23854	2.42768
	9.313	11.1571	12.8696	14.3361	15.4664	16.204	16.5314	16.4699	16.0751	15.4295	14.6321	13.7556	12.9464	12.2789	11.8078	11.5634	11.55	11.749	12.1253	12.6332	13.225	13.8572	14.495	15.1139	15.6989	16.241	16.7337	17.1697	17.5388	17.8269	18.0183	18.0966	18.0489	17.8694	17.5608	17.1381	16.6274	16.0627	15.4847	14.9307	14.4307	14.0042	13.653	13.3691	13.1335	12.9196	12.7031	12.4592	12.1724
	8.35558	9.67752	11.0101	12.2978	13.4733	14.4641	15.2002	15.629	15.7244	15.4938	14.9786	14.2431	13.3875	12.505	11.6866	11.0127	10.5406	10.298	10.278	10.4402	10.717	11.0233	11.2711	11.3833	11.3067	11.0214	10.5454	9.93108	9.25603	8.60911	8.07166	7.70733	7.55071	7.60395	7.84468	8.22594	8.68898	9.1736	9.61969	9.98215	10.2294	10.3422	10.3191	10.1659	9.9009	9.55904	9.18889	8.86051	8.65503
	11.7863	13.9563	15.9801	17.7806	19.3213	20.603	21.654	22.5106	23.2059	23.7624	24.1884	24.4362	24.59	24.6456	24.6176	24.531	24.4218	24.3334	24.3101	24.3953	24.6223	25.0054	25.5334	26.1667	26.842	27.4824	28.0156	28.3853	28.5645	28.5599	28.4055	28.158	27.881	27.6304	27.4463	27.3403	27.2979	27.2864	27.2599	27.1819	27.0313	26.8049	26.525	26.2153	25.8991	25.5931	25.2906	24.9842	24.6573
	4.51924	5.16688	5.75139	6.30722	6.88697	7.54581	8.3221	9.22695	10.2367	11.2958	12.3294	13.2226	13.956	14.4664	14.7226	14.7303	14.524	14.157	13.6905	13.1822	12.6805	12.2222	11.836	11.5446	11.3689	11.3302	11.4476	11.735	12.196	12.8182	13.5709	14.4049	15.2564	16.0551	16.7332	17.235	17.5244	17.5884	17.437	17.0983	16.6126	16.0271	15.3878	14.7401	14.1244	13.5744	13.1189	12.7761	12.5563
	-0.00317641	0.00143925	0.016878	0.0568499	0.138808	0.280379	0.492	0.774205	1.11166	1.471	1.8037	2.05102	2.15693	2.07811	1.79995	1.33748	0.737942	0.0739183	-0.572076	-1.11802	-1.49938	-1.68047	-1.65702	-1.45806	-1.13681	-0.758291	-0.387733	-0.0772298	0.140746	0.254479	0.270767	0.207004	0.0851727	-0.0727856	-0.248439	-0.424673	-0.586341	-0.720168	-0.813919	-0.861333	-0.861306	-0.818096	-0.742245	-0.644506	-0.536024	-0.426722	-0.322698	-0.229899	-0.152676
	5.91075	6.70976	7.29846	7.64187	7.74997	7.67696	7.51374	7.36545	7.33385	7.50013	7.90984	8.54596	9.41572	10.4524	11.5696	12.6657	13.641	14.4125	14.9259	15.1667	15.1581	14.9538	14.6232	14.234	13.8376	13.4583	13.0908	12.7058	12.2599	11.71	11.0282	10.2103	9.28244	8.29958	7.33716	6.48017	5.808	5.38127	5.23181	5.35882	5.72998	6.28773	6.95979	7.66993	8.35033	8.95096	9.44546	9.83119	10.1248
FG (Velocity)	6.86057	8.34796	9.78585	11.0888	12.1892	13.049	13.6652	14.0685	14.3152	14.47	14.5927	14.6996	14.8272	14.935	14.9581	14.8174	14.4357	13.7557	12.7494	11.427	9.83603	8.05187	6.16898	4.2853	2.49036	0.857961	-0.558242	-1.72399	-2.62136	-3.24374	-3.59634	-3.69337	-3.55823	-3.22777	-2.74495	-2.15922	-1.52168	-0.873964	-0.248501	0.340051	0.897542	1.44505	2.01603	2.64297	3.34345	4.10895	4.89852	5.64192	6.25149
	6.77225	7.99737	9.14336	10.1568	10.9908	11.5959	11.9171	11.893	11.4662	10.6083	9.32826	7.65933	5.77253	3.82565	2.00023	0.465879	-0.654066	-1.30238	-1.50094	-1.34105	-0.957213	-0.494349	-0.073241	0.233087	0.406345	0.474916	0.49211	0.514019	0.580277	0.701615	0.865298	1.03854	1.18	1.2552	1.23614	1.11194	0.889478	0.585959	0.233029	-0.134987	-0.487204	-0.796604	-1.04908	-1.23916	-1.36717	-1.43868	-1.45792	-1.42901	-1.35751
	3.77393	4.59313	5.39796	6.14606	6.8011	7.33617	7.73631	7.9997	8.13842	8.17606	8.14515	8.06999	8.00432	7.97336	7.99383	8.07071	8.19932	8.36344	8.541	8.70939	8.84808	8.94464	8.99422	8.99759	8.95889	8.88178	8.76877	8.62229	8.44763	8.25471	8.05885	7.879	7.73253	7.63121	7.57689	7.55931	7.5581	7.54746	7.50288	7.40907	7.26679	7.09422	6.92632	6.80839	6.78562	6.89479	7.15491	7.56236	8.09201
	4.91195	5.77207	6.55371	7.2246	7.77106	8.19634	8.51467	8.74366	8.89696	8.98152	8.99712	8.91818	8.77401	8.5619	8.29097	7.98273	7.66838	7.38589	7.17316	7.06088	7.06636	7.18884	7.40845	7.68866	7.98181	8.23657	8.40576	8.45303	8.35749	8.11533	7.73946	7.25671	6.70359	6.12184	5.55311	5.03459	4.59541	4.25473	4.02119	3.89354	3.86288	3.91392	4.02775	4.1844	4.36407	4.55005	4.72909	4.89152	5.03156
	5.60348	6.31879	6.92663	7.45788	7.9775	8.56654	9.29578	10.2026	11.2768	12.4584	13.6501	14.7016	15.5589	16.1342	16.3765	16.2784	15.8728	15.2187	14.3964	13.4885	12.568	11.6909	10.8896	10.1771	9.55422	9.01862	8.5717	8.2226	7.98741	7.88267	7.92016	8.09893	8.40044	8.78896	9.21457	9.6212	9.95682	10.1828	10.2802	10.253	10.1245	9.93075	9.71068	9.49653	9.30689	9.1423	8.98878	8.82147	8.61132
	2.36863	2.7998	3.22647	3.64626	4.06004	4.4671	4.85936	5.21618	5.50647	5.69206	5.73547	5.59809	5.29384	4.83522	4.26314	3.64117	3.04862	2.56681	2.26475	2.18654	2.34247	2.70708	3.22422	3.81803	4.40777	4.92251	5.31325	5.56056	5.6738	5.68718	5.65056	5.61684	5.63348	5.73196	5.92232	6.19317	6.51305	6.83861	7.1237	7.3287	7.42747	7.41131	7.28916	7.08288	6.8247	6.55011	6.29218	6.07981	5.931
	2.36725	2.88054	3.35559	3.76373	4.08364	4.30638	4.43732	4.49478	4.50927	4.51694	4.55168	4.62666	4.76286	4.94324	5.13711	5.309	5.42439	5.46001	5.41038	5.28752	5.12014	4.94558	4.79981	4.70943	4.68416	4.71549	4.78084	4.85009	4.89683	4.90584	4.87716	4.82776	4.78307	4.77183	4.81894	4.93672	5.12697	5.37705	5.66089	5.94515	6.1888	6.35283	6.40789	6.33813	6.14993	5.86897	5.53513	5.19697	4.89665
	5.07498	6.06564	6.99694	7.81744	8.48797	8.98381	9.2956	9.42552	9.38673	9.20286	8.90693	8.52178	8.12368	7.75521	7.45408	7.24546	7.13725	7.11891	7.16443	7.23834	7.30289	7.32542	7.2839	7.16955	6.98738	6.75368	6.49162	6.22692	5.98277	5.77662	5.61862	5.51117	5.45042	5.42813	5.43333	5.45529	5.48533	5.51825	5.55445	5.59743	5.65291	5.72645	5.81854	5.92545	6.03675	6.13534	6.2013	6.21293	6.15299
	6.95343	7.16511	7.37564	7.5734	7.74159	7.861	7.9118	7.87715	7.7478	7.52487	7.22209	6.86897	6.49331	6.13663	5.83977	5.63696	5.55137	5.58901	5.73801	5.96962	6.24046	6.50151	6.70424	6.80813	6.78943	6.64143	6.3777	6.031	5.64586	5.27776	4.98317	4.81101	4.79933	4.96376	5.29848	5.77856	6.36051	6.99582	7.63388	8.22618	8.73345	9.12086	9.36381	9.45178	9.38773	9.19617	8.9174	8.60049	8.29674
	12.3565	14.6331	16.716	18.4925	19.8905	20.8817	21.4749	21.7047	21.6188	21.2683	20.7036	19.9261	19.0566	18.1389	17.2258	16.3765	15.6526	15.1106	14.7967	14.7394	14.9447	15.394	16.0454	16.8394	17.7074	18.5824	19.4086	20.1485	20.7871	21.3306	21.8003	22.2244	22.6291	23.0283	23.4214	23.7902	24.1012	24.3136	24.3821	24.266	23.937	23.3802	22.6008	21.62	20.4706	19.1936	17.829	16.4149	14.9869
	4.68179	5.46614	6.15134	6.68724	7.0421	7.20617	7.19362	7.03748	6.78377	6.4854	6.19439	5.93794	5.78268	5.75425	5.86475	6.11181	6.47838	6.93304	7.43549	7.94032	8.40225	8.78314	9.0545	9.20213	9.22799	9.14849	8.99317	8.79852	8.60107	8.4308	8.3053	8.2277	8.18775	8.16595	8.13897	8.08519	7.98898	7.84269	7.64648	7.40693	7.13454	6.84082	6.53832	6.23958	5.95774	5.70894	5.50994	5.37869	5.33237
	4.44727	5.37868	6.24207	6.97	7.51035	7.83813	7.9652	7.93989	7.84185	7.76815	7.81027	8.02522	8.46227	9.09472	9.8503	10.6208	11.2824	11.7211	11.8567	11.6568	11.1444	10.3904	9.49523	8.57025	7.7138	6.99423	6.44346	6.05506	5.79367	5.60873	5.44754	5.26949	5.05438	4.80428	4.54245	4.30327	4.12344	4.03333	4.04737	4.16429	4.36407	4.60874	4.84868	5.02497	5.08143	4.97639	4.69262	4.24735	3.69162
	3.78614	4.53024	5.28106	6.02801	6.76443	7.48434	8.17225	8.80241	9.342	9.75727	10.025	10.1194	10.0859	9.95024	9.74954	9.52521	9.31504	9.14859	9.04668	9.02042	9.07267	9.19899	9.38807	9.62361	9.88481	10.1481	10.3891	10.5851	10.7184	10.7792	10.7674	10.6927	10.5724	10.4265	10.274	10.1286	9.99771	9.88243	9.78108	9.69171	9.61472	9.55554	9.52069	9.51674	9.54692	9.60501	9.67854	9.74684	9.78362
	12.8463	15.1568	17.2657	19.0739	20.5291	21.6283	22.4043	22.9122	23.2151	23.3711	23.4303	23.3769	23.3165	23.2498	23.1719	23.0745	22.9489	22.792	22.6099	22.4205	22.2528	22.1412	22.1206	22.2193	22.4519	22.8173	23.2969	23.8579	24.4594	25.0593	25.6208	26.1174	26.5333	26.8622	27.105	27.2668	27.3554	27.3821	27.3604	27.3057	27.2333	27.1537	27.07	26.9743	26.8451	26.6494	26.3463	25.8942	25.2604
	7.04923	8.3405	9.50247	10.4635	11.179	11.6379	11.8591	11.8861	11.777	11.5914	11.3833	11.1647	10.9953	10.8677	10.7599	10.6421	10.4846	10.2652	9.97767	9.63427	9.26363	8.90657	8.60396	8.3893	8.28236	8.283	8.37773	8.54087	8.73987	8.94484	9.12812	9.27278	9.37691	9.45264	9.5293	9.64501	9.83733	10.1341	10.5429	11.0488	11.6164	12.198	12.7443	13.2146	13.5843	13.8489	14.0213	14.1277	14.2006
	1.6842	1.92798	2.13952	2.31632	2.4607	2.57646	2.66427	2.71949	2.73234	2.69089	2.58521	2.40073	2.16172	1.87906	1.57258	1.26712	0.987746	0.75594	0.586795	0.487536	0.457854	0.491149	0.576706	0.702084	0.854924	1.0246	1.20232	1.38141	1.55736	1.72701	1.8894	2.04494	2.19472	2.34052	2.48283	2.62118	2.75427	2.87966	2.99545	3.0998	3.19069	3.26625	3.32321	3.35772	3.36627	3.34607	3.29857	3.22996	3.15151
	9.08849	10.4634	11.6105	12.478	13.0581	13.3877	13.5256	13.5405	13.4984	13.4487	13.4313	13.4259	13.5178	13.6982	13.9434	14.2201	14.4892	14.7066	14.8432	14.8838	14.8274	14.6899	14.4852	14.2268	13.9278	13.5963	13.2521	12.9217	12.6354	12.4276	12.32	12.324	12.4419	12.6681	13.002	13.446	14.0043	14.679	15.4582	16.314	17.2021	18.0644	18.8425	19.4849	19.9571	20.2496	20.3751	20.3683	20.2783
	7.26202	8.59792	9.83791	10.9284	11.8393	12.5644	13.1122	13.4989	13.7428	13.8607	13.8701	13.761	13.5991	13.4054	13.2018	13.0068	12.8307	12.6731	12.5218	12.3526	12.1319	11.8191	11.3731	10.7587	9.95278	8.95146	7.77072	6.44837	5.04252	3.62397	2.27233	1.06422	0.0620332	-0.693758	-1.1933	-1.45609	-1.52489	-1.45679	-1.30907	-1.13044	-0.955142	-0.800521	-0.672958	-0.57132	-0.492113	-0.435231	-0.400942	-0.391744	-0.410609
	12.8417	15.3934	17.8309	20.0414	21.9477	23.5108	24.7303	25.6328	26.2592	26.6548	26.857	26.8455	26.7108	26.4492	26.0675	25.5823	25.0204	24.421	23.8246	23.272	22.8009	22.4381	22.2057	22.1155	22.1665	22.3492	22.6375	22.9961	23.3856	23.7647	24.1038	24.3838	24.595	24.7382	24.8104	24.805	24.7112	24.5104	24.1914	23.7506	23.1948	22.5493	21.8435	21.1141	20.4039	19.7502	19.1972	18.7844	18.5384
	10.6934	12.6531	14.451	15.996	17.2338	18.1465	18.7513	19.0887	19.2105	19.1719	19.0214	18.7552	18.4707	18.1765	17.8823	17.5953	17.3175	17.0458	16.7673	16.4634	16.1132	15.6993	15.2153	14.6687	14.0823	13.4912	12.9364	12.4592	12.0937	11.8613	11.7685	11.8049	11.9451	12.1526	12.3841	12.596	12.7496	12.8153	12.7762	12.6296	12.3869	12.0727	11.7198	11.3637	11.0369	10.7607	10.5449	10.3857	10.2677
	6.82359	8.04627	9.13364	10.0118	10.6284	10.9541	10.9845	10.7351	10.2376	9.53952	8.6978	7.75148	6.8124	5.94529	5.21428	4.67241	4.35341	4.26799	4.39906	4.70621	5.13362	5.61925	6.10799	6.55899	6.94959	7.2763	7.54716	7.77711	7.98202	8.17192	8.3536	8.5282	8.6925	8.84365	8.97655	9.08883	9.18284	9.26447	9.34581	9.44015	9.55738	9.69991	9.85831	10.0122	10.1337	10.1938	10.169	10.0471	9.8303
	25.179	25.5048	25.8143	26.0892	26.3062	26.4397	26.4659	26.3682	26.1432	25.8032	25.3776	24.9162	24.4519	24.0382	23.7161	23.5102	23.425	23.4434	23.5335	23.6536	23.7592	23.8148	23.7945	23.6879	23.5026	23.2566	22.9817	22.7127	22.4777	22.2963	22.1655	22.0645	21.9616	21.8183	21.6095	21.3269	20.9803	20.6004	20.2223	19.8837	19.6212	19.4627	19.4366	19.564	19.8535	20.3001	20.871	21.5112	22.1493
	5.51027	5.37117	5.11471	4.77901	4.41706	4.08735	3.83935	3.70625	3.70086	3.81631	4.03402	4.32991	4.68024	5.0642	5.46457	5.86807	6.26245	6.63172	6.95944	7.22687	7.41531	7.51258	7.51141	7.41447	7.23513	6.99303	6.7141	6.423	6.13694	5.86262	5.5925	5.30796	4.98538	4.60353	4.1515	3.63291	3.06615	2.48045	1.90934	1.38403	0.927727	0.552989	0.261825	0.0472369	-0.103232	-0.204256	-0.27002	-0.31181	-0.337664
	11.369	13.1789	14.7263	15.9485	16.8426	17.4629	17.8959	18.2382	18.5741	18.9538	19.3965	19.8351	20.3107	20.7646	21.1365	21.3786	21.4658	21.3965	21.2029	20.9404	20.6741	20.4662	20.3537	20.3432	20.4103	20.5056	20.572	20.5553	20.4143	20.1272	19.6904	19.1194	18.4459	17.7161	16.9868	16.3195	15.7753	15.4046	15.2438	15.3085	15.5886	16.0509	16.6379	17.277	17.893	18.4175	18.8035	19.0284	19.0919
	5.21428	6.28636	7.30738	8.21592	8.96229	9.51065	9.84809	9.98182	9.93561	9.74764	9.45997	9.09831	8.73353	8.39708	8.12576	7.95497	7.91379	8.02257	8.28022	8.66552	9.13888	9.64459	10.1265	10.533	10.8241	10.9796	10.9927	10.8737	10.6473	10.3466	10.0138	9.69214	9.41863	9.22069	9.10787	9.07389	9.10009	9.16082	9.2324	9.29748	9.34793	9.38418	9.41282	9.44375	9.48672	9.55059	9.64023	9.75627	9.89528
	6.93257	8.42965	9.8901	11.2383	12.4122	13.3661	14.0819	14.5661	14.8466	14.9719	14.9948	14.9451	14.907	14.9027	14.9519	15.0617	15.2242	15.4221	15.6187	15.7698	15.8343	15.7802	15.603	15.3238	14.9844	14.64	14.3402	14.1222	14.0067	13.997	14.0869	14.2632	14.5089	14.8027	15.1166	15.4163	15.6619	15.8118	15.8293	15.687	15.3739	14.8973	14.2843	13.5781	12.831	12.097	11.4202	10.8303	10.3404
	8.41753	9.94231	11.3202	12.4754	13.3639	13.9786	14.3424	14.5	14.5078	14.4222	14.2961	14.1394	14.0297	13.978	13.9821	14.0299	14.1025	14.1756	14.2284	14.2441	14.211	14.1234	13.9782	13.7762	13.5238	13.2346	12.9319	12.647	12.4158	12.2716	12.2384	12.3242	12.518	12.7896	13.0941	13.378	13.5885	13.6821	13.6308	13.4273	13.0841	12.6307	12.108	11.562	11.0379	10.576	10.2089	9.95973	9.84165
	12.3207	12.5467	12.8085	13.1013	13.4152	13.73	14.0183	14.249	14.393	14.4308	14.3567	14.1843	13.9287	13.6161	13.2721	12.9168	12.5637	12.2192	11.8842	11.5575	11.237	10.9199	10.6032	10.2803	9.94042	9.56726	9.14049	8.63936	8.0479	7.35987	6.5823	5.73607	4.85339	3.97258	3.13255	2.36717	1.70094	1.14796	0.711202	0.384263	0.154438	0.00455836	-0.083433	-0.126452	-0.139686	-0.134807	-0.120733	-0.10397	-0.0882075
	5.32862	6.20201	6.94756	7.52523	7.92445	8.16366	8.28499	8.34395	8.39573	8.48674	8.64592	8.85939	9.14785	9.48036	9.82069	10.1351	10.3989	10.6008	10.7434	10.8391	10.9034	10.9479	10.9735	10.9679	10.9065	10.7581	10.4924	10.0888	9.54436	8.87715	8.1277	7.35547	6.63108	6.02731	5.6074	5.4152	5.46742	5.75163	6.22788	6.83485	7.50036	8.1506	8.72154	9.16767	9.4663	9.61951	9.65012	9.59466	9.49465
	5.75829	6.77787	7.71198	8.51953	9.17778	9.67813	10.0222	10.2178	10.2756	10.2113	10.046	9.7812	9.49341	9.2131	8.97189	8.79675	8.7051	8.7038	8.78717	8.93793	9.12971	9.32954	9.50309	9.61923	9.65452	9.59707	9.44825	9.22314	8.94879	8.66043	8.3963	8.19155	8.072	8.05003	8.12233	8.27057	8.46503	8.66979	8.84907	8.97316	9.02296	8.99183	8.88551	8.71958	8.51481	8.29375	8.07608	7.87567	7.70001
	4.16089	4.86604	5.48178	5.97327	6.32367	6.53264	6.61377	6.58928	6.48338	6.32027	6.12083	5.88377	5.6497	5.42426	5.21341	5.02435	4.86511	4.74601	4.67721	4.66599	4.71374	4.81311	4.94775	5.09408	5.22553	5.31716	5.35045	5.31694	5.21884	5.06943	4.89036	4.70777	4.54914	4.43791	4.39077	4.41629	4.51346	4.67421	4.88425	5.12453	5.37402	5.61067	5.8152	5.97484	6.08606	6.15748	6.20851	6.26572	6.35729
	7.44229	8.7551	9.95688	10.9995	11.8628	12.5498	13.0802	13.4819	13.7818	14.004	14.1678	14.2533	14.3249	14.3802	14.4191	14.4424	14.4524	14.4524	14.4456	14.4331	14.4108	14.3697	14.2965	14.1755	13.9954	13.7503	13.4447	13.0959	12.7299	12.3827	12.0915	11.8868	11.7877	11.7924	11.8804	12.0166	12.1578	12.2648	12.3083	12.2725	12.1554	11.9647	11.7146	11.4238	11.1141	10.811	10.5419	10.3348	10.2146
	4.91919	5.6665	6.29535	6.77904	7.11401	7.31589	7.41248	7.43549	7.41396	7.37107	7.32355	7.25783	7.22163	7.21422	7.2353	7.28353	7.35475	7.44304	7.53976	7.63434	7.71598	7.7742	7.80115	7.79311	7.75117	7.68171	7.59533	7.50534	7.42546	7.36834	7.34381	7.35786	7.41296	7.5072	7.63527	7.78949	7.95963	8.13554	8.30734	8.46612	8.60564	8.72128	8.81137	8.87794	8.92581	8.96381	9.00244	9.05126	9.11678
	19.3353	18.8724	18.3344	17.7201	17.0363	16.2925	15.5142	14.7338	13.9834	13.2936	12.6776	12.1158	11.6266	11.1983	10.835	10.5565	10.3936	10.3801	10.5359	10.8609	11.3325	11.9105	12.5472	13.1946	13.812	14.3661	14.8323	15.1932	15.4365	15.5576	15.5588	15.4526	15.267	15.0447	14.8445	14.7338	14.775	15.013	15.4588	16.0841	16.8244	17.5878	18.276	18.7992	19.0895	19.1111	18.8578	18.3543	17.6514
	13.6417	15.6838	17.4759	18.905	19.9124	20.4967	20.7054	20.618	20.3261	19.9186	19.4712	18.9974	18.6066	18.3281	18.1836	18.1887	18.3507	18.662	19.101	19.6287	20.1896	20.7182	21.1428	21.3954	21.4197	21.1763	20.6492	19.8457	18.7928	17.5347	16.1226	14.6101	13.0496	11.4871	9.96529	8.52025	7.17934	5.96162	4.87214	3.90502	3.04698	2.2806	1.59321	0.978161	0.434994	-0.0318265	-0.419689	-0.729527	-0.967555
	1.92085	2.69548	3.43825	4.10902	4.6839	5.15228	5.51035	5.75489	5.87962	5.87519	5.73538	5.43589	5.0357	4.562	4.06098	3.59224	3.21923	2.99587	2.96009	3.12464	3.47344	3.9654	4.53758	5.11746	5.63615	6.03964	6.30057	6.42168	6.43376	6.38926	6.3508	6.38097	6.53302	6.84454	7.33438	8.00107	8.82354	9.76271	10.7646	11.7655	12.6984	13.4997	14.1173	14.5162	14.6831	14.6278	14.3812	13.9897	13.5081
	11.0907	10.9189	10.6908	10.4001	10.0448	9.63197	9.17637	8.70283	8.24497	7.83909	7.52105	7.30962	7.22669	7.26644	7.40271	7.59511	7.7972	7.96607	8.07208	8.10403	8.07032	7.99498	7.91102	7.85246	7.84669	7.90959	8.04357	8.23814	8.47334	8.72421	8.9646	9.17104	9.32421	9.40886	9.41339	9.32859	9.14737	8.86554	8.48334	8.00707	7.4503	6.83411	6.18628	5.54004	4.93162	4.39767	3.972	3.68211	3.54629
	15.7432	15.7834	15.8114	15.825	15.8231	15.8062	15.776	15.7352	15.6862	15.6286	15.5584	15.4694	15.3427	15.1663	14.9282	14.6213	14.2463	13.8156	13.3495	12.8742	12.4165	11.9944	11.6185	11.2878	10.9896	10.7082	10.424	10.1228	9.80305	9.47559	9.16819	8.91712	8.75658	8.70887	8.77319	8.92422	9.11711	9.29801	9.4185	9.44626	9.37146	9.20682	8.97943	8.72274	8.46628	8.22657	8.00699	7.796	7.5717
BRK (Velocity)	-2.10018	-2.75764	-3.38768	-3.91539	-4.27793	-4.43363	-4.38366	-4.16592	-3.84211	-3.48522	-3.15072	-2.8857	-2.65152	-2.447	-2.25959	-2.07708	-1.89393	-1.71387	-1.54047	-1.37451	-1.21171	-1.04202	-0.859116	-0.660477	-0.449023	-0.232627	-0.0166496	0.195971	0.406743	0.620818	0.843297	1.07847	1.32695	1.58594	1.84851	2.10506	2.34675	2.56667	2.76398	2.94287	3.10943	3.26869	3.41803	3.54604	3.63368	3.65749	3.59589	3.43258	3.15896
	-1.68081	-1.58813	-1.34936	-0.987013	-0.547347	-0.0899178	0.325096	0.652542	0.869546	0.976531	0.99135	0.959739	0.880616	0.781433	0.684396	0.605172	0.556422	0.550204	0.595778	0.701164	0.869319	1.09445	1.36234	1.64766	1.91795	2.13995	2.28441	2.33511	2.29061	2.16242	1.97245	1.74209	1.48845	1.2218	0.943293	0.653564	0.353619	0.0473871	-0.254532	-0.541202	-0.799547	-1.01543	-1.17659	-1.26973	-1.28502	-1.21889	-1.07632	-0.873382	-0.634603
	-7.79105	-6.95615	-6.05324	-5.09275	-4.09436	-3.08763	-2.10547	-1.18096	-0.342507	0.390245	1.00769	1.54445	1.95505	2.25987	2.48227	2.6469	2.77771	2.89439	3.0095	3.12606	3.23606	3.32221	3.36044	3.32474	3.19384	2.95629	2.61694	2.19889	1.74197	1.2997	0.930123	0.689188	0.623941	0.765686	1.12769	1.70104	2.45289	3.3272	4.2471	5.12264	5.86083	6.37798	6.6118	6.5301	6.13578	5.46598	4.58578	3.57858	2.53354
	4.33149	5.27967	6.23977	7.1744	8.04749	8.82437	9.47377	9.96681	10.2817	10.4087	10.3537	10.1237	9.78851	9.3931	8.98593	8.60945	8.29201	8.04413	7.8596	7.71946	7.59878	7.47385	7.32716	7.15219	6.95477	6.7518	6.56993	6.43823	6.38324	6.42392	6.56465	6.79753	7.10101	7.44188	7.78256	8.08297	8.30977	8.44387	8.48402	8.44982	8.37562	8.3005	8.25585	8.25385	8.28176	8.30268	8.26351	8.10926	7.79706
	5.70228	6.77336	7.77852	8.67686	9.44683	10.0863	10.6063	11.0267	11.3686	11.6478	11.8744	12.026	12.1308	12.1749	12.1462	12.0412	11.865	11.63	11.3569	11.0672	10.7827	10.5244	10.3093	10.1532	10.0677	10.0578	10.12	10.2405	10.3975	10.5651	10.7203	10.8487	10.9476	11.0277	11.1088	11.214	11.3623	11.5609	11.8003	12.0544	12.2837	12.4436	12.4952	12.4136	12.1955	11.8615	11.4518	11.0194	10.6191
	4.05591	4.77913	5.41315	5.91347	6.25433	6.4294	6.45264	6.35494	6.17608	5.96172	5.75491	5.57395	5.46487	5.42873	5.45469	5.52358	5.61125	5.698	5.77196	5.83069	5.8827	5.9397	6.01459	6.11828	6.25462	6.42414	6.62063	6.83009	7.03277	7.19953	7.29748	7.29566	7.16989	6.91287	6.53575	6.06794	5.5548	5.04753	4.59753	4.24958	4.0352	3.97344	4.06821	4.30906	4.67476	5.1329	5.64553	6.17356	6.67964
	4.71451	5.59118	6.39376	7.07776	7.61272	7.98992	8.21905	8.32336	8.33677	8.2929	8.22297	8.13668	8.07823	8.0592	8.08685	8.16062	8.27137	8.39499	8.4965	8.53567	8.47328	8.28331	7.95688	7.50428	6.95367	6.34265	5.71319	5.10511	4.55081	4.07473	3.6908	3.40264	3.2048	3.08253	3.01494	2.97712	2.94267	2.88733	2.79099	2.63999	2.42893	2.1606	1.84564	1.50068	1.14506	0.798927	0.480503	0.204584	-0.0169886
	0.304736	0.53293	0.71908	0.781995	0.634314	0.198216	-0.577498	-1.70413	-3.14508	-4.81585	-6.59068	-8.30179	-9.8018	-10.9285	-11.545	-11.5609	-10.9454	-9.73193	-8.01607	-5.94034	-3.67868	-1.41131	0.700988	2.53585	4.0254	5.15685	5.96259	6.50303	6.84532	7.04683	7.14544	7.15874	7.08954	6.93417	6.69151	6.36777	5.97871	5.54887	5.10698	4.68253	4.29935	3.9716	3.70285	3.48393	3.29929	3.12924	2.95242	2.75194	2.51221
	-0.591895	-0.75828	-0.88259	-0.928987	-0.864797	-0.67854	-0.38128	-0.00383522	0.409104	0.815512	1.18403	1.491	1.75038	1.96271	2.12816	2.24249	2.29526	2.28059	2.19765	2.05449	1.87044	1.66883	1.47652	1.31886	1.21421	1.17395	1.19832	1.27684	1.39026	1.51246	1.61524	1.6718	1.66042	1.56642	1.38399	1.11745	0.78069	0.398177	0.00233774	-0.3698	-0.679802	-0.894333	-0.988237	-0.947315	-0.770676	-0.468902	-0.0638579	0.413248	0.925692
	0.871831	1.20502	1.56308	1.91437	2.22228	2.45231	2.57767	2.58499	2.47679	2.26899	1.98995	1.6762	1.3571	1.06449	0.821075	0.640801	0.529484	0.484406	0.499693	0.566412	0.672787	0.806278	0.949732	1.08361	1.18842	1.24508	1.24351	1.18284	1.07151	0.929052	0.776355	0.635097	0.525275	0.459742	0.449765	0.500627	0.609878	0.769122	0.958887	1.15429	1.33064	1.46829	1.5617	1.61949	1.66199	1.71581	1.80355	1.93823	2.11898
	2.00049	2.25539	2.4328	2.51681	2.5033	2.4001	2.22374	1.99835	1.75096	1.50756	1.29084	1.10485	0.975729	0.899859	0.870245	0.880441	0.92615	1.00693	1.12775	1.29723	1.52782	1.83464	2.23349	2.73938	3.36254	4.10459	4.95489	5.88762	6.86206	7.82523	8.71694	9.47901	10.0635	10.4409	10.6079	10.5863	10.4226	10.1812	9.93275	9.74691	9.68004	9.76708	10.0186	10.4195	10.9347	11.5178	12.1208	12.7023	13.2327
	3.78616	4.22569	4.54949	4.75752	4.87071	4.92443	4.95448	4.98862	5.04199	5.1172	5.20941	5.28531	5.38169	5.48538	5.58662	5.67618	5.74337	5.77754	5.76935	5.71376	5.613	5.47667	5.32244	5.17344	5.05366	4.98464	4.97947	5.04101	5.16231	5.32754	5.51752	5.71199	5.89132	6.03841	6.13648	6.17098	6.13154	6.01334	5.82237	5.57506	5.2973	5.0222	4.78252	4.6069	4.5154	4.5155	4.60383	4.7657	4.97746
	2.01142	2.25215	2.43133	2.5471	2.60936	2.63618	2.65043	2.67238	2.71803	2.79923	2.92395	3.08672	3.31747	3.61693	3.983	4.40504	4.8622	5.32397	5.75267	6.11146	6.36972	6.50851	6.52549	6.4326	6.25583	6.03145	5.79935	5.60026	5.46868	5.42827	5.48978	5.64934	5.8918	6.19528	6.53719	6.89889	7.26904	7.6445	8.02742	8.4242	8.84113	9.28088	9.74267	10.2183	10.6941	11.1534	11.5763	11.9462	12.2501
	5.23745	6.23931	7.14776	7.89804	8.44606	8.7674	8.8624	8.75571	8.48824	8.11773	7.7068	7.2902	6.94593	6.68428	6.49699	6.36143	6.24924	6.13556	6.00684	5.8634	5.71541	5.57894	5.46981	5.39948	5.37631	5.40642	5.49707	5.66037	5.91327	6.27534	6.7641	7.38719	8.13454	8.97677	9.86522	10.7391	11.5385	12.2127	12.7308	13.0855	13.2892	13.3687	13.3552	13.2736	13.1366	12.9443	12.6876	12.3571	11.9547
	9.03419	10.3846	11.5082	12.3584	12.9338	13.2677	13.4165	13.439	13.3799	13.2648	13.0962	12.8193	12.4899	12.0958	11.6488	11.1828	10.7471	10.3975	10.1811	10.1275	10.2432	10.5094	10.891	11.3429	11.818	12.2781	12.693	13.0461	13.3359	13.5702	13.7721	13.9713	14.1976	14.4807	14.8327	15.2498	15.7128	16.1813	16.6141	16.9688	17.2062	17.3043	17.2438	17.0187	16.6409	16.1317	15.5391	14.9242	14.3481
	-0.692367	-0.865286	-1.05494	-1.25923	-1.47532	-1.69799	-1.91952	-2.12917	-2.31398	-2.46203	-2.56322	-2.61067	-2.609	-2.56728	-2.50071	-2.42675	-2.36108	-2.31455	-2.28924	-2.27829	-2.26784	-2.24015	-2.17869	-2.07166	-1.91421	-1.70912	-1.46506	-1.19497	-0.913822	-0.636966	-0.37875	-0.15104	0.0375339	0.183161	0.285276	0.346008	0.369027	0.355666	0.30718	0.222859	0.0997702	-0.0629978	-0.268211	-0.516323	-0.802804	-1.12057	-1.45297	-1.77843	-2.07477
	10.7579	12.0484	12.9275	13.3524	13.3601	13.0567	12.5922	12.1262	11.7972	11.7016	11.8874	12.299	12.983	13.871	14.8861	15.9521	16.9974	17.9574	18.7785	19.4167	19.8397	20.0298	19.9833	19.7141	19.2506	18.6309	17.8976	17.092	16.2528	15.4186	14.6322	13.9444	13.4136	13.1014	13.061	13.3266	13.9015	14.7505	15.8001	16.944	18.0569	19.0124	19.7025	20.0534	20.0364	19.6709	19.0178	18.1683	17.229
	5.17926	6.44489	7.73292	8.97637	10.1133	11.0943	11.8875	12.4799	12.8745	13.0856	13.1312	13.0181	12.7731	12.4038	11.9187	11.3287	10.6524	9.9197	9.17255	8.46246	7.84489	7.37109	7.07882	6.9872	7.09254	7.36925	7.77593	8.26092	8.7715	9.26128	9.69361	10.0444	10.3	10.4521	10.4945	10.4162	10.1997	9.82124	9.25266	8.46999	7.45898	6.22075	4.7788	3.17552	1.47342	-0.247935	-1.90088	-3.39178	-4.63342
	5.22563	6.01632	6.69732	7.25306	7.69356	8.04843	8.35485	8.64748	8.94866	9.2641	9.58575	9.86661	10.1272	10.3406	10.4895	10.5702	10.5899	10.5623	10.5049	10.4314	10.3505	10.2652	10.1733	10.0707	9.95212	9.81126	9.64029	9.42909	9.1661	8.84058	8.44647	7.98679	7.47636	6.94292	6.42553	5.96828	5.61399	5.39615	5.33068	5.41431	5.62304	5.91601	6.24449	6.55818	6.8155	6.99083	7.07689	7.08589	7.04443
	4.75218	5.79591	6.8585	7.90633	8.9115	9.85343	10.7162	11.4932	12.1841	12.7925	13.3243	13.7626	14.1406	14.4469	14.6741	14.8243	14.9083	14.9452	14.9597	14.976	15.0154	15.094	15.2221	15.4062	15.6497	15.9547	16.3215	16.7477	17.2262	17.7416	18.2689	18.771	19.2012	19.5094	19.6473	19.5814	19.2991	18.8124	18.1612	17.4041	16.6121	15.8599	15.2126	14.7208	14.4097	14.2742	14.2782	14.3576	14.4321
	-7.38169	-7.92332	-8.06073	-7.77042	-7.08785	-6.09749	-4.91178	-3.65181	-2.42572	-1.3136	-0.359661	0.482055	1.14499	1.68848	2.17495	2.65132	3.14354	3.65195	4.15431	4.61223	4.9789	5.2099	5.26931	5.1399	4.82567	4.35057	3.75809	3.10193	2.44275	1.84476	1.3699	1.07624	1.0091	1.19119	1.6139	2.22839	2.9474	3.65414	4.21738	4.51687	4.46256	4.01177	3.18147	2.0413	0.707529	-0.673655	-1.95153	-2.98286	-3.6546
	3.81397	4.47584	5.13295	5.78362	6.42528	7.04609	7.61764	8.09485	8.42756	8.56929	8.495	8.18758	7.73368	7.20097	6.67847	6.25655	6.01033	5.98178	6.17301	6.54856	7.0426	7.57526	8.06608	8.44502	8.66098	8.68337	8.50505	8.14307	7.63832	7.0537	6.4664	5.95796	5.60004	5.44268	5.50564	5.77398	6.20246	6.72255	7.25533	7.72678	8.07979	8.28417	8.33894	8.26749	8.1084	7.90359	7.68844	7.48608	7.30634
	3.75943	4.56702	5.38778	6.19554	6.96329	7.65691	8.23574	8.65605	8.87798	8.87568	8.64487	8.18718	7.57777	6.86735	6.11424	5.37324	4.68701	4.08388	3.57564	3.15992	2.82474	2.55119	2.31932	2.11127	1.91314	1.7165	1.51728	1.31507	1.11164	0.91083	0.717685	0.537677	0.376937	0.240283	0.131876	0.0556411	0.0147487	0.0139516	0.0586103	0.153946	0.305187	0.514315	0.780579	1.101	1.46999	1.88411	2.3425	2.84789	3.40853
	7.09446	7.39362	7.64121	7.81185	7.87989	7.8231	7.62852	7.29878	6.85402	6.33187	5.78254	5.26608	4.81883	4.48337	4.28606	4.23681	4.32466	4.5242	4.80076	5.11573	5.43394	5.7259	5.96934	6.14822	6.2521	6.27461	6.21246	6.06668	5.84122	5.54449	5.1903	4.79613	4.38486	3.9819	3.61212	3.29895	3.05865	2.90056	2.82783	2.83695	2.92401	3.08457	3.31358	3.60682	3.95472	4.3435	4.75583	5.17015	5.56702
	2.26456	2.83317	3.50067	4.27955	5.18098	6.20332	7.32368	8.49761	9.6538	10.7059	11.5678	12.1574	12.4569	12.4658	12.2236	11.8013	11.2806	10.7413	10.2483	9.8444	9.5525	9.37561	9.30112	9.30644	9.35938	9.42478	9.46841	9.45971	9.37971	9.22173	8.99303	8.71633	8.42282	8.14932	7.93189	7.79667	7.75814	7.81364	7.9428	8.11239	8.27942	8.40078	8.44237	8.38548	8.2326	8.00633	7.74405	7.48982	7.28419
	1.31823	1.58023	1.85729	2.15064	2.46106	2.78525	3.11301	3.42595	3.70018	3.91062	4.03698	4.06248	4.00713	3.88697	3.73227	3.58	3.46874	3.43042	3.4844	3.63451	3.8697	4.16821	4.50407	4.85657	5.21079	5.56071	5.90701	6.24719	6.57757	6.88627	7.15197	7.35196	7.46162	7.46631	7.37095	7.20236	7.01305	6.87115	6.8449	6.98597	7.31264	7.80329	8.39964	9.01947	9.57662	9.99932	10.2452	10.3084	10.2165
	3.22819	3.57632	3.79435	3.8749	3.83765	3.72645	3.60249	3.53723	3.59783	3.83884	4.29401	4.94636	5.80398	6.80579	7.86693	8.88977	9.76947	10.4109	10.7445	10.7361	10.3992	9.79176	9.00602	8.15492	7.34848	6.67851	6.20703	5.95872	5.92786	6.08171	6.36845	6.72882	7.09755	7.41416	7.62977	7.70928	7.64163	7.43681	7.12325	6.74534	6.35178	5.99244	5.71364	5.55335	5.54181	5.69754	6.02514	6.51349	7.13524
	5.52948	6.76761	7.97574	9.08585	10.0427	10.8116	11.3798	11.7488	11.9325	11.9475	11.8062	11.5075	11.0674	10.4926	9.8023	9.03153	8.23726	7.49337	6.88033	6.474	6.32662	6.45742	6.84843	7.44418	8.16666	8.9249	9.6275	10.1964	10.5704	10.7147	10.6253	10.3288	9.88114	9.35612	8.83284	8.37848	8.03784	7.82558	7.72522	7.6992	7.69597	7.66573	7.57469	7.41123	7.19325	6.96207	6.77044	6.67018	6.69537
	-0.465442	-0.446732	-0.371059	-0.236377	-0.0481687	0.179402	0.424489	0.660406	0.858196	0.991319	1.04049	1.00184	0.877073	0.686926	0.464298	0.247441	0.0732806	-0.0288826	-0.0422022	0.037173	0.199894	0.427111	0.695838	0.982673	1.27019	1.54862	1.81537	2.07457	2.33091	2.58772	2.84538	3.09911	3.34287	3.56867	3.76682	3.92755	4.03855	4.08806	4.06791	3.9759	3.82112	3.62326	3.41064	3.21656	3.07106	2.9965	3.00334	3.08737	3.23355
	4.03998	4.81959	5.55697	6.21617	6.77019	7.201	7.49766	7.65395	7.66698	7.53705	7.26976	6.86144	6.35774	5.78443	5.17424	4.56305	3.98468	3.46426	3.01758	2.64824	2.34817	2.10214	1.88972	1.69203	1.49733	1.30392	1.12248	0.972828	0.87807	0.857389	0.918615	1.05408	1.24009	1.44028	1.61304	1.71917	1.72948	1.63089	1.42688	1.13739	0.794703	0.436589	0.10169	-0.177771	-0.380526	-0.498145	-0.535476	-0.507323	-0.43412
	6.66454	7.76349	8.70488	9.43527	9.93274	10.2037	10.2819	10.2152	10.0527	9.83812	9.5988	9.32042	9.04386	8.75989	8.4659	8.16561	7.86718	7.58215	7.31481	7.06159	6.81158	6.54703	6.25511	5.92995	5.57513	5.20633	4.84313	4.50926	4.2303	4.03004	3.933	3.95925	4.12069	4.4178	4.83447	5.33969	5.89083	6.43976	6.94288	7.36785	7.69983	7.9449	8.12558	8.27667	8.43679	8.63729	8.89868	9.22434	9.60009
	-0.580492	-0.212514	0.190633	0.623756	1.07762	1.53505	1.9825	2.40853	2.80532	3.17314	3.51383	3.84748	4.16361	4.47286	4.79519	5.15451	5.57321	6.06634	6.63022	7.24166	7.85931	8.42972	8.89912	9.2208	9.36264	9.31034	9.06613	8.64714	8.0805	7.39887	6.63788	5.83337	5.02159	4.23987	3.52618	2.91825	2.4497	2.14531	2.01469	2.04879	2.21949	2.48098	2.78061	3.06629	3.29565	3.44687	3.51681	3.52389	3.50439
	3.80238	4.67091	5.50461	6.24571	6.84571	7.27436	7.52197	7.60064	7.54077	7.38267	7.17007	6.93202	6.70092	6.48226	6.26536	6.02887	5.74955	5.41381	5.02339	4.60026	4.18541	3.82936	3.58582	3.49874	3.59199	3.86582	4.29275	4.82374	5.39793	5.95233	6.43528	6.81301	7.07165	7.21671	7.2641	7.23469	7.14908	7.02196	6.86524	6.68598	6.48656	6.26712	6.02203	5.744	5.42693	5.06817	4.6735	4.25596	3.83425
	2.28191	2.79926	3.35	3.92867	4.531	5.14954	5.77377	6.38673	6.96437	7.47939	7.90133	8.19342	8.35291	8.36826	8.24703	8.01266	7.69998	7.35237	7.00828	6.69774	6.439	6.23249	6.07202	5.94416	5.83139	5.72209	5.60118	5.45767	5.28768	5.08879	4.87289	4.65772	4.46073	4.29918	4.17479	4.07946	4.00172	3.93152	3.87601	3.85806	3.91146	4.0718	4.36024	4.77727	5.29984	5.88687	6.48875	7.05617	7.54911
	4.86018	5.66017	6.3312	6.82884	7.13548	7.26439	7.2528	7.15413	7.02707	6.9216	6.87703	6.89769	7.01129	7.20993	7.47027	7.76227	8.05428	8.31152	8.50806	8.62261	8.63594	8.53299	8.29498	7.90621	7.36165	6.67255	5.87835	5.0445	4.255	3.60133	3.16027	2.9821	3.08173	3.43397	3.98737	4.67122	5.40857	6.13278	6.78731	7.33603	7.76489	8.07518	8.28727	8.42856	8.52498	8.59696	8.65008	8.67885	8.67205
	1.18527	1.32534	1.43757	1.53084	1.62413	1.73985	1.90233	2.12953	2.42772	2.79282	3.20552	3.63201	4.05039	4.43217	4.76039	5.02969	5.24414	5.41848	5.56439	5.68981	5.79831	5.88336	5.94391	5.98222	6.00425	6.02661	6.06126	6.12077	6.21946	6.36873	6.58638	6.88654	7.27086	7.72089	8.18938	8.6066	8.8932	8.98186	8.83582	8.46225	7.91626	7.28879	6.69089	6.22994	5.98522	5.99273	6.23772	6.65934	7.16757
	2.55694	3.4967	4.58464	5.77462	6.99747	8.16564	9.18465	9.96709	10.4484	10.6027	10.4486	10.0475	9.5077	8.95006	8.49685	8.24749	8.25764	8.52611	8.99296	9.5485	10.053	10.3641	10.3622	9.97511	9.19279	8.07015	6.72063	5.2983	3.97394	2.91005	2.23675	2.03392	2.32196	3.05998	4.15539	5.47822	6.87904	8.21056	9.34143	10.1716	10.6416	10.7328	10.4703	9.91161	9.13518	8.22889	7.2727	6.33225	5.45548
	4.99396	5.47734	5.77445	5.90114	5.91385	5.8965	5.93556	6.09544	6.39831	6.81031	7.25264	7.58405	7.73725	7.6188	7.17671	6.42042	5.42416	4.30916	3.23567	2.36758	1.83906	1.73231	2.0505	2.72097	3.61187	4.55597	5.39265	5.99416	6.2846	6.25101	5.92728	5.38526	4.71859	4.02086	3.38502	2.8864	2.57461	2.47429	2.57274	2.83084	3.19238	3.59239	3.97566	4.29939	4.53487	4.66629	4.68164	4.57131	4.32664
	-5.62367	-4.47121	-3.15022	-1.64956	0.0318737	1.87789	3.86269	5.94668	8.07691	10.192	12.2184	14.1351	15.7755	17.0656	17.947	18.3798	18.3469	17.8586	16.9465	15.6663	14.0967	12.3367	10.5062	8.73579	7.15667	5.88719	5.01631	4.59347	4.6211	5.05325	5.80441	6.7604	7.79509	8.78952	9.64418	10.2915	10.7004	10.8724	10.8376	10.6427	10.3398	9.9774	9.59327	9.21185	8.84531	8.49745	8.16538	7.84328	7.52369
	-3.90538	-3.89794	-3.51034	-2.71791	-1.55284	-0.106999	1.48534	3.0651	4.47198	5.5728	6.27308	6.56168	6.4114	5.90049	5.14587	4.283	3.44188	2.72634	2.19653	1.86365	1.69598	1.63366	1.60889	1.5636	1.46155	1.29271	1.06831	0.814129	0.5604	0.332787	0.149286	0.0161159	-0.0708946	-0.122532	-0.153867	-0.178203	-0.204205	-0.234384	-0.265018	-0.288499	-0.29548	-0.277751	-0.229659	-0.150323	-0.0451492	0.0737818	0.18798	0.275548	0.315178
	1.60462	1.81075	1.93973	1.97213	1.90169	1.7342	1.49229	1.20924	0.922233	0.667373	0.471116	0.344282	0.30103	0.34363	0.47462	0.69759	1.0148	1.42056	1.89746	2.41289	2.91959	3.36343	3.69014	3.85626	3.83939	3.64235	3.29651	2.85696	2.39254	1.97454	1.66386	1.50242	1.50953	1.68332	2.0036	2.43655	2.93831	3.45581	3.93137	4.30617	4.52583	4.55024	4.35992	3.96329	3.40068	2.74128	2.07649	1.50651	1.12275
	-3.121	-3.10714	-2.82698	-2.2801	-1.5035	-0.558327	0.477346	1.52751	2.53133	3.44285	4.24099	4.94369	5.50889	5.94042	6.22829	6.35507	6.30396	6.06313	5.64322	5.07651	4.41212	3.71007	3.02231	2.3873	1.82709	1.34782	0.950671	0.633918	0.394908	0.228745	0.122128	0.0536945	-0.00549863	-0.0863684	-0.214576	-0.405199	-0.657129	-0.953197	-1.26176	-1.54204	-1.75294	-1.86049	-1.84388	-1.6975	-1.42745	-1.04472	-0.560393	0.0185528	0.688581
	6.21589	7.26019	8.10993	8.69031	8.9675	8.95908	8.73011	8.38169	8.03091	7.7855	7.72364	7.85868	8.18409	8.62277	9.05718	9.35097	9.37481	9.03558	8.28974	7.15437	5.70457	4.05356	2.34037	0.70153	-0.752201	-1.94655	-2.85763	-3.50389	-3.93129	-4.19808	-4.3521	-4.42173	-4.41456	-4.32132	-4.13182	-3.84353	-3.46749	-3.03131	-2.56671	-2.10505	-1.6701	-1.26952	-0.902298	-0.555515	-0.207684	0.16337	0.582877	1.06897	1.62691
	2.14646	3.00273	3.92597	4.83059	5.6191	6.19697	6.49589	6.48595	6.18155	5.64192	4.95441	4.23043	3.54976	2.99703	2.63301	2.48593	2.54981	2.79267	3.15497	3.5647	3.95105	4.25282	4.43594	4.49268	4.43733	4.30069	4.11202	3.89373	3.65773	3.40353	3.13029	2.83937	2.53853	2.24689	1.98561	1.77852	1.64875	1.61143	1.67962	1.8577	2.13902	2.50863	2.9345	3.37383	3.7779	4.0943	4.28194	4.31277	4.1745
	1.87369	1.89937	1.80517	1.61168	1.36288	1.12116	0.94414	0.873591	0.92609	1.0846	1.3123	1.54254	1.74041	1.86129	1.86494	1.72873	1.45263	1.0547	0.582954	0.101359	-0.32307	-0.630087	-0.788881	-0.799021	-0.687811	-0.503655	-0.295285	-0.103354	0.0471137	0.150626	0.211209	0.239992	0.249242	0.245959	0.236917	0.225302	0.212112	0.200448	0.189941	0.181173	0.176147	0.175007	0.183093	0.207171	0.254484	0.335762	0.456355	0.61823	0.819402
	-2.31194	-2.31305	-2.18436	-1.97266	-1.75725	-1.63328	-1.69345	-2.00468	-2.59069	-3.42499	-4.43201	-5.47959	-6.47751	-7.30355	-7.86376	-8.10426	-8.0147	-7.62293	-6.98316	-6.16089	-5.21813	-4.20096	-3.13736	-2.03693	-0.897288	0.28384	1.50357	2.74366	3.96651	5.11731	6.12834	6.93017	7.46316	7.69011	7.59653	7.1915	6.50164	5.55565	4.3858	3.01902	1.47694	-0.211308	-2.00745	-3.84792	-5.63344	-7.23017	-8.4746	-9.1966	-9.25094
	-6.53749	-5.17738	-3.70189	-2.12836	-0.490209	1.15565	2.73276	4.15116	5.3127	6.13091	6.53988	6.55545	6.09231	5.20265	3.97016	2.50967	0.958955	-0.523622	-1.77749	-2.66044	-3.06731	-2.95301	-2.33972	-1.31514	-0.0219213	1.36748	2.67257	3.72789	4.40332	4.6132	4.32603	3.56586	2.40747	0.970582	-0.596383	-2.13361	-3.48804	-4.53472	-5.18957	-5.41836	-5.24027	-4.71754	-3.94472	-3.03143	-2.08073	-1.17798	-0.377054	0.304317	0.879024
	-0.0367178	-0.373463	-0.755923	-1.12609	-1.41827	-1.57558	-1.56392	-1.38027	-1.05152	-0.628937	-0.175068	0.232994	0.579038	0.827219	0.96567	1.00378	0.969188	0.900767	0.843013	0.841178	0.935351	1.15651	1.52167	2.02898	2.65558	3.35576	4.06576	4.71274	5.22507	5.54939	5.65998	5.5647	5.30855	4.95922	4.59823	4.3063	4.14275	4.14374	4.31002	4.60452	4.96317	5.29387	5.49653	5.48146	5.17995	4.56675	3.65961	2.51402	1.21651
BB (Fe-Ti angle)	50.6548	47.0105	48.5989	57.58	72.2149	88.08	100.82	108.088	109.617	107.375	103.943	100.526	97.3501	94.3635	91.3801	88.4371	85.7991	83.4589	81.1984	78.7819	76.2192	73.5979	70.7647	67.9331	65.6907	63.9683	62.3539	60.6182	58.9217	57.4698	56.2422	55.1295	53.9457	52.5915	51.0451	49.3298	47.5544	45.9397	44.4821	43.0673	41.5575	39.9616	38.4766	37.0213	35.5262	34.0606	32.2822	30.0665	28.0227
	61.9971	53.1407	50.8641	51.1406	51.4809	54.6168	65.4382	83.6648	104.013	121.863	130.835	128.27	120.724	113.3	105.722	97.9456	90.6094	83.4648	75.5701	66.3218	57.141	49.7309	44.3772	40.9236	38.9003	38.0215	37.8617	37.6213	36.1115	32.5566	27.4645	21.3577	15.7482	13.1665	14.7724	22.0287	36.0546	55.4679	76.6384	98.5341	118.326	129.171	129.81	124.443	119.39	115.129	110.734	105.889	100.804
	75.85	89.3476	93.7568	90.1983	82.7056	74.2119	65.1688	56.5168	50.6184	49.5609	56.0667	71.1368	88.614	104.849	114.217	113.592	107.881	100.37	91.5914	82.9061	74.0344	64.7019	54.8563	44.4858	34.8208	27.1566	22.8889	22.1213	27.3332	41.8083	62.5134	84.1738	101.087	108.96	109.801	107.446	102.311	94.7938	86.4819	77.6632	68.2046	58.7776	52.3407	50.5309	55.6108	68.1146	84.455	101.951	113.673
	82.1963	82.5494	82.4567	81.8116	80.4851	78.6382	76.7763	75.2272	74.6303	77.1002	85.8279	99.9699	116.005	126.787	129.754	126.254	119.342	111.508	103.419	95.7743	88.8475	82.2895	76.063	70.3795	65.3985	61.1927	57.8036	55.577	54.8262	55.1295	55.7086	55.986	55.6287	54.6818	53.8716	55.2096	62.1602	76.1383	93.8207	109.764	120.334	124.604	123.191	117.101	109.232	101.238	94.3212	88.409	83.2767
	63.0332	54.7444	51.2042	50.0543	50.3599	53.3911	61.8411	75.841	93.3118	110.844	122.187	124.514	119.451	111.804	106.062	102.791	100.571	98.3637	95.713	92.6519	89.3182	85.7828	81.988	78.1501	74.6982	72.0437	70.0939	68.5402	67.2974	66.463	65.7576	65.1031	64.3968	63.3555	61.8696	59.8001	57.6916	57.2914	61.3673	72.9202	90.4115	109.794	125.868	133.188	130.777	122.031	111.607	101.621	93.3687
	79.7818	93.3508	107.754	119.263	125.371	126.012	123.477	119.96	116.535	113.215	109.508	105.237	100.604	96.2559	92.9758	91.0577	89.9926	88.8486	86.8777	84.0244	80.7816	77.9102	76.2741	76.6383	79.7225	86.3989	96.6259	109.272	121.479	129.585	132.303	130.968	127.308	122.631	117.784	113.142	108.684	104.308	99.9103	95.5678	91.4306	87.5038	83.7914	80.2475	76.8157	73.572	70.5175	67.6078	64.7981
	60.2637	58.1005	53.8767	48.4324	43.9874	43.4148	49.1082	61.734	78.9517	97.3391	113.241	123.485	126.704	124.138	118.052	110.486	102.073	93.4835	85.0725	76.743	68.5351	60.8447	54.3159	49.0876	44.4877	39.9297	36.1426	35.3443	40.3318	52.4358	69.1123	86.2315	100.521	110.31	114.097	112.058	106.033	97.9121	89.8808	83.1295	77.5981	72.6203	67.4322	61.7079	56.0781	51.5271	48.9736	50.0883	57.3376
	79.6279	89.6286	102.244	113.539	118.749	116.227	107.355	96.0197	85.5221	77.0271	70.1019	63.5391	56.4753	48.8799	40.9733	33.5763	27.9817	25.8532	28.7202	37.7488	51.7787	68.7516	86.9022	103.341	113.412	115.755	111.961	104.345	95.4659	86.7596	78.4918	70.5905	63.1889	56.7929	52.0846	49.2136	47.6571	46.4839	44.9169	42.5417	39.5635	36.8932	36.1672	39.7081	48.9738	62.6044	77.9162	93.7632	108.162
	70.1984	61.5651	54.1978	47.812	42.2925	37.8761	34.311	31.1602	28.6383	28.2176	32.5048	43.368	59.8127	79.1166	97.7236	111.033	116.507	115.282	109.845	102.549	94.8518	87.1163	79.2842	71.4613	64.169	58.0159	53.1471	49.4686	46.5483	43.6393	39.9588	35.2982	30.3831	26.6926	26.504	31.6783	42.7407	59.1766	79.0057	97.3045	108.726	111.818	107.783	99.0066	88.2132	77.2867	67.3827	59.1992	52.9964
	77.6398	70.0216	64.2291	60.1592	56.8162	53.1925	48.9105	44.4337	40.3266	36.9143	34.1891	31.8729	29.6865	27.5071	25.469	24.6129	27.3889	36.3318	50.9907	68.7365	87.1594	103.587	115.394	121.545	122.676	119.993	114.535	107.719	100.828	94.701	89.7718	86.1498	83.4699	81.2097	79.1982	77.5954	76.3723	74.9251	72.4194	68.3886	63.0579	57.1098	51.1355	45.4958	40.4796	36.375	33.2658	31.1819	30.8382
FG (Fe-Ti angle)	62.259	54.2242	55.5878	65.8795	82.0283	99.2387	110.946	114.24	110.637	102.955	94.1581	85.7951	77.6936	70.0668	64.7231	63.0611	64.965	68.905	72.5289	75.0091	76.3793	76.7267	76.2948	75.6546	75.5424	76.9042	80.9723	89.1074	100.556	112.138	119.385	120.802	118.134	113.621	109.086	105.832	104.258	103.902	104.038	104.21	104.316	104.409	104.332	103.839	102.956	102.124	101.5	101.104	100.86
	51.4024	52.5071	60.0122	73.1305	88.7399	102.94	112.413	116.009	114.604	109.709	102.779	94.8125	86.2915	77.5318	69.1016	61.6034	55.188	49.4854	44.2365	39.3973	35.0061	31.1015	27.8207	25.7226	26.28	32.2155	45.0324	62.5244	81.3424	98.157	109.964	115.858	117.016	114.873	110.332	104.337	97.8413	91.3704	85.1262	79.2278	73.8462	69.2039	65.2992	62.0301	59.1664	56.4274	53.6757	50.7986	47.658
	62.0158	61.7036	61.1206	60.2782	59.2287	58.0872	56.9006	55.7639	54.811	54.0836	53.4658	52.996	54.079	60.3891	73.4509	89.8879	106.965	122.009	131.875	134.991	132.908	127.893	121.477	114.92	109.037	104.267	100.762	98.3745	96.7538	95.5414	94.4328	93.222	91.7375	89.7733	87.2385	84.2351	80.8175	77.0522	73.0851	69.203	65.4676	61.891	58.5429	55.5592	53.0662	51.1189	49.6688	48.6243	47.9793
	106.641	118.768	127.345	130.287	127.971	122.441	115.994	110.12	105.17	100.985	97.4646	94.414	91.2091	87.063	81.6541	75.4836	69.5396	64.868	62.4754	63.3698	68.2616	77.1071	89.3462	103.653	116.63	124.916	127.328	124.76	119.253	112.923	107.162	102.511	98.9283	96.0832	93.6084	91.2252	88.7762	86.302	83.9419	81.8144	79.8211	77.6599	75.0489	72.0537	69.0004	66.5022	65.55	67.444	73.229
	67.4625	56.4237	46.2442	39.1505	37.1466	41.1648	50.177	62.181	75.8085	89.0293	98.4419	101.623	98.2225	89.5576	77.9255	65.8203	54.9896	46.3871	40.6941	38.8624	42.1348	50.4971	62.0626	75.0257	87.2592	95.7638	98.4932	95.3864	87.6387	76.8355	64.8764	53.2393	43.0849	35.464	31.7081	33.1552	40.3884	52.3344	66.8314	80.7163	90.2683	93.3748	90.4055	82.7176	71.9303	60.1807	49.1351	39.6326	32.1912
	95.0397	100.278	103.693	104.527	103.061	100.295	97.4152	95.0671	93.2597	91.6361	89.8392	87.793	85.7483	83.9999	82.7622	81.9727	81.4509	80.9833	80.4429	79.7818	79.0098	78.2083	77.4445	76.7058	75.9359	75.0917	74.159	73.1586	72.1644	71.2806	70.5192	69.77	68.8178	67.4958	65.8687	64.1393	62.4446	60.8276	59.2817	57.759	56.1993	54.5501	52.8592	51.1664	49.4686	47.9258	47.3658	49.4336	56.1313
	71.9979	68.5457	63.3828	56.2379	48.0651	40.8035	36.9334	38.4979	46.1405	58.5683	73.8236	88.5459	98.9252	102.996	101.208	94.8206	85.151	73.9571	62.9049	53.1491	45.6846	41.8311	43.0913	50.586	63.3749	78.9115	94.5132	106.646	112.365	111.029	103.893	92.9441	80.4566	67.912	55.9043	44.8168	35.6222	29.9271	29.3577	35.4906	48.5716	65.9256	83.0094	95.4482	100.778	99.3867	93.1618	84.0234	73.8141
	117.103	117.699	117.143	114.932	111.203	106.891	102.909	99.4323	96.1592	92.8395	89.5944	86.5437	83.7628	81.1135	78.3994	75.4004	72.0516	68.5429	64.9059	61.2822	57.6431	54.2477	51.2327	48.5351	46.0651	43.6512	41.2098	39.1475	38.3555	40.0535	45.7156	55.8229	68.7494	81.3976	90.8287	95.5318	96.4607	96.1658	96.2894	96.8447	97.4623	97.882	98.0316	97.9864	97.834	97.6279	97.4103	97.2761	97.3433
	50.1041	48.986	50.1643	54.3402	63.3277	77.7812	95.9969	113.594	124.643	126.327	119.653	107.966	95.9457	86.6953	80.5304	75.9477	71.0487	64.7972	57.5954	50.7455	45.4019	42.8534	44.6483	52.2639	65.9093	83.4286	101.202	114.102	118.719	115.494	107.056	96.8311	87.462	79.894	73.7095	67.7439	61.1573	54.0085	46.8026	40.026	34.4879	31.4932	32.9364	40.9493	56.464	76.8017	97.6586	114.966	124.853
	89.3597	86.3547	82.4739	77.7864	72.6948	67.6565	62.9376	58.6591	54.8407	51.44	48.4144	45.5375	42.7151	39.9372	37.1739	34.3968	31.8141	29.9107	29.7413	33.0774	42.0697	56.7848	74.3727	92.7017	110.314	124.582	132.601	134.031	130.606	124.314	117.132	110.274	104.106	98.6031	93.6641	89.1942	85.041	81.1798	77.5611	73.9836	70.3161	66.5851	62.8768	59.3023	56.1119	53.4812	51.4509	50.0356	49.2287
	63.2702	57.1665	49.4851	40.9519	32.7781	27.3034	27.0241	34.1032	49.3961	70.5739	92.9276	111.558	122.748	124.143	117.816	108.245	98.0388	88.3777	79.3917	70.8158	62.2895	53.6343	45.0552	38.1887	36.1298	41.4531	54.384	72.272	90.1013	103.537	111.239	112.781	109.951	104.864	99.2162	94.2759	90.5	87.5387	84.6319	81.3001	77.8251	75.3992	74.5556	75.0322	76.3806	78.1716	80.0751	81.5662	82.1984
BRK (Fe-Ti angle)	71.0602	60.7097	53.4214	48.4774	44.534	40.9452	38.1187	37.4051	41.545	52.3884	68.4635	87.3639	105.435	120.225	131.662	140.786	148.359	153.418	154.912	153.115	149.263	144.254	138.705	133.228	128.225	123.575	118.735	113.197	106.943	100.821	96.0948	93.1943	91.6689	90.7267	89.9223	89.1922	88.2726	86.7792	84.7153	82.7206	81.0997	79.9208	79.2061	78.9681	79.1355	79.4748	79.6367	79.3432	78.4973
	73.7276	89.3193	103.831	117.319	130.237	141.905	150.204	153.129	150.545	143.862	135.285	126.663	118.929	112.118	105.858	100.037	94.9089	90.7848	87.6394	85.0896	82.7259	80.2912	77.7616	75.3571	73.4187	72.1919	71.65	71.5829	71.7829	72.3123	73.7775	77.377	84.1578	93.7765	105.117	117.146	127.428	133.034	133.418	129.802	123.544	115.935	107.969	100.294	93.4278	87.8982	84.1889	82.2877	81.7858
	89.6768	97.5052	101.121	100.178	96.0152	90.4991	84.8978	79.6646	74.7059	69.7429	64.6772	59.5725	54.6174	49.8664	45.2364	40.651	36.2277	32.2815	29.1734	27.3896	27.8311	31.9338	40.9488	54.1712	69.1954	83.486	95.1563	102.978	106.464	105.995	102.507	97.0455	90.8717	84.989	79.8387	75.4239	71.416	67.3938	63.0476	58.2649	53.1258	47.8759	42.7379	37.8072	33.2767	29.3863	26.2825	24.1375	23.5078
	71.6231	55.5756	46.7067	42.4187	39.2726	35.263	30.3758	26.1112	24.0187	25.1667	29.892	37.9783	48.596	60.5312	73.4547	88.1201	104.119	118.389	127.11	129.152	125.25	117.31	108.459	101.166	96.1048	92.7903	90.3986	88.2519	85.9863	83.4925	80.7685	77.7398	74.2106	69.9611	65.066	60.2601	56.4748	54.1938	53.3683	54.465	59.2633	69.2302	83.4192	99.695	115.323	128.045	137.323	144.039	149.883
	74.1245	60.0046	51.5017	46.7227	43.1915	39.5345	35.7391	32.6418	31.5158	34.0879	41.715	54.4854	70.7842	88.1463	103.558	114.015	118.674	118.893	116.525	113.029	109.354	105.923	102.772	99.7221	96.5947	93.3528	90.022	86.6824	83.3563	79.9256	76.2788	72.5657	68.9363	65.3677	61.6076	57.1772	51.7209	45.7821	40.8084	38.7168	41.2596	49.4163	62.5681	79.1233	97.3189	114.315	125.945	129.915	126.736
	57.4569	62.9355	67.6772	70.5428	71.223	69.8367	66.6551	62.2175	57.1862	52.3559	48.716	47.2941	49.2489	56.3008	69.5092	86.6496	104.632	121.564	134.615	141.064	140.636	135.01	126.376	116.868	107.762	99.4056	92.0114	86.2853	82.4016	80.0508	78.866	78.492	78.6005	78.8754	79.0293	78.6326	77.0664	73.9603	69.5527	64.6099	60.1013	56.8256	55.1515	54.9123	55.3869	55.7637	55.5106	54.5533	53.2483
	82.8087	90.7149	95.5348	96.0965	92.6931	86.7245	79.9703	73.7791	68.6189	64.277	60.5604	57.6669	56.3793	58.1085	64.1063	74.0867	86.5976	100.019	112.148	120.297	123.37	122.341	119.101	115.233	111.848	109.553	108.448	108.237	108.478	108.805	109.08	109.315	109.557	109.788	109.919	109.894	109.729	109.503	109.301	109.175	109.128	109.098	108.924	108.363	107.143	105.06	102.023	98.117	93.6617
	79.8757	94.0139	103.253	106.495	105.293	102.096	98.8262	96.3811	94.735	93.371	91.6569	89.0911	85.3424	80.3644	74.3814	67.7689	60.8092	53.9033	47.6898	42.8878	40.1832	40.3915	44.7114	53.9967	67.8138	84.7147	102.068	116.17	124.294	126.25	123.32	117.244	110.077	103.371	97.7346	93.0342	88.8438	84.9495	81.4306	78.4	75.7762	73.2136	70.29	66.7418	62.7479	58.8503	55.6044	53.5222	53.4121
	70.6132	65.101	60.7728	58.2127	57.0431	56.4086	55.4553	53.7472	51.3573	48.6022	45.8658	43.5989	42.1228	41.3703	41.0245	40.6574	39.9952	39.0705	38.1326	37.7474	38.9384	43.1301	51.2648	63.5092	78.9371	96.3705	114.358	130.687	142.748	148.802	149.167	146.01	141.185	135.711	130.122	124.597	119.211	114.157	109.643	105.85	102.879	100.654	99.0272	97.8146	96.7974	95.793	94.4365	92.4765	89.9185
	52.9374	40.4226	32.4356	28.4037	27.0594	27.8385	31.444	39.7572	53.806	72.3189	92.5506	110.572	122.847	128.239	127.884	123.762	117.934	111.84	106.044	100.838	96.6096	93.7239	92.1969	91.5311	91.0385	90.1489	88.5881	86.3909	83.6837	80.4591	76.5733	72.1005	67.4269	63.0243	59.1511	55.846	53.0297	50.672	48.7402	47.2322	46.085	44.9631	43.5719	41.9196	40.6173	41.3316	46.8074	58.4948	75.1607
[truncated: 951 more columns]
