# Supplementary material for: Neural circuit mechanisms underlying context-specific halting in Drosophila
Source: Nature. 2024 Oct 2;634(8032):191–200. doi: 10.1038/s41586-024-07854-7 (PMC11446846; doi:10.1038/s41586-024-07854-7)
Supplement: Supplementary file 17 — Source Data Fig. 2 [file 41586_2024_7854_MOESM17_ESM.xlsx]

## Sheet: Figure 2a
MDN	18.2974	18.3079	18.4089	18.4659	18.4269	18.4236	18.4442	18.453	18.4386	18.4372	18.4267	18.3783	18.4425	18.6602	18.8618	19.002	19.1849	19.3067	19.2745	19.2605	19.1751	18.8915	18.4902	18.0876	17.7213	17.3787	17.056	16.6681	16.4558	16.5491	16.4785	16.1956	15.9739	15.9167	16.0542	16.3354	16.7114	17.105	17.4969	17.8613	18.1958	18.5028	18.8484	18.9347	18.6791	18.6643	18.8208	18.8686	18.8022
	7.43386	7.27406	7.00942	6.64811	6.27368	5.98811	5.87785	5.92478	6.02596	6.17537	6.34556	6.49355	6.73952	7.19811	7.84706	8.38721	8.72085	9.05447	9.35494	9.69074	10.0067	10.1792	10.2517	10.2647	10.2763	10.3913	10.5347	10.5336	10.3365	10.0529	9.89992	9.99691	10.1964	10.4439	10.5589	10.5742	10.5808	10.5308	10.4171	10.2538	10.0244	9.76427	9.52851	9.32146	9.05979	8.7713	8.54003	8.27975	8.06531
	5.77588	5.85355	5.90273	5.87749	5.82881	5.81022	5.76848	5.67309	5.52833	5.38351	5.22966	5.12469	5.10749	5.07918	5.07465	5.05454	4.94477	4.88086	4.83155	4.78062	4.72847	4.67004	4.62015	4.58977	4.56329	4.51548	4.3435	4.11527	4.00367	3.91782	3.86454	3.96445	4.05432	4.10782	4.1552	4.18191	4.24213	4.36045	4.48575	4.60177	4.78626	5.0796	5.25208	5.20758	5.19332	5.26342	5.25388	5.18587	5.17571
	10.2757	10.5748	10.8133	11.0545	11.3341	11.5504	11.7415	11.959	12.1653	12.3474	12.5833	12.8616	13.1052	13.3132	13.6598	13.9991	14.1641	14.2095	14.16	14.0092	13.8361	13.5962	13.2067	12.7273	12.2029	11.6812	11.2734	10.9408	10.6001	10.192	9.74699	9.47506	9.404	9.39142	9.40581	9.39869	9.36388	9.31231	9.27493	9.28118	9.26553	9.04892	8.74748	8.55001	8.42911	8.33958	8.21011	8.05327	7.91835
	6.77115	6.81216	6.84787	6.7962	6.73479	6.70517	6.63972	6.47242	6.22717	6.02399	5.84641	5.68951	5.52803	5.37021	5.20227	5.01466	4.81402	4.66378	4.62236	4.63063	4.62839	4.71971	4.9277	5.1893	5.47384	5.8134	6.19111	6.53725	6.8724	7.20801	7.516	7.77191	7.91806	7.97323	7.99914	7.96841	7.85243	7.73258	7.61463	7.44302	7.21535	6.88132	6.43051	5.98686	5.57332	5.18872	4.818	4.46878	4.22451
	10.6488	10.949	11.0779	11.1272	11.1109	11.0834	11.1523	11.3245	11.5067	11.5998	11.6811	11.7842	11.8063	11.7445	11.6115	11.3428	11.1024	11.0092	10.9278	10.7809	10.6838	10.6255	10.4772	10.2804	10.1848	10.0644	9.77425	9.44732	9.17724	9.06204	9.08634	9.04888	8.94864	8.91687	9.05783	9.23604	9.32465	9.3747	9.47427	9.53023	9.51403	9.6037	9.80158	10.0178	10.1904	10.3098	10.4613	10.622	10.7304
	9.88807	10.2478	10.469	10.6747	10.8269	10.9712	11.0038	10.9159	10.7825	10.6945	10.5604	10.32	9.999	9.65419	9.5086	9.54774	9.6064	9.72345	9.81417	9.88242	9.96971	9.9753	9.96496	10.0366	10.214	10.5441	10.9707	11.3401	11.708	11.9602	12.0625	12.1672	12.268	12.3571	12.4673	12.585	12.8053	13.0238	13.1781	13.2006	13.0449	12.7671	12.5014	12.2922	12.1968	12.1136	11.9321	11.7308	11.4701
	10.5685	10.6993	10.7336	10.7704	10.8649	10.9612	11.1334	11.3793	11.5367	11.6823	11.9175	12.1486	12.2512	12.3286	12.4267	12.4292	12.425	12.4857	12.5171	12.5199	12.5535	12.5139	12.4168	12.3474	12.2512	12.1334	12.0631	12.0398	11.9858	11.8795	11.7289	11.5321	11.3026	11.083	10.9126	10.7626	10.68	10.654	10.5952	10.5134	10.435	10.2674	10.0029	9.75828	9.53488	9.40362	9.35684	9.26116	9.12506
	4.52059	4.66378	4.79522	4.8573	4.93399	5.11171	5.32399	5.46831	5.62168	5.68547	5.64939	5.67685	5.75961	5.77493	5.66099	5.43114	5.18483	5.04798	5.02254	4.99888	4.91307	4.76265	4.57279	4.33381	4.15787	4.074	3.95218	3.7681	3.65405	3.65539	3.70301	3.715	3.6457	3.54243	3.47662	3.50827	3.63548	3.77247	3.89828	3.94509	3.96974	4.06529	4.2228	4.36309	4.51554	4.70619	4.86887	4.95033	5.01761
	11.9447	12.8009	12.889	13.1239	13.4754	13.8442	14.1561	14.4125	14.7148	15.0253	15.3463	15.7309	16.1548	16.4707	16.4573	15.8927	15.2439	15.052	14.5318	14.1409	13.8931	13.7338	13.6241	13.4591	13.2686	12.9641	12.4571	11.9136	11.5031	11.1465	10.7475	10.4288	10.3542	10.5088	10.572	10.4655	10.1791	9.86237	9.57707	9.29047	9.12734	9.14626	9.11234	8.92285	8.72818	8.70995	8.76698	8.7917	8.66667
	18.1941	17.9927	17.7277	17.5189	17.2346	16.9011	16.6168	16.3373	16.0651	15.8059	15.5464	15.3851	15.3405	15.3065	15.3204	15.2792	15.1886	15.2196	15.3898	15.6317	15.7586	15.6621	15.4196	15.2426	15.1134	14.9658	14.7723	14.5293	14.2994	14.1639	14.1891	14.2387	14.0709	13.7074	13.3252	13.0602	13.0076	13.1489	13.1939	13.1	12.8801	12.6324	12.3898	12.1573	11.9042	11.5493	11.1691	10.8511	10.5365
	10.2139	10.4209	10.6441	10.8189	10.9285	11.077	11.2842	11.4925	11.7498	11.976	12.1156	12.271	12.4507	12.6066	12.7008	12.7486	12.8045	12.8549	12.9406	13.1076	13.2516	13.3838	13.5973	13.8028	14.0119	14.2691	14.452	14.5863	14.7698	14.9388	15.0381	15.1082	15.1943	15.293	15.3612	15.442	15.5488	15.5905	15.6494	15.7545	15.8194	15.8289	15.742	15.5357	15.3551	15.3873	15.527	15.6462	15.7054
	9.65756	9.70048	9.6563	9.49504	9.28614	9.07712	8.86291	8.64967	8.49956	8.46631	8.4893	8.51329	8.47837	8.41782	8.42033	8.38246	8.20712	8.02895	7.9444	7.95706	7.963	7.9194	7.93066	7.95721	7.90702	7.85077	7.84744	7.8565	7.84614	7.78711	7.70418	7.65832	7.57664	7.4388	7.36199	7.46287	7.64563	7.78074	7.94332	8.25499	8.58782	8.81356	8.99659	9.13636	9.2932	9.65592	10.1957	10.7504	11.3644
	6.81408	7.00741	7.23768	7.55195	7.78966	7.70812	7.37831	7.15362	7.22825	7.45809	7.83597	8.18952	8.4294	8.59971	8.754	8.91856	9.10677	9.19535	9.10068	8.86486	8.50187	8.0517	7.61535	7.28939	7.01844	6.75994	6.50944	6.32356	6.19145	6.06423	5.86051	5.54408	5.24128	5.0722	5.04071	5.20014	5.45312	5.67426	5.74369	5.68391	5.60101	5.55921	5.56751	5.57804	5.57505	5.604	5.72337	5.92504	6.15354
	18.4517	18.8271	19.1585	19.3865	19.5192	19.5917	19.6932	19.7452	19.6269	19.5404	19.5053	19.412	19.4216	19.5238	19.6122	19.7232	19.7793	19.7594	19.7147	19.6038	19.4598	19.2343	18.9614	18.7596	18.5173	18.2405	18.0103	17.6724	17.1938	16.7405	16.3964	16.2459	16.2423	16.2731	16.3164	16.4012	16.5976	16.8123	16.9999	17.2631	17.5495	17.7712	17.8965	18.0626	18.3978	18.6812	18.7564	18.7027	18.5688
	5.8004	5.98053	6.12637	6.30491	6.47808	6.60466	6.71853	6.843	6.95791	7.0057	7.07551	7.11319	7.09168	7.09176	7.03782	6.88757	6.75316	6.72625	6.73322	6.7898	6.89181	7.00437	7.08987	7.15027	7.25015	7.43331	7.63836	7.79954	7.97164	8.23076	8.55188	8.84371	9.0119	9.09896	9.14237	9.15126	9.0592	8.90841	8.8331	8.74202	8.5168	8.23874	7.97449	7.70949	7.49132	7.33029	7.20451	7.11433	7.08505
MDN+BB	9.40158	9.25857	9.04956	8.83064	8.73826	8.74196	8.80479	8.88347	8.9961	9.21241	9.45704	9.67941	9.92193	10.1256	10.3157	10.4979	10.6488	10.7785	10.9346	11.1106	11.2433	11.2589	11.2117	11.1509	10.9523	10.6978	10.4287	10.1321	9.82759	9.45633	9.06732	8.72556	8.37576	8.10146	7.89272	7.65973	7.44639	7.29199	7.17337	7.19569	7.27646	7.3534	7.48968	7.77141	8.12492	8.42676	8.66817	8.94717	9.24107
	19.1041	18.8351	18.5475	18.3004	18.126	17.9785	17.7309	17.3936	17.0654	16.8287	16.7163	16.7011	16.6909	16.6103	16.4155	16.2069	16.1285	16.1213	16.1721	16.1331	15.9472	15.8506	15.862	15.8462	15.7384	15.5347	15.3223	15.1084	14.9853	15.0575	15.3009	15.6278	15.9953	16.3209	16.5418	16.7376	16.9883	17.285	17.6412	18.0417	18.3598	18.5581	18.7501	18.9161	19.0401	19.1072	19.0492	18.9087	18.8435
	15.2846	15.4129	15.6077	15.808	16.065	16.4684	16.9012	17.2247	17.5539	17.8876	18.0838	18.1954	18.1806	18.0675	18.0918	18.1832	18.2082	18.3031	18.4657	18.5598	18.4609	18.2993	18.2592	18.1526	17.9391	17.8314	17.7676	17.7565	17.8635	17.9081	17.8768	17.9442	17.9402	17.8008	17.7235	17.7911	17.903	17.9037	17.8465	17.8412	17.7377	17.5541	17.3648	17.1044	16.8735	16.7103	16.4948	16.2468	16.0161
	5.12444	5.38078	5.5491	5.65626	5.81512	6.05288	6.21739	6.28603	6.41884	6.68465	6.92768	7.06336	7.21656	7.41931	7.49507	7.48338	7.59632	7.7652	7.83485	7.87388	7.95421	8.07093	8.14123	8.15425	8.13743	8.14986	8.26226	8.3605	8.36686	8.42792	8.54939	8.49012	8.30349	8.23731	8.25241	8.24355	8.20049	8.13294	7.99496	7.824	7.70889	7.60526	7.4136	7.17857	6.9592	6.77502	6.71532	6.75347	6.75409
	8.95591	9.33045	9.66678	9.95598	10.2133	10.3793	10.5354	10.7182	10.974	11.2827	11.5364	11.6605	11.6599	11.6128	11.5357	11.4724	11.4809	11.5683	11.7614	11.9229	11.9707	11.9688	11.9677	11.9227	11.7915	11.533	11.2065	10.933	10.7239	10.4732	10.1483	9.7498	9.28566	8.80876	8.37032	8.04967	7.8768	7.68839	7.39812	7.12704	6.97923	6.9228	6.98977	7.14474	7.35245	7.61176	7.88689	8.18927	8.45244
	13.4222	13.4838	13.5387	13.5032	13.4781	13.561	13.6704	13.7398	13.8518	14.0537	14.2414	14.3552	14.556	14.935	15.2695	15.516	15.7572	15.9876	16.1162	16.1458	16.2025	16.3614	16.5859	16.7619	16.8347	16.8938	17.0593	17.1949	17.2323	17.2819	17.2668	17.2236	17.2914	17.5463	17.9454	18.3095	18.5894	18.7648	18.8357	18.853	18.7688	18.5286	18.1701	17.7648	17.4606	17.2716	17.0776	16.8555	16.6119
	14.6121	14.7603	14.9873	15.2824	15.5404	15.7384	15.8955	15.9681	15.9392	15.8712	15.8225	15.7723	15.7118	15.619	15.4948	15.3939	15.2515	15.0766	14.9226	14.6105	14.2056	13.9225	13.6889	13.4108	13.1607	12.9695	12.868	12.8254	12.8083	12.8065	12.8014	12.8268	12.7989	12.7273	12.7246	12.6692	12.4062	12.0195	11.6548	11.3379	10.9976	10.6058	10.239	9.94569	9.66996	9.38119	9.11467	8.99697	8.97864
	13.6486	13.7855	13.8056	13.8116	13.7721	13.5982	13.375	13.1565	12.8719	12.5186	12.1653	11.8799	11.719	11.6225	11.4719	11.3408	11.3977	11.5178	11.5279	11.5186	11.5949	11.6778	11.7594	11.9377	12.211	12.4359	12.6132	12.8093	13.0273	13.2531	13.3902	13.379	13.3478	13.3566	13.3216	13.2565	13.2864	13.3443	13.3821	13.4557	13.5724	13.7125	13.7835	13.7587	13.7411	13.785	13.8713	13.9582	14.0513
	13.2022	13.2673	13.1528	12.9004	12.6923	12.6256	12.5946	12.5283	12.4277	12.2943	12.1149	11.8451	11.5219	11.1775	10.8577	10.7191	10.7917	10.9685	11.2354	11.5397	11.7959	12.1085	12.4672	12.7391	13.0565	13.429	13.7774	14.1835	14.5899	14.77	14.6948	14.5349	14.3674	14.137	13.8332	13.5181	13.0961	12.6199	12.3084	12.0203	11.63	11.3174	11.0862	10.8637	10.7893	10.8263	10.8828	10.9631	11.1305
	8.55797	8.52264	8.45627	8.44292	8.48371	8.51549	8.56503	8.60521	8.57675	8.55359	8.54056	8.53116	8.52623	8.56474	8.66995	8.74246	8.76072	8.81672	8.85955	8.84475	8.75358	8.62691	8.51085	8.42234	8.3558	8.3611	8.44712	8.55991	8.63941	8.70347	8.76793	8.8191	8.83116	8.90149	9.03813	9.23585	9.46242	9.67752	9.87898	10.084	10.2772	10.4579	10.6568	10.837	10.9728	11.1187	11.2624	11.3128	11.2735
	12.3443	12.0628	11.715	11.453	11.3036	11.1931	11.0452	10.8853	10.795	10.7484	10.651	10.5539	10.5229	10.5258	10.4902	10.4758	10.56	10.64	10.7013	10.8084	10.8163	10.7343	10.7648	10.9411	11.0525	11.1441	11.3626	11.6242	11.82	12.0251	12.2472	12.3413	12.3272	12.3709	12.4353	12.5447	12.7309	12.8139	12.6833	12.6021	12.6185	12.5211	12.3637	12.2726	12.1121	11.8518	11.6506	11.5649	11.5036
	15.7805	15.9513	15.9562	15.8978	15.8197	15.7931	15.7694	15.7525	15.6552	15.5013	15.3895	15.2518	15.0491	14.7038	14.2926	13.8742	13.5293	13.2845	12.9802	12.7972	12.7943	12.8802	12.9172	12.9949	13.2002	13.3909	13.4813	13.5972	13.8635	14.1315	14.3	14.3895	14.4563	14.5271	14.3801	13.9751	13.6315	13.5093	13.3922	13.0344	12.7793	12.7634	12.8378	12.8404	12.8082	12.758	12.7835	12.8703	12.9588
	13.0185	12.8937	12.755	12.7477	12.913	13.1152	13.1799	13.0674	12.9862	13.0705	13.2156	13.3166	13.3793	13.4039	13.4587	13.5031	13.5873	13.7018	13.7094	13.7409	13.8009	13.9019	14.1687	14.3601	14.3447	14.2316	14.1794	14.2439	14.3351	14.4117	14.5807	14.8332	15.0194	15.1055	15.0614	15.022	15.0004	14.8353	14.6809	14.6818	14.7531	14.7598	14.6128	14.4358	14.3754	14.2892	14.1414	13.9965	13.9372
	10.7173	10.5463	10.387	10.2606	10.1439	10.0335	9.84804	9.58922	9.33813	9.21443	9.15664	9.07954	9.00199	8.90499	8.75466	8.57089	8.31965	7.98039	7.58574	7.208	6.88837	6.74571	6.76026	6.80123	6.80657	6.81937	6.86058	6.9116	6.96754	7.14434	7.43972	7.75569	8.03145	8.30074	8.61816	8.93892	9.16036	9.18069	9.09203	9.08179	9.11183	9.13406	9.17599	9.22439	9.19265	9.03413	8.89792	8.95275	9.04447
	20.7609	20.3729	20.1123	19.869	19.6112	19.3942	19.3029	19.254	19.0455	18.6617	18.2455	17.9038	17.7058	17.6947	17.8266	17.9872	18.2025	18.4511	18.6743	18.7998	18.7364	18.5254	18.3033	18.1894	18.1335	18.1327	18.2146	18.243	18.0364	17.7151	17.6011	17.5735	17.5032	17.4815	17.5702	17.8	18.0164	18.1829	18.4726	18.8311	19.1432	19.479	19.8347	20.1364	20.3293	20.4305	20.53	20.6706	20.719
	6.84169	7.04959	7.25884	7.32488	7.36852	7.40998	7.44697	7.38043	7.29555	7.18181	7.06533	7.00712	6.93558	6.78694	6.6119	6.4887	6.36166	6.22173	6.10167	6.00571	5.9477	5.90682	5.83584	5.7487	5.61372	5.43234	5.14995	4.88563	4.71732	4.65983	4.67463	4.62176	4.47255	4.30231	4.13597	3.94887	3.78855	3.69513	3.63248	3.61404	3.59461	3.64886	3.65757	3.62703	3.55138	3.36482	3.21404	3.08496	2.94414
MND+FG	3.13743	2.96186	2.82297	2.76761	2.88378	3.1292	3.47608	3.84439	4.25615	4.71533	5.1916	5.68782	6.19075	6.66431	7.17792	7.64313	7.96956	8.24392	8.49417	8.69757	8.88284	9.07627	9.24489	9.34604	9.38692	9.3556	9.24437	9.12686	9.06095	8.96127	8.86066	8.84194	8.85127	8.85302	8.80323	8.65493	8.41317	8.15352	7.99097	7.87753	7.74043	7.63657	7.54695	7.3747	7.13948	6.92308	6.67522	6.39224	6.07511
	0.87234	0.823288	0.827736	0.864333	0.914973	0.982126	1.04196	1.09671	1.12663	1.14986	1.18436	1.22599	1.25182	1.23345	1.19184	1.16341	1.15266	1.1486	1.10818	1.02187	0.943089	0.881957	0.812464	0.738701	0.671487	0.60688	0.549595	0.501286	0.459425	0.456828	0.448289	0.418075	0.364628	0.345526	0.347714	0.330592	0.31971	0.327809	0.330127	0.341147	0.352796	0.37039	0.373412	0.360496	0.342038	0.323036	0.329977	0.333549	0.324185
	12.304	12.296	12.3037	12.4509	12.8021	13.0786	13.1735	13.292	13.3736	13.4327	13.5725	13.6291	13.5702	13.493	13.3516	13.1652	12.9223	12.6951	12.4803	12.066	11.652	11.5434	11.5717	11.5981	11.6267	11.5918	11.5046	11.3228	11.1329	11.0737	11.1471	11.3683	11.6521	12.0414	12.6425	13.2017	13.5098	13.7065	13.9498	14.2489	14.6418	15.0952	15.6713	16.2876	16.7248	16.9596	17.0251	16.9702	16.7596
	3.74842	3.83694	4.01347	4.20506	4.34103	4.44761	4.53954	4.5716	4.51097	4.314	4.08984	3.9083	3.70366	3.47672	3.28039	3.04253	2.75123	2.46984	2.20619	2.00366	1.79153	1.58775	1.38931	1.20501	1.05668	0.91528	0.812865	0.762548	0.771074	0.79706	0.803409	0.80496	0.808076	0.846051	0.855412	0.91349	0.959888	1.00274	1.05	1.09816	1.15077	1.23412	1.31207	1.34503	1.33295	1.36533	1.41957	1.46718	1.51853
	4.04877	4.13016	4.1454	4.10598	4.06388	4.07085	4.06387	4.03071	4.00932	4.04808	4.10427	4.17496	4.22283	4.24942	4.23733	4.18868	4.18635	4.24882	4.34399	4.3953	4.36067	4.3325	4.33984	4.32559	4.24805	4.13932	3.99192	3.84803	3.70591	3.60695	3.54638	3.43188	3.28632	3.15044	3.02537	2.89349	2.76582	2.71274	2.70184	2.67396	2.64557	2.65494	2.71585	2.82832	2.91058	2.93416	2.97862	3.0495	3.10779
	14.1745	14.1995	14.2116	14.2591	14.1696	13.9661	13.8669	13.7797	13.6052	13.39	13.1534	12.8966	12.5674	12.1688	11.7868	11.3463	10.8739	10.3882	9.84755	9.42269	9.12438	8.77615	8.46134	8.19889	7.91297	7.63361	7.457	7.37458	7.37651	7.48121	7.71438	8.00957	8.34944	8.7284	9.00401	9.21606	9.38338	9.52826	9.70975	10.0106	10.4237	10.7822	11.0417	11.2359	11.432	11.6283	11.7976	11.8791	11.9969
	13.5861	13.5246	13.4284	13.3407	13.3039	13.2765	13.2246	13.1257	13.1723	13.4163	13.6151	13.7979	14.0717	14.3594	14.5557	14.6545	14.7587	15.0321	15.3728	15.6492	15.9008	16.1618	16.4227	16.5421	16.5208	16.5307	16.5841	16.5523	16.4063	16.2544	16.154	16.0106	15.7748	15.5843	15.5409	15.6102	15.6505	15.5832	15.5206	15.5169	15.4846	15.3744	15.3022	15.3138	15.3598	15.4509	15.5421	15.4915	15.3234
	17.006	17.1959	17.3703	17.3452	17.1037	16.726	16.2277	15.758	15.3771	15.0234	14.6901	14.4184	14.2343	14.0147	13.8387	13.7597	13.6263	13.3748	13.2203	13.2843	13.3934	13.4543	13.5582	13.7231	13.8877	14.0197	14.0975	14.1275	14.0987	13.9667	13.8044	13.6277	13.504	13.4535	13.3295	13.0861	12.8658	12.6542	12.4264	12.1912	11.924	11.6017	11.2207	10.9072	10.7136	10.5194	10.3045	10.1004	9.8676
	2.96706	2.92506	3.01766	3.23292	3.56292	3.88969	4.06317	4.18411	4.38222	4.5944	4.76019	4.89563	4.9899	5.03286	5.04029	5.06388	5.09369	5.12483	5.11329	5.00926	4.89093	4.91499	5.00325	5.0707	5.1324	5.15221	5.17217	5.2514	5.39199	5.4838	5.45081	5.38233	5.34295	5.33933	5.3798	5.40636	5.35367	5.33635	5.29343	5.20143	5.15966	5.17189	5.13249	5.07069	5.13011	5.3085	5.44484	5.50855	5.543
	11.1772	11.0078	10.9623	10.9766	10.9592	10.9372	10.8384	10.7558	10.7668	10.6943	10.592	10.6187	10.7611	10.9723	11.1549	11.3004	11.3814	11.3976	11.3369	11.1704	10.9373	10.6451	10.337	10.094	9.99831	9.9639	9.86286	9.74984	9.68729	9.66334	9.68096	9.74235	9.78904	9.84287	9.95385	10.072	10.1855	10.276	10.3031	10.2369	10.0815	9.95941	9.84754	9.68239	9.43397	9.08613	8.69526	8.32836	7.98878
	0.581434	0.576014	0.577186	0.570338	0.562108	0.587577	0.620728	0.607561	0.554744	0.534349	0.546427	0.574567	0.578179	0.59335	0.63323	0.679572	0.702346	0.726998	0.734299	0.714164	0.671182	0.663083	0.653068	0.653201	0.683483	0.7377	0.761584	0.748025	0.757401	0.768905	0.73168	0.718993	0.694946	0.673385	0.68358	0.713236	0.704022	0.70814	0.711444	0.721792	0.739632	0.791045	0.838739	0.819239	0.765957	0.748343	0.735919	0.723314	0.736294
	3.72717	3.49964	3.30481	3.27673	3.32605	3.33522	3.3444	3.43628	3.57058	3.68509	3.7856	3.8509	3.8568	3.88143	3.96567	4.10416	4.24441	4.35452	4.3847	4.38001	4.38509	4.37443	4.26886	4.13911	4.08434	4.04589	3.99245	3.97559	3.98788	3.96709	3.89582	3.8519	3.86311	3.91636	3.97017	4.04528	4.0973	4.14966	4.19405	4.19088	4.15901	4.17906	4.20093	4.18576	4.15714	4.13876	4.1141	4.09878	4.07448
	11.9571	12.0907	12.1159	12.1038	12.1481	12.1323	11.9764	11.854	11.9232	12.131	12.2961	12.381	12.4741	12.4448	12.2087	12.0249	11.9675	12.0354	12.1385	12.1311	12.0905	12.1082	12.0888	11.9895	11.8777	11.8098	11.8018	11.8223	11.9337	12.198	12.4835	12.7734	13.079	13.2616	13.4568	13.7573	13.9811	14.1223	14.3092	14.4841	14.5728	14.5763	14.6528	14.8059	14.8244	14.7015	14.4854	14.2102	14.0712
	11.6723	11.635	11.5291	11.3348	11.2074	11.2451	11.2393	11.1038	10.9516	10.8331	10.693	10.5817	10.5744	10.4725	10.2113	9.95374	9.77569	9.67604	9.67069	9.73768	9.78112	9.87729	9.9855	10.0814	10.2013	10.4094	10.6307	10.7501	10.9581	11.2961	11.6832	12.1001	12.4457	12.622	12.7436	13.0365	13.4584	13.8505	14.17	14.4524	14.7083	14.9921	15.2249	15.2326	15.1	14.8936	14.5467	14.2401	14.0112
	2.03104	2.27952	2.5086	2.71278	2.95998	3.17905	3.30883	3.41264	3.4738	3.47699	3.34667	3.21595	3.10945	2.98428	2.81433	2.56434	2.36001	2.26079	2.13511	1.98798	1.91725	1.89576	1.84432	1.78656	1.7824	1.8816	1.97645	2.11615	2.3204	2.52882	2.69742	2.79606	2.8395	2.87155	2.89813	2.92013	2.98313	3.06048	3.08971	3.09596	3.12039	3.1338	3.07252	2.99754	2.96682	2.98265	3.01709	3.01479	3.03867
	14.291	14.1884	13.9802	13.81	13.829	13.8769	13.7997	13.6934	13.6332	13.5554	13.5769	13.6522	13.6321	13.5813	13.4523	13.3679	13.3873	13.3752	13.2562	12.9762	12.6273	12.3624	12.2028	12.2748	12.5682	12.7932	13.0204	13.297	13.6154	14.0465	14.4059	14.6734	14.9988	15.4445	15.9147	16.3541	16.7089	16.9362	16.9544	16.843	16.7587	16.6014	16.3633	16.0717	15.7316	15.3066	14.804	14.3805	13.9112
MDN+FG+BB	5.6517	5.79506	5.92989	6.0738	6.25976	6.56479	6.95922	7.23894	7.35186	7.4019	7.42461	7.4216	7.41287	7.4608	7.5337	7.57686	7.54771	7.4836	7.50476	7.53622	7.48691	7.37636	7.31938	7.4001	7.58411	7.76723	7.92603	8.11931	8.31024	8.43024	8.53964	8.73404	8.91241	9.01217	9.03594	8.9895	8.93235	8.82889	8.61374	8.33529	8.09469	7.92824	7.70926	7.34096	6.97158	6.74816	6.58906	6.36423	6.04022
	0.428122	0.404384	0.374801	0.349681	0.361307	0.393909	0.434005	0.45976	0.467576	0.502815	0.54429	0.574519	0.588276	0.587503	0.600451	0.608489	0.636708	0.683394	0.714607	0.690203	0.666807	0.676278	0.697595	0.702649	0.692828	0.684612	0.687798	0.687506	0.698476	0.724434	0.735856	0.743433	0.752291	0.790493	0.860512	0.882717	0.853599	0.823919	0.844579	0.886979	0.949232	1.03786	1.13201	1.21365	1.25311	1.29229	1.33152	1.35751	1.357
	4.17386	4.24239	4.25724	4.27773	4.36607	4.45444	4.60703	4.80775	4.96562	5.08548	5.25054	5.45011	5.60902	5.73445	5.80645	5.7713	5.67324	5.61373	5.5258	5.36633	5.24929	5.1663	5.05376	5.02383	5.1485	5.399	5.75144	6.21654	6.76129	7.33391	7.98589	8.66639	9.25151	9.77656	10.34	10.9002	11.4255	11.9423	12.3617	12.6313	12.7434	12.7155	12.5835	12.4069	12.1611	11.7273	11.1887	10.6729	10.1727
	7.41431	7.37003	7.42057	7.4252	7.40865	7.38897	7.39131	7.49262	7.69074	7.91204	8.05945	8.15099	8.26306	8.50217	8.85311	9.19678	9.37662	9.46939	9.63443	9.8632	10.0046	10.0539	10.0131	9.85844	9.58133	9.28821	8.96269	8.56346	8.21642	7.91152	7.61761	7.40855	7.27233	7.09476	6.85669	6.64491	6.58206	6.65779	6.78178	6.97475	7.248	7.67383	8.20868	8.59489	8.84048	9.07211	9.24791	9.33361	9.31421
	1.89494	1.76924	1.68607	1.62473	1.58306	1.58022	1.59492	1.56973	1.54655	1.57788	1.63946	1.75341	1.87746	2.00693	2.11168	2.18471	2.29724	2.44541	2.56558	2.63421	2.7189	2.82865	2.9383	3.003	3.09393	3.2364	3.35205	3.41737	3.45446	3.523	3.59401	3.59785	3.51502	3.40062	3.30696	3.20251	3.09307	2.98854	2.9286	2.85736	2.77246	2.72895	2.73802	2.81751	2.90842	2.97369	3.0812	3.29136	3.55433
	3.3904	3.73609	4.10805	4.42305	4.68363	4.96146	5.28239	5.62802	5.98772	6.36161	6.76393	7.14227	7.38628	7.59637	7.75769	7.69409	7.47625	7.24748	7.03326	6.80142	6.54051	6.26446	5.93721	5.58159	5.23518	4.92862	4.66115	4.49798	4.36755	4.28553	4.38474	4.58297	4.73468	4.83708	4.90597	4.89708	4.80529	4.71583	4.63223	4.46481	4.16948	3.87375	3.61323	3.33025	3.03659	2.76373	2.48301	2.26111	2.15683
	17.2659	17.3501	17.4062	17.4413	17.3559	17.3357	17.5191	17.6398	17.618	17.5736	17.3413	16.9895	16.7149	16.4129	15.8899	15.3174	14.701	14.0972	13.5404	13.1812	12.9467	12.7097	12.6049	12.6112	12.6117	12.6119	12.6136	12.6375	12.7496	12.9417	13.1231	13.4541	13.8145	14.1146	14.3058	14.4158	14.5078	14.6499	14.8154	14.9993	15.2665	15.6223	15.9463	16.2162	16.571	17.0128	17.3882	17.6413	17.8446
	16.9499	17.2017	17.4986	17.7849	17.8561	17.6841	17.5078	17.3872	17.2962	17.2157	17.1311	17.0694	16.9288	16.7651	16.7406	16.7976	16.9015	17.0565	17.1891	17.3339	17.634	17.9469	18.1035	18.1016	18.0575	18.0453	17.8441	17.6018	17.5172	17.2976	16.6776	15.935	15.2814	14.8419	14.5251	14.2703	14.1047	13.9385	13.7974	13.6784	13.584	13.7325	13.932	13.9865	14.0477	14.3006	14.5636	14.7705	14.8085
	5.63161	5.51012	5.41786	5.33404	5.24705	5.25168	5.34704	5.44191	5.53425	5.62375	5.71757	5.74701	5.77543	5.90216	6.16257	6.48694	6.7084	6.84292	7.06635	7.34405	7.43543	7.36361	7.26549	7.10153	6.89682	6.68158	6.51059	6.42273	6.32331	6.15692	5.90025	5.72135	5.72039	5.67153	5.52359	5.43941	5.39777	5.28496	5.13695	4.99811	4.86047	4.7033	4.49443	4.31484	4.26061	4.3418	4.44405	4.50158	4.50591
	8.77221	8.5625	8.45607	8.41695	8.36877	8.42137	8.54077	8.76162	9.1117	9.42548	9.48724	9.43141	9.37971	9.40375	9.50415	9.57314	9.65103	9.72572	9.77741	9.81935	9.88295	9.94239	9.87939	9.78865	9.77288	9.84271	10.0716	10.3699	10.5825	10.6784	10.836	11.092	11.2454	11.2258	11.0959	10.813	10.4856	10.2724	10.141	10.0875	10.0468	9.99027	9.99789	10.1057	10.2866	10.3658	10.3392	10.364	10.4366
MND+BRK	10.2933	9.99508	9.7844	9.62367	9.37709	9.01497	8.56463	8.11954	7.72053	7.34011	6.98412	6.71817	6.63238	6.77986	7.13268	7.62202	8.15746	8.67746	9.23374	9.86263	10.5531	11.3466	12.1695	12.7763	13.0915	13.2417	13.1497	12.8323	12.5619	12.3568	12.0398	11.6726	11.2994	10.927	10.5966	10.3419	10.1055	9.7978	9.53358	9.4168	9.36582	9.39263	9.52327	9.50688	9.3239	9.14982	9.01487	8.86657	8.66455
	5.77675	5.82342	5.89712	6.0073	6.16698	6.36854	6.62688	6.98449	7.4322	7.86911	8.21509	8.52063	8.77768	9.04336	9.36017	9.67434	9.87463	9.8677	9.69409	9.45438	9.22092	9.01027	8.71041	8.33903	7.99141	7.68869	7.43213	7.2089	6.97534	6.70933	6.40632	6.17129	6.10045	6.14908	6.25248	6.39195	6.53249	6.69457	6.85311	6.97483	7.05217	7.08507	7.09249	7.02602	6.86193	6.69081	6.4907	6.26761	6.00324
	6.09637	6.30742	6.57758	6.85732	7.08551	7.21398	7.19354	7.12035	7.13783	7.34186	7.71629	8.11675	8.43086	8.59657	8.72398	8.81369	8.81652	8.77961	8.8498	9.04005	9.30292	9.75598	10.2062	10.5288	10.8756	11.2212	11.5188	11.8222	12.1522	12.4534	12.7224	13.0659	13.4214	13.6451	13.8111	14.0128	14.118	14.1549	14.1754	14.0525	13.8078	13.5354	13.2703	12.955	12.5535	12.0796	11.526	10.9591	10.4236
	5.48025	5.41499	5.2489	5.00241	4.73154	4.47245	4.22155	3.95662	3.69127	3.42635	3.14834	2.83029	2.53008	2.26738	2.00674	1.80282	1.72927	1.77653	1.87613	1.98341	2.09878	2.20981	2.37529	2.48263	2.5613	2.69828	2.88576	3.0775	3.27542	3.49717	3.71337	3.89408	4.04225	4.22717	4.46321	4.70876	4.9582	5.1402	5.34569	5.5745	5.67932	5.70528	5.72529	5.63067	5.477	5.35589	5.27126	5.2026	5.16496
	9.57501	9.68442	9.72045	9.76343	9.85743	9.91888	9.94919	9.92792	9.80749	9.65975	9.50373	9.31986	9.12655	8.89906	8.67903	8.50882	8.38252	8.27437	8.1282	7.98403	7.86698	7.75332	7.62142	7.52788	7.47583	7.40016	7.25514	7.04322	6.7965	6.55952	6.33619	6.05848	5.71524	5.44001	5.2214	5.05813	4.94008	4.86825	4.79675	4.69538	4.59194	4.60435	4.66689	4.73787	4.80506	4.88131	5.05718	5.37159	5.69498
	13.3418	13.8557	14.3078	14.7163	15.1186	15.4261	15.6647	15.9078	16.1827	16.3988	16.5244	16.6835	16.7496	16.7174	16.6698	16.5117	16.275	16.1051	15.9243	15.7258	15.5301	15.2869	14.997	14.7459	14.7151	14.7998	14.872	14.9865	15.0367	14.9415	14.8908	14.8856	14.7428	14.6495	14.7042	14.8665	15.0504	15.1852	15.316	15.3666	15.3621	15.389	15.4352	15.5349	15.7866	16.1486	16.4965	16.9403	17.4585
	5.95732	5.89279	6.02976	6.28256	6.49852	6.79123	7.25361	7.75662	8.14586	8.36934	8.45248	8.51009	8.62059	8.67339	8.73896	8.87959	9.03892	9.10856	9.0344	8.88835	8.68398	8.46534	8.28852	8.05643	7.85392	7.87367	7.91347	7.78297	7.60444	7.46199	7.27361	7.02869	6.73863	6.47333	6.23345	5.93518	5.5987	5.30657	5.19441	5.26929	5.36008	5.56136	5.90635	6.27279	6.59286	6.80719	6.91377	6.94026	6.89443
	4.66404	4.68635	4.69016	4.6847	4.72794	4.81943	4.89946	4.95505	4.97287	4.96975	4.97927	4.9671	4.90717	4.83263	4.79648	4.74657	4.66924	4.5816	4.48687	4.40133	4.32322	4.24386	4.08388	3.86851	3.6202	3.35036	3.09487	2.85464	2.68005	2.57686	2.53393	2.49125	2.46557	2.52458	2.65235	2.76199	2.841	2.98854	3.20403	3.52192	3.91272	4.34916	4.85148	5.31909	5.74272	6.10966	6.40154	6.62744	6.75796
	15.5835	15.4012	15.1092	14.6807	14.0875	13.4353	12.8885	12.4491	12.1376	12.0212	11.9925	11.8976	11.7678	11.7154	11.8078	12.0098	12.2198	12.515	12.9302	13.4292	14.0003	14.5336	14.9528	15.2762	15.5774	15.7877	15.8683	15.9924	16.2728	16.5317	16.6584	16.8403	17.0319	17.1207	17.1783	17.1524	17.0267	16.8169	16.5525	16.2969	16.1921	16.217	16.1687	15.9963	15.786	15.648	15.5172	15.3223	15.1427
	10.5716	10.5148	10.4058	10.2311	10.1579	10.1625	10.0843	9.9331	9.74165	9.54549	9.42445	9.36727	9.30526	9.30202	9.4176	9.51891	9.58721	9.76136	9.96687	10.069	10.0354	9.8859	9.68585	9.50013	9.34931	9.18494	8.97797	8.77496	8.57795	8.42633	8.37462	8.34431	8.29807	8.30364	8.36189	8.55312	8.87554	9.25335	9.63149	9.96222	10.245	10.4687	10.6535	10.8616	11.0496	11.2688	11.5203	11.7082	11.8591
	1.81768	1.83333	1.84893	1.76117	1.6343	1.53492	1.39662	1.236	1.08203	0.984902	0.992938	1.07755	1.11388	1.09366	1.12263	1.23262	1.33517	1.36224	1.44176	1.56119	1.63561	1.72374	1.78986	1.82412	1.83061	1.80568	1.75723	1.7333	1.78863	1.80288	1.7339	1.70087	1.71697	1.74049	1.77923	1.86668	1.98782	2.13233	2.29693	2.47992	2.67056	2.86801	3.0785	3.27994	3.4896	3.67092	3.74481	3.71489	3.60826
	12.0326	12.3114	12.6479	12.977	13.2179	13.3659	13.5312	13.7657	13.9543	14.2027	14.5487	14.7191	14.6976	14.6403	14.6645	14.8662	15.0641	15.1091	15.1167	15.1239	15.0398	14.8585	14.6938	14.6903	14.7127	14.6318	14.6177	14.7344	14.8399	14.9105	14.8376	14.6877	14.5904	14.4209	14.147	14.0011	14.0684	14.2052	14.2538	14.3047	14.5651	14.9519	15.213	15.3711	15.474	15.606	15.8203	16.0626	16.3608
	8.53053	8.2506	7.94593	7.69723	7.58535	7.61481	7.67277	7.6535	7.62892	7.63657	7.74864	7.96528	8.22996	8.56035	8.93622	9.31527	9.68023	10.0023	10.2337	10.3535	10.4143	10.4199	10.399	10.4586	10.6349	10.7322	10.7026	10.5837	10.4502	10.3346	10.2001	10.095	10.0584	10.1195	10.216	10.2918	10.4305	10.6196	10.7011	10.5629	10.3334	10.2339	10.2892	10.3861	10.4638	10.5567	10.5724	10.5163	10.4056
	14.8876	14.8357	14.963	15.1052	15.3092	15.5802	15.8728	16.0419	16.0802	16.1806	16.4986	16.9151	17.2156	17.5539	18.0936	18.6659	19.0269	19.1218	18.9618	18.5782	18.1966	17.9221	17.6896	17.4489	17.1112	16.6757	16.3072	16.0954	15.8765	15.5745	15.2872	15.0995	15.0688	15.2199	15.4545	15.6447	15.7279	15.8205	16.1063	16.4902	16.8262	17.069	17.2373	17.42	17.5393	17.6414	17.7847	17.7945	17.6863
	10.8626	11.1924	11.5353	11.8453	12.1732	12.5287	12.7437	12.7051	12.6099	12.6721	12.8439	13.0285	13.1821	13.2481	13.2287	13.2161	13.2568	13.3078	13.3884	13.4578	13.4589	13.5963	13.9485	14.3239	14.4976	14.4065	14.1603	13.9256	13.8268	13.8714	13.8736	13.7972	13.7691	13.743	13.6864	13.7106	13.8097	13.8956	13.8765	13.7533	13.7253	13.8128	13.7367	13.394	12.9294	12.5576	12.2795	11.9767	11.704
[truncated: 551 more columns]

## Sheet: Figure 2b
P9	0.439983	0.442893	0.426496	0.40514	0.386437	0.384403	0.379914	0.357897	0.324959	0.307105	0.278389	0.251181	0.242346	0.226934	0.199853	0.19805	0.197087	0.210106	0.208117	0.209563	0.209668	0.203684	0.212996	0.21483	0.220285	0.228356	0.228058	0.232575	0.250612	0.270701	0.263318	0.250493	0.238527	0.23422	0.22999	0.224767	0.231338	0.232979	0.241704	0.243446	0.250385	0.256197	0.254804	0.237105	0.218191	0.221477	0.224348	0.219686	0.21914
	5.95698	5.91151	5.88141	5.83862	5.91581	5.97027	5.93266	5.96191	6.0813	6.20053	6.23486	6.24317	6.40081	6.68986	7.05921	7.4682	7.85471	8.25783	8.72953	9.13202	9.50898	9.88837	10.2023	10.478	10.8178	11.2123	11.5302	11.8181	12.1712	12.407	12.4757	12.5467	12.6235	12.5897	12.4739	12.3965	12.305	12.2007	12.1518	12.1335	12.1997	12.3357	12.3943	12.4009	12.4838	12.6318	12.7217	12.7302	12.7515
	10.3458	10.1239	9.90371	9.67091	9.40812	9.09151	8.79311	8.5599	8.40462	8.35228	8.38649	8.45617	8.44079	8.33652	8.29003	8.31004	8.35692	8.49453	8.58809	8.56281	8.5946	8.60275	8.48161	8.22392	7.90919	7.64176	7.37649	7.1398	6.97221	6.74415	6.4575	6.20736	6.06586	6.07483	6.13689	6.13313	6.13438	6.22008	6.39106	6.56317	6.64186	6.67521	6.78055	6.89587	7.04472	7.22894	7.34775	7.3769	7.4207
	6.96096	6.88542	6.91788	6.93676	6.99358	7.16368	7.46516	7.90706	8.37016	8.75941	9.10059	9.38897	9.61244	9.84899	10.2363	10.6086	10.7539	10.7708	10.8038	10.7771	10.6678	10.5199	10.3001	10.1188	10.0715	10.0567	10.0375	10.0729	10.1691	10.2416	10.3128	10.4853	10.7361	10.9178	11.009	10.998	10.842	10.6027	10.2779	9.90535	9.58469	9.32261	9.08942	8.74374	8.26498	7.79306	7.38471	6.93429	6.44826
	0.265679	0.268077	0.260947	0.247045	0.239205	0.238692	0.239155	0.230672	0.206867	0.210281	0.217849	0.224869	0.234304	0.241532	0.257881	0.279794	0.295873	0.311326	0.31611	0.303639	0.307106	0.307656	0.303483	0.305303	0.29812	0.301649	0.295805	0.297892	0.302047	0.301705	0.304025	0.298825	0.283181	0.27442	0.282555	0.281339	0.284412	0.291044	0.299783	0.311687	0.310457	0.331716	0.330173	0.320848	0.311332	0.288238	0.27347	0.278302	0.285559
	10.2072	10.3522	10.6054	10.7733	10.8849	11.083	11.3504	11.7128	12.2045	12.7567	13.309	13.8084	14.2896	14.6765	14.9035	15.0341	15.0349	15.0371	15.2315	15.5428	15.8553	16.0031	15.8999	15.5944	15.1743	14.6719	14.0617	13.4083	12.8494	12.3512	11.8885	11.6723	11.6139	11.4112	11.0488	10.601	10.1354	9.90381	9.90917	9.94653	9.98039	10.1223	10.3342	10.4491	10.5672	10.6893	10.6939	10.6074	10.5327
	6.75179	6.61787	6.54853	6.58309	6.69198	6.82882	6.90124	6.91675	6.90626	6.77187	6.52354	6.28328	6.07282	5.90986	5.68554	5.53817	5.4823	5.35429	5.25184	5.2503	5.29285	5.39316	5.65332	6.0515	6.5334	7.06586	7.62094	8.1316	8.51317	8.76352	8.79057	8.72269	8.73918	8.79008	8.83157	8.84182	8.81659	8.72053	8.48552	8.1963	7.91847	7.57314	7.23131	6.94193	6.71469	6.58143	6.46633	6.35401	6.22112
	1.80035	1.83866	1.90775	1.99088	2.07772	2.13239	2.19161	2.22906	2.22924	2.21746	2.17668	2.11564	2.03818	1.90551	1.74996	1.62987	1.51501	1.38626	1.23811	1.07767	0.932731	0.783139	0.634292	0.506496	0.397991	0.323028	0.250395	0.187077	0.179724	0.198796	0.209367	0.210517	0.201275	0.201481	0.206544	0.219413	0.257697	0.299488	0.323354	0.339336	0.340921	0.34971	0.36551	0.359466	0.34993	0.361538	0.3687	0.368116	0.364385
	5.85501	6.00436	6.05726	6.01772	5.95982	5.90808	5.84522	5.82976	5.9137	6.06957	6.1721	6.22197	6.26854	6.28625	6.21553	6.02648	5.77915	5.6052	5.50845	5.41142	5.28817	5.1494	4.94601	4.71243	4.48155	4.29887	4.15463	3.99489	3.88815	3.84316	3.73416	3.59133	3.4817	3.44127	3.50874	3.65518	3.82171	3.99602	4.18275	4.32739	4.42463	4.5203	4.63025	4.7123	4.7679	4.92988	5.15665	5.32788	5.39181
	11.2228	11.0064	10.9021	10.8441	10.7776	10.6508	10.4104	10.1872	10.1396	10.2372	10.34	10.4433	10.568	10.718	10.8952	11.0516	11.1495	11.2652	11.4034	11.5538	11.8625	12.2649	12.5416	12.7093	12.8315	12.8982	12.9224	12.9425	13.0086	13.1214	13.2959	13.5561	13.7544	13.8032	13.7453	13.5931	13.4667	13.5224	13.6985	13.8938	14.1186	14.365	14.6288	14.8391	15.0122	15.1745	15.2303	15.2278	15.3141
	5.45291	5.16177	4.82945	4.46466	4.11282	3.75876	3.39374	3.02663	2.70213	2.41985	2.18867	2.06713	2.02601	2.11509	2.33106	2.54046	2.75491	3.0078	3.23839	3.41603	3.60755	3.81653	3.96213	4.12409	4.39668	4.66234	4.80119	4.85441	4.85207	4.81465	4.80377	4.82969	4.85598	4.96463	5.16932	5.36479	5.5374	5.78125	5.97712	6.03129	6.0506	6.10576	6.1586	6.19378	6.23157	6.28037	6.27843	6.26317	6.21793
	0.311248	0.336893	0.352968	0.357982	0.382547	0.410249	0.39766	0.407192	0.416827	0.439061	0.461679	0.498838	0.541989	0.59437	0.640756	0.686945	0.706253	0.74865	0.777023	0.78059	0.788308	0.864674	0.911404	0.956076	1.01916	1.10083	1.15989	1.22107	1.30666	1.38031	1.4348	1.48716	1.53467	1.59843	1.63193	1.59883	1.53029	1.46655	1.3928	1.30231	1.19685	1.11981	1.0295	0.894074	0.767885	0.661156	0.558856	0.45482	0.353729
	3.56723	3.52417	3.43346	3.28469	3.14163	3.01762	2.89128	2.8128	2.85495	2.9899	3.14861	3.35612	3.64916	3.95365	4.16827	4.31035	4.4357	4.53706	4.57368	4.58009	4.53403	4.52596	4.51377	4.43433	4.35117	4.31364	4.32211	4.32101	4.35616	4.57877	4.95405	5.33533	5.63624	5.96358	6.32257	6.67688	7.025	7.32974	7.56512	7.74632	7.82133	7.77469	7.68011	7.59162	7.45094	7.21036	7.04229	7.08477	7.11529
	12.9398	13.0964	13.2335	13.3639	13.4692	13.4496	13.3415	13.3014	13.2021	12.9251	12.6807	12.5466	12.3401	12.0275	11.7524	11.5264	11.2801	11.1401	11.1055	11.0559	11.0753	11.2458	11.379	11.4441	11.5595	11.7287	11.9191	12.1958	12.5972	13.0172	13.3741	13.6813	14.0106	14.3369	14.6503	15.0323	15.4745	15.9295	16.3964	16.8143	17.0271	17.0627	17.0225	16.8845	16.6903	16.6408	16.612	16.3808	16.1347
	7.3669	7.50448	7.63551	7.69768	7.72651	7.81015	7.87473	7.83122	7.75841	7.78686	7.84359	7.70574	7.33348	6.83461	6.32726	5.86292	5.35458	4.81058	4.33768	3.91809	3.47146	3.02112	2.6247	2.32289	2.06373	1.79936	1.66108	1.7162	1.85509	1.95359	2.0371	2.13949	2.27939	2.48172	2.70771	2.9251	3.12333	3.28401	3.36333	3.39066	3.43834	3.46959	3.44467	3.44365	3.50822	3.57988	3.59486	3.54631	3.38428
	6.18499	6.11579	6.09633	6.07945	6.04423	6.08884	6.22149	6.35161	6.43126	6.51687	6.52454	6.42503	6.19935	6.19574	6.43458	6.66692	6.78751	6.76846	6.72087	6.7087	6.68251	6.63807	6.44687	6.16042	5.94065	5.92982	5.89017	5.78226	5.54267	5.20816	4.86211	4.59331	4.44644	4.42657	4.46704	4.52109	4.66718	4.86075	5.06445	5.2665	5.45992	5.63454	5.81076	6.09251	6.40246	6.68967	6.99607	7.23308	7.35228
P9+BB	8.20922	8.12484	8.09846	8.17733	8.41793	8.71589	9.06549	9.36351	9.48733	9.66401	9.88539	10.0892	10.2148	10.3399	10.5384	10.7639	10.9036	11.0398	11.0768	10.9242	10.8236	10.7092	10.5908	10.7018	10.9039	11.1068	11.2343	11.2569	11.2158	11.0634	10.827	10.668	10.4325	10.2441	10.162	10.0332	9.9666	10.0195	10.0336	9.95215	9.92198	9.98383	10.0212	9.98859	10.0462	10.0789	10.0909	10.1805	10.2298
	16.0072	16.481	16.7064	16.7853	16.9473	17.1423	17.3445	17.6172	17.8809	18.1546	18.4888	18.8337	19.0427	19.0081	18.792	18.63	18.6637	18.8593	19.09	19.2886	19.5017	19.6455	19.6458	19.5126	19.3563	19.3074	19.3669	19.5426	19.779	19.9221	19.9006	19.8143	19.6212	19.2606	19.0032	18.8729	18.6236	18.1971	17.8139	17.6677	17.7128	17.7532	17.6789	17.5886	17.626	17.7481	17.8076	18.0448	18.6662
	0.135799	0.12946	0.125813	0.116355	0.112506	0.114528	0.1161	0.101255	0.0715657	0.0649578	0.0802465	0.0941044	0.112487	0.143045	0.197537	0.280629	0.381536	0.492887	0.61293	0.743382	0.902363	1.11289	1.35858	1.62039	1.90615	2.18807	2.46539	2.79259	3.16103	3.48307	3.7419	3.99328	4.24665	4.4741	4.6566	4.81492	4.96732	5.11202	5.23504	5.34646	5.50556	5.68034	5.7355	5.71955	5.77638	5.91303	6.04562	6.12401	6.19204
	10.9418	10.8066	10.7397	10.6496	10.581	10.5874	10.6373	10.728	10.8487	10.9355	10.9116	10.8215	10.7647	10.7022	10.6168	10.5403	10.4552	10.3747	10.3962	10.5743	10.8054	10.9642	10.954	10.763	10.5857	10.6603	10.9083	11.1382	11.3739	11.6626	11.9618	12.2624	12.6147	13.0077	13.3182	13.4985	13.6356	13.8777	14.1359	14.2624	14.3683	14.5504	14.6899	14.6115	14.3522	14.131	14.0585	14.0189	14.007
	3.17459	3.46681	3.74873	3.96453	4.08551	4.17486	4.2328	4.27984	4.33535	4.42418	4.48177	4.36623	4.168	4.02128	4.01748	4.05204	4.07501	4.11542	4.17124	4.25523	4.37377	4.54734	4.74766	4.95415	5.21724	5.52433	5.7534	5.92651	6.10365	6.26104	6.41237	6.61319	6.85095	7.10627	7.32617	7.50018	7.68478	7.84994	7.97312	7.97779	7.90064	7.91198	7.95441	7.94712	7.92606	7.87205	7.72508	7.49052	7.18503
	7.2602	7.36609	7.52468	7.71471	7.88354	7.99902	8.11693	8.29606	8.47664	8.61911	8.69509	8.69083	8.66588	8.62066	8.59548	8.64469	8.71135	8.77266	8.7627	8.67822	8.53784	8.36201	8.17783	7.99914	7.88572	7.8545	7.80762	7.71506	7.68742	7.71686	7.65485	7.52659	7.40626	7.31723	7.27769	7.26453	7.21724	7.08357	6.87392	6.65756	6.52248	6.52297	6.54428	6.51803	6.48388	6.51532	6.60171	6.73459	6.93124
	9.86322	10.1855	10.538	10.9463	11.3088	11.6907	12.0373	12.2101	12.3345	12.5259	12.6736	12.7695	12.8438	12.9737	13.1602	13.373	13.5871	13.6647	13.6163	13.5871	13.4095	13.1707	13.08	13.0173	12.8859	12.8361	12.7793	12.5793	12.2947	11.907	11.4404	11.0363	10.7575	10.5416	10.3014	10.0979	9.91866	9.75036	9.99198	11.0437	12.2806	12.8661	12.9879	13.0296	13.0331	13.0508	12.9138	12.6619	12.5013
	13.9986	14.1111	13.9748	13.6321	13.2272	12.8833	12.642	12.5421	12.7384	13.1579	13.5166	13.9534	14.5495	15.3505	16.0693	16.1439	15.968	15.8268	15.8091	15.824	15.6902	15.4398	15.1975	15.0179	14.8456	14.6366	14.262	13.5464	12.5054	11.4805	10.9656	10.6956	10.5286	10.3207	10.004	9.68408	9.44663	9.31598	9.1566	8.89026	8.75229	8.7045	8.72998	8.90957	9.20379	9.51926	9.7317	9.80083	9.88417
	7.89288	8.03274	8.10714	8.10854	8.15608	8.2277	8.3466	8.39804	8.32403	8.23732	8.18275	8.21538	8.2946	8.4462	8.61638	8.63105	8.47331	8.37227	8.45593	8.55834	8.64598	8.77628	9.02531	9.36208	9.75127	10.1567	10.4989	10.7517	10.977	11.2216	11.4657	11.6475	11.8923	12.0852	12.0492	12.0403	11.9089	11.7921	11.8352	11.8329	11.6461	11.3347	10.9475	10.5023	10.2097	10.1702	10.3359	10.3992	10.3523
	11.8262	11.8299	11.8796	11.9476	12.035	12.0946	12.1308	12.2205	12.3356	12.4405	12.5834	12.7503	12.9556	13.2878	13.6493	13.8802	14.01	14.0461	14.0281	14.0483	14.1736	14.4312	14.7286	14.9089	14.9586	14.9189	14.776	14.5429	14.3287	14.1688	13.9942	13.8313	13.678	13.5413	13.3259	13.0405	12.7466	12.3978	12.1737	12.1276	12.1119	12.1561	12.3745	12.6932	13.0181	13.4238	13.8733	14.2863	14.6243
	12.6467	12.8729	13.0995	13.341	13.444	13.3744	13.311	13.2836	13.1369	12.9512	12.8747	12.9131	13.0548	13.215	13.2826	13.2034	13.0231	12.7957	12.4987	12.2192	12.0601	11.9804	11.9698	11.9995	11.9466	11.9176	11.9534	11.8017	11.524	11.4978	11.5721	11.6553	12.225	12.7408	12.7937	12.8185	12.6777	12.4177	12.2571	12.2911	12.3641	12.4846	12.7321	13.0465	13.2478	13.3731	13.4819	13.2404	13.0729
	3.81197	4.05174	4.30067	4.53601	4.82649	5.24404	5.74602	6.24054	6.69975	7.15975	7.60981	8.02592	8.44504	8.90201	9.36592	9.80827	10.2505	10.6351	11.0216	11.4103	11.6814	11.9094	12.1876	12.4367	12.623	12.7996	13.0248	13.2441	13.4162	13.5904	13.7454	13.8483	14.0066	14.2089	14.3058	14.3267	14.3475	14.3968	14.4674	14.485	14.4522	14.3516	14.1677	14.0138	13.8914	13.7964	13.779	13.7562	13.6852
	5.97913	5.25479	4.684	4.2631	3.97329	3.74005	3.48065	3.25071	3.14639	3.11985	3.12876	3.22638	3.42267	3.6654	3.93678	4.15959	4.29739	4.34549	4.34939	4.32588	4.31497	4.3508	4.28057	4.17854	4.09662	3.99273	3.84392	3.67224	3.51286	3.32793	3.14203	3.09358	3.11665	3.13561	3.13564	3.08945	3.03331	3.11829	3.20345	3.25013	3.32632	3.44737	3.55985	3.67469	3.80931	3.87926	3.85731	3.78698	3.7331
	1.12031	1.14513	1.1457	1.14908	1.15891	1.25509	1.32654	1.21352	1.01434	0.893857	0.858536	0.876683	0.879211	0.89672	0.848698	0.855821	0.868708	0.995061	1.07255	1.07394	1.04738	1.08097	1.21113	1.30863	1.41655	1.57514	1.69185	1.77498	1.86984	2.04389	2.14814	2.21632	2.2584	2.28751	2.36149	2.41584	2.49817	2.57438	2.64881	2.61318	2.53081	2.53584	2.53714	2.45151	2.3165	2.2063	2.1737	2.09773	2.10312
	14.7741	14.6249	14.5358	14.5359	14.5033	14.3384	14.0995	13.8201	13.6077	13.6481	13.9079	14.0896	14.1905	14.4926	14.8727	15.1892	15.5202	15.8123	16.0719	16.3302	16.5326	16.6144	16.6228	16.7089	16.7665	16.626	16.5435	16.5497	16.3225	15.9268	15.6537	15.5751	15.4929	15.2213	14.9338	14.8245	14.8676	14.9229	14.9448	15.0709	15.3843	15.6472	15.617	15.5468	15.6654	15.6647	15.3228	14.8528	14.5158
	12.3249	12.3274	12.3032	12.2275	12.1696	12.2046	12.2689	12.2369	12.2739	12.3718	12.3768	12.3577	12.3662	12.2191	11.7585	11.2755	11.0497	10.866	10.6217	10.3599	10.0961	9.89557	9.72715	9.51158	9.34442	9.26114	9.15951	8.95395	8.82862	8.94725	9.07718	9.02267	8.95021	8.98433	9.04739	9.0436	9.00416	9.00132	9.05622	9.05535	9.00819	8.95184	8.95048	9.00749	9.05363	9.10355	9.19708	9.26693	9.29945
	10.8561	10.8212	10.7064	10.5978	10.6716	10.789	10.7875	10.7575	10.7839	10.8251	10.801	10.7536	10.6889	10.6005	10.4451	10.2359	10.1669	10.214	10.2621	10.3062	10.3523	10.4376	10.5353	10.5896	10.5496	10.5281	10.5856	10.6213	10.6459	10.8074	11.0284	11.1078	11.1336	11.1383	11.0354	10.9006	10.7909	10.6918	10.6649	10.7323	10.8023	10.7668	10.6996	10.717	10.7051	10.6475	10.6168	10.5304	10.4088
	10.1883	9.9607	10.0194	10.6194	11.401	12.1672	12.4838	12.428	12.2747	12.2474	12.2327	12.0697	11.8601	11.5903	11.58	12.0256	12.7206	12.9833	12.194	10.924	9.63646	8.89369	8.67919	8.63458	8.50516	8.35393	8.294	8.14698	8.06553	7.89386	7.31291	6.41447	5.7223	5.73389	6.01413	6.23859	6.3894	6.47171	6.59083	6.69391	6.84682	7.03966	7.33965	7.64581	7.89568	8.18835	8.48504	8.57709	8.35057
	6.49875	6.11117	5.87499	5.66348	5.46283	5.47492	5.57327	5.63664	5.70048	5.735	5.7378	5.83686	5.95473	6.00902	6.15001	6.36313	6.61907	6.84351	7.01715	7.15074	7.14466	7.21486	7.45933	7.70672	7.85514	7.99252	8.17618	8.46855	8.8156	9.16334	9.5224	9.73184	9.836	9.95864	10.0897	10.3813	10.669	10.7968	10.9429	11.08	10.9891	10.8683	10.7797	10.7224	10.637	10.4313	10.2746	10.2673	10.3214
	13.6763	13.7951	13.9143	14.1383	14.3996	14.5867	14.806	15.0974	15.3198	15.5152	15.656	15.6547	15.5279	15.4595	15.551	15.457	15.2401	15.1898	15.0915	14.7865	14.491	14.3785	14.5143	14.7471	14.9019	15.151	15.4737	15.8024	15.9874	16.0216	16.2687	16.6776	16.9734	17.2626	17.7042	18.2356	18.601	18.7001	18.7439	18.7976	18.9308	19.2198	19.4343	19.6466	19.9632	20.0539	20.0986	20.4373	20.7096
	15.8627	15.803	15.8433	15.903	15.9841	16.1523	16.4633	16.8134	17.1034	17.3402	17.5009	17.6268	17.926	18.2544	18.2498	18.0436	17.8844	17.8816	17.996	18.1795	18.3698	18.5116	18.6142	18.696	18.7812	18.8527	18.9965	19.0418	18.9144	18.8458	18.8631	18.854	18.7724	18.6297	18.4309	18.2733	18.1986	18.0048	17.7995	17.7474	17.7093	17.6399	17.622	17.6451	17.6136	17.5994	17.6799	17.66	17.5917
	7.69177	7.69494	7.6291	7.54918	7.53257	7.57569	7.64809	7.72325	7.67413	7.62703	7.68576	7.81863	7.91522	7.98134	8.04322	8.22031	8.62482	9.0077	9.19958	9.23213	9.28521	9.34864	9.30823	9.24031	9.12084	8.98682	8.94737	9.00873	8.99002	8.88337	8.65041	8.26863	7.96586	7.89768	7.97839	8.07438	8.18194	8.24285	8.3552	8.64286	8.91212	9.02986	9.11043	9.26348	9.46098	9.63635	9.74096	9.82527	9.86728
	10.4704	10.4492	10.4697	10.6001	10.8804	11.1681	11.5258	11.9757	12.2901	12.5104	12.6939	12.7382	12.6988	12.6087	12.5617	12.6596	12.7306	12.6738	12.5003	12.2847	12.09	11.8175	11.5048	11.232	10.9561	10.729	10.6853	10.8607	11.0807	11.1242	11.0237	10.9593	11.0034	11.0971	11.2327	11.4467	11.6858	11.8532	11.9401	11.9967	12.0668	12.1808	12.2276	12.2075	12.1692	12.1466	12.1938	12.2956	12.4383
	20.3039	20.1293	19.9978	20.0568	20.1739	20.1753	20.1761	20.197	20.1546	20.1327	20.1655	20.3393	20.5927	20.7862	21.0259	21.2879	21.5388	21.7837	21.9226	21.9251	21.751	21.5453	21.542	21.7055	21.8965	21.9387	21.7888	21.7755	22.0211	22.2625	22.4448	22.5245	22.4921	22.5456	22.6489	22.7859	22.9285	22.8879	22.7749	22.6593	22.5817	22.5787	22.4869	22.2501	22.0052	21.8339	21.6921	21.5641	21.3613
	13.1655	13.1635	13.0096	12.7245	12.6183	12.6335	12.4424	11.9	11.2394	10.6657	10.1071	9.58816	9.19771	8.91072	8.64672	8.38091	8.2022	8.19872	8.29174	8.36222	8.41843	8.54985	8.88774	9.25935	9.52551	9.82484	10.1097	10.3308	10.5258	10.6723	10.7828	10.7994	10.7628	10.7088	10.6306	10.6406	10.6829	10.6998	10.7505	10.798	10.7978	10.7226	10.6284	10.7496	10.9491	11.0108	10.9805	10.8492	10.7657
P9+FG	6.33256	6.47612	6.52728	6.46233	6.36546	6.21117	5.99659	5.72355	5.35149	5.02433	4.83355	4.78446	4.80274	4.77116	4.73768	4.80153	4.86115	4.85931	4.824	4.79808	4.86179	4.98854	5.15734	5.3943	5.60422	5.66764	5.62481	5.53267	5.42634	5.3358	5.2595	5.19674	5.24715	5.45756	5.67625	5.80165	5.93007	6.06106	6.1575	6.26324	6.33819	6.40357	6.49149	6.58097	6.59215	6.42139	6.16602	5.8726	5.56599
	1.42033	1.25708	1.09479	0.932949	0.817437	0.779906	0.809382	0.89518	1.00608	1.1195	1.26768	1.46938	1.69501	1.94531	2.17121	2.36914	2.5864	2.77944	2.97768	3.19281	3.34673	3.43292	3.48595	3.53269	3.57909	3.62479	3.66573	3.73521	3.83934	3.97321	4.1187	4.25447	4.40416	4.53366	4.688	4.95563	5.20174	5.38455	5.57821	5.71213	5.74432	5.7079	5.59347	5.40963	5.2206	5.05801	4.8922	4.75014	4.65441
	1.66488	1.93213	2.19408	2.44653	2.78763	3.20536	3.54573	3.84656	4.12344	4.42421	4.66566	4.77413	4.81906	4.87912	4.92387	4.83106	4.65287	4.54452	4.4955	4.34694	4.1096	3.95158	3.82315	3.70848	3.55867	3.46296	3.5697	3.73361	3.87156	4.07738	4.39298	4.76088	5.05858	5.28179	5.54104	5.8263	6.08726	6.3514	6.60705	6.8245	6.95424	7.00481	7.06515	7.12831	7.07524	6.99299	6.91319	6.85058	6.86434
	10.8573	10.7065	10.4932	10.2998	10.0009	9.57935	9.18071	8.84443	8.47644	8.12427	7.80435	7.48418	7.10757	6.69448	6.37978	6.21286	6.13541	6.09402	6.07163	6.16168	6.31647	6.41646	6.50404	6.63613	6.70197	6.7148	6.73966	6.83155	7.00803	7.14894	7.13628	7.00348	6.81033	6.62048	6.47788	6.38237	6.33525	6.36596	6.40779	6.40285	6.38053	6.36794	6.31984	6.18186	5.99492	5.92338	6.04099	6.22008	6.38093
	4.85872	4.82404	4.7631	4.66625	4.60347	4.61133	4.68021	4.739	4.67455	4.63981	4.68245	4.69565	4.69836	4.67697	4.58325	4.45469	4.30031	4.18494	4.0999	4.01563	3.86531	3.69484	3.48195	3.391	3.40151	3.42632	3.58419	3.85319	4.16932	4.52374	4.83423	5.16387	5.53138	5.88802	6.23503	6.6615	7.0473	7.43321	7.90124	8.39934	8.85059	9.20998	9.44391	9.58049	9.71102	9.87579	9.95964	9.98494	10.0145
	7.93696	7.8891	7.81121	7.85724	8.10134	8.49339	9.00726	9.57181	10.0763	10.481	10.8582	11.317	11.8597	12.3866	12.8664	13.421	14.1082	14.8115	15.3125	15.5228	15.5161	15.3865	15.2055	15.0041	14.8023	14.5645	14.1589	13.5981	13.0851	12.6491	12.2389	11.8789	11.4809	11.05	10.8005	10.8347	11.1042	11.4572	11.8306	12.2892	12.7526	13.1701	13.5839	13.9303	14.101	14.1673	14.1187	14.0436	14.1466
	10.989	11.0648	11.2497	11.5067	11.7119	11.9652	12.1319	12.189	12.3246	12.5102	12.5702	12.5543	12.527	12.417	12.2129	12.0784	12.0628	11.9727	11.7637	11.5438	11.3201	11.1823	11.089	10.918	10.7256	10.5879	10.5213	10.5235	10.5972	10.7153	10.8879	11.0621	11.1989	11.4085	11.7075	11.9969	12.2169	12.4327	12.6717	12.9351	13.2247	13.4656	13.6139	13.7826	14.0637	14.2757	14.3112	14.2756	14.2347
	7.06182	6.73482	6.43023	6.33661	6.4136	6.48491	6.51825	6.61459	6.77442	6.89364	7.03097	7.271	7.48331	7.67373	7.89799	8.07017	8.1231	8.10247	8.01811	7.83414	7.59763	7.43831	7.32047	7.16423	6.99987	6.89696	6.84573	6.81324	6.75441	6.67188	6.64934	6.74296	6.88358	6.97734	7.04439	7.13696	7.14173	7.03544	6.90123	6.74429	6.48638	6.13968	5.79769	5.49934	5.20842	4.96347	4.80334	4.72465	4.68632
	7.86656	7.8862	7.96847	8.02336	8.0751	8.26001	8.46092	8.5142	8.48767	8.45077	8.35494	8.24613	8.11569	7.90929	7.69077	7.53008	7.37101	7.21411	7.16305	7.19112	7.21134	7.25119	7.36371	7.5258	7.72827	7.93598	8.12853	8.33351	8.59921	8.90924	9.20557	9.47462	9.69123	9.88476	10.1447	10.4192	10.6414	10.8403	11.0213	11.1777	11.2927	11.3487	11.2828	11.1151	10.958	10.884	10.9007	10.8897	10.8169
	3.89477	4.06255	4.16494	4.23672	4.29495	4.36889	4.52149	4.73036	4.91249	5.04316	5.20375	5.39522	5.56626	5.74105	5.94748	6.10742	6.26785	6.5375	6.77791	6.92499	7.02241	7.02669	7.01071	7.0018	6.93783	6.77518	6.53133	6.2351	5.97812	5.75222	5.50662	5.17702	4.74538	4.39196	4.18756	4.02029	3.86138	3.66648	3.50869	3.43398	3.3909	3.34994	3.33954	3.31548	3.25898	3.25024	3.25577	3.19849	3.09653
	1.17713	1.2484	1.32434	1.39655	1.49273	1.58689	1.63407	1.65792	1.66762	1.67871	1.69427	1.70766	1.71048	1.69473	1.64977	1.57858	1.50847	1.4511	1.38552	1.30447	1.22157	1.15897	1.10023	1.06162	1.05324	1.05609	1.06109	1.08414	1.12182	1.16676	1.20914	1.2312	1.22493	1.20384	1.18083	1.16831	1.15645	1.15123	1.12198	1.05721	0.976752	0.917558	0.846526	0.764577	0.690206	0.638079	0.602846	0.611474	0.672068
	3.60718	3.54347	3.50539	3.50556	3.52213	3.52095	3.50028	3.51933	3.55913	3.59138	3.61636	3.63334	3.64654	3.73336	3.88389	4.02672	4.12743	4.15594	4.16026	4.16691	4.19342	4.2221	4.20935	4.21672	4.23506	4.26458	4.34	4.45184	4.53028	4.58311	4.71376	4.91263	5.07953	5.21687	5.36776	5.51512	5.67157	5.79653	5.81224	5.80924	5.82707	5.82251	5.7589	5.6656	5.55186	5.43662	5.29683	5.0893	4.89479
	0.208435	0.208652	0.208889	0.20524	0.208438	0.211145	0.21546	0.209226	0.181511	0.17221	0.167405	0.171973	0.169652	0.161327	0.147193	0.138795	0.132881	0.140012	0.145989	0.158041	0.165344	0.170147	0.164874	0.168754	0.173073	0.173653	0.169069	0.165996	0.179972	0.199771	0.210865	0.210538	0.196545	0.191995	0.191712	0.197385	0.196401	0.196356	0.195195	0.190585	0.192441	0.21609	0.233308	0.220214	0.200948	0.19154	0.186273	0.203701	0.207276
	10.3412	10.2249	10.202	10.1701	10.1881	10.3452	10.6351	11.0139	11.3957	11.7272	12.0098	12.2352	12.3712	12.4491	12.5282	12.6435	12.7625	12.8559	12.9334	13.0884	13.284	13.3927	13.4603	13.5241	13.5861	13.6509	13.7606	13.9301	14.0894	14.2006	14.338	14.5382	14.7016	14.7194	14.5805	14.4876	14.5758	14.6862	14.7543	14.7642	14.6948	14.6335	14.5883	14.481	14.306	14.0442	13.6317	13.1802	12.9564
	1.58594	1.80032	2.04563	2.26729	2.46909	2.72529	2.98907	3.20578	3.39653	3.61066	3.9027	4.21607	4.40322	4.55066	4.67641	4.74294	4.75502	4.82122	4.97915	5.18598	5.36159	5.53924	5.72868	5.8547	5.87622	5.81906	5.77287	5.75656	5.69325	5.61531	5.57789	5.60365	5.62834	5.56892	5.42054	5.24747	5.03944	4.81942	4.64954	4.47657	4.31486	4.23321	4.24943	4.38412	4.58473	4.77672	4.93386	5.03321	5.11329
	0.289247	0.31592	0.374703	0.420539	0.445017	0.481565	0.50951	0.524385	0.520133	0.527986	0.545522	0.547872	0.535394	0.555348	0.619367	0.688639	0.688175	0.67095	0.666427	0.65854	0.646211	0.675882	0.725961	0.763948	0.784855	0.845497	0.931793	1.02336	1.09026	1.09488	1.06256	1.08754	1.11488	1.1481	1.18713	1.21828	1.19835	1.16038	1.12797	1.09767	1.04448	0.989547	0.918285	0.827251	0.750143	0.696182	0.638534	0.564523	0.477721
	5.16281	5.16998	5.16542	5.05071	4.91595	4.86002	4.87945	4.98665	5.12308	5.22575	5.31389	5.35406	5.40647	5.58725	5.88122	6.12032	6.20589	6.36727	6.71283	7.02787	7.21842	7.39761	7.53881	7.64823	7.79988	7.958	8.0751	8.12222	8.06369	7.85913	7.58497	7.48114	7.4446	7.36601	7.3271	7.37486	7.41846	7.38662	7.21269	6.94604	6.65844	6.38017	6.0896	5.78247	5.55033	5.39912	5.19013	4.89242	4.54348
	8.67297	8.67388	8.77857	8.93767	8.96425	8.86629	8.72285	8.5797	8.5303	8.41976	8.28428	8.13013	7.79082	7.36339	7.08692	7.04459	7.07933	7.0811	7.02427	7.04324	7.16203	7.29698	7.40384	7.58472	7.83779	7.98151	7.9814	7.88117	7.77679	7.70666	7.50549	7.20251	6.95748	6.83856	6.73778	6.54516	6.28136	6.02859	5.71166	5.40416	5.25527	5.17276	5.05318	4.9167	4.78256	4.72001	4.68379	4.60384	4.49247
	6.22046	5.84274	5.42574	5.11624	4.98893	4.93153	4.86765	4.95943	5.17445	5.23088	5.29324	5.40335	5.50919	5.56029	5.53861	5.63473	6.01955	6.52469	6.95103	7.23194	7.5326	7.97629	8.38672	8.65811	8.98824	9.23269	9.35712	9.36834	9.26803	9.15028	9.03165	8.84041	8.57215	8.26702	7.96628	7.63599	7.18257	6.67387	6.25128	5.85443	5.44295	5.09037	4.81576	4.61166	4.43985	4.26522	4.11725	4.09117	4.1696
	6.52822	6.73024	6.97055	7.21343	7.44004	7.71159	7.96121	8.10664	8.17262	8.2438	8.28913	8.32178	8.34646	8.37242	8.32497	8.24686	8.15616	7.98994	7.74349	7.47962	7.18887	6.87019	6.59536	6.35313	6.15408	6.0485	5.95498	5.78217	5.57352	5.33556	5.0762	4.97133	4.95696	4.93653	4.88808	4.85502	4.81948	4.76341	4.66279	4.51853	4.39831	4.30236	4.276	4.27045	4.27384	4.32138	4.38292	4.46469	4.53852
	14.4145	14.6923	15.0352	15.4977	15.9859	16.2722	16.4086	16.6109	16.7969	16.9148	17.0347	17.1817	17.2634	17.2196	17.1075	16.9632	16.8059	16.5935	16.2773	16.0351	16.0048	16.0449	15.9672	15.834	15.7714	15.7004	15.5976	15.5418	15.4736	15.4347	15.3392	15.0791	14.8645	14.8119	14.7584	14.6607	14.5903	14.6188	14.7595	14.9114	15.1449	15.4277	15.6099	15.8556	16.1555	16.4584	16.8425	17.3181	17.7915
	15.4279	15.3927	15.4134	15.6033	15.813	15.8838	15.7676	15.535	15.3757	15.2779	15.1395	15.0037	14.8319	14.649	14.5276	14.5162	14.5771	14.4958	14.2545	14.0056	13.9092	13.9974	14.0776	13.9943	13.8288	13.7272	13.6493	13.5898	13.5697	13.4555	13.1609	12.7571	12.4267	12.3426	12.3167	12.1578	12.114	12.1938	12.2254	12.2539	12.1925	12.0637	11.9923	11.9077	11.9149	12.0715	12.3257	12.6386	12.8324
P9+FG+BB	12.3005	12.2748	12.2269	12.1664	12.1928	12.3235	12.4054	12.4216	12.4567	12.5515	12.5605	12.3209	11.9882	11.7711	11.6164	11.3599	11.0854	10.8445	10.7281	10.5768	10.2263	9.75309	9.28808	8.97933	8.78533	8.66616	8.71551	8.93851	9.25653	9.65709	10.0741	10.4268	10.7746	10.9489	11.0998	11.4666	12.0222	12.6213	13.1821	13.7626	14.3701	14.969	15.4985	15.9549	16.3057	16.6129	16.9446	17.2407	17.6269
	13.264	13.2995	13.2491	13.2209	13.2489	13.407	13.7493	14.134	14.4624	14.769	15.1586	15.6895	16.2426	16.6838	16.9341	16.9628	16.9991	17.161	17.2149	17.1782	17.1349	16.9818	16.7727	16.4633	15.9302	15.3087	14.789	14.5063	14.3734	14.3119	14.2979	14.2867	14.3804	14.5528	14.6037	14.4722	14.3224	14.3327	14.5464	14.896	15.2058	15.4658	15.7871	16.2047	16.6323	16.9595	17.0061	16.8503	16.8285
	6.13525	5.84472	5.6051	5.36288	5.12463	4.95268	4.8984	4.90891	4.92224	4.93071	4.92409	4.92886	4.91064	4.84328	4.76712	4.71197	4.65152	4.59472	4.54719	4.58171	4.69647	4.81688	4.9136	4.93416	4.90981	4.87043	4.78502	4.68093	4.62563	4.60764	4.67525	4.78398	4.84765	4.91427	5.00313	5.01594	5.01052	5.0779	5.16439	5.26098	5.42058	5.6278	5.84781	6.07884	6.32801	6.53481	6.67383	6.7477	6.8287
	21.3233	21.255	21.255	21.0556	20.735	20.4553	20.172	19.8229	19.2862	18.6606	18.0223	17.291	16.628	16.1536	15.8079	15.6268	15.5179	15.4614	15.4965	15.6022	15.7827	15.9753	16.1083	16.366	16.904	17.576	18.2968	19.0092	19.6221	20.153	20.6319	21.1013	21.409	21.652	21.9445	22.1145	22.2866	22.4556	22.4935	22.4608	22.3389	22.0929	21.8138	21.5535	21.305	21.0285	20.6567	20.3314	20.1053
	5.1791	5.14912	5.15476	5.23217	5.31735	5.32745	5.31832	5.33859	5.39289	5.48354	5.54133	5.60431	5.74607	5.88337	6.02112	6.22931	6.43017	6.55817	6.60435	6.59144	6.57674	6.57878	6.59139	6.54065	6.44651	6.39659	6.2735	6.01561	5.72631	5.446	5.12046	4.76635	4.40058	3.9925	3.59303	3.24497	2.95499	2.77154	2.7161	2.7271	2.77015	2.90019	3.05736	3.21631	3.38778	3.55673	3.75093	3.99976	4.34834
	20.2248	20.1512	20.1088	20.091	20.2294	20.474	20.8062	21.2966	21.6532	21.8188	22.0133	22.2306	22.3788	22.4573	22.5445	22.6772	22.7298	22.6617	22.5881	22.3107	21.7471	20.9468	19.9644	19.0931	18.3767	17.7001	17.1295	16.764	16.6274	16.5726	16.427	16.3609	16.4165	16.4378	16.5639	16.7903	16.927	16.9963	17.1749	17.5253	17.7742	17.7295	17.4395	16.9514	16.4571	16.0895	15.7653	15.4158	15.0163
	15.763	15.9556	16.215	16.4126	16.545	16.5792	16.486	16.2926	15.9811	15.5378	14.9333	14.2352	13.632	13.1056	12.6044	12.1121	11.6101	11.0685	10.5384	10.131	9.85253	9.6996	9.67013	9.8564	10.2626	10.778	11.3064	11.7564	12.1188	12.4768	12.8893	13.2402	13.4762	13.6757	13.8581	14.0533	14.2594	14.4093	14.4289	14.358	14.3189	14.3523	14.5301	14.8755	15.1319	15.2434	15.4202	15.698	15.9971
	14.9098	15.0327	15.2778	15.569	15.7863	16.0485	16.3993	16.7179	16.9777	17.2551	17.5986	17.9904	18.2983	18.5343	18.8077	19.0642	19.225	19.1993	18.9719	18.6324	18.1449	17.637	17.2365	16.9635	16.7616	16.5769	16.3877	16.2915	16.1814	15.9824	15.7955	15.6467	15.5799	15.6638	15.8775	16.1505	16.2772	16.2039	15.9665	15.7903	15.7766	15.8168	15.8269	15.8024	15.7604	15.7907	15.8135	15.8097	15.842
	10.1934	10.2169	10.1732	10.1546	10.3569	10.7187	11.1172	11.4953	11.7864	11.9811	12.1222	12.3046	12.5263	12.6777	12.7523	12.7939	12.8197	12.8503	12.8879	12.9255	12.9474	13.0274	13.2313	13.5597	13.9124	14.1879	14.4371	14.7163	15.0439	15.3497	15.6659	16.0075	16.2704	16.4522	16.5825	16.6938	16.875	17.1143	17.2557	17.3401	17.4593	17.5611	17.6062	17.6616	17.8392	18.1258	18.4675	18.8574	19.2692
	23.4304	23.7432	24.0639	24.2251	24.363	24.5188	24.5807	24.7067	24.7126	24.5161	24.1827	23.5023	22.6936	21.9837	21.3602	20.7774	20.297	19.887	19.5648	19.3329	19.0192	18.589	18.1763	18.0789	18.1949	18.4741	19.1001	19.7093	20.2575	20.8138	21.3233	21.6642	21.8501	22.0088	22.1644	22.4496	22.8288	23.1014	23.1893	23.1786	22.9902	22.7262	22.5919	22.2846	21.8319	21.4774	21.203	20.9704	20.7027
	21.8969	21.7819	21.649	21.521	21.3369	21.1944	21.3666	21.661	21.9557	22.3161	22.6297	22.9234	23.0684	23.0362	23.0448	22.9876	22.8448	22.845	22.858	22.7242	22.5512	22.3086	22.0125	21.7029	21.3957	21.1502	20.8796	20.5921	20.4032	20.1873	19.9098	19.7755	19.6845	19.5602	19.6347	19.8488	20.0499	20.2276	20.4168	20.5667	20.6026	20.6706	20.7831	20.6998	20.6456	20.835	21.0043	21.0982	21.1944
	13.6753	13.3317	12.9455	12.5715	12.2748	12.0778	11.7983	11.3272	10.7676	10.167	9.54491	9.00668	8.57577	8.22745	7.98478	7.88259	7.87999	7.96309	7.9264	7.78927	7.62136	7.52922	7.49873	7.47946	7.48018	7.46453	7.40903	7.3127	7.28088	7.35854	7.43771	7.49348	7.50628	7.54928	7.74167	8.08073	8.41874	8.72287	8.96721	9.2281	9.55072	9.80449	10.0412	10.2084	10.3388	10.4705	10.6856	10.9218	11.0205
P9+BRK	9.76282	9.73292	9.6773	9.58935	9.5188	9.47942	9.40313	9.3286	9.32917	9.33062	9.3108	9.24771	9.16371	8.9572	8.59952	8.24823	7.93627	7.67052	7.44263	7.18884	6.87433	6.64373	6.47493	6.22089	5.91002	5.58947	5.32655	5.08391	4.94444	4.94137	5.02976	5.14628	5.23024	5.29808	5.33598	5.37507	5.42079	5.45776	5.49078	5.56424	5.70712	5.78907	5.83295	5.9169	6.00205	6.07127	6.15268	6.29959	6.53256
	7.43106	7.41183	7.49778	7.48969	7.33724	7.23414	7.25671	7.34392	7.43101	7.4423	7.32462	7.15071	6.98851	6.8161	6.65932	6.59513	6.60156	6.60945	6.6505	6.74174	6.78945	6.74396	6.65619	6.57507	6.4686	6.36229	6.31834	6.29198	6.284	6.2724	6.23337	6.23372	6.24279	6.26148	6.29795	6.34761	6.41938	6.45537	6.4501	6.45398	6.45112	6.44236	6.44896	6.43192	6.40148	6.36709	6.23844	6.04546	5.87501
	6.86399	6.87144	7.0098	7.14839	7.23537	7.36231	7.55509	7.71957	7.80621	7.85852	7.86438	7.80388	7.68438	7.58057	7.58131	7.67927	7.76482	7.77984	7.77919	7.73865	7.6055	7.46516	7.39856	7.39777	7.45501	7.56279	7.6092	7.58892	7.51205	7.39554	7.25867	7.14342	7.06915	7.03407	7.00233	6.97563	6.94505	6.86714	6.75472	6.63868	6.48928	6.38972	6.35654	6.31607	6.23029	6.10641	5.96921	5.84317	5.70638
	11.6617	11.4144	11.1471	10.9252	10.7152	10.437	10.039	9.64203	9.30081	8.98089	8.78141	8.76079	8.79917	8.80199	8.799	8.88959	9.15443	9.53427	9.86885	10.2105	10.613	11.0015	11.266	11.4232	11.661	11.9898	12.2381	12.461	12.8321	13.3044	13.6395	13.6934	13.5883	13.5229	13.4808	13.3993	13.2663	13.188	13.2945	13.4181	13.4279	13.394	13.2758	12.9854	12.5999	12.3103	12.2438	12.3164	12.3523
	2.63085	2.45612	2.20063	1.8807	1.59872	1.40087	1.3433	1.36296	1.41163	1.50661	1.61104	1.71	1.80117	1.8929	2.01942	2.15164	2.27684	2.39891	2.53855	2.68886	2.88766	3.1067	3.28602	3.41406	3.54695	3.71523	3.89618	4.0264	4.0717	4.03741	3.97891	3.91325	3.87412	3.86351	3.80663	3.70783	3.61206	3.52816	3.47417	3.44089	3.42675	3.44383	3.53516	3.74726	4.04121	4.29752	4.52946	4.80858	5.0971
	6.64266	6.82436	7.05311	7.23765	7.39219	7.54942	7.61822	7.58767	7.49553	7.34313	7.19591	7.11407	6.99648	6.75275	6.44884	6.25435	6.15139	6.01381	5.89923	5.86514	5.84856	5.88494	5.98286	6.15707	6.40469	6.59714	6.74013	6.93735	7.18286	7.35917	7.33771	7.14587	6.97101	6.84882	6.68296	6.45641	6.20007	6.02543	5.91431	5.72698	5.54308	5.37773	5.18024	5.0565	5.08226	5.17386	5.25885	5.31985	5.39084
	3.37371	3.17085	2.92564	2.71873	2.59024	2.49863	2.40861	2.35169	2.32849	2.3236	2.30499	2.26831	2.21505	2.16736	2.13744	2.09694	2.06257	2.07173	2.08413	2.05044	2.00789	1.98687	1.94436	1.89847	1.85997	1.81753	1.80376	1.81734	1.81486	1.82251	1.87856	1.95362	2.02439	2.10975	2.21481	2.28737	2.32415	2.37642	2.47601	2.59116	2.72038	2.86927	2.98721	3.1193	3.29423	3.4611	3.60658	3.73527	3.81581
	8.13137	7.78226	7.40849	7.09707	6.83926	6.61069	6.46152	6.32256	6.12747	5.89089	5.72225	5.74128	5.82303	5.87008	5.94973	6.07428	6.23207	6.45691	6.74483	7.05006	7.3079	7.45796	7.60709	7.84583	8.1382	8.36302	8.43658	8.48128	8.54862	8.55054	8.5002	8.46518	8.37626	8.19352	7.95567	7.72526	7.54544	7.32716	7.01636	6.66161	6.36104	6.15069	5.95084	5.77394	5.6494	5.53626	5.40176	5.32002	5.39303
	2.38617	2.56823	2.74088	2.87626	2.99153	3.07904	3.13852	3.18326	3.17404	3.11059	3.00801	2.90378	2.80908	2.71369	2.61873	2.53214	2.44569	2.3742	2.33817	2.29429	2.25496	2.26347	2.26846	2.26461	2.26386	2.25168	2.22246	2.24918	2.34178	2.44094	2.5045	2.57727	2.67097	2.73522	2.76776	2.76163	2.71278	2.69165	2.73107	2.81509	2.89295	2.92421	2.89025	2.82687	2.78026	2.7723	2.76545	2.74935	2.73835
	4.90714	4.96882	5.05863	5.16994	5.27869	5.34316	5.36856	5.41614	5.45833	5.43403	5.38503	5.33114	5.27709	5.26403	5.30238	5.31013	5.30031	5.31938	5.30671	5.23496	5.14387	5.07213	5.02373	4.929	4.80816	4.72402	4.6539	4.59193	4.54558	4.49493	4.42682	4.32429	4.16595	3.96191	3.76047	3.59804	3.44677	3.24954	3.09775	3.02119	2.95335	2.92668	2.91903	2.87938	2.84197	2.82301	2.85076	2.9427	3.15031
	10.9387	10.6959	10.4465	10.2413	9.98688	9.66852	9.36214	9.05349	8.76271	8.47261	8.09538	7.63986	7.23317	6.8573	6.55515	6.41213	6.34675	6.23496	6.20685	6.33176	6.50315	6.66919	6.80444	6.92622	7.04473	7.24936	7.55497	7.92359	8.36185	8.80705	9.23017	9.64516	10.0169	10.2515	10.3665	10.3975	10.4071	10.4826	10.6147	10.7463	10.7728	10.6864	10.5499	10.3573	10.1123	9.82409	9.55681	9.42366	9.36519
	6.10009	6.01647	5.92727	5.8286	5.74572	5.68139	5.64872	5.68161	5.73065	5.74831	5.77802	5.82498	5.97896	6.18875	6.3136	6.34473	6.42697	6.583	6.70042	6.73222	6.64383	6.44979	6.17984	5.90006	5.71328	5.58698	5.44239	5.28681	5.16922	5.12787	5.10586	5.0088	4.86994	4.73225	4.60999	4.60668	4.71801	4.86578	4.99881	5.04739	4.99692	4.93784	4.90419	4.87856	4.85248	4.79631	4.71249	4.59899	4.4778
	8.83505	8.55487	8.27939	8.10201	8.00827	7.89916	7.79186	7.74716	7.78905	7.83989	7.91171	8.0608	8.2002	8.31768	8.41003	8.49307	8.54411	8.57588	8.56441	8.49613	8.39944	8.35189	8.31376	8.28109	8.23781	8.08418	7.8728	7.79894	7.78005	7.71736	7.62575	7.59189	7.60818	7.6399	7.71503	7.83357	7.92727	7.96709	7.85565	7.64097	7.50648	7.44364	7.30199	7.12448	6.99181	6.87733	6.77366	6.67558	6.56969
	5.63589	5.58592	5.51133	5.37351	5.26608	5.25591	5.20387	5.03845	4.84962	4.75006	4.73737	4.79222	4.87812	5.01797	5.1964	5.32647	5.43427	5.58042	5.75069	5.9022	6.05429	6.26566	6.41801	6.46623	6.48232	6.50799	6.48051	6.46978	6.51281	6.5156	6.55777	6.66855	6.8758	7.13327	7.37578	7.61545	7.87032	8.19125	8.65811	9.21708	9.69147	10.0672	10.3443	10.576	10.8648	11.1267	11.3041	11.3621	11.412
	3.46351	3.38475	3.30355	3.20421	3.09569	2.97629	2.79943	2.5621	2.34555	2.19777	2.10935	2.07337	2.10153	2.16805	2.23009	2.29252	2.39804	2.52934	2.63886	2.78799	2.97758	3.22132	3.51541	3.82038	4.09993	4.28831	4.4165	4.5345	4.64899	4.7482	4.83726	4.91951	4.98411	5.02885	5.0349	5.08678	5.19985	5.30243	5.31495	5.27329	5.26387	5.27059	5.25027	5.2096	5.17525	5.14469	5.09435	5.02721	4.9934
	12.1904	12.2208	12.1154	11.9639	11.818	11.5823	11.2632	10.9482	10.6233	10.301	10.0293	9.78905	9.5399	9.27527	9.00161	8.66	8.32141	8.09089	7.86897	7.65167	7.52476	7.47629	7.45917	7.39927	7.25727	7.08098	6.90572	6.68269	6.32815	5.91038	5.62871	5.51145	5.42412	5.37556	5.3595	5.34381	5.36942	5.41222	5.48755	5.65296	5.91296	6.21255	6.53375	6.9387	7.36208	7.68439	7.846	7.98024	8.15671
[truncated: 551 more columns]

## Sheet: Figure 2c
BPN	0.342231	0.347252	0.33342	0.329575	0.335961	0.363841	0.365826	0.353136	0.316842	0.285032	0.274133	0.29914	0.339836	0.372554	0.403913	0.458265	0.507751	0.571251	0.625761	0.65419	0.649738	0.660314	0.690131	0.719441	0.728985	0.730543	0.733217	0.726782	0.695203	0.682604	0.645751	0.600641	0.545814	0.49557	0.458804	0.446788	0.436815	0.426306	0.391578	0.374783	0.365089	0.344278	0.336659	0.348469	0.332166	0.312823	0.300401	0.290133	0.280063
	6.19587	6.31056	6.43781	6.55116	6.59948	6.63123	6.70743	6.84388	6.99916	7.14254	7.30747	7.48282	7.63616	7.75064	7.8831	8.12498	8.34493	8.47329	8.60695	8.71218	8.7539	8.71859	8.55827	8.38783	8.20281	7.95297	7.68524	7.44479	7.18974	6.8785	6.47785	6.07959	5.7277	5.40913	5.16445	4.96921	4.79868	4.73459	4.73148	4.77253	4.86906	4.98247	5.03385	5.09241	5.21311	5.37692	5.53897	5.66808	5.74252
	11.421	11.4161	11.321	11.0548	10.7108	10.3627	10.1035	9.96922	10.0235	10.2687	10.6193	11.0332	11.4992	11.9649	12.4203	12.8516	13.0533	13.2252	13.5513	13.9017	14.2275	14.589	14.9408	15.0813	15.0973	15.1005	14.9766	14.7444	14.592	14.4898	14.2838	14.0786	13.8942	13.7316	13.5529	13.2645	12.9032	12.5437	12.2305	11.8586	11.3839	10.9823	10.6611	10.2496	9.75103	9.31808	9.00831	8.90322	8.85598
	5.74372	5.76156	5.80342	5.91579	6.06976	6.23642	6.4245	6.77044	7.25215	7.72487	8.19897	8.71009	9.24788	9.7196	10.1624	10.5497	10.8485	11.1204	11.3606	11.594	11.8391	12.0587	12.1318	12.0623	11.9558	11.8336	11.6914	11.4844	11.2311	10.9737	10.6849	10.3379	10.0091	9.71295	9.43793	9.13852	8.7885	8.51816	8.40188	8.29653	8.14285	7.97547	7.91026	7.99767	8.09389	8.15281	8.25499	8.33363	8.37608
	3.57779	3.38724	3.20131	3.04659	2.85961	2.65328	2.46906	2.32925	2.17125	1.9432	1.76444	1.58297	1.38127	1.18883	1.02191	0.906786	0.878611	0.870531	0.855417	0.872507	0.874934	0.942614	1.01736	1.04609	1.10022	1.11977	1.14238	1.18674	1.24958	1.33717	1.41521	1.44111	1.41259	1.37912	1.3311	1.3297	1.30291	1.26831	1.31105	1.38492	1.4547	1.57875	1.66307	1.67321	1.69102	1.72616	1.78746	1.89466	2.01446
	12.8378	13.1139	13.2935	13.3824	13.3739	13.2714	12.9966	12.6221	12.3104	11.9822	11.5814	11.2867	11.1789	11.0857	10.9469	10.8562	10.8052	10.7908	10.8138	10.8955	11.0957	11.3942	11.7013	12.0444	12.4977	13.0132	13.3931	13.605	13.8153	14.0888	14.3446	14.5524	14.7675	14.9885	15.1749	15.321	15.4506	15.5577	15.6526	15.6891	15.7113	15.8684	16.0024	16.0001	15.988	15.9632	15.8696	15.7836	15.7183
	2.24764	2.2278	2.21459	2.27162	2.36137	2.4172	2.46877	2.55227	2.68128	2.85595	3.01897	3.17253	3.36911	3.55265	3.67257	3.78261	3.91922	4.09302	4.2042	4.27639	4.37354	4.45809	4.52906	4.58379	4.6039	4.62234	4.62143	4.53877	4.45413	4.42147	4.35699	4.24431	4.11722	4.05649	4.03247	3.97404	3.92079	3.89455	3.88104	3.86483	3.82626	3.79627	3.81146	3.85996	3.89544	3.93553	4.01502	4.10585	4.20165
	0.248174	0.247877	0.244563	0.236959	0.243746	0.266268	0.273164	0.269741	0.248434	0.252564	0.256472	0.252734	0.255345	0.262249	0.260679	0.256405	0.258369	0.276996	0.281547	0.27092	0.248519	0.239562	0.239701	0.241573	0.252943	0.250505	0.237822	0.235861	0.239021	0.249716	0.255924	0.254583	0.232183	0.229785	0.227829	0.226999	0.226503	0.220818	0.221783	0.204208	0.201943	0.222421	0.223168	0.211618	0.197657	0.196037	0.193541	0.190046	0.186462
	3.09934	3.14578	3.16333	3.10253	3.00093	2.86401	2.71272	2.60712	2.54184	2.47857	2.41176	2.30075	2.16348	2.109	2.12206	2.12786	2.11485	2.10413	2.1049	2.12797	2.1558	2.21855	2.31735	2.35876	2.3598	2.38642	2.47138	2.53605	2.50966	2.48642	2.5668	2.68484	2.79625	2.89118	2.99555	3.07918	3.12645	3.14868	3.1679	3.19223	3.19676	3.23771	3.33973	3.44966	3.56411	3.64694	3.69877	3.77142	3.90094
	1.69145	1.80015	1.91938	2.01391	2.08753	2.17258	2.25522	2.32561	2.38209	2.43974	2.52758	2.68842	2.85313	3.00409	3.17064	3.32301	3.44768	3.57878	3.70198	3.78737	3.85383	3.93664	4.004	4.0273	3.99485	3.94673	3.88249	3.77364	3.61946	3.45249	3.33681	3.24752	3.1242	2.99846	2.90011	2.83238	2.74398	2.6683	2.62991	2.62314	2.6351	2.67266	2.71846	2.76357	2.80269	2.81891	2.83849	2.85821	2.86216
	10.4192	10.3841	10.1841	9.93128	9.71005	9.53829	9.45482	9.40239	9.44496	9.62476	9.79665	9.94684	10.0083	9.9889	10.0457	10.1145	10.1719	10.37	10.6009	10.7734	10.9342	11.038	11.0925	11.0982	11.0912	11.1086	11.0801	11.0639	11.1211	11.1815	11.2437	11.2734	11.1728	11.0392	10.9533	10.7561	10.403	10.0057	9.54472	8.97619	8.40259	7.92562	7.51578	7.10667	6.64786	6.1186	5.54322	5.02128	4.57394
	0.453926	0.389241	0.337233	0.311343	0.287606	0.291297	0.295064	0.280042	0.240286	0.22408	0.240093	0.248135	0.249774	0.248446	0.248596	0.245968	0.237573	0.253086	0.243882	0.228635	0.206919	0.201827	0.20606	0.220725	0.220365	0.20604	0.202954	0.199187	0.200117	0.2071	0.208372	0.208576	0.189704	0.186247	0.192928	0.187201	0.176888	0.168304	0.154277	0.152372	0.161466	0.167618	0.169845	0.157261	0.14323	0.147623	0.154918	0.197722	0.28485
	10.7864	11.0299	11.1818	11.2126	11.145	10.9883	10.7301	10.3869	10.045	9.70241	9.29873	8.97968	8.70066	8.35778	8.06336	7.86109	7.62083	7.40482	7.30744	7.28371	7.33705	7.54975	7.93301	8.36819	8.81316	9.27978	9.64252	9.97356	10.3489	10.5942	10.709	10.8643	10.9949	11.0397	11.0487	11.099	11.1694	11.1561	11.1302	11.159	11.1422	11.0321	10.8589	10.6192	10.3799	10.193	10.0179	9.89587	9.91768
BPN+BB	0.570149	0.543756	0.518538	0.481743	0.489336	0.541047	0.579333	0.570596	0.562845	0.58982	0.607919	0.633754	0.658325	0.66132	0.669587	0.679168	0.698755	0.756487	0.798568	0.796663	0.773612	0.775435	0.838097	0.924486	1.01234	1.09773	1.16239	1.21943	1.28381	1.39498	1.50213	1.55804	1.57107	1.59683	1.65274	1.71983	1.78001	1.81243	1.80877	1.80932	1.86856	1.99282	2.08797	2.16076	2.19058	2.23212	2.31818	2.42975	2.57752
	2.08666	2.0303	1.98534	1.97871	1.97347	1.92109	1.86456	1.85011	1.88804	1.95604	1.99954	2.03204	2.0638	2.09682	2.12931	2.19602	2.33532	2.47873	2.4843	2.44277	2.44367	2.5333	2.63615	2.67587	2.687	2.6762	2.65587	2.63218	2.60953	2.61516	2.65955	2.69946	2.74863	2.85346	2.95069	3.04622	3.07317	3.09674	3.19274	3.36481	3.62019	3.90037	4.11418	4.29826	4.45532	4.5645	4.63741	4.71772	4.85256
	5.50316	5.29463	5.02817	4.72629	4.41554	4.14007	3.88534	3.68428	3.58483	3.54379	3.46354	3.40793	3.46322	3.62539	3.78706	3.86878	3.95786	4.06665	4.16447	4.31387	4.39914	4.4435	4.46101	4.39593	4.27363	4.15803	4.07481	4.01745	3.92938	3.80496	3.6877	3.59204	3.52421	3.52211	3.49139	3.49192	3.5061	3.5256	3.58058	3.6522	3.72208	3.77761	3.76406	3.70149	3.62303	3.55412	3.47477	3.37373	3.21307
	2.91571	2.98108	3.06061	3.16656	3.31916	3.46526	3.54438	3.53388	3.44058	3.38903	3.39304	3.37503	3.3831	3.42566	3.44408	3.48403	3.5622	3.64325	3.68623	3.60154	3.4429	3.37175	3.34879	3.31992	3.30692	3.2473	3.12071	2.97927	2.85489	2.76687	2.66801	2.57373	2.51766	2.5234	2.58711	2.65216	2.70591	2.81859	2.96119	3.0712	3.16447	3.25913	3.34083	3.40683	3.44573	3.51414	3.59103	3.66604	3.6607
	6.43009	6.62689	6.81764	6.87853	6.91634	6.9824	6.99615	6.95	6.89783	6.82725	6.74129	6.66075	6.58449	6.50369	6.41626	6.30546	6.20868	6.26515	6.50226	6.747	6.92568	7.08356	7.21078	7.29406	7.37078	7.44383	7.35696	7.16067	6.94419	6.84849	6.81243	6.71732	6.53071	6.31523	6.13882	6.00018	5.96315	6.02463	6.0993	6.22968	6.42662	6.73717	7.08179	7.4088	7.63321	7.75944	7.78056	7.71733	7.60254
	3.51613	3.57485	3.68092	3.78015	3.88008	3.94518	3.91475	3.83205	3.74395	3.68054	3.67272	3.6304	3.53045	3.43903	3.36375	3.25558	3.04324	2.77338	2.51397	2.28267	2.08494	1.99654	1.9723	1.90251	1.80723	1.69821	1.64219	1.61519	1.59263	1.60677	1.62517	1.72423	1.84474	1.93704	2.01104	2.10699	2.17372	2.22669	2.31351	2.41175	2.49293	2.58294	2.66879	2.73744	2.80041	2.895	2.97955	3.04752	3.11293
	5.38647	5.50141	5.61495	5.70521	5.77678	5.77378	5.70224	5.64933	5.7212	5.93995	6.096	6.20346	6.3527	6.4989	6.66263	6.87505	7.07039	7.19809	7.26291	7.36634	7.57129	7.76878	7.89901	7.95757	7.9202	7.91674	7.96291	8.04958	8.24865	8.42945	8.51312	8.55832	8.56926	8.60554	8.63307	8.59924	8.51039	8.43266	8.40027	8.40391	8.48143	8.54841	8.4698	8.32956	8.3035	8.37282	8.45266	8.56547	8.74748
	5.73826	5.74718	5.75287	5.76124	5.88454	6.00418	6.10881	6.22728	6.33767	6.40224	6.39428	6.36606	6.37042	6.40619	6.35025	6.2132	6.05737	5.86884	5.64844	5.40775	5.26402	5.16535	5.05558	5.01051	5.04671	5.17594	5.29496	5.29996	5.31568	5.51593	5.79119	6.0718	6.4129	6.845	7.30845	7.72244	8.10485	8.47626	8.76107	8.92234	8.93827	8.95414	9.05943	9.10328	9.06226	9.0602	9.07301	9.05901	8.98463
	15.6861	15.5041	15.3048	15.1374	15.003	14.9261	14.9399	14.9585	14.8812	14.6953	14.4327	14.1806	13.9301	13.5854	13.232	12.9418	12.7207	12.6139	12.5287	12.3422	12.0803	11.8574	11.7105	11.5743	11.4159	11.3285	11.3553	11.4394	11.5872	11.777	12.0099	12.2736	12.4501	12.531	12.6548	12.8516	13.0461	13.2478	13.4944	13.791	14.1103	14.3592	14.5517	14.7872	15.0418	15.223	15.3457	15.5354	15.8285
	2.43496	2.39681	2.36327	2.32415	2.29644	2.29245	2.32254	2.3642	2.39034	2.4414	2.56187	2.71875	2.85455	2.98157	3.12103	3.22253	3.27734	3.31182	3.38408	3.50316	3.60661	3.66236	3.73178	3.84541	3.95021	3.97451	3.94905	3.94402	3.94764	3.90772	3.83564	3.77956	3.73528	3.65577	3.4936	3.29094	3.113	2.93508	2.7214	2.4833	2.27767	2.11423	1.92536	1.74498	1.60799	1.50586	1.38593	1.25057	1.14595
	9.04242	8.82277	8.50758	8.18912	7.95895	7.76373	7.63143	7.6009	7.54905	7.5125	7.53328	7.61911	7.81479	8.09263	8.38225	8.68604	8.99818	9.33339	9.65996	9.94168	10.1805	10.3703	10.4479	10.4668	10.5297	10.637	10.7207	10.7293	10.7233	10.7498	10.7784	10.7718	10.6685	10.553	10.4165	10.241	10.1272	10.0887	10.1464	10.261	10.3698	10.405	10.3983	10.4408	10.4966	10.5046	10.4878	10.5518	10.6201
	3.24506	3.40666	3.5033	3.59181	3.68283	3.77981	3.85192	3.89039	3.94714	4.10475	4.31309	4.48978	4.63733	4.73046	4.73169	4.7069	4.62943	4.51671	4.40684	4.3017	4.18287	4.05201	3.9277	3.8095	3.69755	3.59313	3.50488	3.45999	3.47333	3.56022	3.7081	3.95197	4.26859	4.5407	4.78753	5.04782	5.29575	5.52886	5.76365	5.96621	6.17237	6.38236	6.52992	6.63435	6.73204	6.80996	6.83828	6.829	6.78809
	1.57176	1.55833	1.57954	1.57608	1.55717	1.54324	1.50694	1.44216	1.39089	1.37871	1.40226	1.43109	1.47382	1.51466	1.5189	1.53373	1.52026	1.4817	1.47656	1.49222	1.49112	1.48874	1.46067	1.39781	1.31687	1.23909	1.20561	1.16304	1.19735	1.26526	1.28771	1.31911	1.34276	1.37618	1.39089	1.40314	1.44062	1.50513	1.51846	1.51135	1.54021	1.56596	1.60359	1.59804	1.56799	1.54109	1.49836	1.46106	1.42135
	3.75618	3.76362	3.81542	3.93181	4.03081	4.13915	4.25165	4.31042	4.26992	4.17817	4.11306	4.11427	4.1923	4.34005	4.43981	4.53141	4.6689	4.72055	4.75498	4.81642	4.89206	4.99821	5.11116	5.31773	5.54403	5.68232	5.74564	5.74582	5.73086	5.7669	5.80365	5.76722	5.80804	5.79539	5.76274	5.65879	5.56648	5.5391	5.41145	5.22365	5.06545	5.00665	4.98838	4.91561	4.71864	4.46607	4.28945	4.06514	3.89505
	3.68994	3.78317	3.90248	4.03802	4.15445	4.28455	4.40168	4.45963	4.49105	4.52012	4.51631	4.44116	4.30614	4.16766	4.09606	4.05558	4.03322	4.06273	4.08057	4.00382	3.85737	3.78941	3.85766	3.95584	3.99174	3.97281	3.96831	3.9685	3.92873	3.87209	3.87559	3.89546	3.89492	3.90852	3.92442	3.93351	3.99639	4.02652	3.98077	3.96794	3.99592	4.0272	4.06206	4.10128	4.06795	3.93065	3.81495	3.7673	3.71354
	7.19453	7.45685	7.7746	8.17076	8.60574	8.97602	9.2746	9.55433	9.75214	9.9076	10.0452	10.2758	10.5008	10.5456	10.4866	10.4494	10.4562	10.4185	10.2289	9.94108	9.70874	9.4952	9.24699	9.0006	8.75931	8.55457	8.29831	8.02633	7.90063	7.9055	7.92484	7.86633	7.78246	7.77799	7.77902	7.65049	7.45698	7.26525	7.1851	7.25585	7.30432	7.27431	7.26928	7.28114	7.2381	7.08875	6.91913	6.83106	6.75949
BPN+FG	2.12556	2.14201	2.22906	2.40108	2.45899	2.43427	2.37304	2.29113	2.23219	2.1878	2.1011	2.04127	1.96928	1.84005	1.72598	1.68173	1.67022	1.60791	1.40381	1.23977	1.16286	1.14376	1.18103	1.21874	1.21598	1.22545	1.22871	1.25842	1.37053	1.50347	1.58346	1.66797	1.70451	1.77708	1.90601	2.01222	2.0856	2.14351	2.20504	2.24191	2.28287	2.3194	2.31299	2.28806	2.28932	2.32864	2.30324	2.27276	2.26743
	4.68236	4.39099	4.0551	3.77061	3.55697	3.44178	3.354	3.28558	3.22287	3.18171	3.09203	2.98204	2.83518	2.69781	2.65651	2.69573	2.81118	2.99434	3.1554	3.2949	3.4109	3.49846	3.4986	3.4904	3.55231	3.6803	3.83666	3.97661	4.08325	4.13691	4.2445	4.36392	4.43962	4.41121	4.31743	4.26268	4.20569	4.14243	4.18141	4.28097	4.31926	4.3677	4.53514	4.8438	5.20527	5.45298	5.60549	5.76673	6.05355
	8.70344	8.90068	9.11031	9.29776	9.36729	9.23649	8.98516	8.7736	8.72852	8.71265	8.66084	8.61524	8.55643	8.49456	8.39705	8.32034	8.32248	8.4136	8.49483	8.5791	8.71617	8.81948	8.8756	8.89252	8.95968	9.03229	9.00527	8.97636	9.01197	9.07451	9.11673	9.1015	8.96982	8.87111	8.85487	8.80261	8.73149	8.74632	8.78098	8.75029	8.78978	8.88598	8.82022	8.61021	8.46249	8.42893	8.34285	8.34947	8.28124
	4.74267	4.72865	4.75655	4.76074	4.71469	4.667	4.70154	4.76114	4.83426	4.88585	4.92168	5.02415	5.15685	5.23523	5.28198	5.34429	5.37969	5.31796	5.23182	5.19585	5.11442	4.90626	4.65127	4.39386	4.1937	4.03011	3.83234	3.60919	3.42935	3.30799	3.15231	3.00228	2.95865	2.98349	2.97604	2.96468	3.05923	3.25966	3.51777	3.7579	3.93285	4.08778	4.31534	4.58211	4.82872	5.09409	5.35967	5.55497	5.68737
	2.58434	2.64864	2.66518	2.69409	2.75732	2.81084	2.81021	2.77331	2.72964	2.67947	2.6096	2.53457	2.4676	2.40541	2.30312	2.17862	2.06883	1.97464	1.84836	1.68654	1.52548	1.38824	1.28632	1.19515	1.12537	1.08681	1.06119	1.05201	1.07979	1.15705	1.22951	1.2937	1.37753	1.49957	1.61058	1.69548	1.76341	1.82974	1.92219	2.04704	2.18604	2.31437	2.3936	2.43288	2.45962	2.51005	2.55277	2.57571	2.59554
	12.0381	12.0086	12.0135	11.9297	11.8371	11.756	11.6104	11.391	11.0775	10.6523	10.2406	9.96154	9.71837	9.49341	9.27477	9.08726	8.96842	8.98214	9.1935	9.38177	9.42611	9.45702	9.51216	9.59004	9.75049	9.94092	10.0051	9.92203	9.79245	9.6468	9.40945	9.16136	8.88937	8.52082	8.17893	7.95523	7.72659	7.50136	7.4244	7.3898	7.34574	7.34489	7.40216	7.50881	7.68627	7.91821	8.11455	8.29389	8.52619
	0.907058	0.945203	0.981133	1.00414	1.00336	0.995686	0.998309	1.01588	0.992541	0.964902	0.980811	1.04028	1.08267	1.09042	1.09527	1.1309	1.15034	1.14431	1.10864	1.05999	1.02743	0.979401	0.912395	0.870185	0.835426	0.768604	0.665276	0.583454	0.55125	0.556959	0.528365	0.485204	0.456054	0.487271	0.57018	0.628663	0.677173	0.757736	0.846194	0.913422	0.991274	1.08636	1.14118	1.16447	1.16055	1.17094	1.17438	1.19858	1.20233
	2.93331	2.72436	2.51986	2.34094	2.22112	2.09961	1.93941	1.71399	1.43373	1.19626	1.01385	0.880617	0.807971	0.793717	0.82169	0.872375	0.942341	1.01367	1.02498	0.962449	0.910719	0.934638	1.02357	1.13881	1.22875	1.27326	1.30544	1.38045	1.48916	1.5761	1.65838	1.73043	1.79254	1.89045	2.0156	2.1227	2.19049	2.24592	2.30644	2.37905	2.4789	2.5901	2.66896	2.72528	2.8271	2.94975	3.06971	3.1671	3.22602
	9.69774	9.59613	9.56424	9.56551	9.51663	9.45262	9.48115	9.57225	9.7105	9.92815	10.2036	10.5108	10.7637	10.9293	10.9763	10.9115	10.7891	10.6455	10.4279	10.1667	9.99228	9.90244	9.80587	9.71298	9.66264	9.62579	9.56497	9.55718	9.6984	9.94985	10.2644	10.6235	10.9699	11.3337	11.6589	11.8367	11.961	12.0442	11.9952	11.8749	11.7069	11.5107	11.2965	10.977	10.5733	10.1271	9.64635	9.17443	8.70851
	7.03634	7.13362	7.20614	7.24887	7.29629	7.3153	7.31952	7.33472	7.36714	7.45755	7.60265	7.75285	7.92942	8.19209	8.46076	8.67035	8.8221	8.91488	8.94822	8.9925	9.11246	9.23898	9.21288	9.12731	9.0738	9.01713	8.92881	8.747	8.51031	8.27581	8.05578	7.86269	7.67917	7.52918	7.39217	7.15932	6.84498	6.61077	6.44339	6.26455	6.03087	5.79694	5.62475	5.47226	5.28629	5.07726	4.90506	4.76725	4.58327
	9.88058	9.9914	10.0643	10.0556	10.0195	9.98622	9.89074	9.75921	9.65172	9.6393	9.76307	9.96083	10.119	10.2038	10.2411	10.2625	10.2382	10.1988	10.2637	10.4601	10.6597	10.7978	10.8582	10.7987	10.6144	10.331	10.0287	9.77526	9.5051	9.2247	9.0038	8.82314	8.64027	8.41896	8.09292	7.72888	7.42688	7.19228	7.00907	6.83386	6.61728	6.36027	6.10491	5.88427	5.72495	5.58832	5.47246	5.41535	5.41187
	7.12686	7.22639	7.32275	7.39174	7.43957	7.50956	7.49865	7.35685	7.20608	7.10456	6.99143	6.80179	6.62333	6.49188	6.33848	6.14693	5.9714	5.80729	5.63552	5.50701	5.34988	5.17145	5.09679	5.0405	4.93022	4.92052	4.99055	4.9688	4.88503	4.83213	4.76784	4.66017	4.52905	4.45291	4.35418	4.21911	4.11495	3.97933	3.80451	3.66895	3.50782	3.35316	3.30505	3.29218	3.31161	3.44842	3.61521	3.76228	3.86721
	3.34569	3.08337	2.79763	2.52639	2.30148	2.10685	1.91168	1.7746	1.73846	1.768	1.8035	1.88629	2.01039	2.13152	2.28009	2.4373	2.53731	2.63712	2.74462	2.79509	2.76602	2.6913	2.58909	2.46894	2.35165	2.26035	2.1652	2.07615	2.00976	1.92134	1.82201	1.7524	1.63718	1.48219	1.34851	1.27945	1.24931	1.24077	1.23777	1.25439	1.33217	1.44826	1.53052	1.54293	1.55358	1.57024	1.55973	1.55965	1.62703
	4.25333	4.5015	4.7051	4.87804	5.10332	5.26907	5.28617	5.23712	5.18592	5.17006	5.21271	5.26977	5.29924	5.31774	5.35101	5.36708	5.3589	5.36915	5.34446	5.22624	5.10138	5.02189	4.95514	4.88388	4.82299	4.72483	4.60671	4.53231	4.48665	4.45232	4.45417	4.45569	4.46599	4.53696	4.77606	5.05022	5.2201	5.35073	5.5043	5.64828	5.71047	5.63201	5.49762	5.40581	5.33763	5.22086	5.06104	4.90056	4.70499
	7.13254	7.11914	7.14811	7.20187	7.24424	7.23016	7.19471	7.27243	7.48965	7.70367	7.7893	7.75911	7.60851	7.37442	7.13835	6.87456	6.51151	6.15521	5.92345	5.82444	5.7983	5.79174	5.83696	5.8568	5.83383	5.86252	5.96261	6.09681	6.23171	6.34426	6.47926	6.69733	6.95041	7.1804	7.38421	7.52932	7.59517	7.6215	7.65313	7.82944	8.00233	8.02559	7.9845	7.98865	8.03293	8.04921	8.07453	8.09019	7.99711
BPN+FG+BB	8.56699	8.72536	8.82076	9.06174	9.52516	10.1336	10.7238	11.2548	11.6731	11.9311	12.0351	12.0884	12.1002	11.949	11.7938	11.7855	11.7504	11.6241	11.5076	11.269	10.9646	10.8222	10.73	10.5882	10.466	10.4242	10.398	10.2802	10.151	9.97509	9.68404	9.47098	9.40743	9.4347	9.4991	9.54283	9.437	9.20236	8.88169	8.54994	8.35249	8.33161	8.37259	8.46341	8.60416	8.7662	8.897	9.07554	9.24744
	8.7838	8.79325	8.90008	9.07964	9.34669	9.58984	9.77383	9.90217	9.93529	9.9533	9.96682	9.95115	9.87701	9.74505	9.64665	9.58078	9.47024	9.30927	9.09333	8.86194	8.70629	8.6493	8.62879	8.61687	8.59025	8.55008	8.52582	8.5304	8.64857	8.7819	8.83473	8.91644	9.11372	9.43811	9.75147	10.0181	10.2841	10.5704	10.8755	11.1547	11.4248	11.5943	11.5919	11.4429	11.2713	11.1478	11.004	10.8058	10.5753
	3.01634	3.06007	3.11301	3.19155	3.31107	3.45658	3.54113	3.55232	3.60346	3.68332	3.74039	3.78105	3.85001	3.96107	4.10858	4.2269	4.29635	4.40502	4.55595	4.67048	4.68951	4.71817	4.89186	5.11555	5.29396	5.44515	5.59198	5.74461	5.97853	6.27275	6.60349	6.96186	7.24325	7.41812	7.5335	7.63117	7.73263	7.74789	7.64879	7.46144	7.25275	7.0688	6.88036	6.6291	6.31283	5.94362	5.51296	5.1002	4.76053
	1.99159	1.95864	1.96743	2.03511	2.11013	2.16726	2.22207	2.27494	2.34221	2.43132	2.53389	2.63665	2.72039	2.77629	2.8039	2.87554	3.02084	3.22479	3.32343	3.28252	3.23542	3.25739	3.30812	3.3629	3.40031	3.42556	3.46005	3.4944	3.55791	3.63525	3.61859	3.54611	3.44612	3.42224	3.53999	3.7009	3.7786	3.86514	3.99767	4.1457	4.22933	4.31987	4.41845	4.48556	4.61198	4.78333	4.93826	5.02801	5.04985
	8.66042	8.63003	8.62131	8.65623	8.67831	8.73547	8.80508	8.81643	8.82126	8.76959	8.56231	8.33368	8.09683	7.7978	7.4934	7.18729	6.89942	6.60708	6.32739	6.10209	5.85671	5.51838	5.1469	4.85322	4.71234	4.69519	4.68611	4.72579	4.86651	5.02248	5.18091	5.26616	5.32062	5.33268	5.3055	5.30023	5.36169	5.47034	5.50995	5.4585	5.42285	5.44016	5.43278	5.36383	5.25265	5.0787	4.92799	4.80305	4.70439
	4.8982	5.09284	5.22415	5.37448	5.56657	5.75621	5.87817	5.89725	5.89069	5.9199	5.91963	5.84646	5.74506	5.64374	5.44271	5.11455	4.74962	4.35935	3.93652	3.54261	3.1967	2.90306	2.71721	2.5805	2.42615	2.32557	2.29043	2.29571	2.29969	2.30221	2.32955	2.32755	2.30801	2.30332	2.2731	2.206	2.11646	2.02051	1.93772	1.87922	1.82576	1.8048	1.7845	1.7348	1.65343	1.55513	1.48532	1.46611	1.46763
	6.26162	6.67766	7.08	7.40021	7.67049	7.96001	8.29869	8.6588	8.97075	9.23478	9.44669	9.54357	9.56856	9.61962	9.73429	9.86422	9.90955	9.9049	9.97306	10.0763	10.1427	10.169	10.179	10.1492	10.094	10.0277	9.97034	9.89897	9.73477	9.487	9.25351	9.06887	8.91046	8.71844	8.46254	8.17514	7.9425	7.73841	7.48045	7.18065	6.97793	6.95527	7.06356	7.20884	7.3573	7.56612	7.84606	8.08201	8.22762
	4.52267	4.52919	4.53293	4.57242	4.6454	4.72718	4.84317	4.95085	4.96716	4.8976	4.81156	4.78731	4.8287	4.88667	4.98424	5.10595	5.30759	5.62392	5.92277	6.16226	6.36841	6.50382	6.57193	6.70568	6.96384	7.26379	7.49908	7.61748	7.7091	7.84381	8.00785	8.14483	8.23806	8.37835	8.54773	8.66523	8.72408	8.71682	8.60639	8.47923	8.3584	8.27928	8.23681	8.16967	8.00523	7.75155	7.46927	7.14057	6.68717
	11.0014	10.8702	10.7496	10.6995	10.6713	10.5943	10.5602	10.6436	10.7639	10.8391	10.849	10.9369	11.1253	11.3393	11.5371	11.7102	11.8819	12.119	12.396	12.6104	12.696	12.7506	12.8248	12.8387	12.8262	12.8489	12.9114	13.0196	13.0303	12.8593	12.6426	12.4897	12.271	11.9534	11.6841	11.5089	11.3652	11.2604	11.2545	11.2719	11.2808	11.402	11.4964	11.5154	11.5835	11.6721	11.6581	11.6285	11.6755
	3.62399	3.58866	3.61587	3.65278	3.62348	3.54947	3.48426	3.51603	3.67362	3.82372	3.8836	3.85626	3.85244	3.9179	3.99577	4.11125	4.27645	4.3985	4.4502	4.4872	4.49225	4.44613	4.35362	4.18621	4.01077	3.86518	3.74884	3.64055	3.54325	3.46698	3.3662	3.23503	3.13942	3.1623	3.25588	3.42654	3.70499	4.00916	4.32178	4.62056	4.89896	5.17697	5.42085	5.63478	5.88688	6.18562	6.42561	6.61285	6.83041
	5.62029	5.35709	5.07492	4.74548	4.3958	4.03071	3.59629	3.15185	2.78578	2.5233	2.35536	2.28201	2.23939	2.22229	2.2233	2.21797	2.22375	2.28953	2.40069	2.51674	2.65086	2.87538	3.19575	3.53627	3.85538	4.14253	4.35878	4.58065	4.85057	5.14218	5.37986	5.54191	5.58744	5.55261	5.50089	5.43541	5.2843	5.04601	4.77255	4.56113	4.38754	4.22192	3.97724	3.68736	3.40483	3.1865	3.05468	3.06986	3.15992
	13.3909	13.1386	12.7839	12.3575	11.8073	11.1782	10.6251	10.2335	10.0613	9.94463	9.79626	9.72747	9.74818	9.83131	9.97071	10.1897	10.4594	10.7593	11.1657	11.5937	11.9699	12.2441	12.3815	12.3602	12.3169	12.4416	12.5985	12.6442	12.6138	12.5186	12.2751	11.9504	11.6216	11.1858	10.6286	10.1092	9.72159	9.40592	9.10973	8.80638	8.42768	8.12634	7.97511	7.82396	7.69966	7.73297	7.87695	8.0115	8.19619
	15.7453	15.4843	15.2161	14.8568	14.3683	13.7857	13.2503	12.8643	12.5378	12.1982	11.9528	11.8079	11.7053	11.6419	11.6116	11.6293	11.6031	11.5885	11.7642	12.0971	12.4512	12.661	12.6421	12.4609	12.2153	11.8678	11.4598	11.0594	10.6684	10.3441	9.88436	9.36437	8.86059	8.2661	7.70072	7.24613	6.88279	6.67773	6.5852	6.53479	6.59737	6.73216	6.8793	7.01383	7.01275	7.1164	7.42753	7.80824	8.14508
BPN+BRK	7.45514	7.35914	7.21513	7.0073	6.8842	6.8966	6.96657	7.0627	7.15221	7.21541	7.32693	7.48	7.51426	7.4869	7.49538	7.53217	7.5739	7.67441	7.77145	7.74193	7.64737	7.53451	7.33431	7.13722	6.99244	6.86063	6.68594	6.55758	6.46041	6.36565	6.29115	6.19915	6.09947	6.05043	6.01179	5.97005	5.98519	6.10733	6.25888	6.4317	6.63671	6.84624	7.06086	7.30761	7.56295	7.82763	8.14668	8.53602	9.02795
	0.673975	0.693688	0.70679	0.721082	0.7231	0.731606	0.79025	0.863874	0.922272	0.993848	1.04459	1.10088	1.1892	1.26938	1.34722	1.42672	1.51502	1.59527	1.65711	1.71257	1.75518	1.811	1.85202	1.85616	1.89074	1.95217	1.98759	2.00907	2.05176	2.10362	2.11247	2.10756	2.19829	2.35189	2.48734	2.53614	2.50319	2.50391	2.55291	2.59611	2.655	2.71585	2.7123	2.66267	2.61319	2.59108	2.57507	2.50439	2.41851
	3.69459	3.69855	3.79528	3.88096	3.94088	4.04114	4.11928	4.15184	4.1962	4.2443	4.28341	4.35084	4.37463	4.35759	4.34164	4.32263	4.27884	4.25069	4.24982	4.30349	4.39088	4.50068	4.59233	4.60494	4.57408	4.54017	4.49558	4.49235	4.52636	4.557	4.5617	4.52683	4.43672	4.33576	4.25926	4.15975	4.05546	3.97414	3.90591	3.86218	3.89565	4.03707	4.17572	4.24255	4.32257	4.42037	4.49969	4.59691	4.70027
	3.58352	3.29547	2.99453	2.71252	2.46296	2.21953	2.01197	1.87006	1.73103	1.59931	1.46188	1.33526	1.23797	1.16472	1.12336	1.16047	1.26401	1.41115	1.5756	1.7418	1.87212	2.03034	2.25652	2.46204	2.61002	2.73775	2.86322	2.97532	3.09345	3.25351	3.42181	3.55922	3.6497	3.71226	3.7624	3.77467	3.69082	3.52794	3.42757	3.41746	3.44421	3.48072	3.51787	3.54008	3.48525	3.32827	3.15445	3.06006	2.98478
	10.4816	10.698	10.7524	10.8006	10.8266	10.7531	10.535	10.3535	10.2211	9.98716	9.65828	9.34297	8.98204	8.64312	8.36404	8.09207	7.91575	7.93914	8.05477	8.24792	8.53872	8.85084	9.03521	9.13004	9.31003	9.53161	9.58786	9.51526	9.4843	9.46541	9.33244	9.22389	9.19476	9.16716	9.08324	8.92204	8.79167	8.71082	8.59157	8.38088	8.21103	8.23801	8.26009	8.16631	8.15307	8.3534	8.43278	8.27902	8.03509
	2.97679	3.00942	3.06508	3.24274	3.42398	3.49149	3.65786	3.98069	4.29656	4.63348	4.96598	5.27598	5.56974	5.86364	6.1231	6.34908	6.61726	6.85115	6.97927	7.08361	7.18063	7.12732	6.96932	6.92376	6.94167	6.85267	6.70123	6.59654	6.49612	6.30422	6.01073	5.68081	5.34559	4.99559	4.66383	4.43174	4.34501	4.32903	4.2479	4.12415	4.11446	4.15854	4.02659	3.79801	3.63446	3.60335	3.69376	3.83192	3.93299
	7.65419	7.76257	7.79691	7.87662	7.93238	7.96475	8.01151	7.97641	7.8756	7.81482	7.76768	7.72518	7.7734	7.88203	7.97792	8.0215	7.96201	7.81762	7.64162	7.4821	7.26285	7.00767	6.84622	6.77083	6.76329	6.79401	6.72499	6.51322	6.30658	6.18713	6.11972	6.0692	6.01704	6.01504	6.05739	6.17037	6.35251	6.4724	6.47523	6.41142	6.35993	6.34777	6.32486	6.23187	6.08163	5.93508	5.82895	5.74752	5.64089
	11.6894	11.6287	11.569	11.4523	11.2654	11.0458	10.8421	10.6568	10.4933	10.4141	10.3254	10.1082	9.85589	9.64119	9.5282	9.49268	9.47708	9.49116	9.6334	9.84073	9.98817	10.0631	10.0166	9.90797	9.79932	9.66159	9.54085	9.42281	9.2882	9.11784	8.8978	8.63446	8.36083	8.06581	7.77455	7.5739	7.50008	7.516	7.50217	7.47692	7.49904	7.49194	7.45559	7.44695	7.49143	7.54819	7.50703	7.34404	7.18502
	5.77279	6.06848	6.41114	6.7371	7.01137	7.23102	7.42056	7.58263	7.61335	7.54276	7.51027	7.5577	7.73179	8.11727	8.5672	8.89415	9.03772	8.95004	8.76598	8.65543	8.60689	8.6074	8.59568	8.57251	8.70456	8.97078	9.13921	9.04614	8.71581	8.30735	7.88392	7.49702	7.31188	7.23025	7.19515	7.21583	7.1657	7.05323	6.97183	6.80857	6.50425	6.28177	6.26787	6.33262	6.34866	6.34462	6.41375	6.48125	6.51027
	2.82795	2.72068	2.59171	2.41665	2.31081	2.30038	2.2966	2.21613	2.09398	1.96237	1.8526	1.85916	1.93483	1.99508	2.02269	2.02181	2.05124	2.1069	2.15521	2.15516	2.11266	2.083	2.0514	2.01026	1.98359	1.92287	1.85027	1.86036	1.90635	1.97011	2.09099	2.21089	2.29074	2.39441	2.49662	2.59025	2.66996	2.72834	2.83114	2.96314	3.11916	3.26498	3.26044	3.17771	3.10235	3.12322	3.19601	3.29451	3.36679
	10.633	10.3934	10.1244	9.85286	9.63306	9.45009	9.28957	9.21839	9.24619	9.23521	9.18351	9.21659	9.20738	9.14639	9.2806	9.54447	9.79087	9.98048	10.2269	10.4857	10.6206	10.6704	10.7174	10.853	11.1158	11.3823	11.527	11.5936	11.6231	11.5695	11.4666	11.3391	11.2667	11.1261	10.9055	10.6397	10.3851	10.3093	10.2894	10.202	10.1634	10.1755	10.2164	10.323	10.4714	10.6619	10.8798	11.0761	11.191
	1.15487	1.1944	1.28486	1.41345	1.52491	1.64371	1.75605	1.84984	1.91867	1.92732	1.91127	1.8889	1.85055	1.78592	1.74906	1.74077	1.74078	1.74157	1.69477	1.6374	1.56362	1.47505	1.36948	1.27775	1.21075	1.16105	1.11102	1.12185	1.19171	1.25735	1.29806	1.26571	1.17274	1.12429	1.11287	1.14054	1.1455	1.12405	1.10038	1.11003	1.11671	1.1199	1.07295	0.983461	0.907668	0.871716	0.883359	0.892765	0.857812
	11.239	11.0639	10.8984	10.7464	10.6927	10.7253	10.7817	10.828	10.897	10.9551	10.9129	10.8115	10.7751	10.7894	10.7946	10.7642	10.7111	10.6238	10.6047	10.6789	10.7489	10.7864	10.8233	10.7979	10.6645	10.4413	10.1721	9.90394	9.73043	9.62349	9.57709	9.55781	9.51303	9.37145	9.07943	8.76536	8.56318	8.50062	8.48296	8.39791	8.38272	8.453	8.50318	8.50597	8.54983	8.67795	8.80652	8.91583	9.0592
	10.1305	10.4024	10.6127	10.8009	10.9852	11.1821	11.3866	11.5662	11.6514	11.7486	11.861	11.8726	11.8014	11.7024	11.5285	11.2548	10.9213	10.5512	10.1685	9.84429	9.50107	9.14956	8.81011	8.54939	8.27798	7.99127	7.76055	7.50472	7.13701	6.79332	6.49716	6.22421	5.95691	5.65061	5.30152	4.98428	4.65055	4.28411	3.863	3.47254	3.10651	2.80665	2.5928	2.49978	2.5255	2.69614	3.03923	3.53155	4.14563
	2.93085	3.14012	3.4072	3.69857	3.97361	4.19477	4.32466	4.40333	4.43472	4.43415	4.48955	4.57426	4.66226	4.83904	4.99118	5.04505	5.04671	4.98693	4.88773	4.72798	4.53725	4.37698	4.28173	4.22994	4.19534	4.16775	4.11068	3.98979	3.93002	3.98787	4.01107	4.00038	3.97987	3.99275	4.07169	4.21949	4.40832	4.6199	4.86386	5.00909	5.00316	4.98169	4.93418	4.79794	4.62352	4.58161	4.60641	4.60283	4.53351
	5.0112	5.22035	5.42047	5.57613	5.70968	5.80886	5.83988	5.85198	5.8505	5.84878	5.84805	5.83054	5.8716	6.01871	6.1477	6.19822	6.19024	6.18049	6.25564	6.42058	6.58154	6.71232	6.77773	6.85848	6.9863	7.11626	7.23715	7.29511	7.25179	7.23162	7.27521	7.30711	7.27254	7.24664	7.21143	7.166	7.17777	7.23034	7.24308	7.24605	7.25284	7.24105	7.29669	7.42293	7.52409	7.61247	7.74027	7.92206	8.05379
[truncated: 551 more columns]

## Sheet: Figure 2d
MDN	1.78372	1.73349	1.66088	1.62226	1.67743	1.78284	1.84728	1.85618	1.83569	1.81235	1.80034	1.77499	1.74524	1.75771	1.79735	1.80305	1.77287	1.74719	1.73221	1.68059	1.60546	1.60005	1.6566	1.716	1.78432	1.86201	1.93441	1.99031	2.03502	2.14456	2.29259	2.34855	2.32522	2.2829	2.24737	2.24235	2.22253	2.16747	2.1174	2.05922	2.02817	2.03608	2.01628	1.96768	1.84724	1.70619	1.66328	1.66708	1.67364
	1.13404	1.16651	1.22751	1.26174	1.26227	1.28856	1.3407	1.37462	1.38086	1.37402	1.3642	1.38398	1.598	2.01473	2.41504	2.68956	2.77715	2.75333	2.76118	2.79267	2.80869	2.81264	2.82123	2.82402	2.81861	2.82886	2.81426	2.5925	2.1699	1.7748	1.51989	1.42684	1.38385	1.32765	1.29403	1.27644	1.28036	1.2731	1.27147	1.29994	1.32229	1.33412	1.36038	1.38647	1.37558	1.33381	1.28961	1.26962	1.2442
	1.12379	1.13721	1.14082	1.11974	1.11877	1.14556	1.17063	1.17548	1.14464	1.10454	1.05343	1.03047	1.07611	1.11198	1.12326	1.15192	1.20631	1.26943	1.30493	1.29605	1.24145	1.17899	1.1478	1.14441	1.16454	1.20436	1.21517	1.17327	1.14968	1.147	1.12359	1.08141	1.02911	0.996817	0.966455	0.943451	0.96241	0.998506	1.02253	1.02432	1.02575	1.03751	1.02844	0.98064	0.944822	0.970811	1.03805	1.10404	1.1529
	1.41803	1.44815	1.4602	1.51251	1.58356	1.60509	1.57329	1.54483	1.55097	1.58042	1.5949	1.56845	1.54336	1.54679	1.52788	1.48541	1.49506	1.53846	1.53701	1.50806	1.49025	1.47234	1.44615	1.40917	1.3537	1.28913	1.25911	1.25865	1.25267	1.25967	1.26371	1.23472	1.18134	1.14586	1.15229	1.16386	1.17362	1.19057	1.20772	1.22546	1.24665	1.24204	1.18937	1.14193	1.12621	1.10101	1.06086	1.05155	1.05417
	0.955758	0.96042	0.965114	0.957258	0.932606	0.904462	0.903541	0.910818	0.909334	0.921473	0.9531	0.986412	0.989839	0.991497	1.00155	0.978076	0.936744	0.927142	0.957226	1.00476	1.05077	1.07455	1.07587	1.05585	1.02489	1.0033	0.963541	0.905727	0.880554	0.897863	0.926152	0.937915	0.931292	0.92286	0.905391	0.869869	0.834859	0.818596	0.819666	0.812107	0.784196	0.759237	0.752331	0.748198	0.757892	0.793929	0.822006	0.844773	0.874358
	3.07617	2.97258	2.81436	2.63621	2.40523	2.26799	2.19673	2.09643	2.04119	2.01305	1.97862	1.95927	1.9102	1.74908	1.50023	1.32618	1.32194	1.39197	1.42414	1.42303	1.42666	1.44317	1.58504	1.83425	1.9549	1.96424	1.99859	2.07051	2.15456	2.21806	2.24593	2.20719	2.12509	2.0654	2.01982	1.96483	1.91673	1.8043	1.62655	1.55292	1.59303	1.64167	1.68312	1.71745	1.71905	1.77787	1.95787	2.12306	2.25326
	2.26928	2.25276	2.1448	1.97203	1.83552	1.7452	1.68119	1.65044	1.67847	1.80506	1.92263	1.92776	1.88976	1.86022	1.8571	1.84783	1.84586	1.91373	1.98432	2.08926	2.26917	2.42723	2.57599	2.66178	2.59182	2.49983	2.44738	2.37947	2.35058	2.33603	2.27966	2.19297	2.09247	2.0443	1.96223	1.79513	1.66615	1.57529	1.53316	1.56447	1.60768	1.62688	1.62748	1.63797	1.66951	1.73521	1.836	1.91297	1.94396
	1.24322	1.24948	1.26988	1.28443	1.3028	1.32001	1.2989	1.24179	1.21819	1.2218	1.19912	1.17946	1.19911	1.22121	1.22273	1.22369	1.2289	1.22622	1.20836	1.18818	1.16914	1.13567	1.08841	1.05582	1.04707	1.04611	1.03157	0.998978	0.981612	0.993882	1.01728	1.03101	1.04232	1.06488	1.08682	1.10586	1.12238	1.12012	1.09531	1.07653	1.09056	1.15398	1.25548	1.33641	1.36827	1.36775	1.35901	1.3914	1.47137
	0.781568	0.747457	0.721576	0.711131	0.715116	0.703747	0.715286	0.724788	0.686144	0.651392	0.666654	0.714918	0.763875	0.822701	0.880601	0.899271	0.913463	0.979845	1.04926	1.07525	1.08106	1.06522	1.0451	1.04275	1.0813	1.16988	1.24195	1.28234	1.31476	1.33281	1.36026	1.40132	1.4248	1.4342	1.44015	1.44929	1.47321	1.50674	1.53185	1.48324	1.3398	1.20092	1.1176	1.04789	0.990546	0.954816	0.900059	0.824786	0.772695
	2.10588	2.26411	2.34944	2.41076	2.47221	2.50242	2.55866	2.58693	2.53982	2.5187	2.58375	2.6658	2.70259	2.71512	2.70712	2.55612	2.30432	2.17094	2.12766	2.16228	2.34408	2.54878	2.70127	2.80201	2.78857	2.67241	2.5516	2.47763	2.42856	2.37493	2.32203	2.26942	2.22121	2.1808	2.08168	1.89064	1.71169	1.63832	1.63936	1.67736	1.74168	1.80006	1.85236	1.9213	1.98876	2.03601	2.098	2.16656	2.20632
	1.43435	1.48204	1.48402	1.48195	1.48199	1.46035	1.43401	1.43223	1.42003	1.45677	1.58479	1.66971	1.68913	1.72717	1.73337	1.67266	1.65456	1.71564	1.78534	1.84536	1.90757	1.96463	2.04055	2.12236	2.16342	2.20566	2.2605	2.26214	2.22089	2.24602	2.38173	2.52975	2.61756	2.68588	2.71844	2.6747	2.60861	2.55866	2.66672	2.90135	2.98445	2.99109	3.04653	3.06834	3.03444	2.94489	2.80294	2.65119	2.52432
	2.02858	2.00008	1.9083	1.80745	1.77293	1.75626	1.67506	1.56924	1.47331	1.41083	1.39445	1.33917	1.25164	1.21019	1.19975	1.21738	1.26187	1.3002	1.33065	1.33132	1.29936	1.30971	1.35759	1.36346	1.33748	1.31582	1.28742	1.25241	1.27209	1.34402	1.3545	1.32899	1.35196	1.36552	1.37214	1.41662	1.41553	1.36396	1.34761	1.3438	1.33283	1.35366	1.4034	1.42595	1.39819	1.38236	1.36951	1.30482	1.24923
	1.25624	1.23779	1.21939	1.22596	1.31582	1.43865	1.49849	1.5061	1.51198	1.54195	1.58726	1.62266	1.63558	1.65083	1.68958	1.73759	1.80692	1.87876	1.87609	1.76684	1.63315	1.58072	1.59977	1.61337	1.57814	1.53733	1.53398	1.536	1.52413	1.51921	1.53125	1.51188	1.44547	1.39955	1.40089	1.41782	1.41119	1.39931	1.42982	1.46659	1.45718	1.42429	1.38933	1.34418	1.30254	1.26669	1.2263	1.17819	1.1358
	2.58739	2.51282	2.45596	2.44245	2.42691	2.35582	2.25312	2.22625	2.23116	2.21231	2.20413	2.20123	2.20757	2.26622	2.37458	2.4684	2.52243	2.55028	2.5325	2.46181	2.3747	2.27293	2.08881	1.88416	1.83706	1.91542	1.99273	2.07123	2.17237	2.23754	2.22312	2.1728	2.17199	2.25529	2.35563	2.46324	2.72608	3.07027	3.21508	3.17426	3.05865	2.89667	2.70404	2.4723	2.26865	2.20718	2.27174	2.28714	2.19477
	1.45212	1.5067	1.54434	1.52963	1.51331	1.52635	1.56732	1.64023	1.66367	1.637	1.62578	1.63813	1.65659	1.65676	1.64508	1.63185	1.63364	1.65369	1.67021	1.67785	1.69828	1.7211	1.70729	1.71721	1.77476	1.82131	1.88789	1.9857	2.04802	2.0453	2.01788	1.99637	1.97386	1.96888	1.96174	1.91165	1.84109	1.77439	1.70241	1.634	1.59556	1.55039	1.48241	1.44679	1.43071	1.39995	1.38317	1.39636	1.40354
	1.28472	1.27327	1.26186	1.2667	1.24047	1.18087	1.12091	1.0469	0.973643	0.941315	0.916633	0.892018	0.890572	0.922879	0.983257	1.01874	1.04671	1.10072	1.14094	1.1739	1.21785	1.26193	1.30097	1.32939	1.35653	1.36836	1.33646	1.31239	1.33299	1.32404	1.27353	1.22179	1.17241	1.13945	1.11697	1.09106	1.04999	0.999791	0.962561	0.929089	0.908235	0.911619	0.91219	0.883402	0.852335	0.882456	0.950297	0.980734	0.975807
MDN+BB	1.4525	1.48601	1.51188	1.55683	1.61586	1.63905	1.63781	1.66215	1.69601	1.73574	1.71855	1.62338	1.55056	1.54242	1.58475	1.62241	1.62914	1.63894	1.64652	1.61215	1.57721	1.59945	1.65592	1.72168	1.77917	1.82347	1.90129	2.04625	2.19594	2.26852	2.29163	2.31819	2.33288	2.34763	2.45506	2.6962	2.92581	3.06287	3.19379	3.27819	3.27068	3.21735	3.13614	3.0957	3.11795	3.13594	3.12724	3.1036	3.07801
	1.35623	1.47511	1.56807	1.58556	1.56862	1.55146	1.52482	1.49903	1.5019	1.53401	1.58369	1.62287	1.63003	1.63522	1.669	1.70098	1.68976	1.66223	1.65165	1.63911	1.62	1.61723	1.63275	1.65495	1.67695	1.72259	1.79651	1.81611	1.76704	1.70827	1.61974	1.50699	1.42195	1.38753	1.39282	1.40341	1.41856	1.43988	1.43212	1.38509	1.31457	1.24061	1.22402	1.25425	1.27003	1.31728	1.39821	1.43843	1.43459
	1.45569	1.42728	1.42458	1.43394	1.41531	1.40461	1.40433	1.37723	1.33887	1.29441	1.24745	1.2288	1.24725	1.24754	1.22267	1.22758	1.26817	1.30091	1.28095	1.23204	1.20201	1.2108	1.24643	1.28302	1.3292	1.36737	1.37747	1.37998	1.38804	1.39673	1.39397	1.3874	1.39017	1.4147	1.45505	1.4992	1.53038	1.52888	1.51845	1.49977	1.47248	1.42541	1.35952	1.35284	1.39168	1.39918	1.36181	1.3056	1.29533
	0.869529	0.898737	0.927636	0.922796	0.899748	0.889025	0.904333	0.933999	0.960318	0.969835	0.962119	0.940396	0.920599	0.904431	0.878335	0.862297	0.867054	0.880789	0.886329	0.88179	0.868968	0.837262	0.789961	0.741911	0.715161	0.711591	0.722488	0.730856	0.749447	0.79643	0.814207	0.792348	0.781771	0.7911	0.803573	0.809981	0.808485	0.799683	0.79273	0.794795	0.830047	0.881979	0.886275	0.843422	0.794346	0.780497	0.795521	0.795241	0.801709
	1.24337	1.19299	1.13647	1.1075	1.0747	1.04179	1.05664	1.11747	1.19331	1.25242	1.28073	1.29829	1.31112	1.30939	1.28038	1.24838	1.24585	1.24582	1.23797	1.23756	1.2481	1.24271	1.18913	1.12787	1.09722	1.08222	1.07119	1.05669	1.07275	1.16588	1.28262	1.34178	1.35547	1.36244	1.37236	1.39436	1.42839	1.45701	1.46265	1.46678	1.48516	1.50492	1.52088	1.50404	1.45119	1.39183	1.35128	1.33489	1.31723
	1.34626	1.33548	1.36473	1.50352	1.66826	1.77072	1.83259	1.86094	1.85843	1.86832	1.89558	1.90542	1.89321	1.86776	1.84558	1.83284	1.81582	1.75641	1.60845	1.44366	1.35812	1.34169	1.36365	1.38943	1.37673	1.3645	1.40843	1.46055	1.46432	1.42933	1.40063	1.39825	1.40101	1.4148	1.42202	1.38363	1.32406	1.27258	1.23872	1.23408	1.23197	1.22525	1.25661	1.30912	1.35682	1.41717	1.47823	1.53383	1.5798
	1.49428	1.46004	1.37907	1.31138	1.30106	1.30297	1.28342	1.27397	1.27976	1.26985	1.26157	1.2703	1.27386	1.26388	1.25436	1.24301	1.25066	1.31145	1.38815	1.44248	1.50176	1.5799	1.60438	1.5564	1.55442	1.61469	1.64522	1.63054	1.59802	1.56557	1.57515	1.60417	1.5657	1.4915	1.43763	1.3837	1.33959	1.35746	1.42391	1.42217	1.34817	1.31891	1.33711	1.35429	1.37054	1.36743	1.32511	1.28813	1.27326
	2.04819	1.99695	1.95436	1.94802	1.90905	1.85313	1.81592	1.78147	1.7498	1.70542	1.6211	1.56486	1.55788	1.51372	1.45278	1.43206	1.44877	1.46293	1.43304	1.39303	1.37806	1.36271	1.34981	1.36873	1.40272	1.42887	1.4255	1.39487	1.38276	1.389	1.3794	1.34392	1.3252	1.35393	1.38591	1.39953	1.42271	1.436	1.40574	1.35457	1.31932	1.3269	1.37088	1.41137	1.44956	1.5024	1.55072	1.56787	1.54548
	1.3636	1.38708	1.41533	1.44104	1.48775	1.52686	1.54316	1.55601	1.5629	1.55332	1.55033	1.59566	1.68417	1.74607	1.77814	1.79999	1.77134	1.70131	1.62677	1.56502	1.50839	1.45651	1.42817	1.42138	1.43699	1.45598	1.41537	1.32354	1.32157	1.41937	1.48566	1.5037	1.51441	1.52867	1.54564	1.60317	1.71281	1.79315	1.80882	1.81864	1.88221	1.98831	2.0799	2.08056	1.97357	1.88372	1.86132	1.84479	1.86043
	0.991037	0.997646	1.002	1.03012	1.07168	1.10719	1.12953	1.11817	1.07238	1.04808	1.07103	1.10662	1.10642	1.06701	1.01664	0.96803	0.981092	1.0634	1.11174	1.10229	1.09707	1.11341	1.11206	1.0919	1.10074	1.11845	1.10758	1.09493	1.0981	1.1193	1.16072	1.16854	1.12645	1.11808	1.14155	1.12896	1.10442	1.11913	1.14668	1.13375	1.10263	1.09857	1.12824	1.17293	1.18309	1.15319	1.14153	1.15138	1.17534
	1.49991	1.52613	1.54686	1.55974	1.56655	1.57694	1.5614	1.53379	1.53975	1.5637	1.59961	1.63936	1.66033	1.6743	1.6939	1.71868	1.73875	1.73883	1.72206	1.70152	1.69786	1.70536	1.69213	1.69039	1.72232	1.77367	1.8565	1.93772	1.9909	2.01226	1.96466	1.88417	1.84612	1.83985	1.82589	1.79895	1.77535	1.76096	1.72552	1.67086	1.61049	1.53252	1.47223	1.43545	1.39451	1.37271	1.37763	1.39531	1.41694
	1.83499	1.74523	1.72049	1.72545	1.68487	1.6047	1.56663	1.58743	1.62613	1.68224	1.72228	1.68933	1.6387	1.62801	1.6546	1.68507	1.64758	1.57617	1.5518	1.56059	1.57862	1.59431	1.58432	1.55129	1.49223	1.45796	1.49836	1.53975	1.56626	1.58089	1.5681	1.58642	1.61159	1.58534	1.56786	1.61006	1.6656	1.75811	1.92755	2.07455	2.11116	2.05128	1.96299	1.8912	1.82891	1.78584	1.77574	1.81568	1.90583
	1.20401	1.14518	1.14202	1.16841	1.18745	1.19498	1.19742	1.19549	1.219	1.25326	1.25272	1.25888	1.29606	1.31855	1.32925	1.37545	1.42944	1.42684	1.37681	1.32495	1.29024	1.28199	1.30313	1.31396	1.30546	1.29576	1.26695	1.2389	1.23689	1.26605	1.30095	1.31863	1.35204	1.40492	1.4784	1.54921	1.55947	1.54069	1.54443	1.54262	1.51786	1.50926	1.52296	1.54566	1.55716	1.5295	1.4828	1.446	1.43318
	1.18461	1.15411	1.18863	1.31	1.44459	1.53117	1.56211	1.55411	1.50648	1.45059	1.43894	1.4667	1.49749	1.50718	1.48598	1.45425	1.43787	1.39581	1.29051	1.1712	1.07456	1.03925	1.07034	1.09814	1.11082	1.10295	1.06274	1.01361	0.968275	0.955775	0.982825	1.00795	1.0142	1.00784	1.00803	1.05436	1.09782	1.11177	1.17467	1.25953	1.31249	1.3835	1.48471	1.54701	1.54057	1.51463	1.52205	1.53822	1.52733
	1.91876	1.89075	1.85216	1.8252	1.84105	1.91977	1.98715	1.971	1.92419	1.91632	1.92835	1.93333	1.9392	1.94971	1.97031	1.98792	1.96003	1.88594	1.81339	1.77025	1.73628	1.68668	1.64717	1.63179	1.61066	1.58597	1.57978	1.57239	1.56221	1.565	1.57193	1.61432	1.67307	1.67888	1.64214	1.60828	1.61235	1.65466	1.69916	1.72459	1.7421	1.80936	1.90518	1.89561	1.81602	1.79262	1.77897	1.77246	1.83691
	2.01653	2.07381	2.06806	2.03738	2.01504	2.02763	2.06056	2.07504	2.02467	1.9688	1.98556	2.06167	2.16103	2.23627	2.28155	2.35317	2.45338	2.52413	2.54409	2.54975	2.51785	2.39039	2.25922	2.21636	2.18872	2.12176	2.00651	1.85155	1.77558	1.73308	1.57062	1.37654	1.26567	1.23525	1.2056	1.14787	1.11105	1.07852	1.04866	1.0332	1.01725	0.995712	0.971022	0.920349	0.850648	0.815341	0.80173	0.778902	0.751207
MND+FG	1.01899	1.07558	1.19423	1.28717	1.34138	1.37767	1.36366	1.32284	1.29398	1.23828	1.17338	1.15929	1.16651	1.15873	1.15471	1.15292	1.08803	0.94872	0.831374	0.762214	0.710064	0.696321	0.704889	0.692131	0.671882	0.663418	0.647841	0.624326	0.647322	0.696583	0.699792	0.689626	0.69389	0.695964	0.693742	0.69817	0.710381	0.707507	0.698528	0.69811	0.696336	0.696303	0.710527	0.704877	0.665372	0.636791	0.626573	0.618681	0.603041
	0.579379	0.55377	0.546824	0.549827	0.557446	0.565105	0.554371	0.52924	0.505991	0.484529	0.459446	0.443001	0.432476	0.408529	0.380696	0.369576	0.373846	0.385422	0.392862	0.384023	0.376565	0.376859	0.372852	0.376684	0.393653	0.402488	0.395276	0.38611	0.404258	0.442727	0.452777	0.44365	0.434358	0.423331	0.410846	0.388826	0.382394	0.402414	0.425028	0.433022	0.432845	0.442598	0.447139	0.413658	0.356098	0.326144	0.324488	0.323308	0.319028
	1.43738	1.44602	1.42124	1.38628	1.36145	1.32567	1.28415	1.25487	1.22244	1.18356	1.15769	1.14661	1.14376	1.15148	1.19235	1.26885	1.34307	1.39631	1.44019	1.49921	1.60288	1.70936	1.75849	1.77686	1.81804	1.87847	1.91092	1.90895	1.89117	1.84559	1.7868	1.75235	1.72144	1.67787	1.62627	1.53492	1.40841	1.30234	1.25956	1.24186	1.19416	1.15652	1.18015	1.27031	1.38775	1.46799	1.49251	1.50985	1.57783
	1.37115	1.41085	1.43835	1.46491	1.50929	1.55255	1.54089	1.47935	1.40747	1.3386	1.27877	1.23422	1.20274	1.18599	1.17609	1.14861	1.1185	1.09205	1.02916	0.924198	0.816363	0.74744	0.714039	0.677014	0.632734	0.603995	0.587201	0.584383	0.614233	0.647578	0.656586	0.6391	0.604365	0.594121	0.601516	0.590305	0.564831	0.536718	0.513821	0.503923	0.506143	0.515738	0.507803	0.462976	0.456096	0.561273	0.718183	0.847362	0.914934
	1.00417	0.986767	0.95816	0.957035	0.993482	1.02498	1.0274	1.0174	1.01992	1.02961	1.01864	0.99114	0.976426	0.980044	0.976508	0.961369	0.962989	0.982078	0.996828	0.990195	0.965989	0.952371	0.939532	0.908649	0.885667	0.874573	0.861112	0.844894	0.829582	0.828427	0.843039	0.844922	0.812738	0.769716	0.754341	0.773927	0.807326	0.837292	0.852736	0.860658	0.862198	0.857526	0.875453	0.897354	0.887567	0.863726	0.846714	0.855158	0.886391
	1.15379	1.0832	1.05904	1.09051	1.14619	1.16333	1.16832	1.22061	1.32126	1.4197	1.48679	1.52547	1.55314	1.59564	1.67244	1.77744	1.9005	2.03084	2.12312	2.1654	2.1697	2.13373	2.04997	1.92617	1.82441	1.78504	1.77892	1.78249	1.77753	1.74925	1.70751	1.62863	1.51331	1.39283	1.27888	1.2223	1.23381	1.27073	1.32033	1.38941	1.44695	1.48704	1.51907	1.50554	1.45779	1.40646	1.37782	1.37282	1.37307
	1.28452	1.27608	1.25605	1.27499	1.33937	1.39533	1.44879	1.53791	1.61086	1.60051	1.5405	1.53663	1.59109	1.61892	1.63537	1.68113	1.77829	1.9102	1.99117	1.98137	1.92164	1.84437	1.73526	1.64191	1.60706	1.59672	1.55414	1.48251	1.45818	1.47	1.44707	1.35105	1.24231	1.2285	1.30024	1.37175	1.408	1.46272	1.55267	1.65181	1.74599	1.80175	1.84135	1.87228	1.87609	1.90231	1.974	2.03328	2.02877
	1.82524	1.79346	1.74107	1.68154	1.65449	1.7202	1.83847	1.95882	2.06956	2.11612	2.08858	2.08193	2.15558	2.23322	2.22852	2.20041	2.20672	2.20027	2.17897	2.13161	2.00875	1.86359	1.74641	1.66697	1.66823	1.72475	1.73758	1.66246	1.55433	1.49265	1.49923	1.55661	1.63928	1.70028	1.72015	1.73386	1.7435	1.72628	1.69154	1.646	1.59755	1.58221	1.60936	1.64123	1.63609	1.58211	1.48688	1.37248	1.30459
	1.17364	1.18128	1.18842	1.19691	1.20042	1.20755	1.21978	1.18704	1.10375	1.06675	1.09166	1.06822	0.995642	0.958108	0.926475	0.897429	0.909874	0.933618	0.943496	0.943228	0.937755	0.929417	0.925212	0.924202	0.894598	0.841548	0.814143	0.814354	0.834071	0.879268	0.918717	0.91186	0.881298	0.872946	0.882052	0.906237	0.981643	1.07912	1.16182	1.25195	1.32192	1.35274	1.34927	1.32187	1.29425	1.27111	1.2786	1.33091	1.38437
	1.91775	1.92589	1.88795	1.89141	1.95252	1.93751	1.87171	1.84735	1.82719	1.80926	1.82068	1.83997	1.84323	1.82703	1.7858	1.73016	1.81585	2.07907	2.25131	2.27521	2.30045	2.3335	2.31925	2.25961	2.20113	2.15923	2.14785	2.19325	2.24934	2.2554	2.23537	2.10871	1.84744	1.6585	1.55645	1.45406	1.38199	1.35092	1.36091	1.40616	1.46238	1.48292	1.4685	1.47745	1.55179	1.65362	1.71064	1.74973	1.78888
	0.420426	0.432297	0.446472	0.457525	0.48583	0.526149	0.540915	0.529064	0.509023	0.49255	0.487462	0.490471	0.490494	0.493116	0.525392	0.581349	0.616717	0.654367	0.706751	0.705855	0.670749	0.658453	0.658341	0.659997	0.664744	0.67575	0.689356	0.698271	0.744112	0.823323	0.857732	0.846215	0.796302	0.72072	0.693395	0.708806	0.712809	0.703237	0.694396	0.684536	0.666688	0.649329	0.634415	0.57281	0.460438	0.37839	0.351878	0.351918	0.359318
	0.538167	0.544844	0.607497	0.74895	0.924153	1.05951	1.13457	1.18379	1.20766	1.2112	1.22216	1.24562	1.29112	1.37752	1.4851	1.57355	1.64647	1.6623	1.57318	1.43849	1.33866	1.33523	1.39064	1.44386	1.52169	1.58984	1.60108	1.5727	1.50876	1.4172	1.31475	1.21713	1.16149	1.15064	1.15174	1.14681	1.09843	1.02021	0.963995	0.917669	0.899251	0.928998	0.95887	0.969077	1.00688	1.07284	1.10416	1.11224	1.11752
	3.42426	3.78366	3.92379	3.94794	3.93947	3.86645	3.69234	3.42334	3.22505	3.17135	3.15235	3.12336	3.09014	2.93557	2.61693	2.27795	2.04333	1.97178	1.95975	1.92518	1.92965	1.95104	1.96071	2.008	2.04683	2.04532	2.06444	2.07159	2.05006	1.99674	1.89141	1.8368	1.84563	1.82902	1.80205	1.77551	1.74161	1.69931	1.62645	1.55764	1.52696	1.54601	1.63336	1.72261	1.7607	1.81858	1.88118	1.87829	1.88366
	3.62759	3.64088	3.61212	3.5809	3.82203	4.32619	4.61722	4.53706	4.2414	3.92716	3.6728	3.46138	3.38752	3.43492	3.47361	3.47664	3.4971	3.52354	3.52504	3.32795	2.89413	2.61167	2.58443	2.62194	2.67141	2.70499	2.70552	2.69612	2.633	2.55593	2.67447	2.9061	2.98976	2.92042	2.7817	2.67129	2.59074	2.44832	2.30415	2.22082	2.20829	2.27541	2.31405	2.25273	2.17399	2.04932	1.86745	1.77775	1.78193
	0.855536	0.882938	0.873288	0.864987	0.878397	0.886638	0.870268	0.842207	0.808591	0.789103	0.803645	0.831096	0.870017	0.936279	0.967753	0.98031	1.05642	1.14086	1.16914	1.14357	1.09681	1.0889	1.10857	1.10762	1.0918	1.07204	1.04443	0.994389	0.929879	0.900846	0.884616	0.830869	0.785145	0.788917	0.80098	0.794896	0.778706	0.75351	0.743196	0.756412	0.781543	0.810447	0.81888	0.81062	0.802517	0.793049	0.784109	0.765512	0.744919
	1.78409	1.79704	1.7644	1.72661	1.73821	1.78059	1.82125	1.86845	1.91514	1.94622	1.98438	2.02843	2.04813	2.04985	2.06695	2.06657	2.04721	2.08004	2.12172	2.10301	2.06151	2.03334	2.00176	1.95238	1.87209	1.75607	1.66574	1.67847	1.74	1.72954	1.69196	1.73292	1.8382	1.93594	1.99861	2.04991	2.09081	2.13814	2.20199	2.25291	2.31053	2.36785	2.36244	2.31473	2.30047	2.32008	2.30722	2.23983	2.1746
MDN+FG+BB	1.20396	1.19324	1.20718	1.25132	1.27881	1.31926	1.36027	1.36951	1.36499	1.3719	1.40422	1.43542	1.41839	1.35306	1.28374	1.21867	1.16653	1.14659	1.1272	1.08806	1.04633	1.03306	1.04569	1.05129	1.03522	0.994559	0.970911	0.98208	0.986556	0.996978	1.03625	1.0593	1.02829	0.993287	0.995397	0.986767	0.944619	0.895363	0.864241	0.856374	0.877309	0.902625	0.895494	0.8864	0.886228	0.898172	0.936176	0.965138	0.952455
	0.304004	0.310224	0.308845	0.298326	0.299254	0.338528	0.404429	0.446582	0.466795	0.521081	0.594845	0.635841	0.64225	0.630723	0.625955	0.636452	0.660748	0.692557	0.711413	0.701574	0.649269	0.577695	0.532669	0.510304	0.462587	0.394602	0.353842	0.335743	0.328186	0.330874	0.323482	0.295437	0.269171	0.275822	0.308276	0.333756	0.33974	0.337488	0.340586	0.364736	0.406787	0.437326	0.457113	0.474254	0.474971	0.473626	0.491162	0.511598	0.507174
	1.38982	1.40739	1.40954	1.3835	1.33003	1.25445	1.20282	1.14349	1.02721	0.941644	0.919447	0.884831	0.832511	0.831294	0.861088	0.866171	0.86287	0.888407	0.927461	0.944092	0.950817	0.967556	1.012	1.11518	1.29503	1.51242	1.71486	1.86501	1.9455	1.98796	2.03322	2.08775	2.10486	2.08843	2.07637	2.07043	2.1194	2.19954	2.18207	2.03843	1.8551	1.6962	1.57435	1.50486	1.50211	1.55411	1.60967	1.63387	1.63392
	1.54459	1.50558	1.41016	1.35855	1.37509	1.36609	1.31571	1.25484	1.19855	1.14583	1.10527	1.07987	1.05121	1.04165	1.05776	1.06363	1.04413	1.02139	0.991313	0.965359	1.00912	1.07964	1.1133	1.13246	1.16093	1.18673	1.17842	1.16837	1.18378	1.1792	1.15532	1.15767	1.17051	1.18379	1.21486	1.23365	1.24098	1.26297	1.27109	1.25409	1.24173	1.25488	1.28176	1.2796	1.25481	1.25583	1.27187	1.27788	1.26206
	0.556234	0.582487	0.585274	0.581599	0.578006	0.564258	0.535255	0.514734	0.521538	0.549177	0.577868	0.584892	0.56604	0.532908	0.49221	0.457161	0.449553	0.462268	0.471896	0.474216	0.47431	0.47346	0.462236	0.438512	0.411857	0.38377	0.359945	0.351551	0.372012	0.410142	0.429711	0.43086	0.441093	0.477471	0.529464	0.57561	0.608616	0.624833	0.632545	0.645431	0.662888	0.671499	0.666395	0.647385	0.620774	0.616171	0.627728	0.620668	0.592121
	1.06668	1.00563	0.962148	0.969066	1.01663	1.09011	1.13736	1.13127	1.09212	1.06016	1.05221	1.05615	1.03925	0.991123	0.951124	0.941151	0.960682	0.971658	0.949371	0.897307	0.813521	0.736155	0.68883	0.663288	0.659757	0.670177	0.661528	0.628767	0.621335	0.654184	0.682736	0.675915	0.65862	0.661418	0.678983	0.696221	0.701064	0.708581	0.73479	0.754233	0.777401	0.831644	0.870004	0.852148	0.80302	0.763742	0.745197	0.73052	0.714496
	1.72341	1.75857	1.79098	1.81215	1.82376	1.78989	1.69043	1.58949	1.51194	1.43592	1.38093	1.34668	1.32324	1.33277	1.3619	1.35929	1.34372	1.3795	1.43126	1.45579	1.49377	1.53588	1.55777	1.60083	1.65839	1.69701	1.74131	1.80034	1.84268	1.86109	1.9105	1.9828	1.98972	1.94714	1.94953	2.00163	2.03472	2.06732	2.10018	2.07364	2.03958	2.04425	2.01783	1.94284	1.88702	1.83518	1.75999	1.71629	1.72109
	1.71072	1.70938	1.71839	1.73966	1.72754	1.72303	1.7762	1.8598	1.92741	1.9697	1.98237	1.9924	2.05298	2.08463	2.0386	2.0229	2.05875	2.05705	2.01082	1.9607	1.87504	1.76841	1.70554	1.67039	1.64047	1.62371	1.59297	1.54615	1.53943	1.55865	1.54387	1.52156	1.53549	1.55005	1.54312	1.58675	1.65547	1.66754	1.6953	1.75006	1.79082	1.84641	1.86512	1.797	1.71829	1.73276	1.84035	1.9754	2.10313
	1.62171	1.68234	1.722	1.72993	1.7184	1.69515	1.60691	1.49567	1.46128	1.44818	1.41303	1.39923	1.38988	1.35745	1.32008	1.29361	1.25286	1.22517	1.24792	1.27196	1.25355	1.21405	1.17311	1.10579	1.04545	1.03065	1.0168	1.00053	1.01579	1.01505	0.965447	0.945638	0.958309	0.947164	0.957084	1.00723	1.04886	1.06912	1.09857	1.13271	1.1286	1.10011	1.06901	1.03331	1.02313	1.05858	1.0992	1.21651	1.49558
	1.72412	1.82263	1.88379	1.92114	2.01265	2.15448	2.19847	2.13909	2.10047	2.13603	2.23098	2.35444	2.4417	2.409	2.27863	2.18363	2.14976	2.12163	2.11166	2.0636	1.99481	2.01726	2.05021	2.03418	2.02614	1.97623	1.83439	1.7129	1.67623	1.66093	1.66099	1.69429	1.73325	1.72884	1.67868	1.60579	1.51565	1.45732	1.42677	1.3792	1.37659	1.4345	1.45477	1.44318	1.43257	1.37842	1.29438	1.22139	1.17549
MND+BRK	1.13659	1.12097	1.0659	1.03822	1.03563	1.03309	1.04655	1.07257	1.09128	1.09954	1.09694	1.09423	1.11173	1.12851	1.12182	1.11989	1.16746	1.2506	1.30578	1.33229	1.35288	1.37433	1.40468	1.48084	1.63397	1.7836	1.87168	1.93439	2.01205	2.10418	2.16987	2.15304	2.08234	2.05332	2.07694	2.13596	2.19174	2.18953	2.10317	1.94311	1.81539	1.77283	1.74353	1.68774	1.63601	1.60643	1.60743	1.63042	1.63279
	2.22362	2.24772	2.26844	2.25469	2.17104	2.08459	2.0462	2.01878	1.98601	1.95632	1.93003	1.81289	1.56701	1.37743	1.29983	1.24947	1.19579	1.1362	1.09222	1.0738	1.06371	1.07112	1.10478	1.12159	1.12014	1.1306	1.15653	1.238	1.35898	1.44286	1.51496	1.59277	1.63822	1.61523	1.52282	1.44412	1.42534	1.43734	1.46911	1.51897	1.56183	1.5572	1.47123	1.36889	1.3362	1.31489	1.2674	1.22735	1.21908
	1.25952	1.24314	1.20078	1.14801	1.11459	1.10116	1.07699	1.04711	1.038	1.01671	0.956763	0.896555	0.869548	0.868477	0.849602	0.808744	0.793887	0.80815	0.849381	0.916564	0.936611	0.907232	0.886	0.87136	0.881912	0.922374	0.948619	0.948082	0.962424	1.01101	1.05869	1.07818	1.08004	1.06682	1.02854	1.01866	1.05623	1.08315	1.08841	1.10218	1.12553	1.14359	1.17206	1.2107	1.22091	1.22072	1.24534	1.27971	1.31218
	1.14947	1.15156	1.14201	1.14089	1.14158	1.13255	1.09908	1.05577	1.03313	1.01465	0.962879	0.884453	0.80942	0.720865	0.640007	0.601349	0.576174	0.546695	0.522747	0.515059	0.537987	0.614061	0.725931	0.846813	1.00836	1.17804	1.27402	1.31886	1.37514	1.44432	1.48355	1.4949	1.50699	1.5177	1.52545	1.50707	1.43039	1.31106	1.19502	1.09598	1.02509	1.04129	1.13214	1.20595	1.25001	1.33371	1.44957	1.52774	1.57705
	0.954452	0.969695	0.977917	0.968478	0.97242	0.984543	0.966198	0.942878	0.918751	0.896134	0.890854	0.889856	0.88558	0.869274	0.833007	0.807248	0.835083	0.896956	0.936542	1.00596	1.19444	1.40022	1.51399	1.59541	1.65587	1.68351	1.7049	1.71509	1.75687	1.85767	1.93552	1.91482	1.83426	1.7665	1.65126	1.43077	1.22938	1.1181	1.05102	1.1361	1.36331	1.4969	1.5184	1.48914	1.40911	1.34249	1.31787	1.30174	1.29116
	1.87156	1.84016	1.80932	1.82175	1.85095	1.85704	1.85185	1.88472	1.87649	1.80927	1.79464	1.80478	1.75777	1.70526	1.7118	1.84994	2.10798	2.31046	2.4161	2.50916	2.58295	2.5653	2.49653	2.49757	2.57251	2.63483	2.63441	2.596	2.59452	2.61351	2.4778	2.21516	2.03775	1.95643	1.88258	1.83518	1.85911	1.88817	1.90779	1.93326	1.91777	1.90614	1.95927	1.99315	1.94785	1.9443	2.01354	2.0941	2.1998
	1.73507	1.67373	1.62424	1.59872	1.5673	1.50387	1.39759	1.25542	1.12553	1.04973	1.03865	1.05095	1.01098	0.943479	0.884246	0.843335	0.862754	0.915888	0.965401	1.01439	1.05516	1.09314	1.14799	1.222	1.27821	1.27992	1.26794	1.29185	1.35469	1.43072	1.4715	1.48532	1.48141	1.45262	1.42705	1.41832	1.44365	1.48868	1.48153	1.42875	1.41181	1.42446	1.43302	1.41502	1.36952	1.34823	1.34959	1.38432	1.43283
	0.696459	0.71656	0.740285	0.752151	0.772182	0.793301	0.798325	0.804859	0.808974	0.803696	0.805317	0.803765	0.788418	0.770325	0.779668	0.80963	0.801093	0.772768	0.759579	0.753535	0.781821	0.821032	0.812163	0.797085	0.827532	0.861367	0.89211	0.940721	0.992782	1.03977	1.05802	1.07889	1.12449	1.1767	1.24177	1.27262	1.28014	1.34085	1.4157	1.42984	1.44161	1.48314	1.48507	1.43334	1.37263	1.37841	1.42464	1.474	1.53337
	2.02711	1.94937	1.82955	1.74273	1.6799	1.60904	1.54609	1.49724	1.46674	1.45438	1.45166	1.4145	1.35993	1.34547	1.36349	1.40652	1.45194	1.45679	1.45357	1.49762	1.56442	1.60681	1.59323	1.53068	1.46738	1.42448	1.39992	1.39672	1.43585	1.50389	1.56102	1.60206	1.62348	1.61165	1.56617	1.50235	1.46875	1.51292	1.593	1.67412	1.77065	1.85205	1.90142	1.92163	1.89671	1.82896	1.76095	1.75077	1.77466
	1.10644	1.12295	1.1449	1.15323	1.15024	1.15827	1.17176	1.16614	1.15635	1.17248	1.2028	1.20182	1.18289	1.19827	1.19499	1.15394	1.12256	1.08838	1.06317	1.08743	1.14517	1.18513	1.20101	1.19754	1.1625	1.13251	1.15491	1.195	1.2225	1.27078	1.31576	1.31822	1.31643	1.34481	1.36888	1.35396	1.3398	1.41894	1.57249	1.67103	1.68898	1.67967	1.69755	1.71334	1.67239	1.62123	1.58211	1.55623	1.53098
	0.61491	0.613355	0.642111	0.644668	0.614111	0.594508	0.591153	0.59576	0.596091	0.59884	0.64296	0.703187	0.719686	0.704635	0.697622	0.693397	0.674696	0.640926	0.608758	0.604641	0.620462	0.62589	0.612769	0.607995	0.600261	0.537557	0.476642	0.480107	0.502903	0.511777	0.518131	0.521723	0.509124	0.502596	0.510182	0.510386	0.50616	0.501884	0.483768	0.458954	0.45532	0.450213	0.420476	0.393227	0.376333	0.356976	0.340546	0.35097	0.387397
	1.01814	1.03467	1.03436	0.985527	0.921093	0.880426	0.876635	0.88368	0.87485	0.854644	0.830287	0.829049	0.866212	0.912488	0.950153	0.981113	1.00122	1.03795	1.11944	1.2174	1.31272	1.40712	1.50676	1.61838	1.70072	1.73774	1.7577	1.74862	1.70964	1.72537	1.84225	1.94504	1.95482	1.9287	1.89206	1.81686	1.71826	1.63462	1.56311	1.50695	1.47193	1.4269	1.36174	1.30385	1.21913	1.06837	0.94575	0.890457	0.837742
	2.70776	2.84677	2.91473	2.91363	2.96512	3.05449	3.10555	3.03828	2.89569	2.83818	2.79044	2.73236	2.68794	2.57664	2.42431	2.28409	2.1612	2.07152	2.03436	1.98705	1.90962	1.84942	1.80535	1.75182	1.69314	1.62994	1.54343	1.47292	1.44696	1.44481	1.42822	1.38445	1.33586	1.28952	1.25674	1.23976	1.23099	1.20767	1.16414	1.14291	1.14791	1.1638	1.20024	1.24682	1.28703	1.32967	1.36162	1.36787	1.38981
	1.59011	1.71568	1.77043	1.77977	1.76771	1.77242	1.75532	1.70059	1.70793	1.82876	1.95961	2.02498	2.05122	2.04618	1.9791	1.85384	1.76591	1.76444	1.78093	1.76068	1.79533	1.95179	2.09667	2.11384	2.03013	1.94958	1.93192	1.93495	1.95639	2.04225	2.17764	2.30231	2.35477	2.33804	2.28528	2.15603	1.94394	1.82858	1.89813	1.97244	1.97152	1.95799	1.96141	1.97942	1.95933	1.88175	1.80835	1.79327	1.8376
	1.55703	1.50987	1.49812	1.48948	1.47685	1.43994	1.37868	1.37502	1.4459	1.51489	1.54418	1.5345	1.52676	1.54298	1.56323	1.56577	1.53497	1.4833	1.42709	1.39012	1.38342	1.37803	1.34337	1.28738	1.25232	1.2857	1.41516	1.53775	1.58052	1.60559	1.60387	1.57334	1.56047	1.57843	1.60858	1.62271	1.62007	1.60325	1.56151	1.4909	1.39161	1.26368	1.17347	1.17547	1.21072	1.25992	1.33773	1.39691	1.42532
[truncated: 551 more columns]

## Sheet: Figure 2e
P9	0.481313	0.471751	0.45473	0.432739	0.419273	0.41267	0.397909	0.365399	0.321127	0.286652	0.271324	0.273966	0.277734	0.259822	0.236094	0.224241	0.224459	0.23466	0.238515	0.233037	0.22844	0.231076	0.238118	0.241398	0.246077	0.259719	0.276633	0.286243	0.298744	0.317944	0.327947	0.324959	0.312667	0.302836	0.297933	0.300504	0.316406	0.338838	0.361069	0.370108	0.368264	0.361265	0.351044	0.340361	0.320923	0.300474	0.290943	0.292194	0.296875
	2.31664	2.40674	2.45479	2.47406	2.47386	2.40318	2.32566	2.25833	2.13581	1.99651	1.85026	1.72592	1.71864	1.80015	1.8581	1.86013	1.81343	1.76351	1.72052	1.6427	1.58229	1.55193	1.51548	1.50108	1.51059	1.50616	1.47246	1.40878	1.35491	1.34937	1.38209	1.45508	1.54462	1.62579	1.70575	1.78999	1.8613	1.90694	1.92303	1.9337	2.00327	2.12626	2.23192	2.28097	2.2813	2.22232	2.11656	2.01044	1.93337
	1.15521	1.21754	1.28951	1.29545	1.25943	1.26663	1.31377	1.37723	1.46133	1.54637	1.61458	1.67014	1.69241	1.69749	1.72308	1.72782	1.6894	1.66283	1.69793	1.75422	1.76806	1.7746	1.78476	1.74186	1.66905	1.60159	1.51793	1.45971	1.45125	1.41326	1.33316	1.26593	1.22374	1.1764	1.12835	1.10821	1.05981	0.98221	0.968002	1.0156	1.07248	1.12335	1.15215	1.16976	1.22715	1.28819	1.30138	1.30973	1.32459
	1.85591	1.88888	1.93035	1.88945	1.78578	1.6779	1.54185	1.37475	1.24156	1.17802	1.15719	1.14437	1.10643	1.03904	0.985601	0.970088	0.96352	0.967585	1.01907	1.08292	1.12827	1.17787	1.22383	1.24881	1.26729	1.2973	1.32989	1.34318	1.34857	1.36513	1.35567	1.29623	1.21748	1.14035	1.07505	1.03862	1.03833	1.06098	1.12008	1.1917	1.22472	1.26273	1.31081	1.31301	1.2867	1.2788	1.29391	1.30473	1.30351
	0.279348	0.28502	0.306685	0.325199	0.33112	0.334724	0.340244	0.33461	0.315012	0.310221	0.327875	0.343883	0.352617	0.35228	0.350928	0.36077	0.368491	0.363108	0.348728	0.33189	0.314198	0.301135	0.299668	0.301587	0.295995	0.285767	0.277665	0.271785	0.273225	0.290332	0.308622	0.307528	0.295191	0.287574	0.289357	0.296694	0.301871	0.301619	0.305794	0.313905	0.318524	0.326445	0.33262	0.334553	0.326445	0.311538	0.312149	0.325813	0.340039
	1.8847	1.85278	1.82954	1.75776	1.65846	1.62524	1.67936	1.79408	1.92133	2.03289	2.09829	2.09145	2.03117	1.98027	1.98833	2.01608	1.99735	1.92809	1.87345	1.82309	1.72942	1.60389	1.45179	1.32418	1.2883	1.32223	1.39829	1.50887	1.57871	1.58667	1.5853	1.6021	1.6749	1.75382	1.77586	1.80967	1.86798	1.92496	1.96929	1.94029	1.8421	1.71805	1.59485	1.51577	1.50465	1.56196	1.66079	1.70323	1.6833
	1.82322	1.75098	1.71893	1.69932	1.65488	1.61928	1.60873	1.61319	1.61911	1.63509	1.67634	1.69222	1.66921	1.70209	1.79165	1.86383	1.89473	1.87151	1.82221	1.77204	1.69607	1.60609	1.5338	1.45822	1.37037	1.28369	1.22399	1.23751	1.27143	1.24794	1.20504	1.20541	1.26735	1.34632	1.40907	1.48279	1.55179	1.58694	1.62407	1.69746	1.7923	1.86237	1.86912	1.83671	1.83669	1.86906	1.86853	1.81618	1.77722
	0.438553	0.435589	0.4223	0.404081	0.40805	0.424371	0.420417	0.396372	0.370145	0.351661	0.341203	0.337559	0.331543	0.312682	0.295647	0.280727	0.269459	0.272169	0.267328	0.246464	0.22466	0.212189	0.211177	0.217132	0.224228	0.221796	0.200956	0.180987	0.184467	0.202739	0.221187	0.225735	0.219023	0.221265	0.227664	0.236709	0.259934	0.279585	0.285023	0.287667	0.295336	0.317684	0.337487	0.332966	0.316019	0.307043	0.307088	0.302099	0.294782
	0.795868	0.777837	0.775204	0.788112	0.800985	0.817896	0.842245	0.86747	0.875653	0.885441	0.902285	0.905805	0.90899	0.930643	0.989814	1.0816	1.19197	1.29279	1.33344	1.32061	1.28507	1.23382	1.18178	1.15564	1.15247	1.1883	1.27167	1.3464	1.3987	1.40048	1.32983	1.24538	1.1671	1.10445	1.07828	1.07943	1.09044	1.0909	1.08153	1.07815	1.0623	1.00914	0.952301	0.899478	0.872486	0.920151	0.96877	0.967842	0.980663
	2.08155	2.15369	2.30166	2.45813	2.55419	2.59625	2.57246	2.52635	2.5188	2.50527	2.46564	2.37133	2.19771	2.05191	1.99265	1.97058	1.93302	1.8314	1.68923	1.58956	1.55883	1.56246	1.54532	1.51217	1.50449	1.479	1.42227	1.39245	1.39602	1.42677	1.46774	1.48815	1.48583	1.46542	1.45398	1.47361	1.49878	1.49727	1.45102	1.37514	1.34069	1.36127	1.38009	1.36386	1.30959	1.2502	1.21552	1.20701	1.23922
	0.748539	0.753471	0.745962	0.737287	0.756341	0.769364	0.75663	0.730883	0.6994	0.674043	0.667386	0.683848	0.7068	0.70661	0.68318	0.645644	0.629393	0.667235	0.691509	0.667736	0.655057	0.660054	0.653086	0.661677	0.6929	0.715247	0.724291	0.757591	0.834398	0.896827	0.925138	0.921153	0.890997	0.884919	0.905995	0.925422	0.940127	0.975715	1.03007	1.08164	1.13044	1.16394	1.16448	1.13196	1.10156	1.09325	1.08472	1.06214	1.03844
	0.316918	0.337301	0.351925	0.355518	0.380953	0.436838	0.480171	0.486985	0.480498	0.484451	0.489926	0.490166	0.484691	0.4741	0.465919	0.45128	0.439842	0.451741	0.471399	0.471561	0.45189	0.438503	0.434663	0.428354	0.421756	0.42316	0.434023	0.448543	0.468457	0.48932	0.500553	0.491274	0.464493	0.447573	0.43679	0.408269	0.375601	0.358755	0.35156	0.348731	0.348437	0.34288	0.330963	0.312236	0.297697	0.294843	0.28983	0.284067	0.275151
	0.694362	0.695304	0.713092	0.725107	0.725038	0.718453	0.728858	0.76395	0.812014	0.862731	0.897403	0.93543	1.01337	1.11856	1.24861	1.38335	1.46064	1.47009	1.46972	1.51723	1.58836	1.63156	1.63418	1.61772	1.6129	1.61271	1.58338	1.5128	1.42599	1.33679	1.2396	1.15752	1.11711	1.09209	1.04725	0.992138	0.95623	0.945839	0.947756	0.950888	0.954171	0.952516	0.942692	0.92608	0.88029	0.835464	0.847994	0.881366	0.880666
	1.80583	1.77224	1.73228	1.70379	1.68938	1.68895	1.67188	1.66736	1.67199	1.65764	1.65594	1.66242	1.6535	1.66112	1.70386	1.72326	1.71686	1.71739	1.70292	1.68352	1.68436	1.7021	1.68086	1.58721	1.49504	1.4648	1.47126	1.47908	1.47921	1.47261	1.45889	1.42784	1.39602	1.38392	1.36531	1.32281	1.28283	1.28066	1.31066	1.32701	1.33297	1.34833	1.36694	1.393	1.40829	1.4095	1.42536	1.46069	1.5049
	0.997327	0.973625	0.948634	0.928082	0.90889	0.886753	0.846957	0.784838	0.731347	0.719797	0.724901	0.716725	0.702187	0.699931	0.716231	0.72105	0.724646	0.74278	0.756493	0.786172	0.826158	0.841918	0.841199	0.832766	0.818448	0.806747	0.784413	0.742882	0.708567	0.697357	0.692722	0.668944	0.639778	0.632081	0.616406	0.587674	0.589922	0.615351	0.625129	0.629163	0.646288	0.659089	0.65947	0.650428	0.622565	0.590161	0.582052	0.58496	0.580946
	2.42853	2.40023	2.31449	2.23728	2.21303	2.25363	2.32926	2.36776	2.40404	2.45735	2.44846	2.28159	2.04084	1.945	1.96976	2.01883	2.07332	2.09665	2.09302	2.09305	2.06513	1.99896	1.93446	1.85401	1.84303	1.97864	2.14498	2.21589	2.18183	2.11431	2.04489	1.97921	1.93818	1.96491	2.02446	2.05199	2.08653	2.11643	2.104	2.02026	1.87535	1.74329	1.67149	1.65881	1.67057	1.69703	1.72475	1.7344	1.68318
P9+BB	1.42803	1.43527	1.44441	1.45557	1.49961	1.58005	1.64392	1.66697	1.63564	1.57532	1.56024	1.58979	1.61823	1.63125	1.63104	1.64575	1.65709	1.64739	1.6492	1.65738	1.68427	1.71496	1.71247	1.70129	1.71733	1.75389	1.75728	1.7446	1.75044	1.7369	1.71987	1.75134	1.79496	1.8212	1.82045	1.74987	1.67985	1.66886	1.66517	1.63899	1.59764	1.57001	1.52572	1.45194	1.40984	1.41525	1.42132	1.39816	1.37442
	1.76891	1.7567	1.74597	1.75838	1.78303	1.8361	1.86927	1.80661	1.73532	1.73096	1.74542	1.72129	1.62073	1.51974	1.48782	1.48126	1.48069	1.46679	1.4306	1.40155	1.33667	1.24248	1.20594	1.2196	1.25724	1.31439	1.40582	1.55199	1.67198	1.70929	1.72386	1.74589	1.76523	1.80837	1.90884	2.04589	2.15895	2.22134	2.26186	2.3368	2.40579	2.36442	2.23284	2.11592	2.04385	1.9959	1.99811	2.05067	2.08332
	0.0908435	0.0913574	0.0871073	0.0840735	0.0895346	0.105237	0.113878	0.107387	0.0944069	0.0911895	0.102955	0.120586	0.150712	0.198068	0.239758	0.270471	0.31998	0.387985	0.432572	0.455704	0.499627	0.564971	0.626516	0.697533	0.780551	0.855457	0.936236	1.00757	1.04832	1.07212	1.0741	1.04318	0.995523	0.973601	0.969337	0.93214	0.874924	0.830601	0.779895	0.720969	0.676855	0.631695	0.569586	0.511944	0.502973	0.540245	0.567549	0.569884	0.565316
	1.17673	1.17255	1.16184	1.14861	1.13878	1.15521	1.20732	1.2293	1.19959	1.17496	1.17786	1.19616	1.23157	1.27862	1.30002	1.31048	1.33115	1.33985	1.34882	1.37191	1.40718	1.45047	1.50303	1.57564	1.6478	1.68682	1.70356	1.71716	1.7205	1.72404	1.72703	1.71927	1.71817	1.71939	1.69054	1.60384	1.48595	1.4422	1.47422	1.53622	1.67384	1.79036	1.8029	1.80125	1.83937	1.92078	2.00511	2.05037	2.08659
	1.89267	1.92385	1.93318	1.92322	1.8944	1.88047	1.89857	1.90834	1.88406	1.84885	1.73551	1.53758	1.36831	1.09899	0.729018	0.526911	0.495893	0.50563	0.502219	0.490385	0.502375	0.516178	0.540275	0.612131	0.693695	0.741321	0.754287	0.777152	0.861007	0.958829	1.0241	1.07938	1.1436	1.2234	1.29042	1.31425	1.32211	1.31867	1.27943	1.25157	1.269	1.2877	1.26576	1.1932	1.11726	1.0804	1.05957	1.02178	0.964336
	1.36001	1.34827	1.34138	1.29659	1.25095	1.23869	1.202	1.13573	1.0928	1.06101	0.999863	0.918447	0.858091	0.834975	0.821973	0.806822	0.789859	0.772176	0.772456	0.777333	0.766548	0.744535	0.715556	0.697304	0.70249	0.722488	0.742864	0.756573	0.785365	0.833352	0.869059	0.876893	0.864656	0.863898	0.886944	0.913387	0.930376	0.947633	0.962017	0.960372	0.986908	1.0672	1.14458	1.16206	1.1284	1.09622	1.10108	1.13446	1.14785
	1.67883	1.66919	1.72043	1.88786	2.16243	2.42921	2.59308	2.72528	2.82478	2.87265	2.91706	2.95054	2.95707	2.93105	2.87161	2.82577	2.81321	2.74385	2.5253	2.16884	1.82934	1.61492	1.44787	1.33972	1.309	1.27218	1.24343	1.27319	1.33087	1.37191	1.39687	1.40876	1.44609	1.53486	1.61489	1.65834	1.72267	1.82508	1.92454	2.01179	2.068	2.13589	2.22851	2.30316	2.41172	2.51514	2.53347	2.47457	2.4203
	1.54424	1.52469	1.49993	1.51644	1.51209	1.49308	1.48641	1.47867	1.50319	1.51678	1.47067	1.456	1.56761	1.7534	1.85539	1.84732	1.80192	1.75022	1.7176	1.71873	1.74782	1.78859	1.8183	1.81151	1.81667	1.90183	1.97766	1.90332	1.76107	1.71287	1.714	1.70384	1.67976	1.68084	1.76267	1.83091	1.83352	1.82436	1.82524	1.82362	1.78746	1.746	1.71766	1.65157	1.57025	1.54841	1.57492	1.60132	1.57602
	1.55766	1.55262	1.50596	1.45403	1.402	1.35606	1.32999	1.31924	1.31141	1.31629	1.31626	1.28278	1.25156	1.25278	1.24104	1.1955	1.16303	1.16086	1.18565	1.19635	1.17092	1.16468	1.17748	1.17925	1.18696	1.20985	1.21441	1.17923	1.148	1.15744	1.20692	1.28088	1.36787	1.45031	1.51819	1.58653	1.63568	1.66401	1.68345	1.69715	1.72408	1.77638	1.83504	1.88678	1.9725	2.05564	2.0596	1.97911	1.8614
	1.88827	1.90365	1.91052	1.92479	1.93325	1.91881	1.87764	1.80712	1.73639	1.70908	1.7162	1.69277	1.63659	1.60956	1.58553	1.52808	1.47519	1.45351	1.45411	1.49444	1.58591	1.76025	1.97239	2.08546	2.13721	2.15869	2.15339	2.20755	2.32688	2.4323	2.48689	2.54474	2.59988	2.61863	2.60692	2.56604	2.45809	2.3266	2.29858	2.32845	2.36384	2.37916	2.29913	2.18724	2.17685	2.27827	2.37902	2.41661	2.42554
	1.42895	1.45399	1.43699	1.41279	1.37919	1.35742	1.3749	1.39652	1.43866	1.54673	1.68596	1.81512	1.90869	1.93531	1.94821	1.98235	2.00598	2.04098	2.10509	2.18059	2.23813	2.27044	2.30586	2.33105	2.29002	2.2001	2.13339	2.11567	2.12729	2.12098	2.11177	2.18845	2.36031	2.52704	2.60758	2.59315	2.52991	2.49497	2.52089	2.54965	2.56116	2.56312	2.50731	2.46717	2.4798	2.43371	2.2857	2.06708	1.84286
	1.08061	1.1048	1.10108	1.06267	1.05227	1.08269	1.10728	1.09536	1.07818	1.0865	1.08458	1.07488	1.08531	1.10483	1.11688	1.11069	1.09024	1.07419	1.09952	1.14806	1.16022	1.18382	1.25002	1.27822	1.26432	1.26146	1.27133	1.26797	1.23533	1.21855	1.24506	1.26191	1.22596	1.13578	1.03395	0.977247	0.947888	0.918463	0.90594	0.91738	0.946823	0.965455	0.98858	1.04865	1.09425	1.11294	1.1423	1.166	1.1916
	1.33069	1.39357	1.42498	1.42025	1.41816	1.43823	1.44568	1.42496	1.38467	1.35763	1.35123	1.3381	1.34471	1.37535	1.39312	1.37162	1.31615	1.25576	1.2052	1.14248	1.05033	0.974673	0.930429	0.915662	0.90943	0.881145	0.872397	0.884746	0.878874	0.851837	0.827121	0.803972	0.766126	0.736312	0.729628	0.733971	0.749574	0.76953	0.764263	0.749811	0.754014	0.756825	0.748746	0.74288	0.730607	0.702581	0.674535	0.676164	0.708648
	1.39812	1.41512	1.41078	1.29322	1.10265	1.03816	1.07318	0.992041	0.79182	0.676511	0.670366	0.686796	0.709002	0.745246	0.786884	0.815091	0.897103	1.03719	1.12124	1.13794	1.1289	1.24609	1.52045	1.66545	1.66403	1.66296	1.66146	1.66372	1.82125	2.15648	2.36188	2.35605	2.30341	2.32094	2.34107	2.27324	2.09251	1.81412	1.66952	1.6798	1.77818	1.96136	2.07707	1.93614	1.56081	1.29795	1.20492	1.11783	1.03814
	1.68095	1.68268	1.65314	1.59195	1.53544	1.49334	1.47632	1.4888	1.51125	1.53436	1.53178	1.513	1.50704	1.48389	1.46993	1.50992	1.541	1.54222	1.57542	1.63987	1.68181	1.67463	1.64339	1.61039	1.58457	1.59299	1.61697	1.63305	1.67597	1.71516	1.6957	1.70348	1.77096	1.82391	1.85576	1.86871	1.86124	1.86621	1.90656	1.95132	1.99748	2.03602	2.04166	2.08682	2.16224	2.21691	2.25748	2.24773	2.1991
	2.14294	2.09203	2.0274	1.9552	1.92749	1.95737	1.93772	1.87294	1.8323	1.79103	1.76007	1.75335	1.74125	1.72109	1.72104	1.75494	1.80328	1.83597	1.8354	1.78311	1.69784	1.64097	1.62367	1.61434	1.58064	1.53072	1.48917	1.45861	1.44377	1.39789	1.28817	1.18533	1.1388	1.11021	1.07843	1.09297	1.16211	1.20151	1.1779	1.15274	1.14863	1.1427	1.13393	1.13712	1.15715	1.19829	1.26698	1.3774	1.50053
	1.47581	1.49726	1.51847	1.55255	1.60946	1.64737	1.62778	1.57178	1.52369	1.50009	1.49626	1.51276	1.54113	1.57407	1.59209	1.58212	1.55131	1.51597	1.47537	1.4054	1.33068	1.2983	1.30147	1.31025	1.33042	1.35826	1.35683	1.3483	1.3687	1.39873	1.47502	1.63596	1.78905	1.84723	1.84755	1.85831	1.88527	1.90008	1.89966	1.91049	1.96858	2.06157	2.09762	2.04781	1.96711	1.85094	1.70003	1.58685	1.57503
	2.75722	2.82626	2.95287	3.21835	3.66712	4.08428	4.42159	4.72543	4.86156	5.01265	5.22045	5.32575	5.38812	5.45546	5.61866	5.86973	5.99202	5.94413	5.74575	5.32633	4.87891	4.57844	4.36901	4.17144	3.80859	3.39489	3.126	2.96921	3.00801	3.07073	2.99449	3.02009	3.20254	3.37515	3.4571	3.49655	3.5118	3.54875	3.73834	3.96987	4.12485	4.27575	4.34398	4.21654	4.01811	3.91331	3.86588	3.87734	3.99388
	1.33472	1.30228	1.22967	1.15858	1.15191	1.19893	1.22145	1.18065	1.10745	1.07588	1.07887	1.05617	1.02538	1.02819	1.04107	1.05794	1.14066	1.2571	1.406	1.69437	1.98785	2.10429	2.14615	2.24726	2.3399	2.34679	2.33981	2.34137	2.32808	2.33633	2.39396	2.56794	2.85236	3.00795	2.87733	2.66685	2.60005	2.61155	2.60618	2.66689	2.8467	2.99261	3.01608	3.0671	3.2114	3.40631	3.45186	3.37984	3.48038
	1.41265	1.42844	1.42344	1.35842	1.28859	1.28155	1.31535	1.32162	1.31505	1.4005	1.53432	1.60627	1.70183	1.91064	2.09453	2.14711	2.18549	2.27917	2.38048	2.48579	2.57973	2.59835	2.55851	2.53325	2.48404	2.40117	2.37905	2.3536	2.19958	2.03145	2.00125	2.00406	1.97588	1.97244	1.92306	1.83787	1.8223	1.89406	2.00249	2.0739	2.10566	2.13423	2.20852	2.47072	2.83008	3.10399	3.44015	3.87024	4.19777
	3.33674	3.47563	3.46628	3.39625	3.33567	3.30183	3.29876	3.20728	2.92946	2.63097	2.49119	2.44227	2.37389	2.32172	2.26122	2.08349	1.88785	1.79958	1.77136	1.74141	1.68798	1.61544	1.55881	1.52976	1.52578	1.53216	1.52465	1.53759	1.55518	1.544	1.56341	1.62845	1.67238	1.67337	1.68023	1.72242	1.75925	1.76123	1.77565	1.79534	1.80052	1.82021	1.82932	1.81328	1.78651	1.72618	1.6436	1.60903	1.62625
	2.22928	2.3291	2.42159	2.42398	2.3521	2.26347	2.19765	2.16484	2.13838	2.23764	2.42104	2.49798	2.49522	2.4945	2.5602	2.74284	2.99833	3.18277	3.25428	3.28252	3.28781	3.24375	3.18111	3.13518	3.00255	2.83079	2.74987	2.76231	2.83955	2.84401	2.64454	2.34399	2.16076	2.10709	2.11983	2.26399	2.43319	2.45203	2.407	2.36492	2.32635	2.44201	2.66851	2.77047	2.74855	2.73206	2.73125	2.72365	2.76422
	2.55879	2.5996	2.63316	2.61823	2.56599	2.51422	2.48256	2.40963	2.23587	2.03643	1.89034	1.80314	1.75907	1.70935	1.59424	1.4471	1.35457	1.3417	1.34467	1.3439	1.37535	1.41369	1.42529	1.41067	1.3999	1.43009	1.49506	1.52279	1.49183	1.47446	1.46998	1.42335	1.38386	1.40342	1.41073	1.37924	1.34783	1.32841	1.32219	1.32129	1.32198	1.3135	1.34066	1.43647	1.51496	1.54798	1.5987	1.63718	1.61401
	3.20102	3.37933	3.53946	3.63665	3.61384	3.57309	3.64418	3.72867	3.60455	3.24086	2.88683	2.78431	2.84601	2.90167	2.84009	2.62962	2.42088	2.30926	2.25972	2.25884	2.30288	2.31296	2.25131	2.19194	2.15127	2.1108	2.09044	2.08221	2.07053	2.06146	2.07839	2.1075	2.10073	2.07131	2.04945	2.04233	2.04493	2.07279	2.14077	2.21168	2.2795	2.34457	2.38198	2.40244	2.42994	2.48172	2.54607	2.56148	2.57013
	2.35281	2.50673	2.5979	2.63389	2.5981	2.53192	2.54352	2.5949	2.62931	2.64659	2.65747	2.63675	2.56747	2.49389	2.43023	2.30588	2.14124	2.02194	1.94889	1.92167	1.88058	1.78697	1.69049	1.60813	1.56973	1.63016	1.77318	1.89645	1.93835	1.94918	2.00034	2.0607	2.10956	2.20204	2.3252	2.42058	2.45479	2.43256	2.41905	2.43948	2.38764	2.2604	2.20902	2.23497	2.24221	2.21116	2.14623	2.04625	1.92574
P9+FG	1.07341	1.04219	1.027	1.03289	1.05087	1.05358	1.06183	1.07011	1.03825	1.02872	1.0484	1.03462	0.977107	0.90173	0.867142	0.883372	0.926004	0.978165	1.0133	1.03602	1.04808	1.04761	1.06876	1.10615	1.12871	1.13703	1.13204	1.12551	1.14147	1.16256	1.15414	1.1088	1.05476	1.01552	0.965893	0.909082	0.865182	0.811113	0.751757	0.698303	0.656747	0.674344	0.733515	0.762351	0.764557	0.794565	0.874312	1.01274	1.17078
	0.693619	0.652424	0.624432	0.629741	0.667995	0.705431	0.718147	0.719681	0.719919	0.722401	0.746848	0.815129	0.911496	0.982645	1.01779	1.0395	1.05101	1.04534	1.01929	0.986281	0.959202	0.958018	0.984832	1.00702	1.02411	1.02112	0.960076	0.879518	0.850088	0.861581	0.850281	0.815816	0.79993	0.80381	0.802031	0.791707	0.774499	0.741562	0.714276	0.702785	0.700176	0.742074	0.826364	0.875384	0.880545	0.881741	0.872751	0.849741	0.828603
	0.632562	0.740256	0.825279	0.865113	0.925579	1.00679	1.06469	1.12662	1.22748	1.35869	1.46795	1.51573	1.5207	1.52616	1.53606	1.51428	1.45998	1.43217	1.44331	1.4297	1.4061	1.4111	1.38574	1.27848	1.12951	1.03645	1.01518	1.00583	0.996603	1.12988	1.4131	1.57323	1.57156	1.54741	1.52847	1.49953	1.46705	1.44773	1.44891	1.46644	1.46718	1.4563	1.47203	1.49805	1.36986	1.07964	0.890139	0.851501	0.859492
	1.14064	1.21202	1.30818	1.39876	1.45986	1.48243	1.48206	1.45913	1.44496	1.46074	1.46636	1.43872	1.40912	1.40274	1.39349	1.32827	1.23194	1.14462	1.05345	0.989607	0.964252	0.962639	0.963755	0.931376	0.893344	0.873322	0.857489	0.849489	0.840409	0.817962	0.797261	0.787822	0.785163	0.788322	0.795715	0.804879	0.818884	0.843238	0.87392	0.90953	0.950548	0.986553	1.03535	1.11795	1.20868	1.29553	1.35499	1.37166	1.39195
	0.675245	0.680979	0.689096	0.70331	0.729829	0.756001	0.76199	0.737803	0.685785	0.66232	0.684852	0.700973	0.722251	0.760792	0.769197	0.751226	0.758908	0.788835	0.819282	0.843363	0.861069	0.901689	0.964528	1.03728	1.09083	1.11073	1.13503	1.14377	1.12449	1.13452	1.19098	1.23303	1.22965	1.20054	1.157	1.11355	1.07155	1.03551	1.00288	0.976588	0.962298	0.941012	0.942656	0.970362	0.959707	0.901174	0.848292	0.834472	0.851962
	1.24107	1.26637	1.29844	1.31904	1.34658	1.39491	1.41095	1.36689	1.31527	1.2931	1.26791	1.2457	1.24945	1.23965	1.22597	1.24854	1.27373	1.28673	1.30111	1.27722	1.23589	1.2483	1.29122	1.32489	1.3921	1.4782	1.48995	1.46938	1.47124	1.4579	1.4502	1.45185	1.42569	1.39551	1.40093	1.43289	1.46147	1.47202	1.45487	1.39017	1.34073	1.38939	1.44445	1.43342	1.39679	1.32914	1.26733	1.28076	1.31706
	2.05855	2.12398	2.20594	2.14386	2.00254	1.94588	1.92001	1.87366	1.84507	1.85971	1.90927	1.90579	1.85651	1.85156	1.87991	1.92851	1.93255	1.8813	1.85615	1.82243	1.75794	1.72933	1.77034	1.80354	1.78295	1.76559	1.78	1.79772	1.7878	1.74603	1.68247	1.60998	1.55783	1.57527	1.61068	1.6155	1.60597	1.55636	1.5048	1.48207	1.46	1.43779	1.39863	1.36049	1.36666	1.36822	1.33213	1.2727	1.1869
	1.38612	1.49677	1.55018	1.57169	1.5921	1.60568	1.56782	1.46354	1.36669	1.40968	1.56985	1.67474	1.69509	1.70697	1.66571	1.55356	1.50084	1.52878	1.57287	1.62349	1.67429	1.72709	1.76388	1.77965	1.74527	1.67316	1.64225	1.61429	1.58848	1.60707	1.60722	1.54618	1.47589	1.43953	1.41094	1.38025	1.34855	1.32828	1.34672	1.35839	1.32694	1.32784	1.40181	1.45095	1.459	1.5106	1.6064	1.72945	1.82727
	0.683341	0.652423	0.64986	0.661095	0.661063	0.676292	0.725332	0.78442	0.835628	0.86789	0.863362	0.855479	0.876253	0.902284	0.928816	0.959619	0.988837	1.0344	1.08153	1.1012	1.09106	1.06444	1.04416	1.02275	0.998261	0.985102	1.00101	1.0634	1.14108	1.19193	1.22248	1.23172	1.20123	1.18854	1.21555	1.23063	1.24035	1.25284	1.26283	1.28877	1.32007	1.30154	1.2127	1.1031	1.02098	0.965315	0.9193	0.886615	0.851416
	0.953034	0.949754	0.933843	0.93346	0.927294	0.956416	1.05102	1.13336	1.15101	1.13099	1.10325	1.11831	1.17164	1.2064	1.20213	1.1575	1.15447	1.21152	1.2486	1.25864	1.23337	1.16469	1.10042	1.0588	1.04016	1.04573	1.02749	0.984794	0.975442	0.993827	1.00265	0.968955	0.902025	0.861977	0.847437	0.823821	0.789917	0.75567	0.734673	0.73504	0.755896	0.776201	0.775526	0.750597	0.725164	0.73035	0.744173	0.735278	0.721293
	1.10093	0.993912	0.89074	0.830341	0.803778	0.775064	0.730289	0.669619	0.616065	0.587814	0.566848	0.566685	0.596428	0.620762	0.639247	0.660868	0.696821	0.753217	0.793834	0.791859	0.766021	0.74711	0.743863	0.753684	0.753978	0.753078	0.769203	0.776508	0.779635	0.787016	0.78667	0.780778	0.770597	0.748912	0.737819	0.768426	0.820057	0.854451	0.864356	0.864365	0.851567	0.822234	0.790924	0.761344	0.743624	0.749166	0.73408	0.75463	0.88989
	0.983364	0.974356	0.921473	0.863836	0.825902	0.806835	0.791517	0.787707	0.795745	0.798692	0.78781	0.776197	0.779923	0.819928	0.869255	0.873993	0.848063	0.818875	0.80244	0.801143	0.815228	0.842102	0.861629	0.880638	0.913282	0.954243	0.989009	1.01749	1.03325	1.03392	1.04534	1.06187	1.08204	1.11082	1.12732	1.12844	1.15784	1.2452	1.32731	1.36445	1.38744	1.39791	1.37846	1.33849	1.32144	1.33898	1.36889	1.39952	1.42843
	0.211161	0.21661	0.21577	0.207481	0.197085	0.197756	0.206313	0.203538	0.192192	0.191034	0.195103	0.198012	0.197146	0.190516	0.176805	0.160619	0.173771	0.214147	0.240303	0.24158	0.22752	0.214095	0.208862	0.204239	0.214879	0.24236	0.253376	0.250452	0.266236	0.303951	0.331533	0.313667	0.266107	0.238599	0.235538	0.241567	0.251318	0.255742	0.255067	0.240262	0.225625	0.238377	0.252382	0.237245	0.207304	0.197346	0.212879	0.232181	0.240512
	1.77783	1.75533	1.73327	1.73181	1.74821	1.77032	1.79715	1.84493	1.87317	1.859	1.83631	1.77791	1.69459	1.66812	1.70413	1.72261	1.68915	1.65265	1.65431	1.6636	1.66185	1.68262	1.70006	1.69562	1.69638	1.69771	1.67847	1.65607	1.66456	1.68627	1.70447	1.71186	1.68332	1.61872	1.58603	1.62877	1.65497	1.61809	1.59151	1.57671	1.54482	1.53923	1.53477	1.4652	1.37798	1.33573	1.33659	1.33992	1.3259
	0.831143	0.823072	0.806788	0.797469	0.804989	0.817391	0.823431	0.807827	0.756376	0.716628	0.705673	0.695933	0.687255	0.689866	0.719264	0.737401	0.740452	0.782896	0.839044	0.857206	0.858579	0.871303	0.872692	0.879635	0.91595	0.957299	0.985347	0.978266	0.940699	0.910846	0.934536	0.984395	0.965829	0.907126	0.892999	0.904826	0.921451	0.972788	1.00805	0.993169	0.993505	1.03416	1.091	1.12352	1.12116	1.08995	1.04661	1.03518	1.0665
	0.2522	0.26345	0.295337	0.351485	0.397287	0.425426	0.450613	0.483537	0.520893	0.547374	0.551603	0.533371	0.515692	0.537402	0.604243	0.671505	0.705895	0.707932	0.695831	0.68158	0.658211	0.63616	0.619825	0.606824	0.603694	0.611088	0.627974	0.639949	0.631976	0.594927	0.545742	0.51526	0.495362	0.470297	0.449075	0.441564	0.440153	0.432728	0.411959	0.389635	0.387707	0.39653	0.400407	0.387901	0.357747	0.337365	0.329895	0.315802	0.294389
	1.10612	1.17867	1.30522	1.45657	1.67227	1.99798	2.33845	2.55232	2.62904	2.63829	2.66491	2.73142	2.80331	2.88606	2.96524	2.97195	2.90395	2.83033	2.75171	2.58047	2.27377	1.92154	1.65425	1.50074	1.39637	1.30723	1.26848	1.28075	1.28771	1.26581	1.24883	1.24312	1.21095	1.16026	1.12068	1.09424	1.08331	1.07087	1.0583	1.09904	1.18205	1.21438	1.17351	1.11506	1.08493	1.10258	1.1463	1.19487	1.21977
	2.4532	2.43148	2.43248	2.43117	2.41904	2.39586	2.38698	2.3883	2.40866	2.45193	2.42895	2.34634	2.21963	1.93872	1.62212	1.52583	1.58689	1.62336	1.62155	1.60182	1.56743	1.53829	1.50539	1.43783	1.34282	1.27814	1.25103	1.24997	1.27619	1.27555	1.23313	1.17238	1.12397	1.12007	1.14867	1.17776	1.16325	1.11419	1.07966	1.07039	1.07948	1.09739	1.09846	1.07175	1.05979	1.06326	1.05497	1.06585	1.09102
	1.00471	0.943191	0.918819	0.933665	0.94822	0.950727	0.970152	1.01596	1.08487	1.14758	1.18913	1.22219	1.24784	1.27767	1.31904	1.36103	1.40752	1.45628	1.49411	1.53987	1.59309	1.60584	1.57205	1.53496	1.52091	1.51658	1.50555	1.47128	1.43446	1.43444	1.43142	1.43358	1.43832	1.38061	1.28608	1.1957	1.12855	1.07943	1.01926	0.952166	0.914759	0.916802	0.90927	0.849261	0.776656	0.760042	0.755132	0.757856	0.870868
	2.59151	2.5868	2.57049	2.52668	2.48484	2.46253	2.38011	2.22571	2.10834	2.05447	2.01214	1.94399	1.82224	1.69823	1.63735	1.60699	1.56849	1.53227	1.52764	1.52973	1.49571	1.48195	1.52579	1.56597	1.58076	1.58684	1.56595	1.52455	1.49626	1.49969	1.52381	1.56678	1.61891	1.63251	1.62532	1.6379	1.65241	1.64156	1.63044	1.6751	1.74294	1.75973	1.72384	1.68134	1.63687	1.57848	1.53036	1.4717	1.39418
	1.7524	1.67403	1.59423	1.55203	1.55028	1.54087	1.48656	1.50261	1.5974	1.64864	1.65698	1.66779	1.67763	1.68982	1.67888	1.66104	1.70203	1.76597	1.81307	1.86671	1.9488	2.02088	1.99454	1.8962	1.83924	1.80944	1.75635	1.74473	1.81131	1.90611	1.98805	2.04194	2.06318	2.07506	2.08622	2.06035	2.0242	2.04845	2.11187	2.14683	2.15441	2.14585	2.09173	2.01812	1.95447	1.87266	1.78568	1.7528	1.75221
	1.53149	1.51203	1.5061	1.49289	1.50766	1.57413	1.6776	1.84167	1.99137	2.08166	2.16372	2.22215	2.21295	2.17238	2.16024	2.15492	2.14595	2.13351	2.08424	1.99397	1.9107	1.82744	1.6936	1.58057	1.55339	1.55621	1.5369	1.52612	1.53977	1.52949	1.50906	1.49624	1.45922	1.44381	1.50786	1.60145	1.67532	1.73541	1.74497	1.67302	1.59178	1.58571	1.63756	1.69659	1.77333	1.87199	1.96009	2.02829	2.06139
P9+FG+BB	1.21049	1.2184	1.28545	1.33748	1.34104	1.33655	1.32123	1.29056	1.3063	1.33884	1.33577	1.34133	1.36951	1.39297	1.44682	1.58197	1.7354	1.8385	1.93524	2.05738	2.13613	2.17583	2.24282	2.38963	2.66244	2.8986	3.00619	3.09554	3.166	3.1611	3.10692	3.03793	2.93319	2.86295	2.84887	2.83271	2.82481	2.83124	2.7376	2.44846	2.19754	2.10332	2.01366	1.94385	1.9467	1.94053	1.90843	1.9309	1.94295
	1.35257	1.34886	1.34415	1.29508	1.2873	1.37368	1.44664	1.45818	1.45283	1.46613	1.49455	1.48646	1.46732	1.50327	1.57199	1.62564	1.654	1.65035	1.59814	1.4998	1.40781	1.38606	1.41806	1.4518	1.5023	1.58931	1.67413	1.73362	1.7674	1.78276	1.77911	1.74155	1.71724	1.74878	1.80454	1.84868	1.84643	1.82043	1.80885	1.76268	1.70142	1.6856	1.66916	1.62816	1.5828	1.58131	1.68347	1.80033	1.83554
	1.90967	2.10894	2.32817	2.64425	2.80319	2.79724	2.76727	2.71649	2.66312	2.65348	2.64625	2.62059	2.59847	2.58854	2.46133	2.16682	1.93996	1.69842	1.3104	1.03268	0.938146	0.913872	0.930794	0.948349	0.926608	0.89808	0.881423	0.853128	0.833427	0.824901	0.810015	0.804381	0.803963	0.819959	0.875556	0.967906	1.06185	1.09047	1.05865	1.05097	1.11067	1.19765	1.25732	1.27566	1.28008	1.28534	1.27765	1.26293	1.24873
	1.44968	1.44472	1.44613	1.4741	1.52382	1.54598	1.55323	1.58756	1.62625	1.66916	1.79476	1.96356	2.08416	2.19594	2.30876	2.3911	2.45474	2.49678	2.50681	2.48865	2.47231	2.44436	2.36961	2.31325	2.26379	2.12358	1.9562	1.83443	1.71805	1.60424	1.51128	1.45506	1.43388	1.41858	1.43409	1.4825	1.52962	1.5586	1.54492	1.51584	1.50075	1.49577	1.49988	1.48655	1.47914	1.51144	1.53507	1.53421	1.54884
	0.720919	0.69594	0.701284	0.713659	0.70594	0.703006	0.723238	0.733511	0.720027	0.696326	0.680773	0.680059	0.681729	0.691127	0.709776	0.715572	0.718045	0.73029	0.739943	0.756193	0.766673	0.749626	0.722924	0.699541	0.696249	0.710938	0.712407	0.695971	0.676975	0.682548	0.71637	0.741645	0.737487	0.721092	0.714324	0.708757	0.710982	0.740309	0.765192	0.754243	0.738373	0.752494	0.766616	0.753409	0.72906	0.704874	0.685252	0.674659	0.675092
	1.86579	1.89019	1.87583	1.87143	1.90146	1.90322	1.86565	1.83933	1.81798	1.82796	1.86615	1.8659	1.86096	1.86484	1.83421	1.84806	1.922	1.93999	1.89089	1.83598	1.82687	1.86523	1.89669	1.90079	1.85536	1.7732	1.73379	1.71666	1.68458	1.64102	1.51915	1.38712	1.3619	1.374	1.3556	1.32186	1.33043	1.39034	1.45145	1.50902	1.57234	1.62063	1.62242	1.595	1.58155	1.61909	1.65772	1.64952	1.65592
	1.33613	1.34605	1.35552	1.35477	1.33869	1.30194	1.23628	1.17747	1.13519	1.12396	1.17808	1.25921	1.31264	1.3278	1.29665	1.23868	1.20073	1.15844	1.10813	1.082	1.05254	1.02524	1.02308	1.03624	1.04003	1.01233	0.966831	0.932122	0.93675	0.974559	0.998605	1.02001	1.09456	1.18089	1.20639	1.20963	1.23515	1.28989	1.36501	1.40566	1.40106	1.38175	1.36896	1.35034	1.30381	1.287	1.3053	1.27193	1.22016
	1.64861	1.67569	1.71058	1.74971	1.81938	1.91997	1.98049	2.02105	2.05311	2.04601	1.99422	1.92531	1.92921	1.99277	2.02397	2.00384	1.97786	1.99265	2.04263	2.05848	2.03466	2.04177	2.08317	2.13368	2.16233	2.16041	2.12774	2.05091	1.973	1.95448	2.0045	2.03877	1.98434	1.94829	2.01298	2.12204	2.25103	2.32936	2.35934	2.45791	2.6621	2.91213	3.06001	3.07284	3.03075	2.95914	2.93634	3.01914	3.08603
	1.15538	1.17784	1.17609	1.16126	1.13732	1.10489	1.11117	1.15876	1.17167	1.16497	1.21675	1.27145	1.28232	1.3329	1.43494	1.51504	1.56996	1.62638	1.6708	1.7235	1.81659	1.91815	1.97975	2.01527	2.02547	1.97498	1.93566	1.95766	1.94914	1.88248	1.82212	1.77377	1.75646	1.80892	1.87426	1.87148	1.78824	1.71173	1.68101	1.63343	1.60048	1.6246	1.65222	1.67392	1.70058	1.70135	1.68716	1.67487	1.6332
	1.59305	1.55319	1.50605	1.45818	1.43805	1.46789	1.51303	1.54679	1.5814	1.63014	1.74683	1.93686	2.10042	2.2138	2.28753	2.30506	2.30318	2.32346	2.35876	2.36114	2.32217	2.29707	2.30455	2.31377	2.2675	2.12879	1.96134	1.83222	1.72518	1.64815	1.6339	1.64862	1.6344	1.59425	1.5689	1.5653	1.55775	1.56846	1.62438	1.70801	1.80237	1.87356	1.93116	1.99261	2.01924	1.99033	1.92901	1.89142	1.91049
	1.66693	1.7174	1.76553	1.77745	1.78641	1.77792	1.7757	1.77902	1.72666	1.66524	1.65171	1.62762	1.5954	1.583	1.55392	1.51182	1.44901	1.36928	1.32804	1.3233	1.32677	1.32306	1.31206	1.31615	1.31726	1.2955	1.28135	1.27981	1.29903	1.41148	1.58218	1.70386	1.77296	1.8118	1.86862	1.95673	1.99499	1.99389	2.01125	2.04332	2.09747	2.14974	2.17477	2.1702	2.0834	1.95502	1.91542	1.96508	2.02317
	1.27236	1.26381	1.23819	1.23348	1.25993	1.30148	1.34795	1.39725	1.42939	1.44419	1.45742	1.47027	1.46324	1.42211	1.36576	1.35347	1.39713	1.41165	1.38388	1.34875	1.2969	1.2475	1.1956	1.15193	1.15762	1.16352	1.14054	1.15208	1.21653	1.28705	1.30087	1.25472	1.21903	1.20706	1.19773	1.20089	1.22055	1.24343	1.24983	1.22884	1.20379	1.20861	1.23976	1.2676	1.27217	1.29198	1.34004	1.38274	1.43472
P9+BRK	1.18877	1.12016	1.06951	1.04337	1.01917	0.989079	0.957285	0.934711	0.955804	1.01405	1.06905	1.11512	1.13992	1.13326	1.12339	1.10488	1.06576	1.03357	1.01343	0.986427	0.964597	0.947922	0.90722	0.844275	0.778211	0.733974	0.71427	0.713669	0.728302	0.724335	0.711754	0.727979	0.752829	0.765677	0.778329	0.783143	0.783768	0.792861	0.787749	0.764243	0.748524	0.748398	0.739248	0.714803	0.708901	0.728511	0.741995	0.744265	0.757565
	0.853151	0.814356	0.801015	0.808502	0.810193	0.786676	0.757249	0.749464	0.765343	0.808277	0.867241	0.916614	0.959861	0.994339	1.00422	0.99505	0.988453	0.98585	0.961841	0.927668	0.911078	0.917411	0.931123	0.926431	0.902603	0.865685	0.827051	0.789879	0.771295	0.798024	0.832512	0.838606	0.842289	0.867353	0.886548	0.886625	0.875976	0.861257	0.858093	0.868197	0.893736	0.920224	0.931709	0.926164	0.900995	0.880793	0.881235	0.87988	0.869172
	0.979842	0.947243	0.899368	0.87279	0.87696	0.911893	0.967326	0.983598	0.969843	0.98932	1.01262	0.990742	0.966932	0.96478	0.959092	0.974459	1.00412	1.01649	1.01819	1.01279	0.997554	0.956828	0.907998	0.875866	0.839589	0.813616	0.831831	0.855763	0.849925	0.841205	0.832647	0.816227	0.796433	0.774792	0.751934	0.72313	0.702723	0.691655	0.675001	0.655032	0.658961	0.693918	0.724772	0.755446	0.784467	0.786725	0.777782	0.775571	0.769449
	1.11846	1.10769	1.096	1.10999	1.13834	1.13374	1.10361	1.10626	1.11748	1.13192	1.1898	1.24908	1.28141	1.29372	1.28138	1.27352	1.3041	1.3535	1.36429	1.34113	1.32406	1.29723	1.24147	1.19995	1.19531	1.17406	1.12514	1.06474	1.0079	0.985838	0.982027	0.961926	0.925435	0.9193	0.946322	0.972816	1.00783	1.09133	1.23824	1.34498	1.36596	1.38162	1.40055	1.41395	1.44367	1.46231	1.46219	1.46575	1.43532
	0.827762	0.832946	0.825157	0.841806	0.870299	0.911698	0.96725	1.01586	1.04583	1.04939	1.06756	1.1124	1.12512	1.10653	1.07904	1.05277	1.06537	1.09885	1.10293	1.08077	1.05068	1.01142	0.957935	0.910432	0.89896	0.895286	0.855582	0.827017	0.855016	0.90475	0.931531	0.923965	0.911049	0.914566	0.919267	0.899962	0.876327	0.886023	0.906499	0.911076	0.915367	0.936663	0.955576	0.948317	0.925891	0.913051	0.912508	0.912113	0.9152
	0.714788	0.694905	0.683927	0.695101	0.71709	0.754143	0.793722	0.824605	0.84579	0.858978	0.877378	0.898062	0.914878	0.946617	0.980396	0.995508	1.01517	1.03679	1.03376	0.991194	0.927627	0.885424	0.862531	0.849145	0.8445	0.829996	0.811405	0.800964	0.791	0.789159	0.790974	0.78516	0.792727	0.819003	0.855218	0.894428	0.910017	0.920784	0.956926	0.986846	0.993766	0.993342	1.00315	1.0364	1.0759	1.08635	1.06529	1.03483	1.01429
	0.835424	0.840642	0.861164	0.887877	0.902587	0.887877	0.846519	0.799482	0.744499	0.692381	0.66316	0.632508	0.58306	0.534014	0.504764	0.50164	0.520637	0.535467	0.523909	0.497117	0.47445	0.470551	0.490265	0.524977	0.55761	0.589736	0.633421	0.673684	0.699974	0.717285	0.721173	0.71244	0.718733	0.754433	0.797739	0.831733	0.84636	0.83433	0.814088	0.803614	0.789071	0.769279	0.760504	0.760194	0.764815	0.769711	0.759792	0.731129	0.690826
	1.05669	1.10573	1.14359	1.17918	1.23739	1.31262	1.38241	1.40969	1.3958	1.35458	1.30255	1.27521	1.2951	1.34276	1.36842	1.33527	1.27827	1.24284	1.19815	1.14478	1.09465	1.02944	0.971701	0.937498	0.931578	0.942829	0.929865	0.883099	0.830285	0.7947	0.772018	0.740134	0.717241	0.734691	0.748088	0.734126	0.734886	0.756441	0.781344	0.795803	0.811096	0.844053	0.873795	0.893401	0.91723	0.947128	0.967696	0.950793	0.912926
	0.882872	0.939592	0.96978	0.966372	0.966545	0.983775	0.967259	0.928626	0.905468	0.894571	0.887221	0.868586	0.824627	0.772417	0.721848	0.656857	0.62169	0.635106	0.646076	0.632623	0.618303	0.630653	0.645796	0.649383	0.653074	0.663971	0.683896	0.706176	0.756532	0.833194	0.884658	0.887273	0.85484	0.827142	0.818059	0.806628	0.780684	0.750079	0.733323	0.731517	0.730936	0.728771	0.721852	0.681565	0.618204	0.589782	0.592536	0.594916	0.606019
	0.927417	0.891264	0.867554	0.930282	1.06263	1.10864	1.06022	1.02803	1.05214	1.11958	1.17108	1.16821	1.19554	1.31444	1.42932	1.48276	1.51604	1.54801	1.51495	1.40276	1.35274	1.41571	1.4818	1.47699	1.42732	1.38377	1.35597	1.2793	1.13532	1.02256	0.989852	0.988701	0.964864	0.925103	0.892914	0.864606	0.814751	0.74391	0.700845	0.693453	0.707895	0.765395	0.845611	0.892741	0.913108	0.920413	0.92367	0.95919	1.00388
	0.821349	0.813106	0.864245	0.939889	1.03327	1.14277	1.21737	1.26625	1.33087	1.42619	1.5539	1.64198	1.6577	1.68528	1.74336	1.80167	1.82761	1.78815	1.74	1.71595	1.67085	1.61373	1.56242	1.49286	1.39395	1.27092	1.1865	1.17441	1.17238	1.15503	1.12896	1.1028	1.10929	1.11384	1.07043	1.02174	1.01269	1.03931	1.08186	1.12217	1.15011	1.1808	1.20872	1.20127	1.17413	1.16167	1.14911	1.11088	1.0688
	0.966803	0.923117	0.897601	0.883139	0.881843	0.877957	0.857397	0.834062	0.799092	0.756552	0.726318	0.714976	0.714724	0.71587	0.724524	0.741625	0.760241	0.763602	0.745521	0.727676	0.760817	0.879625	1.02747	1.1378	1.19353	1.21009	1.22934	1.25456	1.29505	1.35386	1.3681	1.34637	1.3396	1.33973	1.33361	1.28355	1.1545	1.01121	0.924053	0.885223	0.878135	0.867245	0.836917	0.796604	0.732983	0.689635	0.682963	0.687605	0.711805
	1.12751	1.10208	1.08554	1.08044	1.07029	1.07084	1.08201	1.10181	1.13535	1.15876	1.15453	1.14461	1.13361	1.14037	1.16138	1.15744	1.14688	1.15376	1.16722	1.18047	1.20937	1.24066	1.2398	1.22992	1.22587	1.21761	1.21771	1.23794	1.27999	1.32485	1.34954	1.36319	1.40856	1.50767	1.62004	1.67411	1.66836	1.66839	1.67375	1.65524	1.64003	1.63958	1.61526	1.55012	1.55971	1.72252	1.86236	1.86281	1.7991
	0.785823	0.763995	0.751923	0.760065	0.806511	0.882737	0.935781	0.938251	0.934818	0.950838	0.952101	0.925891	0.906591	0.91063	0.922232	0.924654	0.930196	0.962385	0.996665	1.00828	0.993175	0.970766	0.998525	1.08108	1.15145	1.18747	1.22341	1.26309	1.31354	1.36594	1.39635	1.40856	1.39762	1.37825	1.36716	1.37319	1.39934	1.41691	1.40885	1.43403	1.51718	1.58508	1.61895	1.63362	1.62584	1.62439	1.65783	1.70855	1.74319
	0.446188	0.432206	0.408645	0.39664	0.404972	0.424679	0.434352	0.441976	0.460799	0.482604	0.515301	0.572935	0.620033	0.615319	0.589661	0.597166	0.640747	0.682666	0.704437	0.708338	0.709171	0.720448	0.724256	0.720792	0.721633	0.706144	0.668197	0.643879	0.653605	0.665291	0.652615	0.628838	0.606744	0.598711	0.609894	0.614773	0.61172	0.620128	0.631296	0.646268	0.671281	0.686053	0.678781	0.662472	0.654846	0.650689	0.638466	0.635389	0.646292
	0.757534	0.732431	0.714297	0.717831	0.73312	0.723592	0.702328	0.684003	0.667763	0.666549	0.671007	0.667231	0.670547	0.683432	0.688986	0.673402	0.653515	0.638564	0.640937	0.704723	0.810528	0.88656	0.901373	0.880607	0.859125	0.865688	0.906979	0.95467	1.00031	1.10252	1.30073	1.53805	1.74421	1.86434	1.88234	1.88638	1.94504	2.00175	2.05244	2.15345	2.3004	2.44834	2.62754	2.82175	2.85384	2.74068	2.61167	2.49133	2.38917
[truncated: 551 more columns]

## Sheet: Figure 2f
BPN	0.332582	0.318341	0.301995	0.289248	0.292021	0.305173	0.313116	0.316104	0.302116	0.288756	0.304412	0.329664	0.35954	0.388663	0.410614	0.429236	0.461483	0.510669	0.535852	0.533845	0.530086	0.528908	0.52883	0.532333	0.523423	0.497161	0.475704	0.453135	0.432033	0.423939	0.413737	0.382968	0.339723	0.315304	0.301234	0.28559	0.282024	0.280296	0.271281	0.265776	0.272675	0.282927	0.284574	0.273924	0.248843	0.220774	0.198879	0.184097	0.181648
	1.09995	1.0343	0.999194	0.980356	0.944023	0.919935	0.922079	0.895762	0.8351	0.798044	0.794195	0.803848	0.803288	0.792876	0.780175	0.761883	0.75275	0.744782	0.751006	0.774789	0.790316	0.812593	0.828506	0.824261	0.824345	0.82451	0.816379	0.808031	0.803808	0.815452	0.826564	0.817993	0.814553	0.806135	0.77839	0.741439	0.690873	0.658464	0.645475	0.61482	0.572194	0.53448	0.510657	0.490273	0.464498	0.453986	0.455853	0.450862	0.457592
	1.62872	1.62436	1.49484	1.35951	1.31342	1.32907	1.3785	1.41924	1.4437	1.47465	1.47651	1.45113	1.44252	1.46438	1.49916	1.4967	1.4609	1.46337	1.51	1.53406	1.52323	1.49543	1.45698	1.41335	1.37575	1.34688	1.31672	1.293	1.26192	1.20661	1.1857	1.23949	1.26369	1.20954	1.14736	1.09264	1.05305	1.04038	1.02	0.981783	0.956513	0.951726	0.952728	0.947664	0.930635	0.897592	0.911945	1.03545	1.16296
	1.13923	1.13119	1.10613	1.0964	1.10882	1.11716	1.12346	1.10416	1.06999	1.08018	1.11254	1.11108	1.05907	0.991303	0.94939	0.916664	0.899848	0.899208	0.892002	0.888499	0.886601	0.883815	0.877152	0.875563	0.898437	0.945287	0.999106	1.03351	1.06165	1.10341	1.12574	1.10717	1.07302	1.05024	1.04339	1.04275	1.05976	1.113	1.15483	1.13134	1.07745	1.06364	1.13822	1.262	1.3523	1.39697	1.41385	1.42787	1.45736
	0.755921	0.702193	0.666159	0.642936	0.625743	0.607136	0.583343	0.571078	0.565881	0.545918	0.546464	0.56775	0.564177	0.544302	0.544149	0.569399	0.604025	0.67225	0.802073	0.947465	1.02645	1.04683	1.05928	1.0835	1.14222	1.19087	1.20937	1.27616	1.39631	1.48223	1.50755	1.49507	1.43383	1.3353	1.23251	1.17406	1.20267	1.26183	1.27024	1.22684	1.18804	1.17166	1.1114	1.0101	0.961417	0.977913	1.00749	1.02479	1.02105
	1.6783	1.71101	1.68321	1.60932	1.59374	1.66443	1.814	1.96014	2.02128	2.03815	2.08194	2.15176	2.19308	2.20473	2.21656	2.19047	2.1292	2.11578	2.14328	2.16178	2.11997	1.98728	1.87029	1.82634	1.75557	1.60764	1.46084	1.39358	1.39293	1.40007	1.41392	1.45103	1.47195	1.46314	1.44368	1.44273	1.48443	1.54259	1.59975	1.65948	1.6841	1.64833	1.5909	1.53587	1.4915	1.49243	1.53467	1.60174	1.68156
	0.803208	0.790441	0.7918	0.805989	0.827944	0.839818	0.818763	0.753604	0.674795	0.621426	0.58615	0.567198	0.571485	0.574669	0.576179	0.587913	0.598067	0.611741	0.61839	0.601344	0.581972	0.5824	0.606753	0.638812	0.667721	0.708226	0.759011	0.805334	0.864157	0.922459	0.94554	0.950153	0.940987	0.937457	0.962332	0.980669	0.988884	1.00257	1.00365	0.979645	0.950401	0.917001	0.8501	0.763719	0.697209	0.6618	0.650484	0.652527	0.633431
	0.214016	0.208203	0.20517	0.203767	0.210378	0.218262	0.213779	0.205948	0.2013	0.202823	0.206736	0.202518	0.197554	0.194547	0.191171	0.188817	0.195853	0.21317	0.223431	0.221127	0.21205	0.208643	0.211738	0.211994	0.204606	0.190568	0.183169	0.184708	0.195964	0.215476	0.227855	0.220026	0.200304	0.190132	0.192389	0.20143	0.204488	0.199559	0.199199	0.205983	0.220824	0.235238	0.23701	0.217953	0.191518	0.183597	0.186772	0.185384	0.18079
	1.50491	1.58947	1.65158	1.67582	1.65515	1.5386	1.41066	1.38109	1.49092	1.66128	1.73043	1.73078	1.7567	1.80239	1.841	1.83709	1.79384	1.74813	1.69143	1.62144	1.59008	1.63121	1.68155	1.62199	1.50622	1.49282	1.53358	1.51868	1.48249	1.47112	1.45581	1.42137	1.41066	1.42853	1.47967	1.57057	1.62511	1.60825	1.54827	1.47541	1.41665	1.38144	1.39372	1.42079	1.41953	1.42315	1.4296	1.42356	1.42411
	0.376713	0.379301	0.380108	0.362906	0.339716	0.333269	0.333083	0.31378	0.282991	0.268791	0.263412	0.247645	0.245917	0.286036	0.346077	0.394686	0.429344	0.46056	0.498442	0.52684	0.524191	0.528562	0.564358	0.602556	0.638207	0.675653	0.717521	0.75618	0.773945	0.782502	0.784956	0.781319	0.796147	0.811485	0.811044	0.824826	0.826348	0.797873	0.77893	0.773784	0.785358	0.797008	0.7675	0.71114	0.659106	0.628061	0.608692	0.571847	0.535689
	1.16936	1.15058	1.15648	1.1621	1.1511	1.1306	1.11971	1.10448	1.06901	1.0225	1.00475	1.01989	1.02717	1.01096	1.0193	1.04713	1.03551	1.01988	1.0251	1.04383	1.06418	1.05854	1.04312	1.04188	1.05064	1.05026	1.03716	1.036	1.0723	1.11471	1.12994	1.13009	1.11735	1.09275	1.07983	1.08421	1.07719	1.08047	1.11873	1.15262	1.16651	1.17021	1.16591	1.13073	1.06211	1.0212	1.05245	1.16858	1.33452
	0.193984	0.185369	0.168068	0.167333	0.175245	0.18194	0.182305	0.174246	0.164395	0.164455	0.174245	0.182875	0.188962	0.194367	0.187161	0.165107	0.159252	0.17157	0.173625	0.169625	0.167415	0.164926	0.168989	0.178161	0.179582	0.17394	0.16982	0.163033	0.16139	0.172281	0.180878	0.173515	0.156233	0.149196	0.148491	0.143811	0.138924	0.129564	0.117589	0.109882	0.105799	0.105756	0.108228	0.102609	0.0889668	0.087368	0.100033	0.113433	0.125061
	1.20023	1.22728	1.2333	1.23515	1.23817	1.24206	1.25433	1.24273	1.19143	1.1312	1.08266	1.05664	1.04835	1.05269	1.0565	1.02688	0.978296	0.94267	0.909232	0.881324	0.867063	0.844696	0.845869	0.899904	0.943914	0.949849	0.946284	0.948811	0.971395	0.996039	1.01145	1.03787	1.0635	1.06703	1.06768	1.09213	1.12566	1.12997	1.10649	1.10978	1.13201	1.12285	1.08708	1.03137	1.00765	1.03664	1.06946	1.12809	1.21141
BPN+BB	0.408822	0.403442	0.394681	0.388851	0.416238	0.468002	0.500975	0.503493	0.487446	0.480174	0.508529	0.564685	0.60995	0.618244	0.615901	0.632828	0.666923	0.706805	0.725748	0.725175	0.726254	0.725038	0.707396	0.686968	0.687841	0.6761	0.635602	0.614029	0.634275	0.653592	0.64935	0.642504	0.63197	0.620316	0.59291	0.545567	0.514214	0.502615	0.496896	0.501818	0.526782	0.559966	0.590363	0.615502	0.632495	0.637026	0.631107	0.652444	0.724632
	1.13648	1.06271	1.06753	1.15181	1.25426	1.32063	1.33626	1.28383	1.1761	1.08205	1.03854	1.05243	1.097	1.16487	1.2467	1.29517	1.33065	1.33549	1.26452	1.18216	1.14729	1.14983	1.17035	1.20555	1.25856	1.30953	1.32374	1.30423	1.27024	1.22422	1.17611	1.1125	1.0393	0.992731	0.969107	0.953883	0.942637	0.93191	0.895404	0.82814	0.778944	0.766209	0.75527	0.716057	0.677507	0.671645	0.68873	0.729684	0.789502
	1.03187	0.991055	0.918952	0.862899	0.873448	0.916305	0.942333	0.939513	0.911292	0.882526	0.861566	0.836146	0.810121	0.757885	0.682745	0.647544	0.659495	0.697495	0.753875	0.78729	0.775296	0.760445	0.779137	0.813521	0.82429	0.813981	0.817616	0.828192	0.820541	0.815186	0.817399	0.807299	0.78086	0.740289	0.709737	0.706247	0.700433	0.684294	0.688502	0.70441	0.713699	0.703483	0.666909	0.642553	0.653334	0.684372	0.739863	0.804759	0.818506
	1.00129	1.05056	1.13592	1.22285	1.25265	1.22639	1.19099	1.15079	1.125	1.09913	1.06871	1.04409	1.02125	1.00556	0.988177	0.939709	0.872905	0.818405	0.776414	0.793428	0.8557	0.919939	0.975278	0.996688	0.999093	0.992106	0.985655	0.992302	1.0022	1.00082	0.981215	0.956954	0.941064	0.914857	0.856225	0.805744	0.778478	0.761669	0.781631	0.823843	0.865629	0.89611	0.899934	0.8861	0.888622	0.93276	0.997664	1.05801	1.10551
	1.10427	1.12909	1.14065	1.16184	1.21221	1.2563	1.21267	1.08937	1.00601	1.00713	1.00738	0.982645	0.970251	0.966316	0.955897	0.93014	0.918382	0.942992	0.952869	0.91808	0.86214	0.827434	0.855042	0.904246	0.922795	0.935724	0.966394	1.01556	1.07647	1.14456	1.23185	1.28909	1.30452	1.34502	1.38302	1.40873	1.43978	1.43194	1.39704	1.38497	1.3995	1.40886	1.3995	1.37927	1.33815	1.27437	1.21518	1.15506	1.08265
	1.241	1.20736	1.18752	1.16037	1.11504	1.06452	1.04447	1.01371	0.95021	0.923369	0.939924	0.988579	1.08138	1.15244	1.16737	1.1636	1.17256	1.19311	1.196	1.1843	1.1803	1.20605	1.26961	1.33017	1.3414	1.31142	1.26185	1.17524	1.08267	1.03513	1.01244	0.987395	0.964288	0.974873	1.01777	1.04975	1.03519	0.957653	0.863881	0.820809	0.841393	0.867632	0.858991	0.845721	0.841792	0.845958	0.857926	0.885954	0.908517
	0.920957	0.929727	0.952747	0.974563	0.989933	1.0239	1.06627	1.08035	1.07036	1.08252	1.12253	1.15899	1.21111	1.29384	1.38411	1.44806	1.48657	1.52974	1.56359	1.57511	1.59042	1.61554	1.62242	1.61949	1.60155	1.54871	1.49933	1.4738	1.44849	1.40498	1.37259	1.34684	1.29037	1.23878	1.19697	1.12298	1.04024	1.00875	1.01074	1.01397	1.03491	1.03308	0.979734	0.911478	0.855278	0.820177	0.805588	0.81578	0.839017
	1.12198	1.15325	1.17305	1.17871	1.18325	1.16807	1.12539	1.09858	1.07984	1.05747	1.0621	1.06676	1.05308	1.03797	1.02893	1.03723	1.03339	1.01228	0.985434	0.940384	0.900063	0.865993	0.839907	0.845854	0.85801	0.847696	0.831606	0.825001	0.835363	0.853336	0.853042	0.845541	0.833389	0.822167	0.838438	0.871202	0.898994	0.913967	0.916223	0.921434	0.9543	1.01505	1.06577	1.08333	1.0921	1.11081	1.1379	1.16687	1.1749
	1.12618	1.10791	1.10146	1.12219	1.16461	1.19333	1.19529	1.1844	1.16258	1.14659	1.15329	1.15148	1.12946	1.10615	1.09598	1.11197	1.13526	1.12911	1.0754	1.00447	0.958558	0.934654	0.922753	0.934297	0.950417	0.944718	0.938707	0.942961	0.957296	0.968415	0.970749	0.978783	0.98747	1.00493	1.02811	1.05094	1.05835	1.03066	0.978709	0.938412	0.946103	0.985644	1.01237	1.00031	0.978671	0.978779	1.00303	1.04273	1.06392
	0.796764	0.799378	0.808273	0.797915	0.781538	0.776837	0.78809	0.806147	0.802439	0.782917	0.741784	0.672589	0.605024	0.56021	0.545878	0.544644	0.525072	0.495401	0.482278	0.469682	0.443437	0.41354	0.389663	0.379375	0.371736	0.361479	0.34893	0.334139	0.331839	0.337953	0.343921	0.353736	0.363277	0.370533	0.373277	0.378143	0.38965	0.399684	0.405027	0.412305	0.430764	0.452566	0.466023	0.460695	0.445149	0.438218	0.428855	0.409729	0.389882
	1.34016	1.38139	1.42676	1.47238	1.50524	1.51096	1.50864	1.50455	1.49181	1.47913	1.45132	1.38282	1.32147	1.3103	1.31892	1.31399	1.29934	1.27879	1.23399	1.17014	1.12726	1.11442	1.10246	1.09309	1.11057	1.14257	1.1592	1.1772	1.216	1.24713	1.2464	1.21452	1.17122	1.16376	1.1891	1.20092	1.19302	1.18769	1.18721	1.14201	1.05638	1.00452	0.986072	0.947268	0.891519	0.857775	0.845814	0.84166	0.827114
	1.01185	1.04123	1.05743	1.06708	1.09247	1.12164	1.14241	1.12951	1.08386	1.05054	1.04915	1.05176	1.01124	0.928625	0.873668	0.877963	0.902156	0.91804	0.911571	0.879334	0.838224	0.811496	0.804508	0.806075	0.80406	0.785342	0.748521	0.715403	0.70212	0.683148	0.642195	0.593876	0.568918	0.58291	0.602813	0.598887	0.572951	0.544434	0.52321	0.504368	0.501557	0.518914	0.523356	0.502978	0.485568	0.485032	0.493366	0.498721	0.494967
	0.766567	0.762811	0.760995	0.756964	0.741182	0.720627	0.698286	0.658334	0.61366	0.593613	0.601726	0.624434	0.641816	0.656188	0.688198	0.723884	0.756223	0.786628	0.797336	0.79641	0.789536	0.783747	0.789179	0.78975	0.760307	0.701265	0.642673	0.60747	0.601529	0.607549	0.611718	0.607805	0.607851	0.624439	0.629453	0.63917	0.675069	0.71944	0.786917	0.861631	0.907977	0.935222	0.952134	0.967846	0.987004	0.99858	1.00218	0.986557	0.960106
	0.94381	0.954414	0.933406	0.883882	0.839196	0.82269	0.836575	0.840297	0.816743	0.795723	0.783485	0.78942	0.82569	0.861131	0.866318	0.869691	0.924246	1.00354	1.04804	1.06879	1.08435	1.08284	1.07309	1.07707	1.09043	1.09572	1.10015	1.09823	1.08093	1.08533	1.08845	1.04311	1.00932	1.01869	1.04053	1.06469	1.10013	1.16157	1.21888	1.24738	1.26292	1.25531	1.21799	1.18248	1.16595	1.16356	1.14705	1.10513	1.07848
	1.1941	1.25216	1.29877	1.33685	1.39571	1.47809	1.54178	1.59158	1.61885	1.6302	1.63047	1.60547	1.56844	1.51057	1.45214	1.43393	1.44618	1.44813	1.43186	1.37265	1.25488	1.14377	1.05489	0.989022	0.952661	0.924297	0.894776	0.859805	0.853388	0.856988	0.815473	0.756033	0.716366	0.705378	0.709383	0.714141	0.719483	0.710658	0.684978	0.668358	0.668401	0.667071	0.657332	0.637897	0.615804	0.611276	0.632791	0.670142	0.698149
	1.39862	1.46486	1.53778	1.56233	1.55584	1.55467	1.52731	1.4466	1.34176	1.27302	1.27987	1.34383	1.39726	1.40468	1.37578	1.31909	1.26272	1.24584	1.27913	1.32605	1.35739	1.37458	1.38741	1.42987	1.49872	1.53932	1.52313	1.4637	1.40228	1.36291	1.33769	1.31319	1.26659	1.20168	1.15837	1.1459	1.13944	1.12925	1.10185	1.0613	1.03946	1.04578	1.06124	1.0669	1.06425	1.06078	1.0874	1.15886	1.22238
BPN+FG	0.990719	0.979406	0.993244	1.03653	1.10035	1.15809	1.1628	1.10193	1.00885	0.943586	0.929744	0.928936	0.931906	0.931045	0.93703	0.960913	0.981475	0.990322	0.95496	0.89529	0.857008	0.840776	0.835426	0.82592	0.815271	0.804898	0.795105	0.805122	0.847415	0.862165	0.835865	0.818852	0.811527	0.832414	0.838458	0.806961	0.801562	0.823484	0.849967	0.848578	0.819501	0.798748	0.774847	0.726615	0.687989	0.680964	0.68249	0.685914	0.688669
	1.58193	1.58228	1.58538	1.58155	1.55618	1.59414	1.72127	1.7963	1.72957	1.55964	1.38985	1.2886	1.22082	1.16533	1.12662	1.10593	1.13009	1.18905	1.26505	1.364	1.40059	1.33163	1.26154	1.24069	1.23916	1.24895	1.27399	1.29325	1.31253	1.35875	1.46758	1.58975	1.59517	1.51743	1.45628	1.44613	1.46346	1.47041	1.50936	1.59341	1.65191	1.67984	1.75757	1.86773	1.92286	1.8882	1.83203	1.86347	1.92705
	3.34109	3.56569	3.6555	3.69581	3.73497	3.67767	3.48726	3.32206	3.25364	3.22964	3.29136	3.43031	3.50287	3.40388	3.06677	2.57362	2.22767	2.13628	2.12338	2.03429	1.93491	1.95384	2.0219	2.16818	2.47811	2.70282	2.68637	2.62021	2.60537	2.59335	2.60879	2.72382	2.87436	2.97528	3.08012	3.18128	3.24122	3.27125	3.1477	2.8209	2.55293	2.46525	2.40386	2.3665	2.42954	2.52367	2.54583	2.49144	2.46958
	0.850635	0.878097	0.922175	0.984041	1.04075	1.08314	1.10305	1.09428	1.06659	1.03155	1.00711	1.00755	1.00118	0.9523	0.885756	0.8452	0.83076	0.812358	0.810946	0.863236	0.919813	0.937728	0.948072	0.9616	0.969664	0.980402	1.01256	1.06967	1.12358	1.14642	1.13861	1.14139	1.1767	1.21357	1.19075	1.11903	1.08549	1.08471	1.09268	1.12607	1.14255	1.10208	1.05926	1.06607	1.09052	1.10488	1.10409	1.07845	1.02803
	0.456939	0.445537	0.447515	0.440919	0.439368	0.449826	0.453628	0.436424	0.41843	0.426281	0.44485	0.464383	0.474301	0.480555	0.528301	0.602644	0.64497	0.662491	0.682092	0.69648	0.686766	0.664929	0.672354	0.678837	0.652131	0.627727	0.603828	0.578383	0.556378	0.50696	0.453851	0.429636	0.406977	0.391313	0.392041	0.388088	0.378511	0.362243	0.34772	0.344103	0.352136	0.373564	0.386876	0.396203	0.417108	0.427868	0.424859	0.426651	0.437793
	0.837462	0.790929	0.765852	0.746138	0.742515	0.778483	0.824481	0.855304	0.88663	0.913227	0.94743	1.01471	1.09272	1.15378	1.19703	1.24954	1.29888	1.30199	1.30187	1.32252	1.31184	1.28934	1.29658	1.3117	1.31346	1.28811	1.23057	1.17054	1.1432	1.15449	1.15503	1.11347	1.08103	1.06467	1.07791	1.16198	1.24731	1.29247	1.32967	1.36144	1.37612	1.38856	1.44693	1.55	1.62855	1.66422	1.71421	1.79104	1.83939
	0.467318	0.465706	0.459163	0.435881	0.398567	0.370131	0.356472	0.345554	0.336364	0.346155	0.370519	0.401375	0.438631	0.463214	0.469805	0.470176	0.473524	0.480732	0.484478	0.482006	0.473795	0.460154	0.446673	0.437423	0.42452	0.40655	0.380852	0.341514	0.315494	0.320205	0.33176	0.322931	0.300079	0.295895	0.313864	0.339262	0.361248	0.373725	0.382616	0.389704	0.401472	0.414044	0.415	0.403068	0.383038	0.370413	0.372696	0.381029	0.371607
	0.359521	0.341528	0.335755	0.341523	0.38493	0.456047	0.515261	0.572178	0.651171	0.722042	0.755206	0.830442	0.95371	1.00728	1.02607	1.07926	1.16105	1.25359	1.29417	1.25357	1.1732	1.11092	1.06299	0.997597	0.935185	0.908974	0.855052	0.75454	0.718347	0.719569	0.692532	0.643531	0.586684	0.56228	0.566354	0.57794	0.586523	0.585117	0.573573	0.553013	0.520164	0.481722	0.451203	0.417341	0.389806	0.380755	0.382701	0.387788	0.387673
	1.6566	1.58058	1.47816	1.43148	1.40149	1.3083	1.21967	1.17972	1.13972	1.10517	1.10427	1.0989	1.07393	1.07315	1.08589	1.10416	1.14397	1.17747	1.17512	1.14757	1.13757	1.15487	1.17107	1.18524	1.20408	1.21215	1.21615	1.21911	1.20536	1.19573	1.1772	1.12118	1.06816	1.02826	0.995667	0.993054	0.995826	0.984113	0.976898	1.01224	1.07954	1.10456	1.09952	1.09416	1.06115	1.02332	1.00697	1.00114	1.00554
	1.70475	1.72732	1.86972	1.94866	1.9552	1.95081	1.89872	1.82644	1.77323	1.74608	1.71483	1.66505	1.61977	1.55715	1.47363	1.42897	1.28234	0.975179	0.785291	0.740656	0.711782	0.728142	0.789587	0.837324	0.850819	0.854669	0.850499	0.855804	0.880313	0.890628	0.899053	0.927444	0.942094	0.934668	0.936928	0.949253	0.942603	0.90096	0.847806	0.808763	0.788302	0.804237	0.828257	0.822238	0.812526	0.785693	0.729483	0.693956	0.683441
	1.61142	1.58445	1.57998	1.5931	1.57493	1.52404	1.44978	1.37812	1.34291	1.32787	1.31603	1.30581	1.26478	1.16608	1.03634	0.943826	0.91057	0.895037	0.881583	0.882819	0.887301	0.893531	0.910158	0.918712	0.918428	0.922155	0.927446	0.926183	0.908984	0.891962	0.887718	0.90484	0.953614	0.992308	1.00121	1.04064	1.14554	1.28249	1.39197	1.42613	1.3961	1.35611	1.34457	1.3467	1.33964	1.33416	1.32541	1.30526	1.29141
	0.524383	0.501594	0.483321	0.477194	0.486185	0.505317	0.509351	0.492429	0.484435	0.512699	0.542744	0.554054	0.568485	0.584885	0.603665	0.623786	0.6422	0.649261	0.640176	0.624598	0.606917	0.59966	0.60332	0.598438	0.596705	0.625164	0.651401	0.655349	0.657547	0.669651	0.705432	0.749061	0.783711	0.815963	0.845217	0.873581	0.906387	0.948892	0.981889	0.9666	0.915603	0.869479	0.835374	0.805723	0.769796	0.717859	0.661438	0.612474	0.57938
	0.771847	0.784783	0.791766	0.764023	0.75847	0.798234	0.829436	0.849833	0.873154	0.862803	0.823337	0.802877	0.800066	0.81546	0.858597	0.901212	0.919055	0.926736	0.941635	0.94199	0.925793	0.921248	0.907825	0.8794	0.873331	0.876539	0.872074	0.876151	0.878134	0.856138	0.832568	0.859782	0.914785	0.927118	0.901349	0.865892	0.849377	0.874128	0.898562	0.905032	0.919248	0.93575	0.946398	0.95259	0.955906	0.95559	0.924804	0.887954	0.906672
	0.674699	0.712966	0.767506	0.817702	0.85442	0.878405	0.888398	0.880829	0.852398	0.843027	0.885784	0.943669	0.978404	1.01598	1.07278	1.11123	1.12853	1.11564	1.06005	1.01193	1.00557	1.0129	1.06793	1.2054	1.31246	1.3387	1.33436	1.33649	1.35428	1.37577	1.39434	1.38336	1.37004	1.40505	1.4676	1.51266	1.53142	1.48072	1.35235	1.26172	1.2386	1.22248	1.1861	1.13154	1.06832	1.00338	0.955656	0.924815	0.896171
	1.70991	1.6246	1.51003	1.46114	1.46807	1.47664	1.48727	1.51232	1.53843	1.57675	1.59442	1.57876	1.57228	1.69864	1.98014	2.17339	2.20654	2.18124	2.11674	2.03426	1.98113	1.96563	2.01204	2.12712	2.20397	2.21086	2.22395	2.34162	2.4567	2.35829	2.19758	2.14219	2.14963	2.18413	2.24005	2.34909	2.50164	2.63893	2.70788	2.74901	2.83572	2.90197	2.81982	2.6158	2.50779	2.55889	2.65501	2.74842	2.84827
BPN+FG+BB	2.0007	1.9523	1.86874	1.82241	1.78133	1.69653	1.59201	1.49528	1.42615	1.43143	1.52323	1.62012	1.65311	1.64228	1.5988	1.53588	1.4999	1.47491	1.42552	1.39357	1.44364	1.52154	1.54641	1.5711	1.58953	1.5166	1.39423	1.31131	1.26955	1.23373	1.20795	1.21342	1.24033	1.31008	1.44164	1.55964	1.62821	1.65787	1.64671	1.64398	1.71121	1.83648	1.94246	2.02587	2.12736	2.21939	2.26038	2.25236	2.17524
	1.00821	0.995643	1.02046	1.05575	1.07757	1.09706	1.13386	1.15288	1.16467	1.25794	1.40409	1.46757	1.43168	1.3906	1.37626	1.39433	1.50649	1.66835	1.75045	1.79703	1.8546	1.92558	2.02982	2.1504	2.24782	2.25889	2.25568	2.30165	2.38939	2.48225	2.48425	2.34403	2.27315	2.41113	2.47214	2.40955	2.33005	2.22984	2.13237	2.00799	1.90573	1.84636	1.80109	1.71744	1.62827	1.63992	1.69514	1.60663	1.38023
	0.756941	0.746025	0.743774	0.741668	0.747551	0.751015	0.753139	0.759046	0.765157	0.755144	0.737327	0.733142	0.726478	0.714109	0.711549	0.719577	0.739822	0.758226	0.761195	0.771517	0.780119	0.772146	0.781026	0.799522	0.800078	0.79676	0.798148	0.787071	0.763736	0.759429	0.766026	0.750953	0.73685	0.751569	0.768063	0.76868	0.760801	0.724097	0.674943	0.661166	0.690238	0.726586	0.73038	0.721431	0.725958	0.734262	0.737537	0.739034	0.734626
	0.378203	0.37868	0.376829	0.381061	0.392341	0.38872	0.36545	0.341043	0.314824	0.293015	0.293706	0.306242	0.322544	0.34094	0.356293	0.368791	0.390192	0.424131	0.44822	0.467843	0.484084	0.486156	0.493582	0.512079	0.519786	0.505649	0.486152	0.484027	0.518542	0.564884	0.580645	0.57437	0.565269	0.551752	0.528592	0.529123	0.574029	0.633455	0.686272	0.731013	0.790608	0.866769	0.904539	0.885548	0.863995	0.864067	0.865549	0.86409	0.871778
	1.14588	1.16472	1.17829	1.17568	1.1628	1.15761	1.15247	1.15029	1.16803	1.23736	1.30739	1.29601	1.24462	1.23622	1.265	1.28343	1.31549	1.37316	1.41151	1.40874	1.38959	1.37739	1.38048	1.38607	1.35505	1.30838	1.29443	1.31722	1.32522	1.29428	1.26736	1.2267	1.15793	1.10752	1.09667	1.10641	1.10152	1.07506	1.05494	1.04439	1.02774	1.00606	0.966274	0.919248	0.875657	0.821503	0.783256	0.76795	0.74877
	1.35785	1.25114	1.14288	1.12017	1.11229	1.07896	1.04078	0.993429	0.920284	0.819753	0.741581	0.694616	0.666978	0.670782	0.678202	0.673987	0.672647	0.66131	0.623486	0.573845	0.527671	0.504157	0.497677	0.491558	0.501026	0.515534	0.52113	0.542951	0.585308	0.608671	0.596026	0.570137	0.546739	0.529625	0.522853	0.53398	0.548011	0.545643	0.534698	0.515558	0.500696	0.492263	0.450516	0.383649	0.337971	0.319815	0.317675	0.326452	0.348263
	0.940123	0.956429	0.965831	1.0002	1.03246	1.03307	1.05057	1.10207	1.12762	1.12043	1.11392	1.11781	1.13629	1.15155	1.12601	1.07351	1.04683	1.06231	1.08958	1.09267	1.08631	1.0766	1.02492	0.938785	0.86342	0.827059	0.825316	0.844375	0.882195	0.916559	0.923689	0.918365	0.913244	0.902954	0.901448	0.90903	0.905069	0.89486	0.894121	0.920492	0.960972	0.965158	0.928887	0.889665	0.879066	0.916528	0.959716	0.95836	0.938946
	0.780093	0.788323	0.789408	0.775115	0.759166	0.751943	0.744346	0.732186	0.721233	0.738564	0.784905	0.821035	0.820653	0.795227	0.797246	0.832169	0.86651	0.918633	0.978215	0.99917	0.996616	0.988991	0.978906	0.985045	1.03769	1.13063	1.21434	1.26721	1.28497	1.29024	1.30931	1.32636	1.30414	1.2674	1.26992	1.30179	1.3673	1.4417	1.48599	1.47921	1.41687	1.37342	1.37464	1.38715	1.39953	1.41234	1.41371	1.40791	1.40467
	1.46592	1.49469	1.55077	1.60508	1.60331	1.55828	1.54063	1.58623	1.64857	1.69939	1.7586	1.81618	1.88538	1.95783	1.96759	1.93764	1.89876	1.85177	1.84235	1.87772	1.91024	1.92562	1.93919	1.95652	1.96015	1.9246	1.88338	1.84307	1.83873	1.95308	2.11615	2.25253	2.36244	2.42899	2.42794	2.36037	2.30031	2.26658	2.21485	2.20124	2.23941	2.23705	2.20843	2.16088	2.04195	1.90475	1.76555	1.61734	1.5135
	0.513721	0.548931	0.558468	0.551684	0.541642	0.555985	0.601443	0.620741	0.61462	0.632274	0.671675	0.699281	0.711304	0.720783	0.729094	0.733249	0.762894	0.847264	0.945382	1.00876	1.01825	0.992447	0.987097	0.995648	0.992593	1.02712	1.10799	1.20995	1.3179	1.37403	1.3813	1.35612	1.33799	1.37121	1.41907	1.4723	1.54465	1.73115	2.08867	2.4338	2.5791	2.57123	2.50238	2.40168	2.34713	2.35211	2.37746	2.38305	2.34818
	1.06901	0.953487	0.884764	0.874529	0.88621	0.914995	0.941641	0.938815	0.903196	0.851244	0.802822	0.785852	0.770912	0.738288	0.736435	0.763046	0.783125	0.801402	0.81782	0.807335	0.805998	0.877336	0.964817	1.00022	1.01436	1.0327	1.05381	1.05845	1.0386	1.02608	1.03641	1.04913	1.04622	1.04323	1.05922	1.06101	0.991308	0.8983	0.867566	0.871107	0.867076	0.86484	0.870231	0.873679	0.861361	0.841472	0.828067	0.806744	0.779227
	1.41154	1.38376	1.37723	1.35892	1.35225	1.33978	1.32242	1.32987	1.31374	1.28389	1.26654	1.2344	1.19443	1.15637	1.13796	1.1588	1.18669	1.20966	1.24379	1.26492	1.28552	1.30121	1.30417	1.37029	1.47532	1.53923	1.58346	1.6471	1.71285	1.74744	1.75873	1.7514	1.70823	1.67171	1.67832	1.67136	1.64912	1.62509	1.54648	1.44294	1.37556	1.34737	1.3073	1.21716	1.12399	1.05194	1.00612	0.987866	0.962652
	1.17178	1.17666	1.20441	1.2483	1.25699	1.23354	1.23617	1.24982	1.23615	1.19943	1.15693	1.13392	1.14348	1.17578	1.18721	1.17951	1.17625	1.15863	1.14973	1.16767	1.19251	1.21932	1.25459	1.29556	1.36956	1.48909	1.60076	1.66856	1.67684	1.6529	1.64772	1.67598	1.7172	1.76823	1.84307	1.89998	1.91381	1.90955	1.89151	1.81733	1.70163	1.60915	1.56552	1.5733	1.59713	1.59181	1.54619	1.50872	1.47919
BPN+BRK	1.33395	1.22705	1.07908	0.946932	0.866718	0.842191	0.84331	0.828255	0.770268	0.693861	0.662386	0.658524	0.640342	0.63592	0.671702	0.725697	0.783076	0.828062	0.830874	0.81572	0.81875	0.836449	0.862165	0.900792	0.93455	0.942488	0.942633	0.956803	0.968301	0.943746	0.894706	0.834803	0.781036	0.763782	0.748667	0.734973	0.739293	0.723395	0.69956	0.716175	0.769577	0.802334	0.789518	0.76638	0.760758	0.763623	0.778355	0.830877	0.910807
	0.544153	0.568666	0.589455	0.61318	0.626596	0.633765	0.669254	0.721935	0.749894	0.752137	0.757646	0.781811	0.821132	0.894106	1.00646	1.10416	1.16075	1.24046	1.35233	1.50283	1.69754	1.7887	1.76103	1.75662	1.79477	1.88392	2.07922	2.25659	2.32401	2.33382	2.29942	2.31146	2.32715	2.25898	2.14702	1.99929	1.91695	1.93848	1.95478	1.93955	1.87699	1.69018	1.48097	1.3377	1.22149	1.1651	1.103	1.0129	0.97427
	0.575481	0.571781	0.565383	0.564011	0.569361	0.585559	0.608203	0.617228	0.599493	0.591554	0.632277	0.677595	0.67471	0.650266	0.642078	0.647242	0.664783	0.704857	0.751357	0.765542	0.741319	0.716505	0.718439	0.740645	0.754407	0.753226	0.775232	0.813817	0.84437	0.872916	0.886389	0.899126	0.906449	0.892797	0.904308	0.939643	0.961249	0.959148	0.939989	0.920728	0.918602	0.912573	0.883002	0.854742	0.847685	0.894096	0.944277	0.938109	0.91712
	0.687797	0.692674	0.676406	0.656935	0.642186	0.655799	0.701733	0.752965	0.794579	0.845747	0.90567	0.919713	0.889274	0.857015	0.821277	0.790803	0.802301	0.856504	0.916128	0.96795	0.984459	0.942901	0.879652	0.829833	0.793736	0.748721	0.705072	0.69465	0.72279	0.773575	0.819799	0.829293	0.793219	0.746103	0.697067	0.660344	0.652585	0.648829	0.651878	0.656094	0.654656	0.663319	0.689342	0.719403	0.732659	0.736118	0.742972	0.781344	0.845479
	1.62153	1.63418	1.70043	1.8202	2.04994	2.30936	2.44532	2.42635	2.37123	2.37962	2.38975	2.3116	2.19259	2.12907	2.14735	2.24527	2.38538	2.4623	2.37748	2.12544	1.84206	1.70813	1.70364	1.67995	1.65184	1.69397	1.76876	1.8194	1.83926	1.79487	1.63855	1.44899	1.35944	1.37137	1.38872	1.36952	1.32248	1.26052	1.21085	1.16092	1.11983	1.12305	1.13122	1.12481	1.13394	1.1808	1.23319	1.22441	1.17767
	1.37951	1.3607	1.35503	1.40577	1.44787	1.39421	1.30744	1.24512	1.19071	1.14844	1.14197	1.16972	1.18736	1.18057	1.17646	1.18165	1.18945	1.18601	1.14712	1.09546	1.06344	1.01823	0.964366	0.953634	0.980224	1.01018	1.03262	1.04647	1.06591	1.08833	1.08306	1.07182	1.06619	1.05671	1.06225	1.0596	1.04206	1.03826	1.02788	1.00633	0.99812	0.999415	1.02364	1.04373	1.03964	1.05582	1.0658	1.05448	1.03218
	1.20306	1.20357	1.20746	1.2539	1.29264	1.28944	1.30077	1.31628	1.31046	1.29292	1.27281	1.26213	1.25617	1.25767	1.27715	1.29292	1.31306	1.34217	1.34225	1.31545	1.27702	1.25297	1.25615	1.27842	1.34439	1.42671	1.4656	1.47537	1.48318	1.47181	1.43579	1.37312	1.29364	1.22987	1.19851	1.19423	1.17158	1.12867	1.09739	1.05304	0.990591	0.932388	0.878689	0.821328	0.771867	0.750309	0.737478	0.709828	0.681772
	1.27253	1.18824	1.06708	0.955929	0.909472	0.912941	0.918334	0.939079	1.00329	1.06144	1.06556	1.06263	1.09962	1.14243	1.17445	1.20309	1.21297	1.20959	1.20602	1.20271	1.20396	1.21343	1.22029	1.21458	1.20988	1.20938	1.22108	1.25363	1.26169	1.23906	1.21984	1.20318	1.19689	1.20791	1.21613	1.21715	1.21144	1.16844	1.10799	1.08314	1.08235	1.04465	0.961813	0.91595	0.917422	0.921356	0.932359	0.951644	0.969963
	1.1645	1.24936	1.35984	1.4866	1.5869	1.6461	1.67941	1.6762	1.67173	1.70697	1.73793	1.74028	1.73378	1.72353	1.69295	1.6406	1.57504	1.51216	1.48434	1.49226	1.50205	1.48852	1.47283	1.48284	1.50531	1.54458	1.63266	1.72581	1.78022	1.83152	1.92869	2.04813	2.0991	2.101	2.17372	2.33509	2.53919	2.7472	2.84957	2.90404	3.05763	3.25279	3.50469	3.77704	3.87953	3.84199	3.77977	3.73899	3.72907
	1.83445	1.83607	1.82844	1.80242	1.81108	1.90039	2.00165	1.99095	1.9424	1.94736	1.9535	2.01228	2.10631	2.16797	2.20862	2.22892	2.23174	2.21517	2.19674	2.14008	2.01141	1.89049	1.81228	1.71558	1.57127	1.40041	1.24317	1.11929	0.993597	0.877866	0.813745	0.79083	0.796522	0.812656	0.831834	0.844152	0.829037	0.812275	0.81059	0.832071	0.891854	0.950229	0.992254	1.03223	1.05763	1.09074	1.13524	1.17107	1.19797
	2.26015	2.30529	2.35482	2.38838	2.46335	2.59954	2.70508	2.73027	2.70587	2.64371	2.54721	2.44873	2.40355	2.41522	2.39773	2.39206	2.47639	2.54761	2.55023	2.48122	2.37597	2.30656	2.21825	2.12249	2.08438	2.03632	1.96584	1.95757	2.01208	2.07095	2.04956	1.94481	1.86068	1.80229	1.77817	1.76093	1.69419	1.66368	1.67982	1.70691	1.81551	1.95741	1.96986	1.87888	1.80793	1.78115	1.83102	2.03128	2.29661
	0.838987	0.853519	0.845605	0.82827	0.845483	0.875078	0.87593	0.852931	0.82826	0.832605	0.867991	0.88732	0.859866	0.819178	0.804352	0.801075	0.791164	0.776188	0.749961	0.719321	0.714558	0.738369	0.750747	0.740998	0.721494	0.685132	0.638732	0.60418	0.582927	0.565508	0.553653	0.536285	0.525801	0.541859	0.548363	0.532748	0.521791	0.523041	0.52216	0.513549	0.512861	0.519779	0.523157	0.515774	0.498549	0.492316	0.497784	0.484577	0.453255
	1.08124	1.14512	1.18268	1.13136	1.08973	1.11204	1.13785	1.14471	1.16021	1.18983	1.24071	1.30152	1.31151	1.31618	1.40046	1.48952	1.49364	1.46884	1.51057	1.58911	1.60826	1.56993	1.53659	1.54128	1.56959	1.58632	1.60775	1.66512	1.71567	1.71781	1.70995	1.71875	1.7521	1.77932	1.76702	1.7899	1.84719	1.88871	1.92344	1.97111	2.05749	2.13801	2.14726	2.09365	2.03887	1.99042	1.92418	1.84674	1.76722
	1.26661	1.25603	1.28897	1.32051	1.33884	1.36906	1.39456	1.39681	1.41205	1.43613	1.41581	1.35644	1.30086	1.27814	1.30008	1.35304	1.42043	1.47785	1.50441	1.50043	1.47105	1.43261	1.40385	1.36922	1.32482	1.3088	1.32679	1.35108	1.35832	1.34144	1.29935	1.24114	1.17241	1.09635	1.04666	1.03873	1.06048	1.09257	1.12056	1.14716	1.18052	1.2173	1.23883	1.23602	1.22951	1.23379	1.23042	1.25126	1.32421
	1.40296	1.40592	1.42617	1.38186	1.32521	1.32937	1.34161	1.33227	1.32742	1.37375	1.46468	1.52307	1.54149	1.58466	1.63004	1.61185	1.54277	1.51699	1.56839	1.60931	1.61324	1.62436	1.65243	1.67365	1.6588	1.64532	1.67468	1.69146	1.6784	1.68396	1.70697	1.70592	1.65034	1.56215	1.47732	1.40382	1.34639	1.30364	1.27032	1.22696	1.13699	1.0341	0.993798	0.976439	0.945083	0.947761	0.980918	1.0122	1.02847
	0.680371	0.737353	0.780728	0.795547	0.798741	0.815397	0.847683	0.858228	0.853524	0.868996	0.889008	0.917157	0.953002	0.975313	0.988224	0.971207	0.938171	0.93411	0.948697	0.956942	0.940365	0.896905	0.881926	0.940406	1.02233	1.06558	1.07306	1.07787	1.08519	1.08914	1.09586	1.08803	1.07991	1.08861	1.08709	1.09516	1.12349	1.10397	1.0019	0.918256	0.933861	0.978369	0.992377	0.997952	1.01514	1.04178	1.06564	1.06141	1.05649
[truncated: 551 more columns]

## Sheet: Figure 2g
MDN	MDN+FG+BB	MDN+BRK	MDN+FG	MDN+BB
10.9958	6.09742	1.35446	5.01234	15.6432
6.67648	3.51069	1.49838	2.25929	19.1451
6.07205	7.69215	1.10519	9.13043	13.5137
12.368	8.91993	1.3486	5.79265	14.0036
6.07088	2.23591	1.25401	4.29161	10.9874
8.48075	2.71594	2.39143	7.35618	15.698
8.03515	8.55325	1.01468	7.73438	19.4802
9.48698	10.635	1.16312	8.1987	13.3298
5.12778	3.8228	1.45009	4.63624	15.8352
9.04165	5.34688	1.78054	6.32366	8.35767
7.967		1.30833	2.55924	15.383
12.4289		1.23563	7.27041	15.6447
9.7157		1.46475	7.64625	12.9091
5.4544		2.0304	8.62042	6.8697
9.70332		1.70517	4.35607	12.3663
5.32783			9.44095	7.76797

## Sheet: Figure 2h
P9	P9+FG+BB	P9+BRK	P9+FG	P9+BB
17.8859	7.24661	0.807606	6.26343	6.63978
29.2024	3.13407	1.19357	5.21693	11.7098
23.5415	2.6938	0.799457	5.20864	9.04211
33.3945	4.87983	1.36082	6.6331	6.27819
18.9206	9.40273	1.49211	13.2739	6.89451
42.7964	8.96591	0.675913	12.39	11.3964
10.2998	8.37513	0.399086	7.02251	7.33663
25.3736	7.85585	1.04165	6.94274	13.8461
23.1691	6.83439	0.608775	7.22183	9.57182
36.9344	8.28827	0.850532	6.24705	16.8828
18.0449	5.70923	1.49464	6.58096	13.2156
17.1162	4.31785	1.71696	11.8379	10.0296
19.3339		0.879233	11.0149	7.95795
33.8798		1.49758	7.8602	4.5393
17.8065		0.770425	7.57745	11.1656
26.8197		0.80671	3.11044	10.137
			12.2527	3.07629
			16.5945	10.821
			8.57052	8.94989
			12.4561	16.8301
			11.5565	8.08074
			8.8407	13.0605
				15.0375
				17.3712
				10.7702

## Sheet: Figure 2i
BPN	BPN+FG+BB	BPN+BRK	BPN+FG	BPN+BB
19.7071	11.3732	0.559177	3.22146	11.1428
35.1511	13.6936	0.469085	5.6104	16.2282
32.0073	10.65	0.852164	31.659	26.066
21.3782	15.03	0.652428	11.5344	13.2073
22.8653	9.52114	0.959125	20.8654	21.8864
46.206	6.60092	0.845682	11.8264	15.6146
13.362	30.5469	0.536617	8.73085	26.1802
11.6583	13.3453	0.790049	8.63529	14.069
16.0457	18.1724	0.815316	10.5257	39.6217
30.7882	6.60913	0.551383	3.86889	14.1508
40.3274	8.11066	1.78274	22.9012	25.7735
25.0447	16.6529	0.385096	13.5438	8.52541
28.9965	20.1804	1.65257	7.72757	15.4579
		1.76109	9.37011	12.6278
		0.754642	13.722	14.0655
		0.934359		13.5423

## Sheet: Figure 2j
MDN	MDN+FG+BB	MDN+BRK	MDN+FG	MDN+BB
2.27594	1.57613	0.562156	1.32811	3.53371
1.95154	1.4722	0.832191	0.749014	2.50613
2.38716	1.25858	0.665231	1.48667	2.51828
2.17321	1.62794	0.784987	1.20169	4.57376
1.92936	1.05579	0.631419	2.57192	2.51463
1.72331	1.27906	1.09571	1.74036	2.79965
3.33723	1.77526	0.548751	2.39182	4.18792
2.07313	1.82813	0.709507	1.5772	2.66737
1.63057	1.2048	0.673368	1.32172	2.98142
2.3661	1.35327	0.658772	1.7887	1.96394
2.62361		0.55888	1.16035	4.08017
2.27311		0.759185	1.49226	2.54901
2.25218		0.752563	2.09221	3.57489
1.88833		0.539946	1.81943	1.72609
2.41652		0.612854	1.99486	2.83848
1.93352			2.03642	2.58927

[truncated: 2 more sheets: Figure 2k, Figure 2l]
