# Supplementary material for: Neural circuit mechanisms underlying context-specific halting in Drosophila
Source: Nature. 2024 Oct 2;634(8032):191–200. doi: 10.1038/s41586-024-07854-7 (PMC11446846; doi:10.1038/s41586-024-07854-7)
Supplement: Supplementary file 18 — Source Data Fig. 3 [file 41586_2024_7854_MOESM18_ESM.xlsx]

## Sheet: Figure 3a-h
refer to data available at -	https://doi.org/10.17617/3.OIX8RZ

## Sheet: Figure 3i
n.a.

## Sheet: Figure 3j
control	BDN2	oDN1
0.303326	2.61678	0.712238
0.246501	2.87379	0.367505
0.281582	3.29086	2.80254
0.292418	0.517788	0.723201
0.216282	5.1962	0.333207
0.346354	0.557964	1.30359
0.24757	0.676741	1.60593
0.260154	1.87869	0.21316
0.171844	0.519912	1.9686
0.494177	3.47128	0.588805
0.195003	1.91273	0.468218
0.231238	2.92892	0.30644
0.196974	2.45814
0.261082	1.10866
0.225531	4.8105
0.168572	3.07442
	7.35408

## Sheet: Figure 3k
control	BDN2	oDN1
18.528	18.1028	18.394
9.37791	13.6849	12.7967
15.221	12.0804	23.0318
12.9887	15.394	19.5485
21.3108	7.41756	21.0071
23.3116	11.6544	19.6215
16.894	6.62395	16.465
22.8922	13.1754	24.3115
20.204	13.6575	18.7405
16.0236	13.2954	15.4953
1.53759	12.6806	20.2108
20.3189	14.1313	24.8862
17.7412	12.0422	23.8808
16.7698		23.9078
13.4175
22.5507
19.8653
19.8619
23.4943
21.3881

## Sheet: Figure 3l
left cell	right cell	VF	VA
0.0791009	-0.0293827	-1.3944	0.506395
0.0649022	-0.0145883	-1.37975	0.489057
0.0507035	0.000206142	-1.3642	0.471554
0.0365049	0.0150006	-1.34786	0.453899
0.0223062	0.029795	-1.33086	0.436103
0.00810756	0.0445894	-1.31333	0.418179
-0.00609111	0.0593838	-1.29536	0.400137
-0.0202898	0.0741782	-1.27719	0.382092
-0.0344884	0.0889727	-1.25903	0.364155
-0.0486871	0.103767	-1.24109	0.346429
-0.0628858	0.118561	-1.22356	0.329016
-0.0770844	0.133356	-1.20632	0.311846
-0.0912831	0.14815	-1.18923	0.294855
-0.105482	0.162945	-1.17218	0.27798
-0.11968	0.177739	-1.15505	0.261161
-0.133879	0.192534	-1.13768	0.244549
-0.148078	0.207328	-1.1199	0.228287
-0.162276	0.222122	-1.10156	0.212515
-0.176475	0.236917	-1.08251	0.197364
-0.190674	0.251711	-1.06271	0.182692
-0.204872	0.266506	-1.04209	0.168363
-0.219071	0.2813	-1.0206	0.154246
-0.23327	0.296095	-0.998195	0.140217
-0.247468	0.310889	-0.975028	0.126334
-0.261667	0.325683	-0.951246	0.112655
-0.275866	0.340478	-0.92699	0.0992337
-0.290064	0.355272	-0.902395	0.0861223
-0.304263	0.370067	-0.877753	0.0733555
-0.318462	0.384861	-0.853346	0.0609662
-0.33266	0.399655	-0.829441	0.0489857
-0.346859	0.41445	-0.806293	0.0374438
-0.361058	0.429244	-0.783972	0.0262651
-0.375256	0.444039	-0.76254	0.0153768
-0.389455	0.458833	-0.742057	0.00470951
-0.388388	0.44912	-0.722582	-0.00580338
-0.378533	0.425296	-0.70397	-0.0161069
-0.368678	0.401473	-0.68608	-0.026148
-0.358824	0.37765	-0.66878	-0.0358757
-0.348969	0.353827	-0.651941	-0.0452419
-0.339114	0.330004	-0.635255	-0.0542448
-0.329259	0.30618	-0.618425	-0.0628833
-0.319404	0.282357	-0.601168	-0.0711565
-0.309549	0.258534	-0.583213	-0.0790635
-0.299694	0.234711	-0.564466	-0.0865594
-0.289839	0.210888	-0.544839	-0.0936008
-0.279984	0.187065	-0.524248	-0.100147
-0.270129	0.163241	-0.502613	-0.106158
-0.260274	0.139418	-0.480139	-0.111657
-0.250419	0.115595	-0.457025	-0.116664
-0.240564	0.0917719	-0.433458	-0.121201
-0.230709	0.0679487	-0.409621	-0.125288
-0.220854	0.0441255	-0.385673	-0.12915
-0.210999	0.0203024	-0.361769	-0.133006
-0.201144	-0.00352082	-0.338055	-0.137064
-0.191289	-0.027344	-0.314672	-0.14152
-0.181434	-0.0511672	-0.291845	-0.146241
-0.171579	-0.0749903	-0.269793	-0.151094
-0.161724	-0.0988135	-0.248723	-0.15595
-0.151869	-0.122637	-0.228833	-0.160691
-0.142014	-0.14646	-0.210135	-0.165244
-0.132159	-0.170283	-0.192639	-0.169543
-0.122304	-0.194106	-0.176357	-0.173522
-0.112449	-0.217929	-0.161296	-0.177121
-0.102594	-0.241753	-0.147137	-0.180518
-0.0927393	-0.265576	-0.133573	-0.183884
-0.0828844	-0.289399	-0.12031	-0.187384
-0.0730294	-0.313222	-0.107067	-0.191175
-0.0574903	-0.318854	-0.093633	-0.195304
-0.0265259	-0.27512	-0.0798097	-0.199812
0.00443847	-0.231386	-0.0654063	-0.204743
0.0354029	-0.187651	-0.0502412	-0.210133
0.0663673	-0.143917	-0.0346428	-0.215889
0.0973317	-0.100183	-0.0189301	-0.221916
0.128296	-0.0564487	-0.00340795	-0.228127
0.15926	-0.0127145	0.011633	-0.234437
0.190225	0.0310198	0.0262768	-0.240779
0.221189	0.074754	0.0406079	-0.247091
0.252154	0.118488	0.054707	-0.253312
0.283118	0.162222	0.068651	-0.259385
0.314082	0.205957	0.0827001	-0.265461
0.345047	0.249691	0.0971048	-0.271689
0.376011	0.293425	0.112104	-0.278207
0.406976	0.337159	0.127926	-0.285151
0.43794	0.380894	0.144508	-0.292486
0.468904	0.424628	0.161787	-0.300176
0.499869	0.468362	0.179703	-0.308189
0.530833	0.512096	0.198199	-0.316492
0.561798	0.555831	0.21709	-0.3251
0.592762	0.599565	0.236199	-0.334026
0.623726	0.643299	0.255358	-0.343282
0.654691	0.687033	0.274406	-0.35288
0.685655	0.730768	0.293352	-0.362877
0.716619	0.774502	0.312206	-0.373326
0.747584	0.818236	0.330979	-0.384277
0.778548	0.86197	0.349681	-0.395779
0.809513	0.905704	0.368181	-0.407937
0.840477	0.949439	0.386353	-0.420852
0.871441	0.993173	0.404077	-0.43462
0.902406	1.03691	0.421239	-0.449332
0.93337	1.08064	0.437694	-0.464708
0.964335	1.12438	0.453304	-0.480474
0.936786	1.11213	0.467938	-0.496369
0.903018	1.09393	0.481471	-0.512144
0.869249	1.07573	0.494004	-0.527841
0.83548	1.05753	0.505638	-0.543504
0.801711	1.03933	0.516469	-0.559173
0.767942	1.02113	0.526589	-0.57489
0.734174	1.00293	0.536169	-0.59072
0.700405	0.984736	0.545371	-0.606729
0.666636	0.966537	0.55435	-0.622979
0.632867	0.948338	0.563257	-0.639528
0.599099	0.930139	0.572267	-0.656388
0.56533	0.911941	0.581551	-0.67357
0.531561	0.893742	0.591269	-0.691083
0.497792	0.875543	0.601578	-0.708938
0.464023	0.857344	0.612425	-0.727159
0.430255	0.839145	0.623759	-0.745767
0.396486	0.820946	0.635532	-0.764785
0.362717	0.802747	0.647697	-0.784232
0.328948	0.784548	0.66001	-0.803953
0.295179	0.766349	0.672238	-0.823794
0.261411	0.748151	0.684157	-0.843611
0.227642	0.729952	0.695554	-0.863264
0.193873	0.711753	0.706374	-0.882708
0.160104	0.693554	0.716572	-0.901904
0.126335	0.675355	0.7261	-0.92081
0.0925666	0.657156	0.734916	-0.939391
0.0587978	0.638957	0.743061	-0.95761
0.025029	0.620758	0.750573	-0.975435
-0.00873977	0.602559	0.757491	-0.992832
-0.0425086	0.584361	0.763851	-1.00977
-0.0762774	0.566162	0.769783	-1.02624
-0.110046	0.547963	0.775409	-1.04222
-0.143815	0.529764	0.780847	-1.0577
-0.172396	0.517329	0.786212	-1.07268
-0.196531	0.509833	0.791448	-1.0872
-0.220666	0.502336	0.7965	-1.10134
-0.244802	0.49484	0.801317	-1.11515
-0.268937	0.487344	0.805848	-1.12869
-0.293072	0.479848	0.809861	-1.14202
-0.317207	0.472352	0.813131	-1.15521
-0.341343	0.464855	0.815442	-1.16832
-0.365478	0.457359	0.81659	-1.18142
-0.389613	0.449863	0.816809	-1.19438
-0.413748	0.442367	0.816329	-1.20713
-0.437884	0.43487	0.81537	-1.21954
-0.462019	0.427374	0.814144	-1.23154
-0.486154	0.419878	0.812978	-1.24339
-0.510289	0.412382	0.81219	-1.25533
-0.534425	0.404886	0.81208	-1.26763
-0.55856	0.397389	0.812936	-1.2805
-0.582695	0.389893	0.814685	-1.29393
-0.606831	0.382397	0.81725	-1.30789
-0.630966	0.374901	0.820558	-1.32234
-0.655101	0.367405	0.82454	-1.33727
-0.679236	0.359908	0.828896	-1.3527
-0.703372	0.352412	0.833338	-1.36866
-0.727507	0.344916	0.837588	-1.38519
-0.751642	0.33742	0.841382	-1.40232
-0.775777	0.329924	0.844818	-1.42007
-0.799913	0.322427	0.847992	-1.43847
-0.824048	0.314931	0.850997	-1.45755
-0.848183	0.307435	0.853923	-1.47732
-0.872319	0.299939	0.856856	-1.49755
-0.896454	0.292443	0.859876	-1.518
-0.920589	0.284946	0.863062	-1.53844
-0.944724	0.27745	0.866487	-1.55867
-0.961811	0.270534	0.870176	-1.5787
-0.945241	0.266388	0.874151	-1.59858
-0.928671	0.262242	0.878433	-1.61834
-0.912102	0.258096	0.883043	-1.63799
-0.895532	0.25395	0.887884	-1.65754
-0.878963	0.249803	0.892861	-1.67695
-0.862393	0.245657	0.897884	-1.69623
-0.845823	0.241511	0.902868	-1.71535
-0.829254	0.237365	0.907615	-1.73412
-0.812684	0.233219	0.911932	-1.75236
-0.796114	0.229073	0.915638	-1.7699
-0.779545	0.224927	0.91856	-1.78657
-0.762975	0.220781	0.920855	-1.80253
-0.746406	0.216634	0.92268	-1.81793
-0.729836	0.212488	0.924185	-1.83295
-0.713266	0.208342	0.925516	-1.84772
-0.696697	0.204196	0.92675	-1.86211
-0.680127	0.20005	0.927963	-1.87598
-0.663557	0.195904	0.929227	-1.8892
-0.646988	0.191758	0.930608	-1.90164
-0.630418	0.187611	0.932104	-1.91319
-0.613849	0.183465	0.933708	-1.9237
-0.597279	0.179319	0.935415	-1.93306
-0.580709	0.175173	0.937219	-1.94116
-0.56414	0.171027	0.939151	-1.94796
-0.54757	0.166881	0.94124	-1.95342
-0.531	0.162735	0.943512	-1.95751
-0.514431	0.158589	0.945995	-1.96021
-0.497861	0.154442	0.948575	-1.9616
-0.481292	0.150296	0.951141	-1.96174
-0.464722	0.14615	0.953586	-1.9607
-0.448152	0.142004	0.95581	-1.95856
-0.431583	0.137858	0.957669	-1.9553
-0.415013	0.133712	0.959025	-1.95089
-0.436665	0.126946	0.959749	-1.9453
-0.46741	0.119557	0.959715	-1.93853
-0.498156	0.112168	0.959001	-1.93068
-0.528901	0.104779	0.957684	-1.92186
-0.559647	0.0973898	0.955839	-1.91218
-0.590392	0.0900007	0.953539	-1.90174
-0.621137	0.0826116	0.95115	-1.89046
-0.651883	0.0752226	0.949033	-1.87823
-0.682628	0.0678335	0.947528	-1.86496
-0.713374	0.0604445	0.946963	-1.85059
-0.744119	0.0530554	0.947072	-1.83529
-0.774865	0.0456663	0.947589	-1.81927
-0.80561	0.0382773	0.948259	-1.80272
-0.836355	0.0308882	0.94884	-1.78581
-0.867101	0.0234992	0.949226	-1.76865
-0.897846	0.0161101	0.949321	-1.75131
-0.928592	0.00872104	0.94903	-1.73389
-0.959337	0.00133198	0.948265	-1.71648
-0.990083	-0.00605708	0.946989	-1.6991
-1.02083	-0.0134461	0.945165	-1.6818
-1.05157	-0.0208352	0.94276	-1.6646
-1.08232	-0.0282243	0.939743	-1.64753
-1.11306	-0.0356133	0.93629	-1.63061
-1.14381	-0.0430024	0.932574	-1.61385
-1.17456	-0.0503914	0.928763	-1.59727
-1.2053	-0.0577805	0.925016	-1.58087
-1.23605	-0.0651696	0.921356	-1.56464
-1.26679	-0.0725586	0.917806	-1.54856
-1.29754	-0.0799477	0.914383	-1.53262
-1.32828	-0.0873367	0.911109	-1.51679
-1.35903	-0.0947258	0.907884	-1.50108
-1.38977	-0.102115	0.904614	-1.48548
-1.42052	-0.109504	0.901207	-1.47
-1.41215	-0.110519	0.897576	-1.45463
-1.35448	-0.103503	0.893834	-1.43951
-1.29681	-0.0964868	0.890092	-1.42476
-1.23914	-0.0894705	0.886459	-1.41051
-1.18147	-0.0824542	0.883036	-1.39686
-1.1238	-0.0754379	0.879886	-1.38366
-1.06613	-0.0684216	0.877069	-1.37074
-1.00846	-0.0614052	0.874641	-1.35794
-0.950788	-0.0543889	0.872656	-1.34511
-0.893118	-0.0473726	0.87089	-1.33218
-0.835449	-0.0403563	0.86912	-1.31908
-0.777779	-0.03334	0.867136	-1.30576
-0.720109	-0.0263237	0.864736	-1.29214
-0.66244	-0.0193074	0.862277	-1.27834
-0.60477	-0.0122911	0.860118	-1.26445
-0.5471	-0.00527476	0.858599	-1.25057
-0.489431	0.00174155	0.858045	-1.23679
-0.431761	0.00875786	0.858352	-1.22314
-0.374091	0.0157742	0.859412	-1.20963
-0.316422	0.0227905	0.861119	-1.19626
-0.258752	0.0298068	0.863372	-1.18305
-0.201082	0.0368231	0.866156	-1.16986
-0.143413	0.0438394	0.869457	-1.15657
-0.0857429	0.0508557	0.873262	-1.14305
-0.0280732	0.057872	0.87756	-1.12918
0.0295964	0.0648884	0.88219	-1.11511
0.0872661	0.0719047	0.886994	-1.10098
0.144936	0.078921	0.89182	-1.08694
0.202605	0.0859373	0.896525	-1.07311
0.260275	0.0929536	0.901075	-1.0594
0.317945	0.0999699	0.905439	-1.04571
0.375614	0.106986	0.909591	-1.03192
0.433284	0.114003	0.913502	-1.01794
0.487609	0.119781	0.917056	-1.00375
0.501888	0.110731	0.920137	-0.989303
0.516167	0.101682	0.922637	-0.974578
0.530445	0.0926324	0.924452	-0.959545
0.544724	0.083583	0.925734	-0.944193
0.559003	0.0745336	0.926637	-0.928511
0.573282	0.0654843	0.927308	-0.912489
0.58756	0.0564349	0.927886	-0.896117
0.601839	0.0473855	0.928277	-0.879517
0.616118	0.0383361	0.928382	-0.862807
0.630397	0.0292867	0.928108	-0.846104
0.644675	0.0202374	0.927367	-0.829514
0.658954	0.011188	0.926233	-0.813187
0.673233	0.00213861	0.924785	-0.797264
0.687511	-0.00691077	0.923096	-0.781881
0.70179	-0.0159601	0.921236	-0.767166
0.716069	-0.0250095	0.919215	-0.753171
0.730348	-0.0340589	0.917041	-0.739942
0.744626	-0.0431083	0.914722	-0.727522
0.758905	-0.0521577	0.912264	-0.715953
0.773184	-0.061207	0.909607	-0.705304
0.787462	-0.0702564	0.90669	-0.69564
0.801741	-0.0793058	0.903453	-0.687024
0.81602	-0.0883552	0.899843	-0.679515
0.830299	-0.0974046	0.895852	-0.673169
0.844577	-0.106454	0.891474	-0.668041
0.858856	-0.115503	0.886706	-0.66418
0.873135	-0.124553	0.881542	-0.661635
0.887413	-0.133602	0.876105	-0.660177
0.901692	-0.142651	0.870514	-0.659578
0.915971	-0.151701	0.864885	-0.65962
0.93025	-0.16075	0.859326	-0.660095
0.944528	-0.1698	0.853875	-0.661123
0.958807	-0.178849	0.848562	-0.662827
0.93757	-0.170529	0.843418	-0.665325
0.901947	-0.155172	0.838474	-0.668729
0.866324	-0.139816	0.833825	-0.673031
0.830701	-0.12446	0.829565	-0.67822
0.795078	-0.109104	0.825784	-0.684281
0.759455	-0.0937477	0.822568	-0.691205
0.723832	-0.0783915	0.819963	-0.698749
0.688208	-0.0630354	0.818015	-0.706674
0.652585	-0.0476792	0.816763	-0.714751
0.616962	-0.032323	0.816248	-0.722762
0.581339	-0.0169668	0.816382	-0.730586
0.545716	-0.00161062	0.817076	-0.73811
0.510093	0.0137456	0.818246	-0.745226
0.47447	0.0291017	0.81981	-0.75183
0.438847	0.0444579	0.822046	-0.757941
0.403224	0.0598141	0.825229	-0.763579
0.367601	0.0751703	0.829621	-0.768764
0.331977	0.0905265	0.835473	-0.773514
0.296354	0.105883	0.84227	-0.77782
0.260731	0.121239	0.849496	-0.781669
0.225108	0.136595	0.856658	-0.785053
0.189485	0.151951	0.863285	-0.78796
0.153862	0.167307	0.869361	-0.79047
0.118239	0.182664	0.874885	-0.792657
0.0826158	0.19802	0.879857	-0.794597
0.0469927	0.213376	0.884278	-0.79636
0.0113696	0.228732	0.888192	-0.797997
-0.0242535	0.244088	0.891646	-0.799559
-0.0598766	0.259444	0.894682	-0.801095
-0.0954997	0.274801	0.897343	-0.802648
-0.131123	0.290157	0.899611	-0.804133
-0.166746	0.305513	0.901468	-0.805464
-0.202369	0.320869	0.902897	-0.806556
-0.214004	0.324492	0.90388	-0.807332
-0.180367	0.305971	0.904472	-0.807803
-0.146729	0.28745	0.904725	-0.807981
-0.113092	0.268929	0.90469	-0.807881
-0.0794546	0.250408	0.904414	-0.807515
-0.0458173	0.231886	0.903843	-0.806881
-0.01218	0.213365	0.902919	-0.805976
0.0214574	0.194844	0.901587	-0.804797
0.0550947	0.176323	0.899795	-0.803344
0.088732	0.157802	0.8977	-0.801944
0.122369	0.139281	0.895457	-0.800923
0.156007	0.12076	0.893214	-0.800594
0.189644	0.102238	0.891115	-0.801252
0.223281	0.0837173	0.889203	-0.802691
0.256919	0.0651962	0.887517	-0.804697
0.290556	0.046675	0.886096	-0.807064
0.324193	0.0281539	0.884975	-0.809597
0.357831	0.00963273	0.884188	-0.812079
0.391468	-0.00888841	0.883766	-0.814303
0.425105	-0.0274096	0.883741	-0.816072
0.458743	-0.0459307	0.884142	-0.817197
0.49238	-0.0644518	0.884826	-0.817743
0.526017	-0.082973	0.88565	-0.81778
0.559655	-0.101494	0.886478	-0.817376
0.593292	-0.120015	0.88718	-0.816596
0.626929	-0.138536	0.887734	-0.81556
0.660567	-0.157058	0.888123	-0.814384
0.694204	-0.175579	0.888331	-0.813178
0.727841	-0.1941	0.888342	-0.81205
0.761479	-0.212621	0.888209	-0.81097
0.795116	-0.231142	0.887987	-0.809907
0.828753	-0.249663	0.887727	-0.808832
0.862391	-0.268184	0.887478	-0.807714
0.896028	-0.286706	0.887366	-0.806526
0.878627	-0.258094	0.887514	-0.805243
0.860237	-0.228569	0.888041	-0.803838
0.841847	-0.199045	0.889058	-0.802289
0.823456	-0.16952	0.890651	-0.800643
0.805066	-0.139995	0.892898	-0.798952
0.786676	-0.11047	0.895876	-0.797261
0.768285	-0.0809448	0.899657	-0.795616
0.749895	-0.0514199	0.904184	-0.793745
0.731505	-0.0218949	0.909399	-0.791375
0.713114	0.00762999	0.915245	-0.788246
0.694724	0.0371549	0.921668	-0.784111
0.676334	0.0666798	0.928174	-0.77909
0.657943	0.0962048	0.934275	-0.773317
0.639553	0.12573	0.939502	-0.766915
0.621163	0.155255	0.943412	-0.760006
0.602772	0.18478	0.9461	-0.752616
0.584382	0.214304	0.94768	-0.744771
0.565992	0.243829	0.948261	-0.736493
0.547601	0.273354	0.947947	-0.727804
0.529211	0.302879	0.946837	-0.718697
0.510821	0.332404	0.945028	-0.709164
0.49243	0.361929	0.94261	-0.699197
0.47404	0.391454	0.93967	-0.688789
0.45565	0.420979	0.936179	-0.67799
0.437259	0.450504	0.932104	-0.666851
0.418869	0.480029	0.927413	-0.655422
0.400479	0.509554	0.922077	-0.643747
0.382089	0.539079	0.916271	-0.631815
0.363698	0.568604	0.910173	-0.619611
0.345308	0.598129	0.903949	-0.60712
0.326918	0.627654	0.897762	-0.59433
0.308527	0.657178	0.891606	-0.581286
0.290137	0.686703	0.88547	-0.568033
0.271463	0.671756	0.879342	-0.554614
0.252611	0.629042	0.873213	-0.54107
0.23376	0.586327	0.86714	-0.527327
0.214908	0.543612	0.861183	-0.513308
0.196057	0.500898	0.855395	-0.49894
0.177206	0.458183	0.84983	-0.484155
0.158354	0.415468	0.844404	-0.469057
0.139503	0.372753	0.839028	-0.453754
0.120651	0.330039	0.83362	-0.438351
0.1018	0.287324	0.828099	-0.422946
0.0829485	0.244609	0.82273	-0.407589
0.0640971	0.201894	0.817779	-0.392328
0.0452457	0.15918	0.813499	-0.377209
0.0263942	0.116465	0.810133	-0.362273
0.00754283	0.0737502	0.807594	-0.347432
-0.0113086	0.0310355	0.805786	-0.332599
-0.03016	-0.0116792	0.804619	-0.317687
-0.0490114	-0.054394	0.804005	-0.302614
-0.0678629	-0.0971087	0.803746	-0.287375
-0.0867143	-0.139823	0.803649	-0.271967
-0.105566	-0.182538	0.803531	-0.256387
-0.124417	-0.225253	0.803216	-0.240632
-0.143269	-0.267968	0.802615	-0.224887
-0.16212	-0.310682	0.801646	-0.209334
-0.180971	-0.353397	0.800233	-0.194148
-0.199823	-0.396112	0.798301	-0.179495
-0.218674	-0.438827	0.795871	-0.165393
-0.237526	-0.481541	0.792967	-0.151851
-0.256377	-0.524256	0.789609	-0.138876
-0.275228	-0.566971	0.785821	-0.126476
-0.29408	-0.609685	0.781656	-0.11456
-0.312931	-0.6524	0.777168	-0.103033
-0.331783	-0.695115	0.772409	-0.0918087
-0.341912	-0.728036	0.767428	-0.0808004
-0.325908	-0.731616	0.762192	-0.0700276
-0.309905	-0.735196	0.756668	-0.0595125
-0.293902	-0.738776	0.750822	-0.0492764
-0.277898	-0.742356	0.744625	-0.0393396
-0.261895	-0.745936	0.738183	-0.0297498
-0.245892	-0.749517	0.731601	-0.0205537
-0.229889	-0.753097	0.724984	-0.0117959
-0.213885	-0.756677	0.71843	-0.00351874
-0.197882	-0.760257	0.71194	0.00430878
-0.181879	-0.763837	0.705515	0.0117196
-0.165875	-0.767417	0.699153	0.0187454
-0.149872	-0.770997	0.692854	0.0254163
-0.133869	-0.774577	0.686751	0.031847
-0.117865	-0.778157	0.68098	0.0381507
-0.101862	-0.781737	0.675667	0.0444358
-0.0858587	-0.785317	0.670937	0.0508054
-0.0698553	-0.788897	0.666791	0.0571445
-0.053852	-0.792477	0.66323	0.0633333
-0.0378487	-0.796057	0.66025	0.0692575
-0.0218454	-0.799637	0.65785	0.074808
-0.00584206	-0.803217	0.655702	0.0800804
0.0101613	-0.806797	0.653475	0.0851751
0.0261646	-0.810377	0.650856	0.0901881
0.0421679	-0.813958	0.647546	0.0952111
0.0581712	-0.817538	0.643516	0.100246
0.0741745	-0.821118	0.638754	0.105291
0.0901778	-0.824698	0.633248	0.110344
0.106181	-0.828278	0.626985	0.115403
0.122184	-0.831858	0.620213	0.120381
0.138188	-0.835438	0.613182	0.125191
0.154191	-0.839018	0.60613	0.129749
0.170194	-0.842598	0.599283	0.133976
0.186198	-0.846178	0.592678	0.137953
0.180713	-0.823238	0.586342	0.141765
0.172433	-0.796849	0.5803	0.145492
0.164153	-0.770459	0.574575	0.149211
0.155873	-0.744069	0.569382	0.152699
0.147592	-0.71768	0.564934	0.155725
0.139312	-0.69129	0.561433	0.158071
0.131032	-0.6649	0.559075	0.159529
0.122752	-0.638511	0.557796	0.160071
0.114472	-0.612121	0.557525	0.159679
0.106192	-0.585731	0.558191	0.158334
0.0979115	-0.559342	0.559729	0.156022
0.0896313	-0.532952	0.561615	0.15277
0.0813511	-0.506562	0.563324	0.148606
0.073071	-0.480173	0.564357	0.143559
0.0647908	-0.453783	0.564238	0.137654
0.0565107	-0.427393	0.562973	0.130605
0.0482305	-0.401004	0.56059	0.122123
0.0399504	-0.374614	0.557117	0.111933
0.0316702	-0.348224	0.552582	0.0997722
0.0233901	-0.321835	0.547122	0.0859872
0.0151099	-0.295445	0.540875	0.0709393
0.00682976	-0.269055	0.533973	0.0549733
-0.0014504	-0.242666	0.526543	0.0384189
-0.00973055	-0.216276	0.518693	0.0211082
-0.0180107	-0.189886	0.510528	0.00285701
-0.0262909	-0.163497	0.502146	-0.0165103
-0.034571	-0.137107	0.493643	-0.0371608
-0.0428512	-0.110717	0.485098	-0.059112
-0.0511313	-0.0843276	0.476586	-0.0823728
-0.0594115	-0.0579379	0.468179	-0.106951
-0.0676916	-0.0315482	0.459946	-0.132855
-0.0759718	-0.00515857	0.451984	-0.160092
-0.0842519	0.0212311	0.444392	-0.188666
-0.094624	0.0104667	0.437259	-0.218583
-0.106931	-0.0346598	0.430674	-0.249849
-0.119237	-0.0797863	0.424575	-0.282297
-0.131544	-0.124913	0.418893	-0.315759
-0.143851	-0.170039	0.413564	-0.350075
-0.156157	-0.215166	0.408526	-0.385091
-0.168464	-0.260292	0.403733	-0.420662
-0.180771	-0.305419	0.399139	-0.456648
-0.193078	-0.350546	0.394701	-0.492913
-0.205384	-0.395672	0.390378	-0.52933
-0.217691	-0.440799	0.386119	-0.56592
-0.229998	-0.485925	0.381875	-0.602708
-0.242304	-0.531052	0.377601	-0.639718
-0.254611	-0.576178	0.373251	-0.676974
-0.266918	-0.621305	0.36885	-0.714273
-0.279224	-0.666431	0.364426	-0.751407
-0.291531	-0.711558	0.360004	-0.788179
-0.303838	-0.756684	0.355609	-0.8244
-0.316145	-0.801811	0.351288	-0.860033
-0.328451	-0.846937	0.347085	-0.895048
-0.340758	-0.892064	0.343043	-0.929419
-0.353065	-0.93719	0.339204	-0.96312
-0.365371	-0.982317	0.33545	-0.995886
-0.377678	-1.02744	0.33166	-1.02745
-0.389985	-1.07257	0.327719	-1.05756
-0.402291	-1.1177	0.323517	-1.08598
-0.414598	-1.16282	0.31895	-1.11279
-0.426905	-1.20795	0.313917	-1.13812
-0.439212	-1.25308	0.308323	-1.16206
-0.451518	-1.2982	0.302077	-1.18472
-0.463825	-1.34333	0.295451	-1.2063
-0.476132	-1.38846	0.288724	-1.22701
-0.488438	-1.43358	0.282161	-1.24705
-0.4985	-1.46312	0.276017	-1.2666
-0.496244	-1.40712	0.270555	-1.28562
-0.493988	-1.35112	0.26603	-1.30401
-0.491732	-1.29512	0.262684	-1.32173
-0.489476	-1.23912	0.260747	-1.3387
-0.48722	-1.18312	0.260058	-1.35475
-0.484964	-1.12712	0.260444	-1.36971
-0.482708	-1.07112	0.261737	-1.38342
-0.480452	-1.01512	0.263779	-1.39571
-0.478196	-0.959122	0.266315	-1.40666
-0.47594	-0.903123	0.269099	-1.41633
-0.473684	-0.847123	0.271895	-1.4248
-0.471428	-0.791123	0.274477	-1.43213
-0.469172	-0.735123	0.276709	-1.43836
-0.466917	-0.679124	0.278464	-1.44353
-0.464661	-0.623124	0.279622	-1.44765
-0.462405	-0.567124	0.280067	-1.45077
-0.460149	-0.511125	0.279982	-1.45287
-0.457893	-0.455125	0.279555	-1.45394
-0.455637	-0.399125	0.278967	-1.45397
-0.453381	-0.343125	0.27839	-1.45293
-0.451125	-0.287126	0.277666	-1.45095
-0.448869	-0.231126	0.276624	-1.4481
-0.446613	-0.175126	0.275102	-1.44451
-0.444357	-0.119127	0.272947	-1.44026
-0.442101	-0.0631269	0.270422	-1.43553
-0.439845	-0.00712717	0.267805	-1.43053
-0.437589	0.0488725	0.265361	-1.42542
-0.435333	0.104872	0.263342	-1.42038
-0.433077	0.160872	0.261675	-1.41532
-0.430821	0.216872	0.260275	-1.41017
-0.428565	0.272871	0.25906	-1.40484
-0.426309	0.328871	0.25795	-1.39924
-0.424053	0.384871	0.256849	-1.39352
-0.406385	0.364293	0.255661	-1.38782
-0.384591	0.32321	0.254297	-1.38226
-0.362796	0.282127	0.25267	-1.37699
-0.341001	0.241044	0.250711	-1.37199
-0.319207	0.199961	0.248351	-1.36725
-0.297412	0.158878	0.245528	-1.36277
-0.275618	0.117796	0.242181	-1.35854
-0.253823	0.0767127	0.238307	-1.35455
-0.232028	0.0356298	0.233909	-1.35081
-0.210234	-0.00545305	0.228987	-1.34734
-0.188439	-0.0465359	0.223543	-1.34412
-0.166645	-0.0876188	0.217669	-1.34137
-0.14485	-0.128702	0.211455	-1.33929
-0.123055	-0.169785	0.204991	-1.33806
-0.101261	-0.210867	0.198359	-1.33789
-0.0794663	-0.25195	0.191764	-1.33885
-0.0576717	-0.293033	0.185405	-1.34102
-0.0358771	-0.334116	0.179475	-1.3445
-0.0140826	-0.375199	0.174156	-1.34935
0.00771203	-0.416282	0.169366	-1.3557
0.0295066	-0.457365	0.165012	-1.36367
0.0513012	-0.498448	0.161005	-1.37338
0.0730958	-0.53953	0.15726	-1.38495
0.0948904	-0.580613	0.15365	-1.39826
0.116685	-0.621696	0.150053	-1.41321
0.13848	-0.662779	0.146351	-1.42969
0.160274	-0.703862	0.142433	-1.44758
0.182069	-0.744945	0.138223	-1.46702
0.203863	-0.786028	0.133656	-1.4881
0.225658	-0.827111	0.128664	-1.51095
0.247452	-0.868194	0.123188	-1.53567
0.269247	-0.909276	0.117212	-1.56193
0.291042	-0.950359	0.110725	-1.58938
0.302446	-0.9535	0.103717	-1.61769
0.299701	-0.904976	0.0961788	-1.64655
0.296956	-0.856451	0.0882675	-1.67568
0.294212	-0.807927	0.0801441	-1.70482
0.291467	-0.759402	0.071962	-1.73373
0.288722	-0.710878	0.0638678	-1.76217
0.285978	-0.662353	0.0557793	-1.78992
0.283233	-0.613828	0.0476043	-1.81678
0.280488	-0.565304	0.0392548	-1.84257
0.277743	-0.516779	0.0306468	-1.86711
0.274999	-0.468255	0.0222225	-1.89085
0.272254	-0.41973	0.0144358	-1.9143
0.269509	-0.371206	0.00772	-1.93793
0.266765	-0.322681	0.00248843	-1.96217
0.26402	-0.274157	-0.00134226	-1.9868
0.261275	-0.225632	-0.00388162	-2.01156
0.258531	-0.177107	-0.00523458	-2.03619
0.255786	-0.128583	-0.00550171	-2.06045
0.253041	-0.0800584	-0.0048903	-2.08432
0.250296	-0.0315338	-0.00360546	-2.1078
0.247552	0.0169907	-0.00184318	-2.13089
0.244807	0.0655153	0.000209307	-2.15357
0.242062	0.11404	0.00239534	-2.17564
0.239318	0.162564	0.00456671	-2.19684
0.236573	0.211089	0.00658194	-2.21696
0.233828	0.259613	0.00830603	-2.23579
0.231084	0.308138	0.00970999	-2.25326
0.228339	0.356663	0.0107725	-2.2693
0.225594	0.405187	0.0114734	-2.28386
0.222849	0.453712	0.0117935	-2.29687
0.220105	0.502236	0.0118588	-2.30832
0.21736	0.550761	0.0117986	-2.31817
0.214615	0.599285	0.0117365	-2.32642
0.211846	0.644938	0.0117907	-2.33304
0.208685	0.643998	0.0118631	-2.33792
0.205523	0.643058	0.0118468	-2.34098
0.202361	0.642118	0.0116397	-2.3421
0.199199	0.641178	0.0111443	-2.34121
0.196038	0.640238	0.0104008	-2.33826
0.192876	0.639299	0.00945591	-2.33324
0.189714	0.638359	0.00835448	-2.32611
0.186552	0.637419	0.0071393	-2.31686
0.183391	0.636479	0.00579589	-2.30547
0.180229	0.635539	0.00430688	-2.29192
0.177067	0.634599	0.00265573	-2.27619
0.173906	0.633659	0.000826704	-2.25827
0.170744	0.632719	-0.00126159	-2.23843
0.167582	0.631779	-0.00369112	-2.21696
0.16442	0.630839	-0.00654	-2.19413
0.161259	0.629899	-0.0098827	-2.17022
0.158097	0.628959	-0.0137016	-2.1454
0.154935	0.628019	-0.0179741	-2.11987
0.151773	0.62708	-0.0226782	-2.0938
0.148612	0.62614	-0.027793	-2.06736
0.14545	0.6252	-0.0331435	-2.04068
0.142288	0.62426	-0.0385523	-2.01391
0.139126	0.62332	-0.0438501	-1.98719
0.135965	0.62238	-0.0488753	-1.96062
0.132803	0.62144	-0.0534846	-1.9342
0.129641	0.6205	-0.0575424	-1.9079
0.126479	0.61956	-0.060919	-1.88168
0.123318	0.61862	-0.0634912	-1.85553
0.120156	0.61768	-0.0654066	-1.8295
0.116994	0.61674	-0.0668241	-1.80366
0.113832	0.6158	-0.0678956	-1.77805
0.110671	0.614861	-0.0687662	-1.75275
0.107509	0.613921	-0.0695301	-1.72793
0.0782964	0.594921	-0.0702746	-1.70381
0.0375269	0.567909	-0.0710829	-1.68055
-0.00324261	0.540898	-0.0720343	-1.65834
-0.0440121	0.513886	-0.0731052	-1.63729
-0.0847817	0.486874	-0.0742663	-1.61751
-0.125551	0.459863	-0.0754895	-1.59908
-0.166321	0.432851	-0.0767482	-1.5821
-0.20709	0.405839	-0.0779394	-1.56666
-0.24786	0.378827	-0.0789597	-1.5528
-0.288629	0.351816	-0.0797105	-1.54061
-0.329399	0.324804	-0.0800976	-1.53015
-0.370168	0.297792	-0.0801086	-1.52137
-0.410938	0.270781	-0.0797369	-1.51423
-0.451707	0.243769	-0.0789763	-1.5087
-0.492477	0.216757	-0.0778213	-1.50472
-0.533246	0.189746	-0.0763877	-1.50219
-0.574016	0.162734	-0.0747947	-1.501
-0.614786	0.135722	-0.0731563	-1.50105
-0.655555	0.10871	-0.071581	-1.50222
-0.696325	0.0816987	-0.0700512	-1.50458
-0.737094	0.054687	-0.0685418	-1.50816
-0.777864	0.0276753	-0.0670287	-1.51302
-0.818633	0.000663625	-0.065489	-1.5192
-0.859403	-0.0263481	-0.0636581	-1.52669
-0.900172	-0.0533598	-0.0612669	-1.53551
-0.940942	-0.0803715	-0.0580584	-1.54564
-0.981711	-0.107383	-0.0537878	-1.55709
-1.02248	-0.134395	-0.0486291	-1.56961
-1.06325	-0.161407	-0.0427775	-1.583
-1.10402	-0.188418	-0.0364195	-1.59702
-1.14479	-0.21543	-0.0297331	-1.61145
-1.18556	-0.242442	-0.0229657	-1.62622
-1.22633	-0.269453	-0.0163588	-1.64124
-1.24667	-0.285044	-0.0101429	-1.65643
-1.22503	-0.277166	-0.0045379	-1.67173
-1.20339	-0.269287	0.00045557	-1.68705
-1.18175	-0.261408	0.00485198	-1.70231
-1.1601	-0.253529	0.00866531	-1.71743
-1.13846	-0.245651	0.0119091	-1.73234
-1.11682	-0.237772	0.0145853	-1.74688
-1.09518	-0.229893	0.0166953	-1.76088
-1.07354	-0.222014	0.0182406	-1.77418
-1.0519	-0.214136	0.0192228	-1.78662
-1.03026	-0.206257	0.0198195	-1.79832
-1.00862	-0.198378	0.0202132	-1.80939
-0.986974	-0.190499	0.020578	-1.81996
-0.965333	-0.182621	0.0210802	-1.83012
-0.943692	-0.174742	0.0216804	-1.83987
-0.92205	-0.166863	0.0223269	-1.84921
-0.900409	-0.158984	0.0229703	-1.8581
-0.878768	-0.151106	0.0235633	-1.86655
-0.857127	-0.143227	0.0239729	-1.87447
-0.835485	-0.135348	0.0240657	-1.88177
-0.813844	-0.127469	0.0237147	-1.88839
-0.792203	-0.11959	0.0227986	-1.89424
-0.770561	-0.111712	0.0213336	-1.89938
-0.74892	-0.103833	0.0193451	-1.90391
-0.727279	-0.0959542	0.0168574	-1.90788
-0.705638	-0.0880754	0.013894	-1.91137
-0.683996	-0.0801967	0.0105211	-1.91451
-0.662355	-0.0723179	0.00680555	-1.91744
-0.640714	-0.0644391	0.00281115	-1.92028
-0.619073	-0.0565604	-0.00140112	-1.92315
-0.597431	-0.0486816	-0.00584983	-1.92615
-0.57579	-0.0408029	-0.0105583	-1.92936
-0.554149	-0.0329241	-0.0155488	-1.93286
-0.532508	-0.0250453	-0.0208423	-1.93672
-0.513292	-0.0122602	-0.0263272	-1.94097
-0.494172	0.00071894	-0.031887	-1.94564
-0.475053	0.0136981	-0.0374106	-1.95075
-0.455933	0.0266772	-0.0427918	-1.95632
-0.436813	0.0396564	-0.0479952	-1.96235
-0.417694	0.0526355	-0.052992	-1.9688
-0.398574	0.0656146	-0.0577547	-1.97565
-0.379454	0.0785938	-0.062257	-1.98288
-0.360335	0.0915729	-0.0666276	-1.99031
-0.341215	0.104552	-0.071001	-1.99774
-0.322095	0.117531	-0.0755055	-2.005
-0.302976	0.13051	-0.0802633	-2.01192
-0.283856	0.143489	-0.085183	-2.01869
-0.264736	0.156469	-0.0901613	-2.02556
-0.245617	0.169448	-0.0950999	-2.03273
-0.226497	0.182427	-0.0999048	-2.04041
-0.207377	0.195406	-0.104497	-2.04857
-0.188258	0.208385	-0.108803	-2.05716
-0.169138	0.221364	-0.112751	-2.06611
-0.150018	0.234343	-0.116273	-2.07539
-0.130899	0.247323	-0.119384	-2.0848
-0.111779	0.260302	-0.122099	-2.09416
-0.0926593	0.273281	-0.124436	-2.10329
-0.0735397	0.28626	-0.126412	-2.11202
-0.05442	0.299239	-0.127988	-2.1204
-0.0353003	0.312218	-0.129122	-2.12852
-0.0161807	0.325197	-0.129775	-2.13643
0.00293899	0.338177	-0.12991	-2.14421
0.0220587	0.351156	-0.129601	-2.15181
0.0411783	0.364135	-0.128926	-2.15921
0.060298	0.377114	-0.127962	-2.16637
0.0794177	0.390093	-0.126781	-2.17324
0.0985373	0.403072	-0.125278	-2.17967
0.0842565	0.409092	-0.123336	-2.1855
0.0473911	0.410406	-0.120848	-2.19058
0.0105256	0.41172	-0.117708	-2.19476
-0.0263398	0.413034	-0.113884	-2.19798
-0.0632052	0.414347	-0.109349	-2.2002
-0.100071	0.415661	-0.104077	-2.20137
-0.136936	0.416975	-0.0980439	-2.20145
-0.173801	0.418289	-0.091501	-2.20046
-0.210667	0.419603	-0.084709	-2.19845
-0.247532	0.420917	-0.0779171	-2.19545
-0.284398	0.422231	-0.0713631	-2.19148
-0.321263	0.423545	-0.0650773	-2.18656
-0.358129	0.424858	-0.0590728	-2.1807
-0.394994	0.426172	-0.0533623	-2.17393
-0.431859	0.427486	-0.0479579	-2.16625
-0.468725	0.4288	-0.0427286	-2.15755
-0.50559	0.430114	-0.0375384	-2.14768
-0.542456	0.431428	-0.0322575	-2.13653
-0.579321	0.432742	-0.0267617	-2.12398
-0.616187	0.434056	-0.0211076	-2.11017
-0.653052	0.435369	-0.015363	-2.09529
-0.689917	0.436683	-0.00959261	-2.07948
-0.726783	0.437997	-0.00385835	-2.06289
-0.763648	0.439311	0.00169339	-2.04566
-0.800514	0.440625	0.00691596	-2.0279
-0.837379	0.441939	0.0116694	-2.00974
-0.874245	0.443253	0.0158204	-1.9913
-0.91111	0.444567	0.0195255	-1.9726
-0.947975	0.44588	0.022957	-1.95369
-0.984841	0.447194	0.0262798	-1.93458
-1.02171	0.448508	0.029651	-1.91532
-1.05857	0.449822	0.0329369	-1.89594
-1.09544	0.451136	0.0359871	-1.87648
-1.12432	0.447855	0.0386582	-1.85699
-1.12665	0.429296	0.0408132	-1.8375
-1.12898	0.410738	0.0425835	-1.81804
-1.13131	0.39218	0.0441156	-1.79865
-1.13364	0.373621	0.0455496	-1.77936
-1.13597	0.355063	0.0470192	-1.76021
-1.1383	0.336505	0.0484231	-1.74113
-1.14063	0.317947	0.0496459	-1.72208
-1.14296	0.299388	0.0505775	-1.703
-1.14529	0.28083	0.051113	-1.68383
-1.14762	0.262272	0.0512503	-1.66476
-1.14995	0.243713	0.0509958	-1.64598
-1.15228	0.225155	0.0503553	-1.62768
-1.15461	0.206597	0.0493348	-1.61004
-1.15694	0.188038	0.0479184	-1.59308
-1.15927	0.16948	0.0460889	-1.57679
-1.1616	0.150922	0.0438302	-1.56119
-1.16393	0.132364	0.0411272	-1.54628
-1.16627	0.113805	0.0380199	-1.53193
-1.1686	0.095247	0.0345511	-1.51802
-1.17093	0.0766887	0.0307618	-1.50444
-1.17326	0.0581303	0.0266912	-1.49105
-1.17559	0.039572	0.0224641	-1.47796
-1.17792	0.0210137	0.0182066	-1.46525
-1.18025	0.00245544	0.0140394	-1.45301
-1.18258	-0.0161029	0.0100775	-1.44134
-1.18491	-0.0346612	0.00626746	-1.43017
-1.18724	-0.0532195	0.0025445	-1.41944
-1.18957	-0.0717778	-0.00115313	-1.40909
-1.1919	-0.0903361	-0.00488443	-1.39906
-1.19423	-0.108894	-0.00868396	-1.3893
-1.19656	-0.127453	-0.0125829	-1.37975
-1.19889	-0.146011	-0.0166109	-1.37036
-1.20122	-0.164569	-0.0207963	-1.36108
-1.21272	-0.162731	-0.0250029	-1.35198
-1.22563	-0.157733	-0.0290871	-1.34316
-1.23855	-0.152734	-0.0329116	-1.33468
-1.25146	-0.147736	-0.0363457	-1.32663
-1.26438	-0.142738	-0.0393188	-1.319
-1.27729	-0.13774	-0.0417685	-1.31177
-1.29021	-0.132742	-0.0436352	-1.30493
-1.30312	-0.127743	-0.0448622	-1.29845
-1.31604	-0.122745	-0.0456129	-1.29219
-1.32895	-0.117747	-0.0460622	-1.28599
-1.34187	-0.112749	-0.0463766	-1.27969
-1.35478	-0.10775	-0.0467157	-1.27317
-1.3677	-0.102752	-0.047025	-1.26639
-1.38061	-0.097754	-0.047235	-1.25937
-1.39353	-0.0927558	-0.0472794	-1.2521
-1.40644	-0.0877576	-0.047095	-1.24458
-1.41936	-0.0827594	-0.0467518	-1.23684
-1.43227	-0.0777611	-0.0463277	-1.22889
-1.44519	-0.0727629	-0.0458975	-1.22078
-1.4581	-0.0677647	-0.0455321	-1.21252
-1.47102	-0.0627665	-0.0452236	-1.20412
-1.48393	-0.0577683	-0.0449577	-1.19559
-1.49685	-0.0527701	-0.0447207	-1.18695
-1.50976	-0.0477719	-0.0444995	-1.17819
-1.52268	-0.0427736	-0.044271	-1.16934
-1.5356	-0.0377754	-0.0440118	-1.16038
-1.54851	-0.0327772	-0.0437	-1.15134
-1.56143	-0.027779	-0.0433144	-1.14221
-1.57434	-0.0227808	-0.042824	-1.13304
-1.58726	-0.0177826	-0.0421983	-1.12385
-1.60017	-0.0127843	-0.0414083	-1.11468
-1.61309	-0.00778613	-0.0404264	-1.10557
-1.626	-0.00278792	-0.0390851	-1.09663
-1.63333	0.00489883	-0.0372125	-1.08799
-1.63508	0.0152687	-0.0346446	-1.07979
-1.63683	0.0256386	-0.0312251	-1.07213
-1.63858	0.0360085	-0.0272167	-1.06488
-1.64033	0.0463784	-0.0229068	-1.0579
-1.64208	0.0567483	-0.0185697	-1.05103
-1.64383	0.0671182	-0.0144674	-1.04414
-1.64558	0.0774881	-0.010774	-1.03715
-1.64733	0.0878581	-0.0076489	-1.03
-1.64908	0.098228	-0.00524419	-1.02262
-1.65083	0.108598	-0.00370478	-1.01494
-1.65259	0.118968	-0.00294132	-1.007
-1.65434	0.129338	-0.0028481	-0.998814
-1.65609	0.139708	-0.00332403	-0.99042
-1.65784	0.150077	-0.0042724	-0.981842
-1.65959	0.160447	-0.00560077	-0.973119
-1.66134	0.170817	-0.00722077	-0.96429
-1.66309	0.181187	-0.00904795	-0.955393
-1.66484	0.191557	-0.0110016	-0.946463
-1.66659	0.201927	-0.0129614	-0.937602
-1.66834	0.212297	-0.0148086	-0.928915
-1.67009	0.222667	-0.0164298	-0.9205
-1.67184	0.233037	-0.0177168	-0.912452
-1.67359	0.243407	-0.0187396	-0.904875
-1.67534	0.253776	-0.0195807	-0.897868
-1.67709	0.264146	-0.0203187	-0.891528
-1.67885	0.274516	-0.0210289	-0.885946
-1.6806	0.284886	-0.0217289	-0.881084
-1.68235	0.295256	-0.0224309	-0.876897
-1.6841	0.305626	-0.0231463	-0.873341
-1.68585	0.315996	-0.0238861	-0.870372
-1.6876	0.326366	-0.0246175	-0.868047
-1.68935	0.336736	-0.0253053	-0.866425
-1.68168	0.3453	-0.025916	-0.865566
-1.61374	0.342312	-0.0264173	-0.865524
-1.54579	0.339323	-0.0268545	-0.866474
-1.47784	0.336335	-0.0272774	-0.868595
-1.4099	0.333346	-0.0277338	-0.872057
-1.34195	0.330358	-0.0282692	-0.877022
-1.27401	0.327369	-0.0290889	-0.883233
-1.20606	0.324381	-0.030404	-0.89041
-1.13811	0.321392	-0.0324155	-0.898282
-1.07017	0.318404	-0.0353154	-0.906591
-1.00222	0.315415	-0.0389409	-0.915352
-0.934276	0.312426	-0.0431049	-0.924601
-0.86633	0.309438	-0.0476285	-0.934373
-0.798384	0.306449	-0.0523406	-0.9447
-0.730438	0.303461	-0.0571859	-0.955819
-0.662492	0.300472	-0.0621217	-0.967974
-0.594546	0.297484	-0.0671069	-0.981397
-0.5266	0.294495	-0.0721025	-0.99631
-0.458654	0.291507	-0.0771142	-1.01237
-0.390708	0.288518	-0.0821517	-1.02918
-0.322763	0.28553	-0.087224	-1.04638
-0.254817	0.282541	-0.09234	-1.06362
-0.186871	0.279553	-0.097443	-1.08106
-0.118925	0.276564	-0.102473	-1.09889
-0.0509787	0.273575	-0.107374	-1.11729
0.0169673	0.270587	-0.11209	-1.13645
0.0849132	0.267598	-0.116666	-1.15616
0.152859	0.26461	-0.121155	-1.1762
0.220805	0.261621	-0.125607	-1.19635
0.288751	0.258633	-0.130069	-1.21642
0.356697	0.255644	-0.134478	-1.23621
0.424643	0.252656	-0.138766	-1.25555
0.492589	0.249667	-0.142865	-1.27429
0.560535	0.246679	-0.146711	-1.29226
0.572077	0.246164	-0.1503	-1.30935
0.56675	0.246389	-0.153628	-1.32547
0.561423	0.246614	-0.156696	-1.34052
0.556095	0.246839	-0.159502	-1.35441
0.550768	0.247065	-0.161777	-1.36709
0.545441	0.24729	-0.163237	-1.37853
0.540113	0.247515	-0.163612	-1.38869
0.534786	0.24774	-0.162645	-1.39754
0.529459	0.247965	-0.160456	-1.40506
0.524131	0.248191	-0.157196	-1.41122
0.518804	0.248416	-0.153008	-1.41602
0.513477	0.248641	-0.148031	-1.41944
0.508149	0.248866	-0.142234	-1.42158
0.502822	0.249091	-0.135573	-1.42254
0.497495	0.249317	-0.128008	-1.42242
0.492167	0.249542	-0.119499	-1.4213
0.48684	0.249767	-0.110181	-1.41917
0.481513	0.249992	-0.100199	-1.41597
0.476185	0.250217	-0.0896929	-1.41167
0.470858	0.250443	-0.0787957	-1.40622
0.465531	0.250668	-0.0675697	-1.39972
0.460203	0.250893	-0.0560687	-1.39226
0.454876	0.251118	-0.0443439	-1.38393
0.449549	0.251343	-0.0324444	-1.37481
0.444222	0.251568	-0.0204707	-1.36487
0.438894	0.251794	-0.008524	-1.35405
0.433567	0.252019	0.00329891	-1.34232
0.42824	0.252244	0.0149058	-1.32962
0.422912	0.252469	0.0262087	-1.31606
0.417585	0.252694	0.0371238	-1.30173
0.412258	0.25292	0.0475709	-1.28673
0.40693	0.253145	0.0574738	-1.27115
0.401603	0.25337	0.0669748	-1.25504
0.390337	0.257595	0.0762308	-1.23842
0.370323	0.267712	0.0853915	-1.22132
0.35031	0.277829	0.0946	-1.20377
0.330297	0.287946	0.103789	-1.18584
0.310284	0.298063	0.112874	-1.16762
0.290271	0.30818	0.121775	-1.14919
0.270257	0.318296	0.130414	-1.13062
0.250244	0.328413	0.138676	-1.11195
0.230231	0.33853	0.146445	-1.09323
0.210218	0.348647	0.153612	-1.0745
0.190205	0.358764	0.160072	-1.05578
0.170191	0.368881	0.165962	-1.03703
0.150178	0.378997	0.171435	-1.01816
0.130165	0.389114	0.176639	-0.999124
0.110152	0.399231	0.181713	-0.979854
0.0901386	0.409348	0.186728	-0.96028
0.0701254	0.419465	0.191744	-0.94033
0.0501122	0.429582	0.196818	-0.91994
0.030099	0.439698	0.202004	-0.899045
0.0100858	0.449815	0.207174	-0.877843
-0.00992737	0.459932	0.212184	-0.856548
-0.0299406	0.470049	0.216899	-0.835363
-0.0499538	0.480166	0.22119	-0.814485
-0.069967	0.490283	0.225157	-0.793828
-0.0899802	0.500399	0.228921	-0.773285
-0.109993	0.510516	0.232595	-0.752751
-0.130007	0.520633	0.23629	-0.732128
-0.15002	0.53075	0.239958	-0.711525
-0.170033	0.540867	0.243541	-0.691067
-0.190046	0.550984	0.246984	-0.670873
-0.210059	0.5611	0.250231	-0.651055
-0.230073	0.571217	0.253254	-0.631654
-0.250086	0.581334	0.256027	-0.612702
-0.268683	0.590025	0.258525	-0.594229
-0.252424	0.563628	0.260723	-0.576263
-0.236165	0.53723	0.262557	-0.558791
-0.219907	0.510832	0.263961	-0.541795
-0.203648	0.484435	0.26487	-0.52526
-0.187389	0.458037	0.265224	-0.509169
-0.171131	0.431639	0.265042	-0.493465
-0.154872	0.405241	0.264346	-0.478093
-0.138613	0.378844	0.263161	-0.462996
-0.122355	0.352446	0.26151	-0.448122
-0.106096	0.326048	0.259402	-0.433312
-0.0898371	0.29965	0.256848	-0.418403
-0.0735784	0.273253	0.253857	-0.403242
-0.0573197	0.246855	0.250438	-0.387679
-0.0410609	0.220457	0.246738	-0.371789
-0.0248022	0.194059	0.242913	-0.355668
-0.00854352	0.167662	0.23911	-0.339404
0.00771519	0.141264	0.235473	-0.323084
0.0239739	0.114866	0.232103	-0.306506
0.0402326	0.0884684	0.229095	-0.289447
0.0564913	0.0620707	0.226541	-0.271697
0.07275	0.035673	0.224527	-0.253053
0.0890087	0.00927522	0.222899	-0.233634
0.105267	-0.0171225	0.221488	-0.213584
0.121526	-0.0435203	0.22013	-0.193044
0.137785	-0.069918	0.218671	-0.172144
0.154044	-0.0963157	0.217165	-0.150892
0.170302	-0.122713	0.215686	-0.129279
0.186561	-0.149111	0.214303	-0.107299
0.20282	-0.175509	0.213083	-0.0849438
0.219078	-0.201907	0.212101	-0.0622895
0.235337	-0.228304	0.211428	-0.0394158
0.251596	-0.254702	0.211134	-0.016399
0.267855	-0.2811	0.211284	0.00668792
0.224812	-0.275447	0.211769	0.0297617
0.153043	-0.254269	0.212468	0.0527416
0.0812747	-0.233091	0.213265	0.0755504
0.00950621	-0.211913	0.214049	0.0981145
-0.0622623	-0.190735	0.214704	0.120458
-0.134031	-0.169556	0.215118	0.142615
-0.205799	-0.148378	0.215183	0.164616
-0.277568	-0.1272	0.214797	0.186491
-0.349336	-0.106022	0.213906	0.208122
-0.421105	-0.0848439	0.212462	0.229379
-0.492873	-0.0636658	0.210419	0.250138
-0.564642	-0.0424877	0.207735	0.270282
-0.63641	-0.0213096	0.204476	0.289819
-0.708179	-0.000131445	0.200716	0.308771
-0.779947	0.0210467	0.196525	0.32716
-0.851716	0.0422248	0.191971	0.345005
-0.923484	0.0634029	0.187067	0.362217
-0.995253	0.084581	0.181818	0.378701
-1.06702	0.105759	0.176229	0.394366
-1.13879	0.126937	0.170306	0.409126
-1.21056	0.148115	0.164043	0.422963
-1.28233	0.169294	0.157433	0.435873
-1.3541	0.190472	0.150472	0.447848
-1.42586	0.21165	0.143152	0.458882
-1.49763	0.232828	0.13547	0.46901
-1.5694	0.254006	0.12742	0.478271
-1.64117	0.275184	0.118998	0.4867
-1.71294	0.296362	0.1102	0.494334
-1.78471	0.31754	0.101074	0.501259
-1.85647	0.338719	0.0916741	0.507566
-1.92824	0.359897	0.0820507	0.51334
-2.00001	0.381075	0.0722521	0.518663
-2.07178	0.402253	0.0623351	0.523519
-2.10187	0.406529	0.0523553	0.527884
-2.03846	0.372884	0.0423657	0.531734
-1.97504	0.339239	0.0324168	0.535047
-1.91163	0.305594	0.0224612	0.537894
-1.84822	0.27195	0.0124434	0.540356
-1.78481	0.238305	0.00231	0.54251
-1.72139	0.20466	-0.00798954	0.544427
-1.65798	0.171016	-0.0184292	0.546166
-1.59457	0.137371	-0.028976	0.547777
-1.53115	0.103726	-0.0395983	0.549311
-1.46774	0.0700813	-0.0502659	0.550816
-1.40433	0.0364366	-0.0607906	0.552162
-1.34091	0.00279182	-0.0709754	0.553208
-1.2775	-0.0308529	-0.0806322	0.553818
-1.21409	-0.0644977	-0.0895815	0.553861
-1.15067	-0.0981424	-0.0979285	0.553256
-1.08726	-0.131787	-0.105804	0.551927
-1.02385	-0.165432	-0.113333	0.549803
-0.960435	-0.199077	-0.120636	0.546816
-0.897022	-0.232721	-0.127699	0.542956
-0.833609	-0.266366	-0.134495	0.538219
-0.770196	-0.300011	-0.140999	0.532601
-0.706783	-0.333656	-0.147188	0.526099
-0.64337	-0.3673	-0.153176	0.51875
-0.579956	-0.400945	-0.159088	0.510596
-0.516543	-0.43459	-0.165044	0.501675
-0.45313	-0.468234	-0.171158	0.492025
-0.389717	-0.501879	-0.17738	0.481373
-0.326304	-0.535524	-0.183645	0.469424
-0.262891	-0.569169	-0.189889	0.455899
-0.199478	-0.602813	-0.196052	0.44053
-0.136065	-0.636458	-0.202152	0.423316
-0.0726517	-0.670103	-0.208214	0.404288
-0.00923859	-0.703748	-0.21426	0.383473
-0.0223634	-0.698948	-0.220314	0.360899
-0.0401195	-0.691823	-0.226343	0.33674
-0.0578755	-0.684697	-0.232312	0.31118
-0.0756316	-0.677572	-0.238187	0.284394
-0.0933877	-0.670446	-0.243933	0.256549
-0.111144	-0.663321	-0.249511	0.22746
-0.1289	-0.656195	-0.254877	0.196906
-0.146656	-0.64907	-0.259994	0.164681
-0.164412	-0.641944	-0.264824	0.130587
-0.182168	-0.634819	-0.269373	0.094837
-0.199924	-0.627693	-0.273653	0.0576805
-0.21768	-0.620568	-0.277675	0.0193567
-0.235436	-0.613442	-0.28145	-0.0199063
-0.253192	-0.606317	-0.285093	-0.0599168
-0.270948	-0.599191	-0.288726	-0.100495
-0.288704	-0.592066	-0.292469	-0.141468
-0.30646	-0.58494	-0.296431	-0.182673
-0.324217	-0.577815	-0.30052	-0.224033
-0.341973	-0.570689	-0.304621	-0.265483
-0.359729	-0.563564	-0.308627	-0.306962
-0.377485	-0.556438	-0.312435	-0.348412
-0.395241	-0.549313	-0.316021	-0.38971
-0.412997	-0.542188	-0.31937	-0.430732
-0.430753	-0.535062	-0.322468	-0.471359
-0.448509	-0.527937	-0.325303	-0.511476
-0.466265	-0.520811	-0.327787	-0.551097
-0.484021	-0.513686	-0.32983	-0.590247
-0.501777	-0.50656	-0.331344	-0.62895
-0.519533	-0.499435	-0.332249	-0.66723
-0.537289	-0.492309	-0.332411	-0.705097
-0.555045	-0.485184	-0.331699	-0.742558
-0.572801	-0.478058	-0.329988	-0.779619
-0.590558	-0.470933	-0.327159	-0.816289
-0.572983	-0.45549	-0.3235	-0.852334
-0.529568	-0.433964	-0.319332	-0.887502
-0.486154	-0.412439	-0.314963	-0.921554
-0.442739	-0.390913	-0.310686	-0.954264
-0.399325	-0.369388	-0.30656	-0.9856
-0.35591	-0.347862	-0.302614	-1.01556
-0.312495	-0.326337	-0.298877	-1.04412
-0.269081	-0.304811	-0.295375	-1.0713
-0.225666	-0.283286	-0.292198	-1.09711
-0.182252	-0.26176	-0.289438	-1.12158
-0.138837	-0.240235	-0.287183	-1.14472
-0.0954225	-0.218709	-0.285517	-1.16656
-0.052008	-0.197184	-0.284435	-1.18708
-0.00859339	-0.175658	-0.283924	-1.20623
0.0348212	-0.154132	-0.283969	-1.22398
0.0782357	-0.132607	-0.284556	-1.24031
0.12165	-0.111081	-0.285537	-1.25532
0.165065	-0.0895559	-0.28675	-1.26916
0.208479	-0.0680304	-0.288044	-1.28193
0.251894	-0.0465048	-0.289273	-1.29377
0.295309	-0.0249793	-0.290498	-1.30465
0.338723	-0.00345378	-0.291803	-1.31458
0.382138	0.0180718	-0.293265	-1.32352
0.425552	0.0395973	-0.294959	-1.33145
0.468967	0.0611228	-0.296946	-1.33849
0.512381	0.0826483	-0.299284	-1.34474
0.555796	0.104174	-0.302026	-1.35032
0.599211	0.125699	-0.305224	-1.35532
0.642625	0.147225	-0.308843	-1.35973
0.68604	0.16875	-0.312839	-1.3635
0.729454	0.190276	-0.31717	-1.36662
0.772869	0.211802	-0.321797	-1.36905
0.816283	0.233327	-0.326701	-1.37084
0.84695	0.244347	-0.331869	-1.37209
0.830293	0.216368	-0.337287	-1.37285
0.813636	0.188388	-0.342942	-1.37319
0.796979	0.160409	-0.348801	-1.37312
0.780321	0.13243	-0.35483	-1.37264
0.763664	0.10445	-0.360995	-1.37177
0.747007	0.0764708	-0.367264	-1.3705
0.73035	0.0484914	-0.37366	-1.36886
0.713693	0.020512	-0.380211	-1.36689
0.697036	-0.00746733	-0.386943	-1.36461
0.680378	-0.0354467	-0.393882	-1.36205
0.663721	-0.0634261	-0.401009	-1.35916
0.647064	-0.0914055	-0.408301	-1.35585
0.630407	-0.119385	-0.415737	-1.35206
0.61375	-0.147364	-0.423298	-1.34772
0.597092	-0.175344	-0.430972	-1.34286
0.580435	-0.203323	-0.438754	-1.33752
0.563778	-0.231302	-0.446636	-1.33174
0.547121	-0.259282	-0.454611	-1.32555
0.530464	-0.287261	-0.462672	-1.31896
0.513807	-0.31524	-0.470813	-1.31194
0.497149	-0.34322	-0.479028	-1.3045
0.480492	-0.371199	-0.487312	-1.29662
0.463835	-0.399179	-0.495658	-1.28832
0.447178	-0.427158	-0.504061	-1.27963
0.430521	-0.455137	-0.512517	-1.27057
0.413864	-0.483117	-0.52102	-1.26115
0.397206	-0.511096	-0.529566	-1.25139
0.380549	-0.539075	-0.53815	-1.24131
0.363892	-0.567055	-0.546767	-1.23094
0.347235	-0.595034	-0.555415	-1.22028
0.330578	-0.623014	-0.564088	-1.20935
0.313921	-0.650993	-0.572784	-1.19817
0.297263	-0.678972	-0.581498	-1.18675
0.256348	-0.670822	-0.590227	-1.1751
0.211046	-0.656138	-0.598988	-1.16324
0.165743	-0.641453	-0.607802	-1.15115
0.120441	-0.626769	-0.616687	-1.13883
0.0751387	-0.612085	-0.62566	-1.12629
0.0298364	-0.5974	-0.634697	-1.11353
-0.015466	-0.582716	-0.643768	-1.10057
-0.0607683	-0.568032	-0.652851	-1.08741
-0.106071	-0.553347	-0.661912	-1.07407
-0.151373	-0.538663	-0.670948	-1.06059
-0.196675	-0.523979	-0.679956	-1.04699
-0.241978	-0.509294	-0.688936	-1.0333
-0.28728	-0.49461	-0.697887	-1.01953
-0.332582	-0.479926	-0.706808	-1.0057
-0.377885	-0.465241	-0.715697	-0.991842
-0.423187	-0.450557	-0.724553	-0.977972
-0.468489	-0.435873	-0.733375	-0.964109
-0.513792	-0.421188	-0.742183	-0.950259
-0.559094	-0.406504	-0.750998	-0.936426
-0.604397	-0.39182	-0.759841	-0.922612
-0.649699	-0.377135	-0.768731	-0.908822
-0.695001	-0.362451	-0.777647	-0.895072
-0.740304	-0.347767	-0.78656	-0.881378
-0.785606	-0.333082	-0.795445	-0.867757
-0.830908	-0.318398	-0.804275	-0.854226
-0.876211	-0.303714	-0.813049	-0.840772
-0.921513	-0.289029	-0.821765	-0.82738
-0.966815	-0.274345	-0.830425	-0.814039
-1.01212	-0.259661	-0.839028	-0.800732
-1.05742	-0.244976	-0.847574	-0.787463
-1.10272	-0.230292	-0.856065	-0.774232
-1.14802	-0.215608	-0.864499	-0.761042
-1.19333	-0.200924	-0.872876	-0.747896
-1.22411	-0.211013	-0.881198	-0.734781
-1.23927	-0.247781	-0.889462	-0.721687
-1.25443	-0.28455	-0.897671	-0.7086
-1.26958	-0.321318	-0.905823	-0.695509
-1.28474	-0.358087	-0.91393	-0.68243
-1.29989	-0.394855	-0.922002	-0.669381
-1.31505	-0.431623	-0.930051	-0.65638
-1.3302	-0.468392	-0.938087	-0.643442
-1.34536	-0.50516	-0.946098	-0.630558
-1.36052	-0.541929	-0.954073	-0.617713
-1.37567	-0.578697	-0.961999	-0.604895
-1.39083	-0.615466	-0.969863	-0.592092
-1.40598	-0.652234	-0.977664	-0.579306
-1.42114	-0.689003	-0.985403	-0.56654
-1.43629	-0.725771	-0.993081	-0.553796
-1.45145	-0.762539	-1.0007	-0.541077
-1.46661	-0.799308	-1.00826	-0.528385
-1.48176	-0.836076	-1.01575	-0.515724
-1.49692	-0.872845	-1.02319	-0.503095
-1.51207	-0.909613	-1.03057	-0.490501
-1.52723	-0.946382	-1.03791	-0.477944
-1.54238	-0.98315	-1.04524	-0.465427
-1.55754	-1.01992	-1.05258	-0.452951
-1.5727	-1.05669	-1.05994	-0.440519
-1.58785	-1.09346	-1.06731	-0.428131
-1.60301	-1.13022	-1.07463	-0.415789
-1.61816	-1.16699	-1.08187	-0.403496
-1.63332	-1.20376	-1.08901	-0.391252
-1.64847	-1.24053	-1.09606	-0.379059
-1.66363	-1.2773	-1.10307	-0.366918
-1.67879	-1.31407	-1.11007	-0.354831
-1.69394	-1.35083	-1.1171	-0.342798
-1.7091	-1.3876	-1.12412	-0.330822
-1.72124	-1.42143	-1.1311	-0.318902
-1.71044	-1.43284	-1.138	-0.307041
-1.69964	-1.44425	-1.14479	-0.295238
-1.68885	-1.45566	-1.15147	-0.283495
-1.67805	-1.46708	-1.15807	-0.271812
-1.66725	-1.47849	-1.1646	-0.26019
-1.65645	-1.4899	-1.17106	-0.24863
-1.64566	-1.50131	-1.17748	-0.237146
-1.63486	-1.51272	-1.18386	-0.225753
-1.62406	-1.52414	-1.19022	-0.214465
-1.61326	-1.53555	-1.19656	-0.203294
-1.60247	-1.54696	-1.20288	-0.192242
-1.59167	-1.55837	-1.20916	-0.181306
-1.58087	-1.56978	-1.21539	-0.170483
-1.57007	-1.5812	-1.22157	-0.159772
-1.55928	-1.59261	-1.22768	-0.149158
-1.54848	-1.60402	-1.23373	-0.138626
-1.53768	-1.61543	-1.23972	-0.128158
-1.52688	-1.62685	-1.24566	-0.117742
-1.51609	-1.63826	-1.25154	-0.107375
-1.50529	-1.64967	-1.25736	-0.0970587
-1.49449	-1.66108	-1.26313	-0.0867939
-1.48369	-1.67249	-1.26884	-0.076581
-1.4729	-1.68391	-1.27449	-0.0664208
-1.4621	-1.69532	-1.2801	-0.0563139
-1.4513	-1.70673	-1.28565	-0.0462609
-1.4405	-1.71814	-1.29115	-0.0362625
-1.42971	-1.72955	-1.29661	-0.0263192
-1.41891	-1.74097	-1.30204	-0.0164316
-1.40811	-1.75238	-1.30746	-0.00659992
-1.39731	-1.76379	-1.31287	0.00317536
-1.38652	-1.7752	-1.31826	0.0128939
-1.37572	-1.78662	-1.32362	0.0225554
-1.36492	-1.79803	-1.32895	0.0321596
-1.33242	-1.79539	-1.33422	0.0417061
-1.29271	-1.78809	-1.33944	0.0511947
-1.253	-1.78079	-1.3446	0.0606251
-1.21329	-1.77349	-1.34972	0.0699973
-1.17358	-1.76619	-1.35478	0.079311
-1.13387	-1.75889	-1.3598	0.0885663
-1.09416	-1.75159	-1.3648	0.097763
-1.05445	-1.74429	-1.36978	0.106901
-1.01474	-1.73699	-1.37475	0.115981
-0.975032	-1.72969	-1.37971	0.125002
-0.935323	-1.72238	-1.38464	0.133964
-0.895613	-1.71508	-1.38954	0.142868
-0.855903	-1.70778	-1.39438	0.151713
-0.816194	-1.70048	-1.39916	0.160499
-0.776484	-1.69318	-1.4039	0.169226
-0.736775	-1.68588	-1.40859	0.177894
-0.697065	-1.67858	-1.41322	0.186504
-0.657355	-1.67128	-1.41781	0.195055
-0.617646	-1.66398	-1.42236	0.203547
-0.577936	-1.65668	-1.42685	0.211981
-0.538226	-1.64938	-1.4313	0.220357
-0.498517	-1.64208	-1.4357	0.228675
-0.458807	-1.63478	-1.44007	0.236936
-0.419097	-1.62748	-1.44438	0.245139
-0.379388	-1.62018	-1.44866	0.253284
-0.339678	-1.61288	-1.4529	0.261359
-0.299969	-1.60557	-1.45713	0.26935
-0.260259	-1.59827	-1.46134	0.277243
-0.220549	-1.59097	-1.46556	0.285025
-0.18084	-1.58367	-1.46977	0.292709
-0.14113	-1.57637	-1.47396	0.300314
-0.10142	-1.56907	-1.47811	0.307855
-0.0617107	-1.56177	-1.48222	0.315348
-0.0506229	-1.55708	-1.48629	0.322794
-0.0851812	-1.55654	-1.49031	0.330194
-0.11974	-1.55601	-1.49429	0.337547
-0.154298	-1.55548	-1.49823	0.344854
-0.188856	-1.55494	-1.50212	0.352115
-0.223415	-1.55441	-1.50598	0.359329
-0.257973	-1.55387	-1.5098	0.366496
-0.292531	-1.55334	-1.51357	0.373617
-0.32709	-1.55281	-1.51731	0.380691
-0.361648	-1.55227	-1.52101	0.387718
-0.396207	-1.55174	-1.52467	0.394698
-0.430765	-1.55121	-1.52829	0.401631
-0.465323	-1.55067	-1.53188	0.408518
-0.499882	-1.55014	-1.53543	0.415359
-0.53444	-1.5496	-1.53894	0.422152
-0.568998	-1.54907	-1.54242	0.4289
-0.603557	-1.54854	-1.54587	0.435601
-0.638115	-1.548	-1.54928	0.442256
-0.672673	-1.54747	-1.55266	0.448866
-0.707232	-1.54694	-1.55601	0.455429
-0.74179	-1.5464	-1.55932	0.461946
-0.776349	-1.54587	-1.5626	0.468418
-0.810907	-1.54533	-1.56585	0.474845
-0.845465	-1.5448	-1.56907	0.481226
-0.880024	-1.54427	-1.57226	0.487561
-0.914582	-1.54373	-1.57542	0.493851
-0.94914	-1.5432	-1.57855	0.500095
-0.983699	-1.54266	-1.58165	0.506295
-1.01826	-1.54213	-1.58472	0.51245
-1.05282	-1.5416	-1.58777	0.51856
-1.08737	-1.54106	-1.59078	0.524627
-1.12193	-1.54053	-1.59377	0.53065
-1.15649	-1.54	-1.59673	0.536628
-1.19024	-1.53941	-1.59966	0.542564
-1.18449	-1.53635	-1.60257	0.548456
-1.17874	-1.53329	-1.60545	0.554305
-1.17299	-1.53023	-1.60831	0.560111
-1.16725	-1.52717	-1.61114	0.565874
-1.1615	-1.52411	-1.61395	0.571595
-1.15575	-1.52105	-1.61673	0.577273
-1.15	-1.518	-1.61948	0.582909
-1.14425	-1.51494	-1.62222	0.588504
-1.1385	-1.51188	-1.62492	0.594057
-1.13275	-1.50882	-1.62761	0.599568
-1.127	-1.50576	-1.63028	0.605012
-1.12125	-1.5027	-1.63295	0.61036
-1.1155	-1.49964	-1.63562	0.615585
-1.10975	-1.49658	-1.63832	0.620662
-1.104	-1.49352	-1.64103	0.625617
-1.09826	-1.49046	-1.64373	0.630485
-1.09251	-1.4874	-1.64642	0.635298
-1.08676	-1.48434	-1.64908	0.640088
-1.08101	-1.48128	-1.65171	0.644856
-1.07526	-1.47822	-1.65431	0.649603
-1.06951	-1.47516	-1.65689	0.654329
-1.06376	-1.47211	-1.65943	0.659033
-1.05801	-1.46905	-1.66195	0.663715
-1.05226	-1.46599	-1.66445	0.668373
-1.04651	-1.46293	-1.66692	0.673009
-1.04076	-1.45987	-1.66936	0.677621
-1.03501	-1.45681	-1.67179	0.682209
-1.02926	-1.45375	-1.67421	0.686774
-1.02352	-1.45069	-1.67665	0.691314
-1.01777	-1.44763	-1.6791	0.69583
-1.01202	-1.44457	-1.68156	0.700308
-1.00627	-1.44151	-1.68401	0.704733
-1.00052	-1.43845	-1.68645	0.709093
-1.00715	-1.43476	-1.68886	0.713373
-1.02031	-1.43073	-1.69124	0.717587
-1.03347	-1.4267	-1.69359	0.721752
-1.04663	-1.42267	-1.69592	0.725883
-1.05979	-1.41864	-1.69821	0.729996
-1.07296	-1.41462	-1.70048	0.734092
-1.08612	-1.41059	-1.70273	0.738172
-1.09928	-1.40656	-1.70495	0.742235
-1.11244	-1.40253	-1.70714	0.746279
-1.1256	-1.3985	-1.70931	0.750306
-1.13876	-1.39447	-1.71145	0.754313
-1.15192	-1.39044	-1.71357	0.758301
-1.16508	-1.38642	-1.71567	0.76227
-1.17824	-1.38239	-1.71774	0.766219
-1.19141	-1.37836	-1.71979	0.770148
-1.20457	-1.37433	-1.72182	0.774057
-1.21773	-1.3703	-1.72382	0.777946
-1.23089	-1.36627	-1.72582	0.781813
-1.24405	-1.36224	-1.72781	0.78566
-1.25721	-1.35822	-1.72982	0.789486
-1.27037	-1.35419	-1.73184	0.79329
-1.28353	-1.35016	-1.73389	0.797072
-1.2967	-1.34613	-1.73593	0.800832
-1.30986	-1.3421	-1.73795	0.80457
-1.32302	-1.33807	-1.73995	0.808287
-1.33618	-1.33404	-1.74193	0.811981
-1.34934	-1.33002	-1.74388	0.815653
-1.3625	-1.32599	-1.74581	0.819302
-1.37566	-1.32196	-1.74771	0.82293
-1.38882	-1.31793	-1.74958	0.826535
-1.40198	-1.3139	-1.75144	0.830117
-1.41515	-1.30987	-1.75327	0.833677
-1.42831	-1.30584	-1.75508	0.837215
-1.43527	-1.30201	-1.75686	0.840729
-1.42699	-1.29866	-1.75863	0.84422
-1.4187	-1.29532	-1.76037	0.847689
-1.41042	-1.29197	-1.76209	0.851135
-1.40214	-1.28862	-1.7638	0.854545
-1.39386	-1.28528	-1.76552	0.857906
-1.38558	-1.28193	-1.76725	0.861204
-1.3773	-1.27858	-1.769	0.864424
-1.36902	-1.27523	-1.77076	0.867582
-1.36074	-1.27189	-1.77253	0.870693
-1.35246	-1.26854	-1.77429	0.873774
-1.34418	-1.26519	-1.77602	0.876839
-1.3359	-1.26184	-1.77772	0.879892
-1.32762	-1.2585	-1.77941	0.88293
-1.31934	-1.25515	-1.78107	0.885955
-1.31106	-1.2518	-1.7827	0.888966
-1.30278	-1.24845	-1.78432	0.891962
-1.2945	-1.24511	-1.78591	0.894943
-1.28622	-1.24176	-1.78748	0.89791
-1.27794	-1.23841	-1.78903	0.900862
-1.26966	-1.23506	-1.79055	0.903799
-1.26138	-1.23172	-1.79203	0.90672
-1.2531	-1.22837	-1.79345	0.909626
-1.24482	-1.22502	-1.79482	0.912517
-1.23654	-1.22167	-1.79615	0.915391
-1.22826	-1.21833	-1.79749	0.918249
-1.21998	-1.21498	-1.79887	0.921091
-1.2117	-1.21163	-1.80033	0.923917
-1.20342	-1.20828	-1.80184	0.926727
-1.19514	-1.20494	-1.80337	0.92952
-1.18686	-1.20159	-1.80492	0.932297
-1.17858	-1.19824	-1.80643	0.935058
-1.1703	-1.1949	-1.80794	0.937801
-1.16202	-1.19155	-1.80945	0.940528
-1.1483	-1.19507	-1.81096	0.943237
-1.13413	-1.19915	-1.8125	0.94593
-1.11996	-1.20324	-1.81404	0.948606
-1.10579	-1.20733	-1.81558	0.951266
-1.09162	-1.21141	-1.81711	0.953909
-1.07746	-1.2155	-1.81861	0.956535
-1.06329	-1.21959	-1.82009	0.959144
-1.04912	-1.22367	-1.82153	0.961736
-1.03495	-1.22776	-1.82296	0.964312
-1.02078	-1.23185	-1.82435	0.966871
-1.00661	-1.23593	-1.82574	0.969412
-0.992444	-1.24002	-1.82712	0.971937
-0.978275	-1.24411	-1.82851	0.974445
-0.964107	-1.24819	-1.82992	0.976936
-0.949938	-1.25228	-1.83135	0.97941
-0.93577	-1.25636	-1.83277	0.981867
-0.921601	-1.26045	-1.83418	0.984308
-0.907433	-1.26454	-1.83556	0.986731
-0.893264	-1.26862	-1.83691	0.989138
-0.879095	-1.27271	-1.83824	0.991528
-0.864927	-1.2768	-1.83955	0.993902
-0.850758	-1.28088	-1.84083	0.996258
-0.83659	-1.28497	-1.84209	0.998599
-0.822421	-1.28906	-1.84332	1.00092
-0.808253	-1.29314	-1.84453	1.00323
-0.794084	-1.29723	-1.84572	1.00552
-0.779916	-1.30131	-1.84689	1.0078
-0.765747	-1.3054	-1.84804	1.01005
-0.751578	-1.30949	-1.84917	1.0123
-0.73741	-1.31357	-1.85028	1.01452
-0.723241	-1.31766	-1.85138	1.01673
-0.709073	-1.32175	-1.85245	1.01893
-0.694904	-1.32583	-1.85351	1.0211
-0.689126	-1.32146	-1.85455	1.02327
-0.689978	-1.31039	-1.85557	1.02541
-0.690831	-1.29933	-1.85657	1.02754
-0.691684	-1.28826	-1.85756	1.02966
-0.692536	-1.2772	-1.85854	1.03176
-0.693389	-1.26613	-1.85951	1.03384
-0.694242	-1.25507	-1.86049	1.03591
-0.695094	-1.244	-1.86149	1.03796
-0.695947	-1.23294	-1.86251	1.04
-0.6968	-1.22187	-1.86356	1.04202
-0.697652	-1.21081	-1.86461	1.04403
-0.698505	-1.19974	-1.86565	1.04602
-0.699358	-1.18868	-1.86667	1.048
-0.70021	-1.17761	-1.86769	1.04996
-0.701063	-1.16655	-1.86871	1.05191
-0.701916	-1.15548	-1.86974	1.05384
-0.702768	-1.14442	-1.87079	1.05576
-0.703621	-1.13335	-1.87186	1.05766
-0.704474	-1.12229	-1.87294	1.05955
-0.705326	-1.11122	-1.874	1.06143
-0.706179	-1.10016	-1.87504	1.06329
-0.707032	-1.08909	-1.87607	1.06514
-0.707884	-1.07803	-1.87709	1.06697
-0.708737	-1.06696	-1.87813	1.06879
-0.70959	-1.0559	-1.87919	1.07059
-0.710442	-1.04483	-1.88026	1.07238
-0.711295	-1.03377	-1.88133	1.07416
-0.712148	-1.0227	-1.88239	1.07593
-0.713	-1.01164	-1.88342	1.07768
-0.713853	-1.00057	-1.88443	1.07941
-0.714706	-0.989507	-1.88542	1.08114
-0.715558	-0.978442	-1.88638	1.08285
-0.716411	-0.967377	-1.88732	1.08454
-0.714363	-0.955274	-1.88823	1.08622
-0.700199	-0.938835	-1.88913	1.08785
-0.686035	-0.922396	-1.89	1.08943
-0.671872	-0.905957	-1.89086	1.09094
-0.657708	-0.889518	-1.89168	1.0924
-0.643544	-0.873079	-1.89247	1.09382
-0.629381	-0.85664	-1.8932	1.09522
-0.615217	-0.840201	-1.89388	1.09662
-0.601053	-0.823761	-1.89452	1.09801
-0.58689	-0.807322	-1.89514	1.0994
-0.572726	-0.790883	-1.89577	1.10079
-0.558563	-0.774444	-1.89644	1.10218
-0.544399	-0.758005	-1.89714	1.10356
-0.530235	-0.741566	-1.89788	1.10493
-0.516072	-0.725127	-1.89864	1.10631
-0.501908	-0.708688	-1.89944	1.10767
-0.487744	-0.692249	-1.90025	1.10904
-0.473581	-0.67581	-1.90107	1.11039
-0.459417	-0.659371	-1.90188	1.11175
-0.445253	-0.642932	-1.90268	1.11309
-0.43109	-0.626493	-1.90345	1.11443
-0.416926	-0.610054	-1.9042	1.11577
-0.402762	-0.593615	-1.90494	1.1171
-0.388599	-0.577176	-1.90566	1.11842
-0.374435	-0.560737	-1.90637	1.11974
-0.360272	-0.544298	-1.90708	1.12105
-0.346108	-0.527859	-1.90781	1.12236
-0.331944	-0.51142	-1.90857	1.12366
-0.317781	-0.494981	-1.90937	1.12495
-0.303617	-0.478542	-1.91021	1.12623
-0.289453	-0.462103	-1.91111	1.12751
-0.27529	-0.445664	-1.91208	1.12879
-0.261126	-0.429225	-1.91309	1.13005
-0.246962	-0.412785	-1.91411	1.13131
-0.243463	-0.420931	-1.91513	1.13256
-0.242181	-0.434189	-1.91612	1.1338
-0.240899	-0.447447	-1.91708	1.13504
-0.239618	-0.460706	-1.91801	1.13627
-0.238336	-0.473964	-1.9189	1.13749
-0.237054	-0.487222	-1.91977	1.1387
-0.235773	-0.500481	-1.92061	1.13991
-0.234491	-0.513739	-1.92142	1.14111
-0.233209	-0.526997	-1.9222	1.1423
-0.231928	-0.540256	-1.92296	1.14349
-0.230646	-0.553514	-1.9237	1.14466
-0.229364	-0.566772	-1.92441	1.14583
-0.228083	-0.580031	-1.9251	1.147
-0.226801	-0.593289	-1.92576	1.14815
-0.225519	-0.606547	-1.92641	1.1493
-0.224238	-0.619805	-1.92703	1.15044
-0.222956	-0.633064	-1.92763	1.15157
-0.221674	-0.646322	-1.92822	1.1527
-0.220392	-0.65958	-1.92879	1.15382
-0.219111	-0.672839	-1.92934	1.15493
-0.217829	-0.686097	-1.92987	1.15603
-0.216547	-0.699355	-1.93039	1.15713
-0.215266	-0.712614	-1.93089	1.15822
-0.213984	-0.725872	-1.93138	1.1593
-0.212702	-0.73913	-1.93185	1.16037
-0.211421	-0.752389	-1.93231	1.16144
-0.210139	-0.765647	-1.93275	1.1625
-0.208857	-0.778905	-1.93319	1.16355
-0.207576	-0.792164	-1.9336	1.1646
-0.206294	-0.805422	-1.93401	1.16563
-0.205012	-0.81868	-1.93441	1.16666
-0.20373	-0.831939	-1.93479	1.16769
-0.202449	-0.845197	-1.93516	1.1687
-0.208321	-0.853512	-1.93553	1.16971
-0.222509	-0.856082	-1.93588	1.17071
-0.236698	-0.858652	-1.93622	1.17171
-0.250886	-0.861222	-1.93655	1.1727
-0.265074	-0.863792	-1.93688	1.17368
-0.279262	-0.866362	-1.93719	1.17465
-0.29345	-0.868932	-1.9375	1.17562
-0.307638	-0.871502	-1.9378	1.17658
-0.321826	-0.874071	-1.93809	1.17753
-0.336014	-0.876641	-1.93838	1.17848
-0.350202	-0.879211	-1.93865	1.17941
-0.36439	-0.881781	-1.93892	1.18034
-0.378579	-0.884351	-1.93919	1.18127
-0.392767	-0.886921	-1.93943	1.18219
-0.406955	-0.889491	-1.93965	1.1831
-0.421143	-0.892061	-1.93983	1.184
-0.435331	-0.894631	-1.93996	1.1849
-0.449519	-0.897201	-1.94006	1.18579
-0.463707	-0.899771	-1.94016	1.18667
-0.477895	-0.90234	-1.94028	1.18755
-0.492083	-0.90491	-1.94044	1.18842
-0.506272	-0.90748	-1.94065	1.18929
-0.52046	-0.91005	-1.9409	1.19014
-0.534648	-0.91262	-1.94119	1.191
-0.548836	-0.91519	-1.94152	1.19184
-0.563024	-0.91776	-1.94187	1.19268
-0.577212	-0.92033	-1.94224	1.19351
-0.5914	-0.9229	-1.94262	1.19434
-0.605588	-0.92547	-1.94298	1.19516
-0.619776	-0.92804	-1.94333	1.19597
-0.633964	-0.930609	-1.94366	1.19678
-0.648153	-0.933179	-1.94399	1.19758
-0.662341	-0.935749	-1.9443	1.19838
-0.673724	-0.938024	-1.94461	1.19916
-0.659022	-0.937557	-1.9449	1.19995
-0.644321	-0.937089	-1.94519	1.20072
-0.629619	-0.936621	-1.94546	1.20149
-0.614917	-0.936154	-1.94572	1.20226
-0.600216	-0.935686	-1.94598	1.20301
-0.585514	-0.935218	-1.94623	1.20377
-0.570813	-0.934751	-1.94646	1.20451
-0.556111	-0.934283	-1.94669	1.20526
-0.54141	-0.933815	-1.94692	1.20599
-0.526708	-0.933348	-1.94713	1.20672
-0.512007	-0.93288	-1.94734	1.20745
-0.497305	-0.932412	-1.94754	1.20816
-0.482604	-0.931945	-1.94774	1.20888
-0.467902	-0.931477	-1.94793	1.20958
-0.4532	-0.931009	-1.94811	1.21029
-0.438499	-0.930542	-1.94829	1.21098
-0.423797	-0.930074	-1.94846	1.21167
-0.409096	-0.929606	-1.94863	1.21236
-0.394394	-0.929139	-1.94879	1.21304
-0.379693	-0.928671	-1.94895	1.21372
-0.364991	-0.928203	-1.94914	1.21439
-0.35029	-0.927736	-1.94935	1.21505
-0.335588	-0.927268	-1.9496	1.21571
-0.320886	-0.9268	-1.94987	1.21637
-0.306185	-0.926333	-1.95017	1.21702
-0.291483	-0.925865	-1.95046	1.21766
-0.276782	-0.925397	-1.95074	1.2183
-0.26208	-0.92493	-1.95102	1.21893
-0.247379	-0.924462	-1.95128	1.21956
-0.232677	-0.923994	-1.95153	1.22019
-0.217976	-0.923527	-1.95178	1.22081
-0.203274	-0.923059	-1.95201	1.22142
-0.188572	-0.922591	-1.95223	1.22203
-0.186444	-0.901463	-1.95245	1.22264
-0.188925	-0.872761	-1.95265	1.22324
-0.191407	-0.844058	-1.95286	1.22384
-0.193888	-0.815355	-1.95308	1.22443
-0.196369	-0.786653	-1.95333	1.22501
-0.19885	-0.75795	-1.95361	1.2256
-0.201331	-0.729247	-1.95393	1.22617
-0.203813	-0.700545	-1.95428	1.22675
-0.206294	-0.671842	-1.95467	1.22732
-0.208775	-0.643139	-1.95508	1.22788
-0.211256	-0.614437	-1.95551	1.22844
-0.213738	-0.585734	-1.95595	1.22899
-0.216219	-0.557032	-1.95638	1.22955
-0.2187	-0.528329	-1.9568	1.23009
-0.221181	-0.499626	-1.95719	1.23064
-0.223663	-0.470924	-1.95757	1.23117
-0.226144	-0.442221	-1.95793	1.23171
-0.228625	-0.413518	-1.95827	1.23224
-0.231106	-0.384816	-1.9586	1.23277
-0.233588	-0.356113	-1.95891	1.23329
-0.236069	-0.327411	-1.9592	1.23381
-0.23855	-0.298708	-1.95949	1.23432
-0.241031	-0.270005	-1.95975	1.23483
-0.243513	-0.241303	-1.96001	1.23534
-0.245994	-0.2126	-1.96025	1.23584
-0.248475	-0.183897	-1.96048	1.23634
-0.250956	-0.155195	-1.9607	1.23683
-0.253437	-0.126492	-1.96091	1.23732
-0.255919	-0.0977896	-1.96111	1.23781
-0.2584	-0.0690869	-1.96129	1.23829
-0.260881	-0.0403843	-1.96147	1.23877
-0.263362	-0.0116817	-1.96164	1.23924
-0.265844	0.017021	-1.9618	1.23972
-0.266957	0.0442016	-1.96195	1.24018
-0.265705	0.06875	-1.96209	1.24064
-0.264452	0.0932984	-1.96222	1.24106
-0.2632	0.117847	-1.96235	1.24143
-0.261948	0.142395	-1.96247	1.24175
-0.260696	0.166944	-1.96259	1.24203
-0.259443	0.191492	-1.96272	1.24227
-0.258191	0.21604	-1.96289	1.24251
-0.256939	0.240589	-1.96308	1.24275
-0.255686	0.265137	-1.96331	1.24299
-0.254434	0.289685	-1.96355	1.24325
-0.253182	0.314234	-1.96379	1.2435
-0.25193	0.338782	-1.96401	1.24376
-0.250677	0.363331	-1.96423	1.24403
-0.249425	0.387879	-1.96443	1.2443
-0.248173	0.412427	-1.96462	1.24457
-0.24692	0.436976	-1.9648	1.24485
-0.245668	0.461524	-1.96492	1.24513
-0.244416	0.486072	-1.96492	1.24542
-0.243164	0.510621	-1.96475	1.2457
-0.241911	0.535169	-1.96436	1.24599
-0.240659	0.559718	-1.9637	1.24629
-0.239407	0.584266	-1.96272	1.24658
-0.238154	0.608814	-1.96139	1.24688
-0.236902	0.633363	-1.95965	1.24718
-0.23565	0.657911	-1.9575	1.24748
-0.234398	0.682459	-1.95496	1.24779
-0.233145	0.707008	-1.95203	1.24809
-0.231893	0.731556	-1.94872	1.2484
-0.230641	0.756105	-1.94507	1.24871
-0.229388	0.780653	-1.94114	1.24901
-0.228136	0.805201	-1.93697	1.24933
-0.226884	0.82975	-1.93261	1.24964
-0.225621	0.85427	-1.92792	1.24975
-0.213479	0.850605	-1.92269	1.24943
-0.201338	0.846939	-1.91677	1.24846
-0.189196	0.843274	-1.90998	1.24664
-0.177055	0.839609	-1.90244	1.24402
-0.164913	0.835944	-1.89432	1.24072
-0.152772	0.832278	-1.88577	1.23684
-0.140631	0.828613	-1.87695	1.23249
-0.128489	0.824948	-1.86786	1.22756
-0.116348	0.821283	-1.85849	1.22188
-0.104206	0.817617	-1.84881	1.21532
-0.0920647	0.813952	-1.8388	1.20774
-0.0799232	0.810287	-1.82862	1.19922
-0.0677818	0.806622	-1.81841	1.18988
-0.0556403	0.802956	-1.80834	1.17983
-0.0434989	0.799291	-1.79855	1.1692
-0.0313574	0.795626	-1.78903	1.15792
-0.019216	0.791961	-1.77972	1.14593
-0.0070745	0.788296	-1.77056	1.13316
0.00506695	0.78463	-1.7615	1.11955
0.0172084	0.780965	-1.75214	1.10509
0.0293499	0.7773	-1.74205	1.08979
0.0414913	0.773635	-1.73079	1.07368
0.0536328	0.769969	-1.71797	1.05676
0.0657742	0.766304	-1.70356	1.03912
0.0779157	0.762639	-1.68762	1.02086
0.0900571	0.758974	-1.6702	1.00207
0.102199	0.755308	-1.65135	0.982836
0.11434	0.751643	-1.63129	0.963273
0.126482	0.747978	-1.61027	0.94349
0.138623	0.744313	-1.58854	0.923592
0.150764	0.740647	-1.56631	0.90368
0.162906	0.736982	-1.54389	0.883826
0.175047	0.733317	-1.52157	0.864091
0.193926	0.71951	-1.49964	0.844536
0.216666	0.699891	-1.47838	0.825219
0.239406	0.680271	-1.45786	0.806106
0.262146	0.660651	-1.43815	0.787149
0.284886	0.641031	-1.4193	0.768302
0.307626	0.621411	-1.40135	0.749521
0.330367	0.601792	-1.38409	0.730751
0.353107	0.582172	-1.36726	0.711937
0.375847	0.562552	-1.3506	0.693027
0.398587	0.542932	-1.33388	0.673973
0.421327	0.523312	-1.31681	0.654813
0.444067	0.503693	-1.2991	0.635604
0.466807	0.484073	-1.28048	0.616398
0.489548	0.464453	-1.26069	0.597244
0.512288	0.444833	-1.23977	0.578255
0.535028	0.425213	-1.21782	0.559546
0.557768	0.405594	-1.19492	0.54123
0.580508	0.385974	-1.17115	0.523415
0.603248	0.366354	-1.14647	0.506052
0.625988	0.346734	-1.12078	0.489067
0.648729	0.327114	-1.09402	0.472387
0.671469	0.307495	-1.0661	0.455945
0.694209	0.287875	-1.03742	0.439725
0.716949	0.268255	-1.0084	0.423721
0.739689	0.248635	-0.979481	0.407929
0.762429	0.229015	-0.951061	0.392343
0.78517	0.209396	-0.923182	0.376822
0.80791	0.189776	-0.895817	0.361202
0.83065	0.170156	-0.868937	0.34533
0.85339	0.150536	-0.842518	0.329056
0.87613	0.130916	-0.816396	0.312378
0.89887	0.111297	-0.790389	0.295319
0.92161	0.0916769	-0.764321	0.277901
0.935363	0.0870012	-0.738027	0.260146
0.924849	0.122674	-0.711545	0.242112
0.914335	0.158348	-0.684951	0.223862
0.903821	0.194021	-0.658316	0.205456
0.893307	0.229694	-0.63171	0.18695
0.882793	0.265367	-0.605148	0.168525
0.872279	0.301041	-0.578637	0.150376
0.861765	0.336714	-0.552182	0.13269
0.851251	0.372387	-0.525789	0.115645
0.840736	0.40806	-0.499473	0.0990736
0.830222	0.443734	-0.47325	0.0827509
0.819708	0.479407	-0.447136	0.0664617
0.809194	0.51508	-0.421144	0.0500009
0.79868	0.550753	-0.395407	0.0334342
0.788166	0.586427	-0.370075	0.0168758
0.777652	0.6221	-0.345289	0.000434501
0.767138	0.657773	-0.321186	-0.0157855
0.756624	0.693446	-0.297522	-0.0318097
0.74611	0.72912	-0.273989	-0.0476868
0.735596	0.764793	-0.250292	-0.0634636
0.725082	0.800466	-0.226152	-0.0791849
0.714568	0.836139	-0.201626	-0.0948311
0.704054	0.871813	-0.176833	-0.110371
0.69354	0.907486	-0.151887	-0.125775
0.683026	0.943159	-0.126896	-0.141015
0.672512	0.978832	-0.101856	-0.15615
0.661998	1.01451	-0.076742	-0.171256
0.651484	1.05018	-0.0515285	-0.186404
0.64097	1.08585	-0.0261925	-0.201663
0.630456	1.12153	-0.00101687	-0.217046
0.619941	1.1572	0.0236679	-0.23256
0.609427	1.19287	0.0475467	-0.248208
0.598913	1.22855	0.0703186	-0.263995
0.588399	1.26422	0.0921004	-0.279986
0.532478	1.27685	0.113084	-0.296258
0.471784	1.28705	0.133452	-0.312881
0.411091	1.29725	0.153379	-0.329925
0.350397	1.30746	0.172946	-0.34728
0.289704	1.31766	0.192208	-0.364808
0.22901	1.32787	0.211222	-0.382376
0.168317	1.33807	0.23004	-0.399859
0.107623	1.34828	0.248604	-0.417247
0.0469298	1.35848	0.266838	-0.434555
-0.0137637	1.36869	0.284668	-0.451795
-0.0744572	1.37889	0.302026	-0.468982
-0.135151	1.3891	0.318845	-0.486113
-0.195844	1.3993	0.335062	-0.503188
-0.256538	1.40951	0.350617	-0.520203
-0.317231	1.41971	0.365452	-0.537156
-0.377925	1.42992	0.379643	-0.554094
-0.438618	1.44012	0.393283	-0.571074
-0.499312	1.45033	0.406465	-0.588147
-0.560005	1.46053	0.419276	-0.605364
-0.620699	1.47074	0.431917	-0.622537
-0.681392	1.48094	0.444606	-0.639438
-0.742085	1.49115	0.457548	-0.655852
-0.802779	1.50135	0.470941	-0.671573
-0.863472	1.51156	0.484931	-0.686577
-0.924166	1.52176	0.499655	-0.700878
-0.984859	1.53197	0.515238	-0.714489
-1.04555	1.54217	0.531802	-0.727422
-1.10625	1.55238	0.549042	-0.739725
-1.16694	1.56258	0.566578	-0.751455
-1.22763	1.57279	0.584051	-0.762662
-1.28833	1.58299	0.601116	-0.773398
-1.34902	1.5932	0.617681	-0.783672
-1.40971	1.6034	0.633704	-0.793489
-1.46071	1.58908	0.649146	-0.80285
-1.50342	1.55383	0.663969	-0.811759
-1.54613	1.51859	0.678216	-0.820329
-1.58885	1.48334	0.691945	-0.828692
-1.63156	1.44809	0.705209	-0.836974
-1.67427	1.41284	0.718063	-0.845298
-1.71699	1.37759	0.730605	-0.85343
-1.7597	1.34234	0.74294	-0.86108
-1.80242	1.30709	0.755169	-0.867968
-1.84513	1.27184	0.767386	-0.873828
-1.88784	1.2366	0.779752	-0.878606
-1.93056	1.20135	0.792432	-0.88229
-1.97327	1.1661	0.805587	-0.884867
-2.01598	1.13085	0.819367	-0.886329
-2.0587	1.0956	0.833545	-0.886765
-2.10141	1.06035	0.847827	-0.886281
-2.14413	1.0251	0.861933	-0.884978
-2.18684	0.989854	0.875596	-0.882954
-2.22955	0.954605	0.888785	-0.880289
-2.27227	0.919356	0.901518	-0.877057
-2.31498	0.884108	0.913812	-0.87333
-2.35769	0.848859	0.925682	-0.869177
-2.40041	0.81361	0.93692	-0.864687
-2.44312	0.778361	0.94728	-0.859951
-2.48583	0.743113	0.956527	-0.855057
-2.52855	0.707864	0.964438	-0.850087
-2.57126	0.672615	0.971132	-0.844986
-2.61398	0.637366	0.976792	-0.839671
-2.65669	0.602118	0.981594	-0.834064
-2.6994	0.566869	0.985704	-0.828091
-2.74212	0.53162	0.989507	-0.821829
-2.78483	0.496371	0.993417	-0.815382
-2.82754	0.461123	0.997827	-0.808849
-2.85546	0.431517	1.00312	-0.802327
-2.81323	0.42867	1.00939	-0.795956
-2.771	0.425823	1.01669	-0.789879
-2.72877	0.422976	1.02508	-0.784235
-2.68654	0.420129	1.03458	-0.779154
-2.64432	0.417282	1.04487	-0.774637
-2.60209	0.414435	1.05556	-0.770661
-2.55986	0.411588	1.06627	-0.767201
-2.51763	0.408741	1.07665	-0.764236
-2.4754	0.405894	1.08652	-0.761744
-2.43317	0.403047	1.09577	-0.759705
-2.39094	0.4002	1.10428	-0.758098
-2.34871	0.397353	1.11194	-0.756905
-2.30648	0.394506	1.11885	-0.756279
-2.26425	0.391659	1.12515	-0.756404
-2.22202	0.388812	1.13097	-0.757454
-2.17979	0.385965	1.13643	-0.759597
-2.13756	0.383118	1.14174	-0.762855
-2.09533	0.380271	1.1471	-0.76722
-2.0531	0.377424	1.1527	-0.772688
-2.01087	0.374577	1.15874	-0.779249
-1.96864	0.37173	1.16528	-0.786874
-1.92642	0.368883	1.17235	-0.795526
-1.88419	0.366036	1.17998	-0.805171
-1.84196	0.363189	1.18821	-0.815776
-1.79973	0.360342	1.19688	-0.827383
-1.7575	0.357495	1.20583	-0.840048
-1.71527	0.354648	1.21488	-0.853822
-1.67304	0.351801	1.22388	-0.868757
-1.63081	0.348954	1.23274	-0.884924
-1.58858	0.346107	1.24139	-0.902396
-1.54635	0.34326	1.24976	-0.921244
-1.50412	0.340413	1.2578	-0.941533
-1.46189	0.337566	1.26549	-0.963289
-1.43706	0.350185	1.27282	-0.986529
-1.41633	0.36646	1.27977	-1.01127
-1.39561	0.382734	1.28635	-1.03752
-1.37488	0.399009	1.2926	-1.06538
-1.35416	0.415284	1.29861	-1.09497
-1.33344	0.431558	1.30443	-1.1264
-1.31271	0.447833	1.31014	-1.15975
-1.29199	0.464108	1.31562	-1.19485
-1.27127	0.480382	1.32069	-1.23146
-1.25054	0.496657	1.32523	-1.26934
-1.22982	0.512931	1.32909	-1.30829
-1.20909	0.529206	1.33229	-1.34841
-1.18837	0.545481	1.33494	-1.38988
-1.16765	0.561755	1.33708	-1.43285
-1.14692	0.57803	1.3388	-1.47749
-1.1262	0.594305	1.34011	-1.52378
-1.10548	0.610579	1.34104	-1.57165
-1.08475	0.626854	1.34161	-1.62106
-1.06403	0.643129	1.34183	-1.67194
-1.0433	0.659403	1.34191	-1.72413
-1.02258	0.675678	1.34213	-1.77746
-1.00186	0.691952	1.34271	-1.83175
-0.981133	0.708227	1.34388	-1.88683
-0.96041	0.724502	1.34562	-1.94248
-0.939686	0.740776	1.34784	-1.99842
-0.918962	0.757051	1.35046	-2.05443
-0.898238	0.773326	1.3534	-2.11028
-0.877515	0.7896	1.35644	-2.16555
-0.856791	0.805875	1.35934	-2.21981
-0.836067	0.822149	1.36187	-2.27263
-0.815343	0.838424	1.36381	-2.32363
-0.794619	0.854699	1.36509	-2.37272
-0.773896	0.870973	1.36569	-2.4199
-0.750905	0.888194	1.36557	-2.46518
-0.725069	0.906603	1.36472	-2.50854
-0.699233	0.925012	1.36321	-2.54997
-0.673397	0.94342	1.36117	-2.58944
-0.647561	0.961829	1.3587	-2.62692
-0.621725	0.980237	1.35591	-2.66237
-0.595889	0.998646	1.3528	-2.69577
-0.570053	1.01705	1.34937	-2.72705
-0.544217	1.03546	1.34561	-2.75616
-0.518381	1.05387	1.34151	-2.78307
-0.492545	1.07228	1.33719	-2.80779
-0.466709	1.09069	1.33279	-2.83036
-0.440873	1.1091	1.32845	-2.8508
-0.415038	1.12751	1.32429	-2.86914
-0.389202	1.14591	1.32023	-2.88535
-0.363366	1.16432	1.31613	-2.89936
-0.33753	1.18273	1.31186	-2.91113
-0.311694	1.20114	1.3073	-2.92059
-0.285858	1.21955	1.30258	-2.92757
-0.260022	1.23796	1.29785	-2.93187
-0.234186	1.25637	1.29327	-2.93329
-0.20835	1.27478	1.28898	-2.93166
-0.182514	1.29318	1.28502	-2.92698
-0.156678	1.31159	1.28141	-2.91933
-0.130842	1.33	1.27814	-2.90877
-0.105006	1.34841	1.27523	-2.89536
-0.0791701	1.36682	1.27263	-2.87933
-0.0533341	1.38523	1.27028	-2.86093
-0.0274982	1.40364	1.26812	-2.84042
-0.00166224	1.42204	1.26609	-2.81803
[truncated: 198,000+ more rows]
