# Supplementary material for: Neural circuit mechanisms underlying context-specific halting in Drosophila
Source: Nature. 2024 Oct 2;634(8032):191–200. doi: 10.1038/s41586-024-07854-7 (PMC11446846; doi:10.1038/s41586-024-07854-7)
Supplement: Supplementary file 19 — Source Data Fig. 4 [file 41586_2024_7854_MOESM19_ESM.xlsx]

## Sheet: Figure 4a-c
refer to data available at -	https://doi.org/10.17617/3.OIX8RZ

## Sheet: Figure 4d
BRK								FG
FL-preStim	FL-Stim	ML-preStim	ML-Stim	HL-preStim	HL-Stim			FL-preStim	FL-Stim	ML-preStim	ML-Stim	HL-preStim	HL-Stim
8	9	7	8	9	21			9	7	7	6	8	6
7	7	8	8	9	8			8	9	8	8	9	7
13.5	16	8	8	6	12			9	10	8	9	8	9
10	9	10	10	6	14			10	9	9	9	8	8
13	6	12.5	8	7	6			9	8	7	8	5	5
9	9	5	5	6.5	6			8	8	7	8	8	9
9.5	9	8	5	6	7			8.5	10	7	7	7	7
8	6	8	6	7.5	6			10	11	7	8	7	8
9	12	9	8	7	8			9	9	7.5	6	8	7
8	9	8	7	15	24			10	9	8	7	10	10
11.5	14	7	10	12	16			10	10	7	7	24.5	19
18	13	11	16	14	11			7	9	7	9	10	11
10	13	16	16	6	8			8	7	7	7	12	9
8	9			20	19			7.5	9	8	7	9	10
33	26			43	17			8	8	7	8	10	9
7	9							8	9	8	9	10	25
9	11							8	8	6.5	6	10	10
10	9							8	10			9	10
9.5	9
8	7
7	8

## Sheet: Figure 4e
BDN2									BDN2 + BRK
3.2457	7.09147	4.77727	1.06662	1.09762	0.473168	3.41457	0.392995		-1.06146	-0.04983	-0.976458	-1.37839	-4.2662	-2.02656	-1.82147	1.83815	5.61473	-1.15254	-0.869665	0.387488	0.103865	-0.606252	-0.205722	0.860857	0.0275459
3.28149	6.93735	4.64175	0.967862	0.951045	0.44218	3.17168	0.372722		-0.990772	0.000384938	-0.803946	-1.11266	-3.88325	-1.95583	-1.68592	1.63394	5.48244	-1.0897	-0.825456	0.230361	0.0777481	-0.61737	-0.184522	0.761982	-0.0156257
3.07862	6.37393	4.24557	0.843833	0.800151	0.389591	2.81148	0.334134		-0.885842	0.0290593	-0.64948	-0.881041	-3.38335	-1.78257	-1.49555	1.40027	5.02866	-0.980673	-0.74765	0.115209	0.0561667	-0.584466	-0.161334	0.65337	-0.0424357
2.69116	5.49919	3.65217	0.702682	0.649877	0.321915	2.36765	0.282312		-0.756109	0.0392847	-0.513219	-0.68359	-2.80431	-1.53208	-1.26606	1.149	4.33061	-0.838111	-0.644625	0.0376114	0.0386895	-0.517239	-0.136991	0.539454	-0.0557795
2.19752	4.4544	2.95292	0.555954	0.506742	0.247911	1.88774	0.224328		-0.615119	0.0363716	-0.394893	-0.51866	-2.19891	-1.24065	-1.01999	0.896726	3.49959	-0.679735	-0.528423	-0.0102682	0.0246125	-0.429924	-0.112749	0.42665	-0.0598301
1.67621	3.38124	2.2394	0.415207	0.377151	0.175988	1.41904	0.167159		-0.476428	0.0259173	-0.29425	-0.385085	-1.6192	-0.944741	-0.77992	0.660154	2.64734	-0.523059	-0.41129	-0.0367703	0.0132621	-0.336826	-0.0898761	0.321528	-0.0586273
1.19249	2.39802	1.58806	0.29014	0.266426	0.112784	1.00079	0.11647		-0.351381	0.0128058	-0.211221	-0.281926	-1.10829	-0.674875	-0.564899	0.453462	1.8673	-0.382513	-0.303671	-0.0491721	0.00414035	-0.249915	-0.0694681	0.229748	-0.055325
0.788429	1.58129	1.04831	0.186949	0.177761	0.06211	0.657783	0.0756955		-0.247261	0.000450289	-0.145648	-0.207878	-0.693308	-0.450859	-0.387244	0.28579	1.21999	-0.26717	-0.21258	-0.0527674	-0.00302402	-0.176994	-0.0522397	0.154981	-0.0517704
0.478725	0.957557	0.637044	0.107446	0.111519	0.0245812	0.397289	0.0456803		-0.166354	-0.00956103	-0.0968367	-0.160881	-0.381543	-0.279583	-0.250898	0.159706	0.726482	-0.179726	-0.140771	-0.0506331	-0.00832622	-0.120882	-0.0383741	0.0982128	-0.0484638
0.261418	0.521483	0.350334	0.0503296	0.0656578	-0.00121189	0.214703	0.0255428		-0.107602	-0.0165576	-0.062931	-0.135854	-0.16682	-0.159456	-0.154013	0.0726775	0.382557	-0.118705	-0.0880467	-0.0451786	-0.0118778	-0.0813917	-0.0276818	0.0582655	-0.0453596
0.121934	0.243379	0.168364	0.0119573	0.0363548	-0.0180264	0.0965624	0.0131935		-0.067435	-0.0206949	-0.0411915	-0.125802	-0.032614	-0.0823962	-0.0902878	0.0182181	0.164622	-0.0795545	-0.0518806	-0.0381619	-0.0138376	-0.0559973	-0.0196849	0.0322845	-0.0421091
0.0480488	0.0868796	0.0653275	-0.0158782	0.0129938	-0.0294936	0.0183853	0.00563016		-0.038906	-0.0202067	-0.0207286	-0.110741	0.0538898	-0.0372439	-0.0469952	-0.0198304	0.0432391	-0.0549429	-0.0275849	-0.038054	-0.0156255	-0.0426118	-0.0128794	0.0124792	-0.0406071
0.0105847	0.0124133	0.0178963	-0.030524	0.00256774	-0.0368478	-0.0203914	0.00184968		-0.0225179	-0.0198181	-0.012424	-0.105801	0.0892796	-0.0153428	-0.025226	-0.0346872	-0.0124764	-0.0429646	-0.0138211	-0.0334782	-0.0154117	-0.0357159	-0.008471	0.00321779	-0.0369883
-0.00401146	-0.0126658	0.00372777	-0.0371511	-0.000920973	-0.0421482	-0.0364262	-8.1943e-05		-0.0135696	-0.0193876	-0.0105779	-0.101488	0.0959768	-0.0072873	-0.0161736	-0.0366089	-0.0288279	-0.0382719	-0.00683596	-0.0278554	-0.0139844	-0.0327233	-0.00565446	-0.000179477	-0.0322657
-0.00602832	-0.0123327	0.00648541	-0.0391889	-0.00127655	-0.0464365	-0.0409332	-0.00130857		-0.00884878	-0.0190892	-0.0115971	-0.0933722	0.0895148	-0.00629939	-0.0137344	-0.0325329	-0.025122	-0.0371009	-0.00387698	-0.0228824	-0.0119142	-0.0315606	-0.00393792	-0.000774445	-0.0272485
-0.00257656	-0.00253693	0.0152929	-0.0387167	-0.000634241	-0.0500024	-0.0407204	-0.00234977		-0.00632097	-0.0191937	-0.0134414	-0.0809201	0.0795081	-0.00799483	-0.0140453	-0.026692	-0.0142003	-0.0370044	-0.00309586	-0.0190635	-0.00961103	-0.0307246	-0.00304886	-0.000360687	-0.022585
-5.92078e-05	0.00392782	0.0215583	-0.0371434	-0.000120925	-0.0529359	-0.0405013	-0.00345863		-0.00446004	-0.0200742	-0.0151609	-0.0663196	0.0721416	-0.00905511	-0.0143858	-0.0216646	-0.00633693	-0.0361176	-0.00309981	-0.0159479	-0.00736247	-0.028893	-0.0028004	2.81735e-05	-0.0186463
0.000555734	0.00500659	0.0237051	-0.0348802	-7.58089e-06	-0.0548668	-0.0411005	-0.00443377		-0.00284772	-0.0216236	-0.0162967	-0.0519293	0.0679438	-0.00898619	-0.0140824	-0.0181239	-0.00334943	-0.0340143	-0.00348487	-0.0133086	-0.00540657	-0.0258847	-0.00312079	0.000127149	-0.0158701
-0.000520912	0.00152667	0.0221243	-0.0320739	-0.000234725	-0.0555637	-0.0422989	-0.00506541		-0.00137842	-0.0235445	-0.0167378	-0.039692	0.0651548	-0.00805375	-0.0131334	-0.0159641	-0.00481824	-0.0307353	-0.00416304	-0.0109123	-0.00390983	-0.021898	-0.00393805	-4.49326e-05	-0.0145071
-0.00249985	-0.00424158	0.0182543	-0.0287794	-0.00061435	-0.0550416	-0.043423	-0.00523254		-0.000117781	-0.0254056	-0.0165726	-0.0306037	0.0608185	-0.00684841	-0.0118736	-0.0146963	-0.00921471	-0.0266172	-0.0052027	-0.00864453	-0.00297492	-0.0173822	-0.00514612	-0.000353069	-0.0145961
-0.0033393	-0.00769648	0.0150913	-0.0248933	-0.000828544	-0.0534019	-0.0430145	-0.00486313		0.000567538	-0.0266467	-0.0160286	-0.0245255	0.0509933	-0.00647623	-0.0110742	-0.0134978	-0.0131353	-0.0224273	-0.0068696	-0.00665069	-0.00263645	-0.0131192	-0.00661667	-0.000554162	-0.016025
-0.00333933	-0.00855124	0.0129597	-0.0207204	-0.000840353	-0.0511466	-0.0411246	-0.00416543		0.000728194	-0.026946	-0.015334	-0.0211956	0.0341395	-0.0068842	-0.0107457	-0.012148	-0.016458	-0.0184438	-0.00906116	-0.00497076	-0.00287306	-0.00945867	-0.00812418	-0.000661153	-0.0183782
-0.0030089	-0.00717366	0.0118063	-0.0166132	-0.000674584	-0.0487799	-0.0379768	-0.00339772		0.000432267	-0.026144	-0.0147207	-0.0204937	0.0100597	-0.00780919	-0.0107582	-0.0106081	-0.0193945	-0.014909	-0.0116029	-0.00369195	-0.00361219	-0.00664344	-0.00942874	-0.000746566	-0.0211165
-0.00293024	-0.00443051	0.0112233	-0.0129296	-0.000403185	-0.0466671	-0.033936	-0.00280952		-0.000236363	-0.0242804	-0.0143772	-0.0228342	-0.0199137	-0.008856	-0.0108734	-0.00901092	-0.0223265	-0.011996	-0.0142681	-0.00290194	-0.00473123	-0.00477953	-0.0103239	-0.000927539	-0.0236683
-0.00407089	-0.00225485	0.0100763	-0.0100516	-0.000192457	-0.0450181	-0.029795	-0.00260047		-0.00106694	-0.0216375	-0.0143646	-0.0295481	-0.0526885	-0.00939256	-0.0106579	-0.00769368	-0.0262808	-0.00965515	-0.0167505	-0.00261162	-0.00607374	-0.00373802	-0.0106831	-0.00138083	-0.0255092
-0.00625906	-0.000791546	0.00822628	-0.00809585	-5.83683e-05	-0.0437008	-0.0257482	-0.0028367		-0.00206825	-0.0185699	-0.0147227	-0.0420228	-0.0851062	-0.00929974	-0.0100695	-0.00674646	-0.03075	-0.00801673	-0.0189157	-0.00284106	-0.00743728	-0.00347644	-0.0105365	-0.00215011	-0.0262957
-0.00909813	3.58207e-05	0.00556202	-0.00706771	0	-0.0424248	-0.0220484	-0.00351015		-0.00324169	-0.0155061	-0.0153848	-0.0615375	-0.113637	-0.0085915	-0.00917082	-0.00620294	-0.0350265	-0.00712414	-0.0206817	-0.00355165	-0.00860954	-0.00388246	-0.0100557	-0.00323318	-0.0258755
-0.0120761	0.000477242	0.00205589	-0.00686595	0	-0.0408759	-0.019006	-0.00455157		-0.00456002	-0.0128788	-0.0161976	-0.0887554	-0.13492	-0.00740176	-0.0081273	-0.00600653	-0.0383667	-0.00692576	-0.022022	-0.00464301	-0.0094052	-0.00479212	-0.00953146	-0.00456688	-0.0242928
-0.0145984	0.00105553	-0.00211724	-0.00729893	0	-0.038851	-0.016868	-0.00589686		-0.00599873	-0.0110228	-0.0169978	-0.122904	-0.146339	-0.00599713	-0.00721777	-0.00600903	-0.0400142	-0.00733109	-0.0229606	-0.00598067	-0.00969734	-0.00604301	-0.00931578	-0.0060155	-0.0217482
-0.0164199	0.00181686	-0.00687129	-0.00818436	0	-0.0363843	-0.0159845	-0.00743757		-0.007408	-0.0102006	-0.0175716	-0.162338	-0.14592	-0.00455984	-0.00661461	-0.00609495	-0.039848	-0.008089	-0.0235108	-0.00737323	-0.0094733	-0.00739077	-0.00973262	-0.00742794	-0.0185532
-0.0174967	0.00267551	-0.0119798	-0.00934613	0	-0.0337679	-0.0165199	-0.00906531		-0.00860747	-0.010538	-0.0177662	-0.204203	-0.132841	-0.00324452	-0.00643621	-0.00615521	-0.0381237	-0.00891382	-0.0236908	-0.00860568	-0.00883355	-0.0085897	-0.0110084	-0.00862448	-0.0150635
-0.0179617	0.00342341	-0.0171149	-0.010661	0	-0.0315022	-0.0183459	-0.010701		-0.00942274	-0.0120089	-0.0175304	-0.244678	-0.107489	-0.00215191	-0.00670642	-0.00614787	-0.0354047	-0.00953709	-0.023513	-0.00947429	-0.00797709	-0.00942502	-0.0132051	-0.0094329	-0.0116196
-0.0180366	0.00377651	-0.0218784	-0.0120832	0	-0.0301622	-0.0209426	-0.0122436		-0.0097134	-0.0144814	-0.0169219	-0.279882	-0.0714366	-0.00131113	-0.00733418	-0.006105	-0.0324204	-0.00974275	-0.0229931	-0.00978688	-0.0071667	-0.00972968	-0.0161845	-0.00971825	-0.00851642
-0.0179271	0.00350849	-0.0259508	-0.0136644	0	-0.0302792	-0.0235065	-0.0137215		-0.00943201	-0.0176671	-0.0160999	-0.30565	-0.0272617	-0.000709766	-0.00815178	-0.00619161	-0.0298557	-0.00943225	-0.0221461	-0.00947757	-0.00666094	-0.00945079	-0.0196313	-0.00943348	-0.00596658
-0.0177475	0.00250672	-0.029118	-0.0155221	0	-0.0321875	-0.0250124	-0.0152332		-0.00862448	-0.0212056	-0.0152839	-0.318638	0.021716	-0.000308145	-0.00894113	-0.00664991	-0.0281986	-0.00861985	-0.0210068	-0.00859357	-0.00666589	-0.00863583	-0.0231003	-0.00862448	-0.00409796
-0.0174808	0.000820832	-0.0312835	-0.0177818	0	-0.0359304	-0.0243786	-0.0169172		-0.00741857	-0.0247318	-0.0146975	-0.317027	0.0716852	-6.27133e-05	-0.00949118	-0.00771493	-0.027646	-0.00741628	-0.019648	-0.00729326	-0.00729048	-0.00741739	-0.026106	-0.00741857	-0.00296345
-0.0170186	-0.00132435	-0.0324718	-0.0204995	0	-0.04125	-0.0207342	-0.0190022		-0.00599927	-0.0279055	-0.0145166	-0.300638	0.118751	4.05174e-05	-0.00966983	-0.00953969	-0.0280933	-0.00599902	-0.0181883	-0.00586364	-0.00851932	-0.00598881	-0.028237	-0.00599927	-0.0025414
-0.0162045	-0.00362279	-0.0327379	-0.0236124	0	-0.0476293	-0.0135008	-0.0216112		-0.00455085	-0.0305298	-0.0148302	-0.271693	0.15897	5.31078e-06	-0.00942875	-0.0120814	-0.0292296	-0.00455027	-0.0167875	-0.00461057	-0.0102264	-0.00453522	-0.029217	-0.00455085	-0.00276466
-0.0149135	-0.00573527	-0.0321701	-0.0269127	0	-0.0543999	-0.00259933	-0.0248047		-0.00322751	-0.0325357	-0.0156251	-0.234163	0.188647	-0.000189227	-0.00883355	-0.015088	-0.0306331	-0.00322468	-0.015624	-0.00384982	-0.0121903	-0.0032105	-0.0289711	-0.00322751	-0.00352535
-0.0131268	-0.00737206	-0.0308916	-0.0300669	0	-0.0608786	0.0114655	-0.0285909		-0.00212915	-0.0339589	-0.0168024	-0.192947	0.20459	-0.00058227	-0.0080459	-0.018141	-0.0318955	-0.00212348	-0.0148574	-0.00387117	-0.0141335	-0.00211345	-0.0276335	-0.00212915	-0.00467674
-0.0109469	-0.0083774	-0.0290787	-0.0326948	0	-0.0664939	0.0276892	-0.0328518		-0.00129044	-0.0349198	-0.0182113	-0.153104	0.204104	-0.00120861	-0.00725557	-0.020734	-0.0327184	-0.00128234	-0.0145771	-0.00488041	-0.0157697	-0.00127899	-0.0254919	-0.00129044	-0.00604632
-0.00860592	-0.00871206	-0.0270105	-0.0344347	0	-0.0708647	0.0445774	-0.0375249		-0.000703893	-0.0355096	-0.0197049	-0.118431	0.185655	-0.00210047	-0.00666962	-0.02243	-0.0329541	-0.000693926	-0.0147862	-0.00701247	-0.0168492	-0.000700658	-0.0229367	-0.000703893	-0.00743101
-0.00641456	-0.00848108	-0.0250462	-0.0350329	0	-0.0738473	0.0604023	-0.0425282		-0.000329789	-0.0357753	-0.0211829	-0.0910604	0.148934	-0.00325587	-0.00644188	-0.0229474	-0.0326422	-0.000318451	-0.0153858	-0.0102742	-0.0172057	-0.000338296	-0.02036	-0.000329789	-0.00861985
-0.00467501	-0.00789875	-0.0235867	-0.0344073	0	-0.0755112	0.0734737	-0.0477182		-0.000115457	-0.0357107	-0.022617	-0.0713753	0.0949824	-0.00462063	-0.00663546	-0.0222172	-0.031985	-0.00010314	-0.0161916	-0.0145116	-0.0167832	-0.000137114	-0.0180701	-0.000115457	-0.00942507
-0.00360705	-0.00721376	-0.0229899	-0.0326565	0	-0.0760727	0.0823549	-0.0529312		-1.46852e-05	-0.0352455	-0.0240678	-0.0582223	0.026583	-0.0060748	-0.00724121	-0.0204065	-0.0313117	-3.96226e-06	-0.0169908	-0.0193872	-0.0156595	-3.84622e-05	-0.0162386	-1.46852e-05	-0.00971141
-0.00327648	-0.00668521	-0.0234737	-0.0300435	0	-0.0758015	0.0861589	-0.0578004		1.80489e-05	-0.0343353	-0.0256275	-0.0498984	-0.0522833	-0.00745229	-0.00814466	-0.0178037	-0.0310027	2.36244e-05	-0.0175717	-0.0244097	-0.0140138	8.85199e-06	-0.01488	1.80489e-05	-0.00943114
-0.00357431	-0.00649934	-0.0250542	-0.0269325	0	-0.0749227	0.0846257	-0.0618532		1.59756e-05	-0.0329654	-0.0273873	-0.0446438	-0.13633	-0.00857372	-0.00917932	-0.0147678	-0.031407	1.31368e-05	-0.0177822	-0.0290069	-0.0120997	3.76199e-05	-0.0138777	1.59756e-05	-0.00863016
-0.0042556	-0.00672882	-0.0275066	-0.0237011	0	-0.0735545	0.0781071	-0.0646091		1.10171e-06	-0.0311634	-0.02939	-0.0411124	-0.21915	-0.00929418	-0.0101768	-0.0116469	-0.0327823	-1.16263e-05	-0.0175648	-0.0326331	-0.0102023	5.93858e-05	-0.0130447	1.10171e-06	-0.00743455
-0.00501134	-0.00732997	-0.0303936	-0.020651	0	-0.0716724	0.0674872	-0.0656345		-9.31809e-06	-0.0290233	-0.0315572	-0.0386135	-0.293852	-0.00957943	-0.0109808	-0.00867343	-0.0352145	-2.57658e-05	-0.0169517	-0.0349414	-0.00856078	4.98202e-05	-0.0122061	-8.42993e-06	-0.0060185
-0.00556007	-0.00814189	-0.0331431	-0.0179704	0	-0.0691682	0.0539481	-0.0648049		-1.22221e-05	-0.0266203	-0.0337301	-0.0368645	-0.353206	-0.0095051	-0.0115248	-0.00603702	-0.0386393	-2.19962e-05	-0.0160646	-0.0358127	-0.00737332	-3.169e-05	-0.0112472	-9.39098e-06	-0.00456141
-0.00571929	-0.00894395	-0.0351511	-0.01571	0	-0.0659068	0.0388126	-0.0622963		-8.5076e-06	-0.0240217	-0.0356532	-0.0359804	-0.390649	-0.00927797	-0.01182	-0.00384767	-0.0428307	-1.03961e-06	-0.0150692	-0.0354198	-0.00675285	-0.000239224	-0.0101606	-2.83883e-06	-0.0032172
-0.00543651	-0.0095175	-0.0359161	-0.0138156	0	-0.0618114	0.023394	-0.058547		-1.10112e-06	-0.0212791	-0.0370069	-0.0363007	-0.401265	-0.00921242	-0.0119316	-0.00216485	-0.0474169	2.65972e-05	-0.0141206	-0.0342014	-0.00671493	-0.000632916	-0.00904665	7.82775e-06	-0.00209426
-0.00477158	-0.00970079	-0.0351528	-0.0122145	0	-0.0569681	0.00886921	-0.0542049		3.97261e-06	-0.0183975	-0.0375038	-0.038374	-0.382604	-0.00963929	-0.0119715	-0.00110283	-0.0519625	3.02282e-05	-0.0133238	-0.0326861	-0.00722288	-0.00124464	-0.0080638	1.21901e-05	-0.00125433
-0.00385952	-0.00944206	-0.0328499	-0.0108402	0	-0.0516452	-0.00374456	-0.0498548		6.155e-06	-0.0154323	-0.0368856	-0.0428342	-0.335448	-0.0108759	-0.0120122	-0.000736306	-0.0559618	-2.75949e-05	-0.0126975	-0.0314587	-0.00815567	-0.00210089	-0.00739454	8.40892e-06	-0.000729632
-0.00286293	-0.00880982	-0.0292866	-0.00969936	0	-0.0463358	-0.0136718	-0.0459534		5.66877e-06	-0.0124732	-0.0350208	-0.0502224	-0.263798	-0.0131248	-0.0120827	-0.0011725	-0.0589424	-0.000200565	-0.0121771	-0.0309675	-0.00936854	-0.00320019	-0.0071734	-2.83883e-06	-0.000534983
-0.00192995	-0.00797209	-0.0249684	-0.00888587	0	-0.0417346	-0.0204348	-0.0427655		3.38811e-06	-0.00965333	-0.031962	-0.0608679	-0.174377	-0.0164021	-0.0121733	-0.0025494	-0.0605556	-0.000557415	-0.0116475	-0.0313882	-0.010737	-0.00450182	-0.00743749	-1.82688e-05	-0.000682301
-0.00118906	-0.00716085	-0.0205056	-0.00851998	0	-0.0386519	-0.0238889	-0.0403232		1.61729e-06	-0.00719146	-0.0279325	-0.0744408	-0.0754797	-0.0205298	-0.0122295	-0.004935	-0.0606113	-0.00117229	-0.0109906	-0.0326396	-0.0121581	-0.00595313	-0.00811744	-2.21598e-05	-0.00119019
-0.000727929	-0.00657388	-0.0165048	-0.00874642	0	-0.0379084	-0.0243093	-0.038583		4.9049e-07	-0.00529292	-0.0233704	-0.0901965	0.023899	-0.025115	-0.0122291	-0.00840344	-0.0591841	-0.00211908	-0.0101436	-0.0342906	-0.0136062	-0.00744643	-0.00903473	-8.70644e-06	-0.00205574
-0.000594256	-0.00630986	-0.0134432	-0.00965161	0	-0.0401633	-0.0223484	-0.037431		0	-0.0041675	-0.0188356	-0.106896	0.115182	-0.0296313	-0.0121761	-0.0129167	-0.0565656	-0.00344972	-0.00913319	-0.0357123	-0.0150908	-0.0088552	-0.00994604	2.16444e-05	-0.00324348
-0.000801483	-0.0063125	-0.0115954	-0.0112068	0	-0.0457486	-0.0189675	-0.0367274		0	-0.00400892	-0.0149023	-0.122885	0.191014	-0.0335295	-0.0120941	-0.0182584	-0.0531852	-0.00517365	-0.00808141	-0.0362665	-0.0166076	-0.0100647	-0.010603	5.82841e-05	-0.0046611
-0.00130178	-0.00631546	-0.0110322	-0.013278	0	-0.0545356	-0.0153341	-0.0363511		0	-0.00493191	-0.0120681	-0.136751	0.245196	-0.036349	-0.0120244	-0.0240559	-0.0495286	-0.00723871	-0.00718734	-0.035434	-0.0180997	-0.0109677	-0.0108064	5.91383e-05	-0.00612504
-0.00200546	-0.00591989	-0.0116164	-0.0155926	0	-0.0658645	-0.0125761	-0.0361113		0	-0.00701615	-0.0106082	-0.147075	0.273639	-0.0378272	-0.0119541	-0.0297017	-0.0459588	-0.00952529	-0.00666185	-0.033061	-0.0193999	-0.0115434	-0.0104537	-1.9468e-05	-0.00739623
-0.00276891	-0.0046384	-0.0130664	-0.0178066	0	-0.0785793	-0.0116376	-0.0357956		0	-0.0102384	-0.0105455	-0.153017	0.274214	-0.0379402	-0.0118247	-0.0344781	-0.0426649	-0.011852	-0.00667827	-0.0293697	-0.0202496	-0.011836	-0.00955871	-0.000230717	-0.00818857
-0.00338694	-0.00199186	-0.015025	-0.0195868	0	-0.0911605	-0.0131208	-0.0351827		0	-0.0144355	-0.0116649	-0.15471	0.246732	-0.0368828	-0.0115431	-0.0376991	-0.0396418	-0.0139964	-0.00732446	-0.0248804	-0.0203548	-0.0119327	-0.00823787	-0.000631815	-0.00821369
-0.00362859	0.00234095	-0.01709	-0.0206648	8.88163e-07	-0.101918	-0.017135	-0.0340575		1.77633e-06	-0.0193056	-0.0135635	-0.153029	0.193729	-0.0349887	-0.0110016	-0.0388411	-0.0366985	-0.0157312	-0.00855916	-0.0203009	-0.0194703	-0.0119622	-0.00667342	-0.00124861	-0.00726462
-0.00323359	0.00847316	-0.0189056	-0.0209335	2.83109e-06	-0.109321	-0.0233749	-0.0323199		5.66217e-06	-0.0243736	-0.0157829	-0.150088	0.119405	-0.0326356	-0.0101451	-0.03772	-0.0336043	-0.0168581	-0.0102473	-0.0162475	-0.0175001	-0.012	-0.00506639	-0.00210704	-0.00523164
-0.00197277	0.0162025	-0.0201847	-0.0204492	5.66877e-06	-0.112253	-0.0311295	-0.029982		1.13375e-05	-0.0290662	-0.0178879	-0.1485	0.0299277	-0.0301515	-0.00897979	-0.0345178	-0.0301471	-0.0172433	-0.0121686	-0.0131343	-0.0145518	-0.0120742	-0.00358927	-0.00320586	-0.0021638
0.00028189	0.0249749	-0.0207227	-0.0193928	8.92888e-06	-0.110232	-0.0394082	-0.027183		1.78578e-05	-0.0328061	-0.0195339	-0.150548	-0.0667091	-0.0277542	-0.00757844	-0.0297359	-0.0262046	-0.0168425	-0.0140602	-0.0111156	-0.0109465	-0.0121722	-0.00235703	-0.00450521	0.0017118
0.00352115	0.0339285	-0.0204467	-0.0180185	8.21747e-06	-0.103618	-0.0471772	-0.0241892		1.64349e-05	-0.0351198	-0.020508	-0.157622	-0.161987	-0.0255469	-0.00605931	-0.0240694	-0.0218179	-0.0157093	-0.0156894	-0.0100767	-0.00716896	-0.0122335	-0.00142027	-0.00595386	0.00603012
0.00752325	0.0419826	-0.0193519	-0.0165404	2.25392e-06	-0.0934104	-0.053422	-0.0212984		4.50785e-06	-0.0357547	-0.0207016	-0.169144	-0.24664	-0.0235362	-0.0045507	-0.018239	-0.0171179	-0.0139821	-0.0168551	-0.00982356	-0.00376679	-0.0122352	-0.00077276	-0.00744409	0.0103045
0.0118803	0.0480232	-0.0175155	-0.015088	-8.5076e-06	-0.0811442	-0.0573614	-0.0188101		-1.70152e-05	-0.034723	-0.0201101	-0.182739	-0.312387	-0.0216767	-0.00317391	-0.0128621	-0.0123422	-0.0118605	-0.0174439	-0.0101414	-0.00124727	-0.0121818	-0.000369586	-0.00884953	0.0140215
0.0160664	0.0511159	-0.0150982	-0.0136923	-2.16569e-05	-0.0686091	-0.058565	-0.0169607		-4.33139e-05	-0.0322965	-0.0188124	-0.194848	-0.353539	-0.0199248	-0.00202595	-0.00836854	-0.00780346	-0.00956938	-0.0174482	-0.0108665	2.88416e-05	-0.0120975	-0.000148584	-0.0100558	0.0167367
0.019513	0.0507361	-0.0122818	-0.0122952	-2.46652e-05	-0.0573542	-0.0569307	-0.0158566		-4.93304e-05	-0.0289353	-0.0169514	-0.20158	-0.367703	-0.018267	-0.0011963	-0.0050081	-0.00381298	-0.00731437	-0.0169409	-0.0119448	-8.60033e-05	-0.0120278	-4.19257e-05	-0.0109595	0.0181461
0.0217789	0.0468638	-0.0093328	-0.0108351	-1.2028e-05	-0.0486561	-0.05277	-0.0154915		-2.4056e-05	-0.0251772	-0.0147396	-0.200277	-0.357386	-0.0167292	-0.000759068	-0.00287791	-0.000731287	-0.00526677	-0.0160888	-0.0133085	-0.00150506	-0.0119603	7.23488e-06	-0.0115411	0.0181631
0.0226225	0.0400322	-0.00653528	-0.00927839	1.59756e-05	-0.0431852	-0.0466621	-0.015727		3.19512e-05	-0.0215288	-0.0124256	-0.19016	-0.329155	-0.0153699	-0.000782715	-0.00198011	0.00111131	-0.00354132	-0.0150908	-0.014891	-0.00392112	-0.011836	3.55013e-05	-0.0118445	0.0169192
0.0220473	0.0312466	-0.00413302	-0.0076461	4.93552e-05	-0.0408981	-0.0393055	-0.0163265		9.87105e-05	-0.0183661	-0.0102699	-0.172585	-0.292036	-0.014245	-0.00133687	-0.00228337	0.00145554	-0.00219525	-0.014125	-0.0165946	-0.00687481	-0.011561	5.60633e-05	-0.0119544	0.0147217
0.0203245	0.0217449	-0.00233207	-0.00602702	5.09208e-05	-0.0412779	-0.0314242	-0.0170254		0.000101842	-0.0158811	-0.00849984	-0.150845	-0.255644	-0.0133709	-0.00245949	-0.00372502	0.000107275	-0.0012542	-0.0133161	-0.0182519	-0.00983226	-0.011018	4.62253e-05	-0.0119869	0.0119838
0.0178695	0.0128415	-0.00116948	-0.00451426	-2.17219e-05	-0.0432353	-0.0235619	-0.0175619		-4.34438e-05	-0.0140838	-0.00728072	-0.12882	-0.227144	-0.0127128	-0.00416865	-0.00621908	-0.00295276	-0.000707566	-0.0126858	-0.0197246	-0.0123039	-0.0101496	-3.77155e-05	-0.0120121	0.00911975
0.0151846	0.00565741	-0.000555859	-0.00319556	-0.000222209	-0.0455425	-0.0160717	-0.0177502		-0.000444418	-0.01283	-0.0066923	-0.11018	-0.210024	-0.0121753	-0.0064277	-0.00962713	-0.00760408	-0.000536022	-0.0121686	-0.0208733	-0.0139359	-0.00896278	-0.000256352	-0.0120582	0.00647099
0.0127661	0.000924775	-0.000327491	-0.00212695	-0.000610158	-0.047204	-0.00914999	-0.0175199		-0.00122032	-0.0118906	-0.00670983	-0.097481	-0.203715	-0.0116304	-0.00911356	-0.0137077	-0.0136057	-0.000724513	-0.0116464	-0.0215792	-0.0145687	-0.00753513	-0.000679177	-0.0121229	0.0042594
0.0109929	-0.0010548	-0.000266126	-0.00130819	-0.00122483	-0.0476085	-0.00287763	-0.0169175		-0.00244966	-0.0110354	-0.00724511	-0.0913604	-0.204104	-0.0109699	-0.0120264	-0.0181027	-0.0205909	-0.00124706	-0.0109955	-0.0217684	-0.0142913	-0.00600998	-0.00135552	-0.0121808	0.00257156
0.0101174	-0.000485092	-0.000267321	-0.000725506	-0.00209784	-0.0469061	0.00261844	-0.0161032		-0.00419569	-0.0100759	-0.00810249	-0.0910782	-0.205741	-0.0101348	-0.0148615	-0.0223404	-0.0281798	-0.00208635	-0.0101526	-0.0213753	-0.0133696	-0.00452665	-0.00232095	-0.0122513	0.00139556
0.0101895	0.00205754	-0.000329771	-0.000341135	-0.00322751	-0.045834	0.00713853	-0.0152971		-0.00645502	-0.00891769	-0.00902621	-0.0944939	-0.203195	-0.009152	-0.0172603	-0.0258858	-0.0359741	-0.0032087	-0.00914453	-0.020386	-0.0122058	-0.00320586	-0.00357352	-0.0123926	0.00065107
0.011035	0.0058062	-0.000530109	-0.00010873	-0.00456349	-0.0454157	0.0104188	-0.0147191		-0.00912698	-0.00756511	-0.00975046	-0.0986554	-0.192441	-0.00813402	-0.0188796	-0.0282448	-0.0435689	-0.00454563	-0.00809373	-0.0188483	-0.0112649	-0.00212466	-0.00505686	-0.0126898	0.000229812
0.0122744	0.00995969	-0.0010005	1.47752e-06	-0.00601388	-0.0466493	0.0121727	-0.0145282		-0.0120278	-0.00608213	-0.00996923	-0.100791	-0.171737	-0.00723928	-0.019449	-0.0290797	-0.0505903	-0.00600191	-0.00719629	-0.0168974	-0.0109407	-0.00129814	-0.00667116	-0.0132371	3.42311e-05
0.0133497	0.0138902	-0.00175777	3.26128e-05	-0.00742745	-0.0499786	0.0122365	-0.0147795		-0.0148549	-0.00458844	-0.00953493	-0.0983636	-0.141085	-0.00663524	-0.0188706	-0.0282953	-0.0566355	-0.00742618	-0.00666176	-0.0147464	-0.0115512	-0.000715625	-0.00824967	-0.0140564	-2.71118e-05
0.0136356	0.0172116	-0.00268554	1.88055e-05	-0.00862448	-0.0551644	0.0106235	-0.0154065		-0.017249	-0.00320794	-0.00846293	-0.0899687	-0.102224	-0.00644188	-0.0172358	-0.0260815	-0.0613218	-0.00863867	-0.00666409	-0.0126631	-0.0132388	-0.000338296	-0.00959221	-0.0150862	-2.06136e-05
0.0125623	0.019766	-0.00352238	-1.3779e-05	-0.0094329	-0.0613423	0.00756329	-0.0162353		-0.0188658	-0.00204537	-0.00695602	-0.0756726	-0.0580068	-0.00668925	-0.0148061	-0.022874	-0.0643266	-0.009465	-0.00729387	-0.0109402	-0.0159205	-0.000116558	-0.0105051	-0.0161767	1.01136e-05
0.00976253	0.0215545	-0.00386937	-3.07487e-05	-0.00971825	-0.0672214	0.00349122	-0.0170283		-0.0194365	-0.00120244	-0.0055349	-0.0568656	-0.0116901	-0.00730627	-0.0119698	-0.019239	-0.0654091	-0.00975377	-0.00852539	-0.00980747	-0.019326	-1.07126e-05	-0.0108255	-0.0170877	2.84709e-05
0.00515217	0.02263	-0.00332078	-2.32691e-05	-0.00943348	-0.0716398	-0.00103429	-0.017534		-0.018867	-0.000750868	-0.00479545	-0.0363968	0.0330512	-0.00813126	-0.00913213	-0.0157548	-0.064513	-0.00944864	-0.0102302	-0.00944737	-0.0229527	2.42039e-05	-0.010495	-0.0175977	2.71886e-05
-0.00102402	0.0230266	-0.00149438	7.46799e-06	-0.00862448	-0.0738481	-0.00537821	-0.0175458		-0.017249	-0.000758241	-0.005429	-0.0177697	0.0728647	-0.00894577	-0.00665558	-0.0128827	-0.061762	-0.00859537	-0.0121875	-0.00993887	-0.0261873	2.16444e-05	-0.00956501	-0.0175355	8.5076e-06
-0.00821453	0.0227444	0.00191959	4.82541e-05	-0.00741857	-0.0737216	-0.00889682	-0.0169446		-0.0148371	-0.00129901	-0.00815139	-0.00437971	0.10496	-0.00952821	-0.00481017	-0.0108837	-0.0574474	-0.00733813	-0.0141223	-0.0112289	-0.0284336	4.48982e-06	-0.00818802	-0.0168298	-1.94547e-05
-0.015691	0.0218071	0.00712478	5.48934e-05	-0.00599927	-0.0718829	-0.0109755	-0.0157217		-0.0119985	-0.00242927	-0.013456	0.00123901	0.127268	-0.00971091	-0.00374657	-0.00981695	-0.0520058	-0.00591958	-0.0157577	-0.0131968	-0.0292074	-7.7008e-06	-0.00660828	-0.0155853	-3.26104e-05
-0.0226309	0.0202967	0.0142345	-1.55669e-05	-0.00455085	-0.0692577	-0.0110734	-0.0139678		-0.0091017	-0.00420376	-0.0217312	-0.00196921	0.138892	-0.00940428	-0.0035251	-0.00955351	-0.0459086	-0.004603	-0.016846	-0.0155766	-0.0283128	-1.17316e-05	-0.00507749	-0.013987	-2.4338e-05
-0.028285	0.018397	0.0232238	-0.00021654	-0.00322751	-0.0669063	-0.00878232	-0.0118502		-0.00645502	-0.00663961	-0.0330276	-0.0134339	0.139942	-0.00861985	-0.0041178	-0.0098474	-0.0396248	-0.00365028	-0.0172198	-0.018043	-0.0258557	-8.5076e-06	-0.00382672	-0.0123078	4.63805e-06
-0.0321181	0.016394	0.0338965	-0.00060677	-0.00212915	-0.065715	-0.00387402	-0.00957318		-0.0042583	-0.00968329	-0.0469179	-0.0311385	0.131576	-0.0074574	-0.00542622	-0.0104238	-0.0335762	-0.00329118	-0.0168193	-0.0202853	-0.0222097	-1.10112e-06	-0.00303376	-0.0108562	4.2579e-05
-0.0338545	0.0145782	0.0458361	-0.00122321	-0.00129044	-0.0659783	0.00361732	-0.00732706		-0.00258087	-0.0132094	-0.0625506	-0.0523019	0.115903	-0.0060563	-0.00729186	-0.0110265	-0.0280942	-0.00368007	-0.0156981	-0.0219982	-0.0179538	3.97261e-06	-0.00278561	-0.00984732	4.76863e-05
-0.0335726	0.0132058	0.0583681	-0.00209735	-0.000703893	-0.0676634	0.0133689	-0.00527753		-0.00140779	-0.0169862	-0.0784734	-0.0737659	0.0956651	-0.00458664	-0.00949839	-0.0114933	-0.0234498	-0.00491622	-0.014027	-0.0230508	-0.0136808	6.155e-06	-0.00311054	-0.0094645	-2.27029e-05
-0.0316426	0.0124063	0.0705805	-0.00322751	-0.000329789	-0.0702587	0.024744	-0.00353953		-0.000659578	-0.0207072	-0.0929061	-0.0926861	0.0739743	-0.00320406	-0.0117984	-0.0117693	-0.0198249	-0.00700985	-0.0120611	-0.0234452	-0.00990757	5.66877e-06	-0.00396201	-0.00976666	-0.000222209
-0.0286221	0.0121201	0.0813771	-0.00456349	-0.000115457	-0.0729086	0.0367953	-0.00217799		-0.000230913	-0.0240406	-0.104065	-0.106987	0.0538007	-0.00203154	-0.0139359	-0.0118838	-0.0173057	-0.00986532	-0.0101007	-0.0232735	-0.00699532	3.38811e-06	-0.00522289	-0.0106638	-0.000610158
-0.0251716	0.012142	0.0895905	-0.00601299	-1.46852e-05	-0.0748315	0.0483579	-0.0012388		-2.93704e-05	-0.0266704	-0.110444	-0.115251	0.0375072	-0.00118373	-0.0156899	-0.0119484	-0.0158839	-0.0132837	-0.00844965	-0.0227271	-0.00508967	3.39361e-06	-0.00672581	-0.0120014	-0.00122483
-0.0218611	0.0121249	0.0941484	-0.00742462	1.80489e-05	-0.0751803	0.0581292	-0.000744445		3.60978e-05	-0.0283833	-0.1113	-0.117115	0.0263426	-0.000738351	-0.0168992	-0.0120688	-0.0154226	-0.0169445	-0.00736024	-0.021917	-0.00420005	6.15266e-06	-0.00824603	-0.0134774	-0.00209784
-0.0191075	0.0116899	0.0942318	-0.00861881	1.59756e-05	-0.0734555	0.0648474	-0.000729119		3.19512e-05	-0.0290896	-0.10673	-0.112925	0.0202536	-0.00076287	-0.0174854	-0.0123286	-0.0156837	-0.020453	-0.00699852	-0.0209021	-0.00420554	1.13375e-05	-0.00954726	-0.0147683	-0.00322751
-0.0171494	0.0105583	0.0894371	-0.00942397	1.10171e-06	-0.0696837	0.0674972	-0.00125423		2.20343e-06	-0.0288212	-0.0976161	-0.103433	0.0179894	-0.00132346	-0.0174676	-0.0127886	-0.0163547	-0.0234005	-0.00741867	-0.0197204	-0.00489754	1.78578e-05	-0.0104249	-0.0156247	-0.00456349
-0.0160271	0.00862357	0.079896	-0.00971003	-9.31809e-06	-0.0643314	0.0654652	-0.00239487		-1.86362e-05	-0.0277199	-0.0854391	-0.0898727	0.0173595	-0.00245451	-0.0169426	-0.0134531	-0.0170879	-0.0254334	-0.0085469	-0.0183884	-0.00604544	1.64349e-05	-0.0107518	-0.0158865	-0.00601388
-0.0156961	0.00604254	0.0662687	-0.00943123	-1.22221e-05	-0.0584438	0.0587359	-0.00424484		-2.44441e-05	-0.0259571	-0.0717968	-0.0734432	0.016001	-0.00417489	-0.0160774	-0.0143626	-0.0175723	-0.0263404	-0.0102068	-0.0170558	-0.00736206	4.50785e-06	-0.0105194	-0.0156266	-0.00742745
-0.0160444	0.00319737	0.0496914	-0.00863299	-8.5076e-06	-0.0532543	0.0479184	-0.00687599		-1.70152e-05	-0.0237068	-0.0581429	-0.0555032	0.0118507	-0.00644755	-0.0150692	-0.015574	-0.0175705	-0.0260882	-0.0121442	-0.0159641	-0.00856806	-1.70152e-05	-0.00983911	-0.0150805	-0.00862448
-0.0169103	0.000579003	0.0316155	-0.00744023	-1.10112e-06	-0.0498048	0.0341744	-0.0102979		-2.20225e-06	-0.0211225	-0.0455582	-0.0377751	0.00359165	-0.00914754	-0.0140984	-0.0171406	-0.0169563	-0.0248319	-0.014069	-0.0153906	-0.00942447	-4.33139e-05	-0.00892203	-0.0145529	-0.0094329
-0.0181104	-0.00134776	0.0135664	-0.00602304	3.97261e-06	-0.048592	0.0190989	-0.0144319		7.94523e-06	-0.0183148	-0.0346186	-0.022314	-0.00891501	-0.0120617	-0.0132988	-0.0191316	-0.0157301	-0.0228867	-0.0157199	-0.0155844	-0.00974444	-4.93304e-05	-0.00802236	-0.0143381	-0.00971825
-0.0193797	-0.00232289	-0.00304661	-0.00456005	6.155e-06	-0.0493421	0.00438883	-0.0190784		1.231e-05	-0.0154019	-0.0255708	-0.0117212	-0.0249912	-0.0148791	-0.012727	-0.0215042	-0.0140109	-0.0206486	-0.0168862	-0.0165936	-0.00946975	-2.4056e-05	-0.0073806	-0.0145412	-0.00943348
-0.0204154	-0.00236228	-0.0171435	-0.00320586	5.66877e-06	-0.0510814	-0.00837596	-0.023929		1.13375e-05	-0.0125041	-0.0183717	-0.00873505	-0.0431611	-0.0172415	-0.012372	-0.0241257	-0.0120206	-0.0185235	-0.0174544	-0.0182534	-0.00864821	3.19512e-05	-0.00716594	-0.0150664	-0.00862448
-0.0209234	-0.00174208	-0.0280944	-0.00207087	3.38811e-06	-0.0524404	-0.0179527	-0.0286007		6.77622e-06	-0.00975094	-0.0128225	-0.0156127	-0.0614525	-0.0188176	-0.012189	-0.0267913	-0.0100467	-0.0168471	-0.0174317	-0.0202085	-0.00741963	9.87105e-05	-0.0074325	-0.0156539	-0.00741857
-0.0206786	-0.000919113	-0.0357321	-0.00123041	1.61729e-06	-0.0522326	-0.0236621	-0.0326835		3.23457e-06	-0.00729282	-0.00871877	-0.033438	-0.078023	-0.0193816	-0.0121455	-0.0292179	-0.00840582	-0.0158172	-0.0169263	-0.0219897	-0.00599399	0.00010273	-0.00811411	-0.0159616	-0.00599838
-0.0196173	-0.000325963	-0.0402995	-0.00072053	4.9049e-07	-0.0497992	-0.0253275	-0.0358131		9.8098e-07	-0.0052524	-0.00577589	-0.0615851	-0.0909949	-0.0188825	-0.0122578	-0.0311755	-0.00738832	-0.0154834	-0.0161696	-0.0231896	-0.00458568	-4.06127e-05	-0.00903428	-0.015739	-0.00454802
-0.0178463	-0.000247898	-0.0423079	-0.000554837	0	-0.0453734	-0.0233236	-0.0377198		0	-0.00373158	-0.00373584	-0.0976409	-0.0989596	-0.0174655	-0.0126046	-0.0324786	-0.00721506	-0.0157391	-0.0154685	-0.0235419	-0.0034018	-0.00043875	-0.00994919	-0.0148976	-0.00322184
-0.0156276	-0.000728806	-0.0423679	-0.000738343	0	-0.0401443	-0.018506	-0.038263		0	-0.00280321	-0.0023707	-0.137823	-0.101187	-0.0154439	-0.0133078	-0.0329901	-0.00800488	-0.0163565	-0.0151573	-0.022988	-0.00262439	-0.00121139	-0.0106093	-0.0135457	-0.00212022
-0.0132985	-0.00151302	-0.0410245	-0.00125419	8.88163e-07	-0.0358995	-0.0120036	-0.0374464		8.88163e-07	-0.00249678	-0.00143677	-0.177958	-0.0973876	-0.0132217	-0.0144777	-0.0326282	-0.00974591	-0.0170511	-0.0155769	-0.0216808	-0.0024061	-0.00244145	-0.0108144	-0.0119607	-0.00128222
-0.0111986	-0.00221157	-0.038673	-0.00208391	2.83109e-06	-0.034648	-0.0051899	-0.0353928		2.83109e-06	-0.00282702	-0.000799213	-0.214357	-0.0882129	-0.0111991	-0.0161631	-0.0313133	-0.0123002	-0.0175259	-0.0169777	-0.0198882	-0.00288666	-0.00419343	-0.0104616	-0.0104591	-0.000701639
-0.00960162	-0.00237328	-0.0355099	-0.00319273	5.66877e-06	-0.037991	0.000586121	-0.0323228		5.66877e-06	-0.00377488	-0.000361269	-0.244675	-0.0748059	-0.00968252	-0.0183024	-0.0290097	-0.0154103	-0.0175411	-0.019505	-0.017935	-0.0041863	-0.00646352	-0.00956501	-0.00932078	-0.000338296
-0.00866246	-0.00161997	-0.0315705	-0.00451683	8.92888e-06	-0.0465546	0.00421363	-0.0285194		8.92888e-06	-0.00528128	-6.59803e-05	-0.268385	-0.0584758	-0.00882179	-0.0207018	-0.0257683	-0.0187231	-0.0169558	-0.0231863	-0.0161099	-0.00640178	-0.00914864	-0.00824163	-0.00870413	-0.000137114
-0.00844646	0.00016884	-0.0268343	-0.00598051	8.21747e-06	-0.0596672	0.00493402	-0.0242894		8.21747e-06	-0.00724567	6.55431e-05	-0.286563	-0.0406692	-0.00859476	-0.0230582	-0.0217959	-0.0218233	-0.0157426	-0.0278946	-0.0145931	-0.00959211	-0.0120524	-0.00667423	-0.00859693	-3.93504e-05
-0.00891115	0.00293528	-0.0213085	-0.00746891	2.25392e-06	-0.0754239	0.00257325	-0.0199407		2.25392e-06	-0.00950207	3.56868e-05	-0.301416	-0.022234	-0.00883524	-0.0250081	-0.017486	-0.0242999	-0.0139885	-0.0334269	-0.0134734	-0.0137413	-0.0148669	-0.00506379	-0.00887207	6.02091e-06
-0.00995919	0.00637158	-0.0151415	-0.00885624	-8.5076e-06	-0.0910166	-0.00250746	-0.0157476		-8.5076e-06	-0.011836	-0.000175069	-0.315453	-0.0036003	-0.00928406	-0.0261986	-0.0134004	-0.0258085	-0.0118615	-0.0394984	-0.0127348	-0.0187383	-0.017233	-0.00358298	-0.00930571	3.19512e-05
-0.0114954	0.00997273	-0.00867289	-0.0100381	-2.16569e-05	-0.103406	-0.00950968	-0.0119294		-2.16569e-05	-0.0140023	-0.000599035	-0.330532	0.0150374	-0.00966382	-0.0263698	-0.0102009	-0.0261372	-0.00957048	-0.0457564	-0.0123077	-0.0243553	-0.0188164	-0.0023471	-0.00964926	5.04569e-05
-0.0134173	0.0132153	-0.00243353	-0.0109375	-2.46652e-05	-0.110213	-0.0173086	-0.00863418		-2.46652e-05	-0.0157489	-0.0012347	-0.347168	0.0336718	-0.00974673	-0.0254186	-0.00849545	-0.02529	-0.00731485	-0.0518467	-0.0121438	-0.0302353	-0.0193856	-0.00141114	-0.00971304	4.16027e-05
-0.0156819	0.0155419	0.00296155	-0.011571	-1.2028e-05	-0.110144	-0.02475	-0.00593457		-1.2028e-05	-0.0168701	-0.00210488	-0.36436	0.0518138	-0.00939455	-0.0234269	-0.0087265	-0.0234485	-0.00526385	-0.0573564	-0.012218	-0.0359335	-0.0188887	-0.000770256	-0.00936551	-3.3944e-05
-0.0182637	0.0165609	0.00693223	-0.0120366	1.59756e-05	-0.10346	-0.030752	-0.00383916		1.59756e-05	-0.017233	-0.0032087	-0.379715	0.0685905	-0.00858686	-0.0206611	-0.0110423	-0.0209652	-0.00353282	-0.0618834	-0.0125744	-0.040954	-0.0174712	-0.000379039	-0.00858403	-0.000230717
-0.0210945	0.0161585	0.00907318	-0.0124901	4.93552e-05	-0.0919185	-0.0343861	-0.0023085		4.93552e-05	-0.0168036	-0.00450846	-0.390133	0.0829043	-0.00740744	-0.0175226	-0.0152192	-0.0182986	-0.00218065	-0.0650885	-0.0133078	-0.0448177	-0.0154473	-0.000172647	-0.00744288	-0.000611259
-0.0240497	0.0144966	0.00933269	-0.0131345	5.09208e-05	-0.0781535	-0.0349607	-0.00128575		5.09208e-05	-0.0156683	-0.00595487	-0.392882	0.0935789	-0.00600968	-0.0144706	-0.0206875	-0.0158571	-0.00123789	-0.0666941	-0.014496	-0.0471516	-0.0132234	-6.93314e-05	-0.00605975	-0.00122086
-0.0268549	0.0120829	0.00794775	-0.0141191	-2.17219e-05	-0.065271	-0.0318375	-0.000708299		-2.17219e-05	-0.0140041	-0.0074392	-0.386073	0.100034	-0.00457304	-0.0119369	-0.0266163	-0.0140062	-0.000695345	-0.0666202	-0.0161827	-0.0477338	-0.0111995	-6.12957e-06	-0.00460227	-0.00209169
-0.0291265	0.0096136	0.00546046	-0.0155239	-0.000222209	-0.0559727	-0.0244506	-0.000525725		-0.000222209	-0.0120639	-0.00883535	-0.369344	0.102317	-0.00325303	-0.010243	-0.032077	-0.0129583	-0.000533193	-0.0649576	-0.018308	-0.0465505	-0.00968252	5.3252e-05	-0.00322675	-0.00322184
-0.0304517	0.00779213	0.00261791	-0.0173459	-0.000610158	-0.0519016	-0.0123016	-0.000707756		-0.000610158	-0.0101395	-0.0100307	-0.3439	0.101039	-0.00215301	-0.00954851	-0.0362519	-0.0127302	-0.000733853	-0.0619398	-0.0206846	-0.0438081	-0.00882179	0.000110902	-0.00205769	-0.0045601
-0.0304619	0.00715701	0.000101804	-0.0194713	-0.00122572	-0.0534867	0.00510984	-0.00123377		-0.00122483	-0.00850222	-0.0109332	-0.311775	0.0972393	-0.00130716	-0.0098303	-0.0386434	-0.0132359	-0.00126278	-0.0579495	-0.0230295	-0.0398961	-0.00859387	0.000104778	-0.00120693	-0.00601049
-0.0290041	0.0078923	-0.00144027	-0.0217577	-0.00210068	-0.0596568	0.0279557	-0.00208742		-0.00209784	-0.00739279	-0.0115286	-0.27568	0.0916675	-0.000703611	-0.0109089	-0.0391428	-0.0142092	-0.00209847	-0.0533518	-0.0249848	-0.0353397	-0.0088324	-5.55596e-05	-0.000747545	-0.0074213
-0.0261759	0.00979294	-0.00161047	-0.0240281	-0.00323318	-0.0682609	0.056041	-0.00323423		-0.00322751	-0.0069779	-0.0118605	-0.23808	0.0846251	-0.000302476	-0.0124899	-0.0380644	-0.0153402	-0.0032069	-0.0484903	-0.0261976	-0.0307053	-0.00927839	-0.000490654	-0.000746894	-0.00861314
-0.022315	0.0123258	-0.000350019	-0.026085	-0.00457242	-0.0766756	0.0886848	-0.00460113		-0.00456349	-0.00733227	-0.0120037	-0.200631	0.0758278	-5.93252e-05	-0.0142228	-0.0360443	-0.0163843	-0.00452686	-0.0436663	-0.026398	-0.0265048	-0.00965489	-0.00133729	-0.00127964	-0.00941504
-0.0179583	0.0147854	0.00221077	-0.0277518	-0.00602032	-0.0822613	0.124474	-0.00606046		-0.00601299	-0.00845844	-0.0120369	-0.164359	0.0643412	3.94702e-05	-0.0157683	-0.0337955	-0.0171596	-0.00598476	-0.0390835	-0.0254515	-0.023115	-0.0097394	-0.00269917	-0.00241019	-0.00970182
-0.0136552	0.0165056	0.00558209	-0.0288189	-0.00742404	-0.0832491	0.161559	-0.00744761		-0.00742462	-0.0102644	-0.0119875	-0.129237	0.0492547	-2.69199e-06	-0.0168337	-0.032012	-0.0177184	-0.00746501	-0.0349556	-0.0234002	-0.0207184	-0.00939513	-0.00465003	-0.00419838	-0.00942898
-0.00988876	0.0170322	0.00915842	-0.0290935	-0.00860464	-0.0790033	0.197598	-0.00858403		-0.00861881	-0.0126028	-0.0118303	-0.0947699	0.0298514	-0.000206234	-0.0172198	-0.0311617	-0.0182619	-0.00884206	-0.0314547	-0.0204559	-0.0192889	-0.00860104	-0.00718485	-0.00666125	-0.0086415
-0.00699651	0.0162378	0.0124168	-0.0284341	-0.00939339	-0.0700297	0.229908	-0.00931959		-0.00942397	-0.0153034	-0.0115038	-0.0605914	0.00593259	-0.000609057	-0.0168414	-0.0313969	-0.0190353	-0.0100131	-0.0286831	-0.0169558	-0.0186216	-0.00743803	-0.0101855	-0.00973604	-0.00746189
-0.00510546	0.0143386	0.0149146	-0.0267593	-0.00967715	-0.0579942	0.255888	-0.00960099		-0.00971003	-0.0181787	-0.0109496	-0.0265985	-0.0217756	-0.00123326	-0.0157231	-0.0326546	-0.0202766	-0.0109086	-0.0266806	-0.0132951	-0.0183902	-0.00604257	-0.0134162	-0.0132628	-0.0060486
-0.00422175	0.0118018	0.0166721	-0.0241431	-0.00941695	-0.0448731	0.272995	-0.00946754		-0.00943123	-0.0210817	-0.0101568	0.0063244	-0.052062	-0.00210723	-0.0139975	-0.0346168	-0.0219855	-0.0115499	-0.0253105	-0.0098631	-0.018236	-0.00458732	-0.0165285	-0.0169678	-0.00457491
-0.00422538	0.00922738	0.0180556	-0.0207931	-0.00865747	-0.0326642	0.279238	-0.00907174		-0.00863299	-0.0238971	-0.00918499	0.036551	-0.0831378	-0.00323035	-0.0118662	-0.036898	-0.0239404	-0.0120355	-0.024311	-0.00698357	-0.0178475	-0.00322855	-0.0191237	-0.0204906	-0.00319556
-0.00491096	0.00718899	0.0196341	-0.0170246	-0.00751124	-0.0230807	0.273556	-0.00865716		-0.00744023	-0.0265303	-0.00816584	0.0621853	-0.112876	-0.00455566	-0.00955926	-0.0391981	-0.0257601	-0.0125127	-0.0233494	-0.00488631	-0.0170219	-0.002082	-0.0208424	-0.0234393	-0.00203044
-0.00605397	0.00608751	0.0221608	-0.0132397	-0.00609863	-0.0170387	0.255903	-0.00847198		-0.00602393	-0.0289163	-0.00726345	0.0814127	-0.13936	-0.00600169	-0.00729659	-0.0413152	-0.0269672	-0.0131608	-0.0220736	-0.0037128	-0.0157117	-0.00123157	-0.0214738	-0.0254546	-0.0011886
-0.00736715	0.00610532	0.0260631	-0.00979803	-0.00455035	-0.0152016	0.227721	-0.00875808		-0.00456288	-0.0309626	-0.00664267	0.0933091	-0.160706	-0.00741904	-0.00525172	-0.0433006	-0.0272494	-0.0140906	-0.0202719	-0.00351921	-0.0139982	-0.000713305	-0.0210091	-0.0262905	-0.000747337
-0.00857089	0.00715789	0.0314411	-0.00698821	-0.00296768	-0.0177335	0.191695	-0.00966655		-0.00321153	-0.032562	-0.00642307	0.0978684	-0.175563	-0.00862732	-0.00353849	-0.0453592	-0.0265085	-0.0153272	-0.0178936	-0.00429852	-0.0120706	-0.000540661	-0.0196688	-0.0258593	-0.000774207
-0.00942621	0.0089389	0.0380814	-0.00499215	-0.00141135	-0.0242606	0.151411	-0.0112068		-0.0020798	-0.0336065	-0.00664218	0.0957054	-0.183327	-0.00945117	-0.00221013	-0.0477114	-0.0248776	-0.0168007	-0.0150546	-0.00599237	-0.0101772	-0.000718839	-0.0178657	-0.024245	-0.00133577
-0.0097437	0.0110245	0.0453832	-0.00384454	4.3565e-05	-0.03422	0.111043	-0.0132664		-0.00123952	-0.0339831	-0.00726272	0.0876064	-0.183996	-0.0097413	-0.00127563	-0.0505278	-0.022712	-0.0183196	-0.0120192	-0.00848329	-0.0085443	-0.00123628	-0.016081	-0.0216905	-0.00246435
-0.00946683	0.0129406	0.0528085	-0.00350909	0.00134993	-0.0462219	0.0744836	-0.0155777		-0.000725615	-0.0336496	-0.00816529	0.073752	-0.178508	-0.00944502	-0.000718613	-0.0536971	-0.0203677	-0.0196931	-0.00906219	-0.0115914	-0.0073701	-0.00207881	-0.0147882	-0.0185227	-0.00417764
-0.00864433	0.0142909	0.0598453	-0.00387215	0.00243912	-0.058529	0.0450232	-0.0177953		-0.000551998	-0.0326309	-0.00918499	0.05357	-0.168321	-0.00860851	-0.000520047	-0.0568513	-0.0181543	-0.020747	-0.00642591	-0.0150674	-0.00676884	-0.00321153	-0.0143267	-0.0150955	-0.00643904
-0.00741295	0.0148266	0.0660066	-0.0047667	0.00319713	-0.0694097	0.0250776	-0.0195825		-0.000725615	-0.0310165	-0.0101596	0.0259485	-0.155045	-0.00736922	-0.000675158	-0.0594652	-0.0162762	-0.0213645	-0.0042664	-0.0185932	-0.00675078	-0.00456239	-0.0148177	-0.0117262	-0.00912588
-0.00597913	0.0144598	0.0709086	-0.00602234	0.00351665	-0.0772048	0.0159207	-0.0206651		-0.00123952	-0.0289715	-0.0109529	-0.0101756	-0.140227	-0.00594834	-0.00119791	-0.0609464	-0.0147839	-0.0215769	-0.00260976	-0.0218018	-0.0072544	-0.0060232	-0.0161752	-0.00863017	-0.0120371
-0.00453013	0.0132812	0.0739511	-0.00743117	0.00323553	-0.0812914	0.0180099	-0.020936		-0.0020798	-0.0266561	-0.0115043	-0.0547623	-0.124809	-0.00457257	-0.00211374	-0.0609631	-0.013717	-0.0214544	-0.00142999	-0.0243285	-0.0081184	-0.00743967	-0.0180938	-0.00593408	-0.0148671
-0.00321901	0.0115006	0.0744701	-0.0088016	0.00220992	-0.0818763	0.0309092	-0.020452		-0.00321153	-0.0242258	-0.0118247	-0.106109	-0.109193	-0.00344972	-0.00344225	-0.0595172	-0.0130891	-0.0211441	-0.00064928	-0.0258613	-0.0091435	-0.00863299	-0.0201453	-0.00365921	-0.0172575
-0.00214064	0.00938657	0.0718792	-0.00998921	0.000378036	-0.0797829	0.0533316	-0.0193944		-0.00456239	-0.0218202	-0.0119686	-0.160533	-0.0934074	-0.00273931	-0.00517365	-0.056958	-0.0129142	-0.0208533	-0.000176984	-0.0262061	-0.0101417	-0.009434	-0.0218965	-0.00174098	-0.0188669
-0.00131025	0.00723121	0.0658088	-0.0109034	-0.00224325	-0.0763131	0.0833069	-0.0180209		-0.0060232	-0.0195381	-0.0120126	-0.212513	-0.0773619	-0.00251349	-0.00724406	-0.0539843	-0.0132385	-0.0207402	3.27303e-05	-0.0253481	-0.0109556	-0.00971428	-0.0229897	-8.58707e-05	-0.0194325
-0.00071445	0.00526299	0.0564651	-0.0115652	-0.00544333	-0.0722616	0.118013	-0.0165438		-0.00743967	-0.0174843	-0.0119878	-0.255771	-0.0612734	-0.00279607	-0.00953136	-0.051303	-0.0140312	-0.0210152	2.76669e-05	-0.0234577	-0.0115223	-0.00942733	-0.0232541	0.00143513	-0.0188608
-0.000313813	0.00362716	0.0445931	-0.0120742	-0.00887117	-0.0679052	0.154116	-0.0150919		-0.00863299	-0.015744	-0.011869	-0.28414	-0.0457792	-0.00354596	-0.0118548	-0.0495376	-0.015218	-0.0218352	-0.00017892	-0.0208879	-0.011853	-0.00861881	-0.0227161	0.00292683	-0.0172433
-6.61014e-05	0.0023789	0.031369	-0.0125732	-0.0121078	-0.0630165	0.188115	-0.013699		-0.009434	-0.0143705	-0.0115848	-0.292737	-0.0319024	-0.00466109	-0.0139941	-0.0491057	-0.0166752	-0.0232471	-0.000601179	-0.0181215	-0.0120037	-0.00741518	-0.0215538	0.00443751	-0.0148338
3.62357e-05	0.00144303	0.018144	-0.013212	-0.014709	-0.0569084	0.2167	-0.01231		-0.00971428	-0.0133778	-0.0110294	-0.27912	-0.0207757	-0.00601213	-0.0157265	-0.0500621	-0.0182252	-0.0252311	-0.00124023	-0.0156763	-0.0120432	-0.00599765	-0.0200325	0.00596411	-0.0119969
-3.67297e-06	0.000735246	0.00605424	-0.0140588	-0.0163861	-0.0492932	0.23738	-0.0108907		-0.00942733	-0.0127197	-0.0101432	-0.243411	-0.013334	-0.00740489	-0.0168543	-0.0523063	-0.0197262	-0.0275512	-0.00212131	-0.0140198	-0.0119964	-0.00455036	-0.0183866	0.00741128	-0.00910121
-0.000206234	0.000183938	-0.00417604	-0.0150852	-0.0170211	-0.0403561	0.248669	-0.00946118		-0.00861881	-0.0123195	-0.00893263	-0.188627	-0.0100455	-0.00862552	-0.0172433	-0.0555204	-0.0210597	-0.0298564	-0.00324452	-0.0134705	-0.0118389	-0.00322751	-0.0167613	0.00863091	-0.00645502
-0.000609057	-0.00022578	-0.0123675	-0.0161621	-0.0166579	-0.0308585	0.250189	-0.00812985		-0.00741518	-0.0121074	-0.00748128	-0.120232	-0.0107479	-0.00947511	-0.0168481	-0.0592089	-0.0221473	-0.0317719	-0.00456569	-0.0141326	-0.0115104	-0.00212915	-0.0151951	0.0094595	-0.0042583
-0.00123415	-0.000320267	-0.0188073	-0.0170678	-0.0154955	-0.0222001	0.24261	-0.00712286		-0.00599676	-0.0120822	-0.00596052	-0.045056	-0.0147837	-0.0097769	-0.0157159	-0.0628366	-0.0229588	-0.0329337	-0.00600594	-0.0158719	-0.0109522	-0.00129044	-0.0136386	0.00974313	-0.00258087
-0.00211007	0.000113633	-0.0240451	-0.0175851	-0.0137269	-0.0156583	0.227243	-0.00668647		-0.00454753	-0.0123339	-0.0045512	0.0293041	-0.0210705	-0.00946976	-0.0139838	-0.0656904	-0.0234679	-0.0332035	-0.00741514	-0.0183517	-0.0101525	-0.000703893	-0.0120272	0.00939982	-0.00140779
-0.00323602	0.00136445	-0.0286796	-0.0175411	-0.0115222	-0.0122831	0.205813	-0.00706805		-0.00322184	-0.01305	-0.00342807	0.0958201	-0.0283592	-0.00860104	-0.011852	-0.067065	-0.0236597	-0.0326433	-0.00861314	-0.0210984	-0.00917081	-0.000329789	-0.0103219	0.00842108	-0.000659578
-0.00456459	0.00375701	-0.0331016	-0.0168593	-0.00901226	-0.0126415	0.180155	-0.00846263		-0.00212022	-0.0144865	-0.00272928	0.148968	-0.0355042	-0.00732096	-0.00954772	-0.0663852	-0.023515	-0.0314705	-0.00942613	-0.0236008	-0.0081408	-0.000115457	-0.00854002	0.00686344	-0.000230913
-0.00600991	0.00744998	-0.0373572	-0.0156221	-0.00627056	-0.0165281	0.151983	-0.0109383		-0.00128222	-0.0168724	-0.00251548	0.18509	-0.041508	-0.00589345	-0.00728881	-0.0632538	-0.0230099	-0.0300184	-0.00971235	-0.0254299	-0.00723716	-1.46852e-05	-0.00674674	0.00483256	-2.93704e-05
-0.00742129	0.0125761	-0.041142	-0.0140075	-0.00343187	-0.0234251	0.122871	-0.0144688		-0.000701639	-0.0203614	-0.00280887	0.203047	-0.0457263	-0.00458814	-0.00525191	-0.0577182	-0.0221219	-0.0285264	-0.00942401	-0.02629	-0.00663016	1.80489e-05	-0.00503259	0.00243842	3.60978e-05
-0.00861881	0.019074	-0.0438683	-0.0122889	-0.000675553	-0.0323974	0.0941503	-0.0188845		-0.000338296	-0.0249428	-0.00356864	0.203881	-0.0477893	-0.00366626	-0.00355163	-0.0502089	-0.0208318	-0.0271189	-0.00860747	-0.0260807	-0.00643904	1.59756e-05	-0.00349622	-0.00021654	3.19512e-05
-0.00942951	0.0266073	-0.0448857	-0.0107886	0.00178232	-0.0422471	0.0669376	-0.0238728		-0.000137114	-0.0303837	-0.00469278	0.190341	-0.0474383	-0.00334608	-0.00223568	-0.0414686	-0.0191405	-0.0258017	-0.00739178	-0.0249008	-0.00669154	1.10171e-06	-0.00222383	-0.00304111	2.20343e-06
-0.00971575	0.0346944	-0.0437355	-0.00977246	0.00369893	-0.0518085	0.042183	-0.0290135		-3.93504e-05	-0.0362574	-0.00604104	0.166487	-0.0444826	-0.00373848	-0.00129602	-0.0324887	-0.017068	-0.0244772	-0.00597461	-0.0229792	-0.00731364	-8.42993e-06	-0.00131398	-0.00594577	-1.86362e-05
-0.00943016	0.0424907	-0.04028	-0.00947185	0.00493095	-0.0597765	0.0206512	-0.0337869		6.02091e-06	-0.0419383	-0.00741302	0.136676	-0.0385946	-0.00489909	-0.000680759	-0.0241676	-0.0146881	-0.0231015	-0.00454409	-0.0206577	-0.00814356	-9.39098e-06	-0.000850021	-0.00881808	-2.44441e-05
-0.00861881	0.0490233	-0.0348143	-0.00999918	0.00543743	-0.0650645	0.00298616	-0.0376651		3.19512e-05	-0.0467109	-0.00859537	0.105138	-0.0293988	-0.00678481	-0.000316652	-0.0172344	-0.0121282	-0.0216994	-0.00325303	-0.018291	-0.00896278	-2.83883e-06	-0.000907495	-0.0115165	-1.70152e-05
-0.00740964	0.0534114	-0.027988	-0.0113144	0.00529273	-0.0669823	-0.0103087	-0.0401967		5.04569e-05	-0.0499045	-0.00940071	0.0756015	-0.0166868	-0.00924244	-0.000127083	-0.0121586	-0.00955998	-0.0203765	-0.00219412	-0.016172	-0.00954946	7.82775e-06	-0.00155883	-0.013872	-2.20225e-06
-0.00599105	0.054921	-0.0205745	-0.0132698	0.00468711	-0.0653183	-0.0188981	-0.0410984		4.16027e-05	-0.0509857	-0.00969881	0.0508666	-0.000626537	-0.0120425	-4.0451e-05	-0.00904215	-0.00721025	-0.0193004	-0.00136354	-0.0145144	-0.00972896	1.30782e-05	-0.00281155	-0.0157083	7.94523e-06
-0.0045486	0.0534438	-0.0133129	-0.0155541	0.00381919	-0.0605822	-0.0226394	-0.040305		-3.3944e-05	-0.0497334	-0.00947613	0.0330029	0.0179657	-0.0148368	-3.94724e-06	-0.0078576	-0.00529187	-0.0185782	-0.000737146	-0.013382	-0.00940928	1.124e-05	-0.00466824	-0.0168739	1.231e-05
-0.00323602	0.0494344	-0.00668298	-0.0177878	0.0028807	-0.0538221	-0.0216391	-0.0379817		-0.000230717	-0.0462729	-0.00883355	0.0231474	0.037635	-0.017233	1.4936e-05	-0.00844711	-0.00399425	-0.0182374	-0.000276193	-0.0127224	-0.00860284	2.82994e-06	-0.00708864	-0.0172678	1.13375e-05
-0.00215081	0.0438026	-0.000815582	-0.0196086	0.00201703	-0.0464226	-0.0162588	-0.034494		-0.000611259	-0.0410561	-0.00797155	0.0214015	0.0565031	-0.0188647	2.76989e-05	-0.0106	-0.00346492	-0.0181986	4.15379e-05	-0.0124129	-0.00741408	-9.33994e-06	-0.00996782	-0.0168653	6.77622e-06
-0.00131421	0.0378911	0.00443533	-0.0207084	0.0012903	-0.0398004	-0.00709827	-0.0303022		-0.00122086	-0.0348318	-0.00716099	0.0269444	0.0726741	-0.0194449	2.09102e-05	-0.0142099	-0.00375924	-0.0182858	0.000146295	-0.0122843	-0.00600697	-1.48304e-05	-0.0132012	-0.0157255	4.12273e-06
-0.00071309	0.0328575	0.00938417	-0.0209705	0.000736015	-0.0350621	0.00501731	-0.0259205		-0.00209169	-0.0284429	-0.00666201	0.037798	0.0846782	-0.0188764	-3.9817e-05	-0.0191048	-0.00488477	-0.0183181	-4.48628e-05	-0.0122154	-0.00456258	-9.2836e-06	-0.0165903	-0.0139847	3.81207e-06
-0.000308145	0.029595	0.0143203	-0.020453	0.000348594	-0.0328187	0.0190826	-0.0218164		-0.00322184	-0.0227287	-0.00668006	0.0512059	0.0917881	-0.0172518	-0.000209072	-0.0251368	-0.006766	-0.0181393	-0.00065916	-0.0121434	-0.00323602	7.46799e-06	-0.0199157	-0.0118417	5.66877e-06
-5.71725e-05	0.0286292	0.0193313	-0.0193513	0.000101678	-0.0330823	0.0339482	-0.0183424		-0.0045601	-0.0184162	-0.00732107	0.0641018	0.0941579	-0.0148293	-0.000558516	-0.0321674	-0.00923012	-0.0176691	-0.00185103	-0.0120616	-0.00213025	2.76983e-05	-0.0229971	-0.00952785	8.92888e-06
4.3565e-05	0.0299006	0.0242011	-0.0179677	-1.51754e-05	-0.0353722	0.04833	-0.0157521		-0.00601227	-0.0159946	-0.0085522	0.0735763	0.092649	-0.0119863	-0.00116832	-0.0399614	-0.0120371	-0.0169351	-0.00370848	-0.0120186	-0.00128646	2.62556e-05	-0.0256745	-0.00727386	8.21747e-06
-4.25013e-06	0.0332423	0.0284797	-0.0165598	-3.84869e-05	-0.0388436	0.060955	-0.014136		-0.00742696	-0.0157457	-0.0102407	0.0776601	0.0886033	-0.00909329	-0.00211292	-0.048259	-0.0148373	-0.0160209	-0.00631778	-0.0120642	-0.000697738	-3.37499e-05	-0.0279493	-0.00529124	2.25392e-06
-0.00022041	0.0382896	0.0315786	-0.0153102	-2.83883e-06	-0.0425253	0.0706626	-0.0134778		-0.00862448	-0.0176771	-0.0121658	0.0755306	0.0834999	-0.00645786	-0.00344405	-0.0566205	-0.0172387	-0.0150561	-0.00967506	-0.0122495	-0.00032412	-0.000206234	-0.0299176	-0.00374935	-8.5076e-06
-0.000639642	0.0445108	0.0329785	-0.014308	5.60813e-05	-0.0455743	0.0765532	-0.0137072		-0.0094329	-0.0215066	-0.0140625	0.0675437	0.0786131	-0.00427657	-0.00517026	-0.0643346	-0.0188751	-0.0141638	-0.0136422	-0.0126354	-0.000112069	-0.000560803	-0.0316936	-0.00276928	-2.16569e-05
-0.00126703	0.0514411	0.0325069	-0.0135266	7.33172e-05	-0.0473974	0.0782302	-0.0147028		-0.00971825	-0.0267021	-0.015695	0.0550219	0.0748981	-0.00260392	-0.00723621	-0.0703732	-0.0194567	-0.0133914	-0.0179868	-0.013307	-1.30679e-05	-0.00117391	-0.0333762	-0.00243955	-2.3777e-05
-0.00212435	0.0582668	0.0303536	-0.0129347	1.74019e-06	-0.0478054	0.0757758	-0.0163719		-0.00943348	-0.0324821	-0.0168618	0.0396608	0.0728208	-0.00141932	-0.00952197	-0.0734265	-0.0188823	-0.0127413	-0.0222979	-0.0143981	1.85394e-05	-0.00211957	-0.0348706	-0.00278936	-9.19693e-06
-0.00321153	0.0640933	0.0271652	-0.0124974	-0.000210872	-0.0469731	0.069824	-0.0186162		-0.00862448	-0.0379547	-0.0174495	0.0231859	0.072421	-0.000643602	-0.0118463	-0.0721048	-0.0172443	-0.0121509	-0.02609	-0.0160731	1.59756e-05	-0.00344972	-0.0359205	-0.00379652	2.16444e-05
-0.00449358	0.0681176	0.023939	-0.0121879	-0.000618397	-0.0453008	0.061499	-0.0212844		-0.00741857	-0.0422719	-0.0174516	0.00700514	0.0734914	-0.000181558	-0.0139875	-0.0652257	-0.0148072	-0.0115316	-0.0289055	-0.0184858	1.10171e-06	-0.00517365	-0.0361745	-0.00538067	5.82841e-05
-0.00593432	0.0696175	0.0217028	-0.0120153	-0.00124363	-0.0432944	0.0521295	-0.0241452		-0.00599927	-0.0447968	-0.0169434	-0.00794051	0.0756352	2.15505e-05	-0.015723	-0.0522211	-0.0119649	-0.0108618	-0.030378	-0.021709	-9.31809e-06	-0.00723871	-0.0352618	-0.00736119	5.91383e-05
-0.00743099	0.0685358	0.0214127	-0.0119269	-0.00211328	-0.0413345	0.0431796	-0.0268281		-0.00455085	-0.0452553	-0.0160921	-0.0211023	0.0785588	1.4376e-05	-0.0168558	-0.0333306	-0.00912314	-0.0101694	-0.0303978	-0.0256741	-1.22221e-05	-0.00952529	-0.0330092	-0.00951614	-1.9468e-05
-0.008857	0.0653271	0.0236328	-0.0118303	-0.00322571	-0.0396041	0.0359144	-0.0288638		-0.00322751	-0.0437826	-0.0150965	-0.0322932	0.0820804	-0.000190258	-0.0172518	-0.00976693	-0.00664424	-0.00958792	-0.029101	-0.0301373	-8.5076e-06	-0.011852	-0.0294811	-0.011579	-0.000230717
-0.010089	0.06082	0.0283626	-0.0116003	-0.00453918	-0.0381055	0.0311384	-0.029771		-0.00212915	-0.040892	-0.014134	-0.0415326	0.086037	-0.000607955	-0.0168642	0.0163329	-0.00479786	-0.0093477	-0.0268192	-0.0346809	-1.10112e-06	-0.0139964	-0.0249851	-0.0132697	-0.000631815
-0.0109924	0.0561518	0.0351134	-0.0110691	-0.00598924	-0.0366993	0.0291351	-0.0291743		-0.00128955	-0.0373371	-0.0133243	-0.0489854	0.0903012	-0.00124347	-0.015734	0.0422684	-0.00373584	-0.00968453	-0.0240117	-0.0387763	3.97261e-06	-0.0157321	-0.0200302	-0.0143953	-0.0012495
-0.0115091	0.052103	0.0428545	-0.010135	-0.00746169	-0.0353105	0.0294855	-0.0269318		-0.000701062	-0.0339411	-0.0126881	-0.0548739	0.0943939	-0.00212229	-0.0139941	0.0650725	-0.00351952	-0.0108297	-0.02108	-0.0418649	6.155e-06	-0.0168609	-0.0151294	-0.0148109	-0.00210987
-0.0116298	0.0490798	0.0503	-0.00875191	-0.00883071	-0.0339874	0.0312586	-0.0231961		-0.00032412	-0.0314148	-0.0121601	-0.0594201	0.0975229	-0.00324452	-0.0118445	0.0820484	-0.00412064	-0.0128997	-0.018307	-0.0434607	5.66877e-06	-0.017249	-0.0107229	-0.0144914	-0.00321153
-0.0113719	0.0470822	0.0562158	-0.0069388	-0.00999371	-0.032913	0.0332924	-0.0184117		-0.000106528	-0.0301995	-0.0116248	-0.0628793	0.0986985	-0.00456569	-0.00952002	0.091255	-0.00543895	-0.0158234	-0.0158204	-0.0432524	3.38811e-06	-0.0168515	-0.00709472	-0.0135583	-0.00451414
-0.0107883	0.0456533	0.059609	-0.00479673	-0.0108922	-0.0323984	0.0344555	-0.0132186		-6.46771e-06	-0.030399	-0.0109708	-0.0654821	0.0967333	-0.00600594	-0.00726345	0.0917679	-0.00730831	-0.0193448	-0.0135887	-0.0411631	2.50545e-06	-0.0157175	-0.00432216	-0.0122026	-0.00596207
-0.00988046	0.0444121	0.0600664	-0.00242959	-0.011553	-0.0326614	0.0340398	-0.00833681		2.03028e-05	-0.0317798	-0.0101406	-0.067528	0.0909	-0.00741514	-0.00528849	0.0839027	-0.00950817	-0.022997	-0.0115423	-0.0373751	3.32158e-06	-0.0139843	-0.00237347	-0.0107637	-0.00744634
-0.00862448	0.0430534	0.057767	4.04499e-05	-0.0120742	-0.0337773	0.0318671	-0.00442865		7.46799e-06	-0.0338492	-0.0091605	-0.0693543	0.0809922	-0.00861314	-0.00376353	0.0690718	-0.0117909	-0.0262014	-0.00960818	-0.0323011	5.66877e-06	-0.011852	-0.0011182	-0.00961939	-0.00884102
-0.00699856	0.0414176	0.0533734	0.00247885	-0.0125922	-0.035627	0.028252	-0.00197655		-2.05552e-05	-0.0360045	-0.00814308	-0.0712504	0.0673898	-0.00942613	-0.00280541	0.0494363	-0.0139082	-0.0283969	-0.00775601	-0.0265006	8.92888e-06	-0.00954772	-0.000387302	-0.00909126	-0.0100341
-0.00499569	0.0395935	0.0478998	0.00475184	-0.013238	-0.0378547	0.0238548	-0.00124743		-3.39833e-05	-0.0376876	-0.0072481	-0.0734666	0.0512636	-0.00971413	-0.00247903	0.0274894	-0.0156645	-0.029154	-0.00603421	-0.0205782	8.21747e-06	-0.0072897	-4.01226e-05	-0.00944644	-0.0109358
-0.00271276	0.0375282	0.0423401	0.00668082	-0.0140761	-0.0400515	0.0193507	-0.00223704		-2.42501e-05	-0.0385216	-0.00664287	-0.0760468	0.0338958	-0.00942967	-0.00280541	0.0055291	-0.0169358	-0.0283193	-0.00449162	-0.0150698	2.25392e-06	-0.00525474	7.38408e-05	-0.0107003	-0.0115319
-0.000335458	0.0351076	0.0375124	0.00807144	-0.0150795	-0.041775	0.0152486	-0.00470563		7.46799e-06	-0.0383981	-0.00644755	-0.0788931	0.0166915	-0.00861881	-0.00376353	-0.0146777	-0.0176973	-0.0260506	-0.00318242	-0.0103591	-8.5076e-06	-0.0035573	6.58492e-05	-0.0126677	-0.0118662
0.00188995	0.0321534	0.0339665	0.00873388	-0.0161255	-0.0426261	0.0117778	-0.00825101		4.82541e-05	-0.0374758	-0.00669264	-0.0818873	0.00102628	-0.00740964	-0.005288	-0.0320474	-0.0180374	-0.0227843	-0.00213857	-0.00664112	-2.16569e-05	-0.00224461	1.12015e-05	-0.0150265	-0.0120126
0.00369608	0.0283844	0.0319258	0.00850985	-0.0170226	-0.0423325	0.00888248	-0.0123393		5.48934e-05	-0.0361206	-0.00730967	-0.0849591	-0.0121481	-0.00599105	-0.00726183	-0.0461771	-0.0181239	-0.0191523	-0.00133484	-0.00392049	-2.46652e-05	-0.00130512	-2.74663e-05	-0.0173161	-0.0120425
0.00489843	0.023765	0.0314734	0.00732892	-0.0175648	-0.0407142	0.00641734	-0.0164576		-1.55669e-05	-0.0347784	-0.00813741	-0.0883294	-0.0218781	-0.0045486	-0.00951664	-0.0571052	-0.0181964	-0.0158148	-0.000750333	-0.00207862	-1.2028e-05	-0.000685844	-3.96503e-05	-0.0192092	-0.0119813
0.00542146	0.0184385	0.0325613	0.00521805	-0.0175788	-0.0377688	0.00425074	-0.0201612		-0.00021654	-0.0338518	-0.00895711	-0.0924438	-0.0275598	-0.00323602	-0.0118389	-0.0651186	-0.0185047	-0.0133413	-0.000347844	-0.000930102	1.59756e-05	-0.000313813	-2.83587e-05	-0.0205145	-0.0118048
0.00531218	0.0127266	0.0350299	0.0023077	-0.0169669	-0.0336996	0.00239302	-0.023106		-0.00060677	-0.0336023	-0.00954607	-0.097815	-0.0290985	-0.00215081	-0.0139875	-0.0705659	-0.0192415	-0.0121141	-9.10617e-05	-0.000282494	4.93552e-05	-0.000114355	-3.67041e-06	-0.0211822	-0.0114553
0.00472417	0.00712477	0.0386294	-0.00118801	-0.0157322	-0.0289464	0.00107471	-0.0251256		-0.00122321	-0.0340761	-0.00972646	-0.104848	-0.0267996	-0.0013151	-0.0157293	-0.0737132	-0.0205046	-0.0122717	2.34883e-05	-1.93613e-06	5.09208e-05	-2.40033e-05	1.3242e-05	-0.0213741	-0.0109002
0.00384676	0.00201495	0.0428706	-0.00500564	-0.0139663	-0.0241591	0.000632552	-0.0261424		-0.00209735	-0.035144	-0.00940596	-0.113388	-0.0218155	-0.000715921	-0.0168647	-0.0748092	-0.022238	-0.0137481	2.76401e-06	1.07251e-05	-2.17219e-05	5.82685e-06	2.05167e-05	-0.0212119	-0.0101381
0.00287324	-0.00231918	0.0470871	-0.00886371	-0.011836	-0.020106	0.0014836	-0.0262028		-0.00322751	-0.0365237	-0.00859717	-0.122619	-0.0157448	-0.000313813	-0.0172603	-0.0740515	-0.0242485	-0.0162939	-0.000173252	-0.000199805	-0.000222209	7.46799e-06	1.88959e-05	-0.0208143	-0.00922648
0.00196324	-0.00573148	0.0504984	-0.0125002	-0.00954662	-0.0175568	0.00400504	-0.0254922		-0.00456349	-0.0378467	-0.00740515	-0.131054	-0.010234	-6.61014e-05	-0.0168708	-0.0716225	-0.0262564	-0.0195347	-0.000549537	-0.000630712	-0.000610158	5.91384e-10	1.12937e-05	-0.0202973	-0.00828017
0.0012288	-0.00822197	0.0523161	-0.0156872	-0.00729902	-0.0170824	0.00839488	-0.0242855		-0.00601388	-0.0387613	-0.00599875	-0.136589	-0.00668184	3.62357e-05	-0.0157357	-0.0677482	-0.0279532	-0.0230371	-0.00117838	-0.00126862	-0.00122483	-5.34548e-06	5.39095e-06	-0.0196933	-0.00738836
0.000749819	-0.00977382	0.0519835	-0.0182608	-0.00526697	-0.0189825	0.0146754	-0.0230052		-0.00742745	-0.0389481	-0.00456033	-0.137113	-0.00544952	-3.67297e-06	-0.0139869	-0.0626015	-0.029109	-0.0263408	-0.00213032	-0.0021314	-0.00209784	-6.06707e-06	1.63497e-06	-0.019177	-0.00665704
0.000573642	-0.01037	0.0492509	-0.020125	-0.0035658	-0.0231829	0.0225959	-0.0221167		-0.00862448	-0.0382079	-0.00324452	-0.130805	-0.00587793	-0.000206234	-0.0118247	-0.0563698	-0.0296153	-0.0290314	-0.00345822	-0.00322005	-0.00322751	-2.83883e-06	0	-0.0189694	-0.00615293
0.000730105	-0.00996592	0.0442476	-0.0212468	-0.00224571	-0.0292135	0.0316433	-0.0220143		-0.0094329	-0.0365017	-0.00215191	-0.116521	-0.0064576	-0.000609057	-0.00948605	-0.0492558	-0.0294998	-0.0307863	-0.00517475	-0.00450173	-0.00456349	2.28699e-06	0	-0.0192751	-0.00588396
0.00123182	-0.00850635	0.0374629	-0.0216633	-0.00130026	-0.0363278	0.0411189	-0.0229199		-0.00971736	-0.0339395	-0.00131113	-0.0942724	-0.00508405	-0.00123415	-0.00722806	-0.0414638	-0.0289186	-0.0314176	-0.00723474	-0.00593959	-0.00601388	5.5899e-06	9.86848e-07	-0.0202846	-0.00588424
0.00206806	-0.0060136	0.0296265	-0.0214482	-0.000676858	-0.0435989	0.0501436	-0.0247589		-0.00943065	-0.0308074	-0.000709766	-0.0649685	-0.000118633	-0.00211007	-0.00527089	-0.0332886	-0.0280685	-0.0308986	-0.00951914	-0.00742747	-0.00742745	6.64549e-06	3.14565e-06	-0.0219145	-0.00612978
0.00320302	-0.00259717	0.0216145	-0.020709	-0.000302476	-0.0501462	0.0577881	-0.0271804		-0.00861881	-0.0274874	-0.000308145	-0.0305265	0.00922571	-0.00323602	-0.00378234	-0.0250649	-0.0271434	-0.0293515	-0.0118463	-0.00883819	-0.00862448	5.66877e-06	6.29863e-06	-0.0238744	-0.00661844
0.00456129	0.00150888	0.0142992	-0.019583	-0.000102038	-0.0553634	0.0631584	-0.0296455		-0.00740964	-0.0243778	-6.27133e-05	0.00633591	0.0225132	-0.00456459	-0.00286749	-0.0171568	-0.0262872	-0.0270254	-0.013993	-0.0100546	-0.0094329	3.38811e-06	9.92097e-06	-0.025733	-0.00741767
0.00602895	0.00596972	0.00845904	-0.0182152	-1.41685e-05	-0.0590788	0.0654452	-0.0315999		-0.00599105	-0.0218211	3.78529e-05	0.042672	0.0377305	-0.00600991	-0.0025464	-0.00994068	-0.0255507	-0.0242366	-0.0157305	-0.0109629	-0.00971825	1.61729e-06	9.13052e-06	-0.0269731	-0.00860619
0.00745149	0.0103797	0.0046454	-0.0167716	8.57126e-06	-0.0616108	0.0640392	-0.0326355		-0.0045486	-0.0200054	-3.18248e-06	0.0752945	0.0521398	-0.00742129	-0.00279346	-0.00372794	-0.024931	-0.0213282	-0.0168604	-0.0115419	-0.00943348	4.9049e-07	2.50436e-06	-0.0272803	-0.010371
0.00864999	0.0143135	0.00312115	-0.0154093	-1.03961e-06	-0.063684	0.0585614	-0.0326051		-0.00323602	-0.0189449	-0.000206234	0.101403	0.0625196	-0.00861881	-0.00353385	0.00124399	-0.0243674	-0.0186123	-0.017249	-0.011836	-0.00862448	0	-9.45288e-06	-0.0265585	-0.0128969
0.00945525	0.0174124	0.00385761	-0.0142472	-2.16563e-05	-0.0662087	0.0489069	-0.0316647		-0.00215081	-0.0184882	-0.000609057	0.118998	0.0657783	-0.00942951	-0.00465015	0.00484614	-0.0237667	-0.016318	-0.0168515	-0.0119327	-0.00741857	0	-2.40633e-05	-0.0249393	-0.0162568
0.00973233	0.0194145	0.00648839	-0.0133469	-2.91225e-05	-0.0699548	0.0353022	-0.0301791		-0.0013151	-0.0183584	-0.00123326	0.12694	0.0599248	-0.00971663	-0.00601074	0.00707456	-0.0230423	-0.0145767	-0.0157175	-0.0119622	-0.00599927	8.88163e-07	-2.74058e-05	-0.0227607	-0.020368
0.00943233	0.020256	0.0104785	-0.0126823	-1.5264e-05	-0.0753315	0.0182904	-0.0286222		-0.000715921	-0.0182442	-0.00210723	0.125446	0.0438896	-0.00943299	-0.00745254	0.00804367	-0.022113	-0.0133975	-0.0139843	-0.012	-0.00455085	2.83109e-06	-1.33645e-05	-0.020338	-0.0248481
0.0086018	0.0200665	0.0151705	-0.0121555	1.88055e-05	-0.0821929	-0.00126386	-0.0274169		-0.000313813	-0.0178663	-0.00323035	0.115787	0.018149	-0.00862448	-0.00881758	0.00797596	-0.0209476	-0.0126962	-0.011852	-0.0120742	-0.00322751	5.66877e-06	1.77507e-05	-0.0179265	-0.0290878
0.00737187	0.019123	0.0198516	-0.0116304	6.05711e-05	-0.089818	-0.0222133	-0.026788		-6.61014e-05	-0.0170413	-0.00455566	0.0999405	-0.015173	-0.00741857	-0.00998478	0.00716275	-0.0195841	-0.0123437	-0.00954772	-0.0121722	-0.00212915	8.92888e-06	5.48391e-05	-0.0156682	-0.032385
0.00594832	0.0178392	0.0239329	-0.0109834	6.47282e-05	-0.0970945	-0.0432241	-0.0267095		3.62357e-05	-0.0157255	-0.00600169	0.0803327	-0.0528056	-0.00599927	-0.0108884	0.00592907	-0.0181462	-0.0122113	-0.0072897	-0.0122335	-0.00129044	8.21747e-06	5.65787e-05	-0.0135631	-0.0341011
0.0045263	0.0165747	0.0268503	-0.0101538	-1.28225e-05	-0.10275	-0.062874	-0.0268921		-3.67297e-06	-0.0139975	-0.00741904	0.059109	-0.0902503	-0.00455085	-0.011554	0.00456443	-0.0168309	-0.0122252	-0.00525474	-0.0122352	-0.000703893	2.25392e-06	-2.41354e-05	-0.0116176	-0.0339003
0.00325946	0.0155974	0.0281972	-0.00916901	-0.000225048	-0.105685	-0.0798066	-0.0268685		-0.000206234	-0.0120461	-0.00862732	0.0380174	-0.122795	-0.00322751	-0.0120799	0.00328676	-0.0158718	-0.0123777	-0.0035573	-0.0121818	-0.000329789	-8.5076e-06	-0.000246899	-0.0098474	-0.0318253
0.00222786	0.0150542	0.027805	-0.00814419	-0.000628427	-0.10527	-0.0928936	-0.0261524		-0.000609057	-0.0101268	-0.00945117	0.0183747	-0.146424	-0.00212915	-0.0126027	0.00222154	-0.0154914	-0.0127104	-0.00224461	-0.0120975	-0.000115457	-2.16569e-05	-0.000677954	-0.00832012	-0.028289
0.00139228	0.0148858	0.025674	-0.00724413	-0.00124788	-0.101525	-0.101359	-0.0243965		-0.00123415	-0.00849735	-0.00974041	0.00108687	-0.158484	-0.00129044	-0.0132488	0.00137399	-0.0158186	-0.0132756	-0.00130423	-0.0120269	-1.46852e-05	-2.46652e-05	-0.00136092	-0.00718909	-0.0239692
0.000660449	0.015004	0.0221688	-0.00663671	-0.00210938	-0.0951147	-0.104911	-0.0215144		-0.00211007	-0.00739798	-0.00944219	-0.0129495	-0.158482	-0.000703893	-0.0140793	0.000692436	-0.0168838	-0.0140839	-0.000683013	-0.0119574	1.80489e-05	-1.2028e-05	-0.00233094	-0.00658099	-0.0195908
-0.000114629	0.0152645	0.0178644	-0.00644188	-0.00321153	-0.0872293	-0.103765	-0.017736		-0.00323602	-0.00699672	-0.00860284	-0.0228315	-0.147948	-0.000329789	-0.0150664	8.30876e-05	-0.018586	-0.0150759	-0.000308145	-0.0118303	1.59756e-05	1.59756e-05	-0.00358612	-0.00660095	-0.0157758
-0.00110486	0.0154802	0.0133938	-0.00668925	-0.00451414	-0.0793048	-0.0985922	-0.01355		-0.00456459	-0.00736433	-0.00736029	-0.02768	-0.129943	-0.000115457	-0.0160945	-0.000557752	-0.020699	-0.0161172	-0.000105426	-0.011552	1.10171e-06	4.93552e-05	-0.00507054	-0.00728649	-0.0129142
-0.00243409	0.0155269	0.00937877	-0.00730716	-0.00596296	-0.0726546	-0.0904429	-0.0095642		-0.00600991	-0.00847818	-0.00594101	-0.0267658	-0.108148	-1.46852e-05	-0.0169947	-0.00127294	-0.0229496	-0.0170198	-1.57858e-05	-0.011008	-9.31809e-06	5.09208e-05	-0.00668111	-0.00855786	-0.0111185
-0.00421091	0.0151823	0.00610167	-0.00813409	-0.00744917	-0.0682506	-0.0804978	-0.00635048		-0.00742129	-0.0102082	-0.00457315	-0.0198393	-0.0859616	1.80489e-05	-0.0175981	-0.00209242	-0.0250171	-0.0176072	8.08077e-06	-0.0101417	-1.22221e-05	-2.17219e-05	-0.00824958	-0.0102763	-0.0102922
-0.00646532	0.0142323	0.00353642	-0.00895144	-0.00884669	-0.0664835	-0.0699077	-0.0042933		-0.00861881	-0.012354	-0.00346389	-0.00719857	-0.0657929	1.59756e-05	-0.017785	-0.00299396	-0.0266232	-0.0177605	-1.03961e-06	-0.00895995	-8.5076e-06	-0.000222209	-0.00957646	-0.0122225	-0.0101847
-0.00911915	0.0125347	0.00141928	-0.00953714	-0.0100431	-0.0671177	-0.0596265	-0.00351026		-0.00942951	-0.0146784	-0.00276989	0.0102973	-0.0487184	1.10171e-06	-0.0175277	-0.0038983	-0.0275989	-0.0174638	-2.16563e-05	-0.00753893	-1.10112e-06	-0.000610158	-0.0104711	-0.0141342	-0.0104982
-0.0120102	0.00999766	-0.000677678	-0.00971913	-0.0109431	-0.0694452	-0.050226	-0.00385869		-0.00971663	-0.0169422	-0.00254637	0.0313935	-0.0348159	-9.31809e-06	-0.0169061	-0.00472558	-0.0278874	-0.0168398	-3.00107e-05	-0.00601821	3.97261e-06	-0.00122483	-0.0107889	-0.0157587	-0.0109803
-0.0148404	0.00677407	-0.00302214	-0.00940654	-0.0115313	-0.0724346	-0.0419648	-0.00501627		-0.00943299	-0.0189345	-0.00281036	0.0547037	-0.0232993	-1.22221e-05	-0.0160859	-0.00533812	-0.0275965	-0.0160982	-1.80951e-05	-0.00453417	6.155e-06	-0.00209784	-0.0104791	-0.0168799	-0.0114385
-0.017249	0.00316751	-0.00567831	-0.00861134	-0.011852	-0.0750395	-0.0347621	-0.00658407		-0.00862448	-0.020486	-0.00352148	0.0788788	-0.0131345	-8.5076e-06	-0.0152857	-0.00561067	-0.0269354	-0.0155108	1.31368e-05	-0.0032069	5.66877e-06	-0.00322751	-0.00959221	-0.0173846	-0.0117824
-0.0188864	-0.00046019	-0.00849242	-0.00743574	-0.0119821	-0.0764557	-0.0282772	-0.00820186		-0.00741857	-0.0214748	-0.00459008	0.102765	-0.00356451	-1.10112e-06	-0.0147203	-0.00547847	-0.0261332	-0.0153487	5.16422e-05	-0.00211862	3.38811e-06	-0.00456349	-0.00826692	-0.0172934	-0.0119948
-0.0194643	-0.00375784	-0.011122	-0.00603074	-0.0120131	-0.0762769	-0.022114	-0.00963518		-0.00599927	-0.021809	-0.00593655	0.125374	0.00597052	3.97261e-06	-0.0145368	-0.00493317	-0.0253698	-0.0157856	5.65107e-05	-0.00129744	1.61729e-06	-0.00601299	-0.00669326	-0.0167849	-0.0120774
-0.0188823	-0.00660788	-0.0132757	-0.00457178	-0.0119783	-0.0745544	-0.0158416	-0.0107817		-0.00455085	-0.0214535	-0.00741459	0.145829	0.0152794	6.155e-06	-0.0147894	-0.00411003	-0.0246901	-0.0169016	-1.50764e-05	-0.000764234	4.9049e-07	-0.00742462	-0.00506987	-0.016153	-0.0120449
-0.017233	-0.00911039	-0.0147542	-0.00321437	-0.011852	-0.0717273	-0.00920532	-0.0116795		-0.00322751	-0.0204296	-0.00886371	0.163263	0.0237334	5.66877e-06	-0.0154121	-0.00323318	-0.0240047	-0.0186293	-0.00021654	-0.000534223	0	-0.00861881	-0.00356837	-0.0157575	-0.0118757
-0.0147822	-0.0115317	-0.0154929	-0.00207197	-0.0115621	-0.0684527	-0.00225935	-0.0124522		-0.00212915	-0.018828	-0.0101346	0.176684	0.0306479	3.38811e-06	-0.0162332	-0.00255255	-0.0231386	-0.0207562	-0.00060677	-0.000636934	0	-0.00942397	-0.00231088	-0.0159555	-0.0115205
-0.0119401	-0.0142045	-0.0155568	-0.00122733	-0.0110078	-0.0653687	0.00463406	-0.0132332		-0.00128866	-0.0168554	-0.0110509	0.184978	0.0351714	1.61729e-06	-0.0170251	-0.00229563	-0.0219237	-0.0229945	-0.00122321	-0.00114103	0	-0.00971003	-0.00137724	-0.0169906	-0.0109426
-0.00911883	-0.0173169	-0.0149753	-0.000717206	-0.0101345	-0.062977	0.0107209	-0.0141259		-0.000698231	-0.0147972	-0.0115402	0.186944	0.037236	4.9049e-07	-0.0175384	-0.00254248	-0.0202907	-0.0249841	-0.00209735	-0.00211651	0	-0.00943123	-0.000806239	-0.0189793	-0.0101321
-0.00668006	-0.0208476	-0.013726	-0.000554837	-0.0089486	-0.061492	0.0150369	-0.015138		-0.000318451	-0.0130284	-0.011595	0.181469	0.0374119	0	-0.0175656	-0.00322184	-0.0183256	-0.0263925	-0.00322751	-0.00363611	0	-0.00863299	-0.000613331	-0.0218512	-0.00914814
-0.00488119	-0.0245384	-0.0116987	-0.000743884	-0.0075251	-0.0608193	0.0166298	-0.0161733		-9.75989e-05	-0.0119867	-0.0112564	0.167827	0.0366913	0	-0.0169841	-0.00413455	-0.016275	-0.0269876	-0.00456349	-0.00574873	0	-0.00744023	-0.000806239	-0.0253369	-0.00812171
-0.00382038	-0.0279531	-0.00870302	-0.00126256	-0.00600484	-0.0606877	0.0147671	-0.0170507		5.30241e-06	-0.0120878	-0.0106661	0.145939	0.0366768	0	-0.0157619	-0.00500121	-0.014477	-0.0266666	-0.00601388	-0.00843836	0	-0.00602393	-0.00137724	-0.0290372	-0.00722321
-0.00350974	-0.030633	-0.00461754	-0.00209133	-0.00452772	-0.0606513	0.00922645	-0.0175582		3.38811e-05	-0.0137061	-0.00991324	0.116628	0.0385383	0	-0.0139816	-0.00558427	-0.0132708	-0.0255048	-0.00742745	-0.0116206	0	-0.00456288	-0.00231088	-0.0324349	-0.0066236
-0.00386828	-0.0321973	0.000570678	-0.00319556	-0.00321437	-0.0602669	0.00036733	-0.0175213		2.16355e-05	-0.0170775	-0.00908025	0.0816503	0.0431825	0	-0.0118115	-0.00573527	-0.0128951	-0.0237135	-0.00862448	-0.0151125	0	-0.00321153	-0.00356837	-0.035018	-0.00644188
-0.00474885	-0.0324482	0.00668593	-0.00451303	-0.00214078	-0.0592001	-0.0109014	-0.016857		-6.49664e-06	-0.0222241	-0.0082588	0.0435087	0.0514126	0	-0.00947158	-0.00542653	-0.0134058	-0.0215731	-0.0094329	-0.018632	0	-0.0020798	-0.00506932	-0.0363924	-0.00670427
-0.00600056	-0.0314071	0.0133114	-0.00597228	-0.0013162	-0.0571922	-0.0232539	-0.0156295		-2.57786e-05	-0.0289409	-0.00749218	0.00512843	0.0637574	0	-0.00721947	-0.00474818	-0.0146471	-0.0193566	-0.00971736	-0.021815	0	-0.00123952	-0.00669047	-0.0363519	-0.00733009
-0.00742059	-0.029266	0.0198818	-0.00746139	-0.000725889	-0.0541853	-0.0352531	-0.0140144		-2.72624e-05	-0.0367444	-0.00692918	-0.0306532	0.0812387	0	-0.00527577	-0.00384094	-0.0162902	-0.0172603	-0.00943065	-0.024264	0	-0.000725615	-0.00826001	-0.034965	-0.00815334
-0.00881578	-0.0263408	0.0257172	-0.0088552	-0.000330828	-0.0502322	-0.0455776	-0.0122861		-1.05868e-05	-0.0449454	-0.00675285	-0.061478	0.104853	0	-0.00380787	-0.00286577	-0.0178982	-0.0153745	-0.00861881	-0.0256126	0	-0.000551998	-0.00957961	-0.0325432	-0.00895531
-0.0100348	-0.0229693	0.030143	-0.0100442	-8.88595e-05	-0.0454266	-0.0532361	-0.0107703		1.09816e-05	-0.0527556	-0.0071294	-0.0857551	0.134948	0	-0.00291745	-0.00196324	-0.0190372	-0.0136967	-0.00740964	-0.0255947	0	-0.000725615	-0.0104624	-0.0295585	-0.00952176
-0.0109601	-0.0194266	0.0326382	-0.0109391	1.55431e-05	-0.0399257	-0.0577155	-0.0097503		7.15346e-06	-0.0593901	-0.00822162	-0.102811	0.170691	0	-0.00259747	-0.00123415	-0.0193963	-0.0121973	-0.00599105	-0.0241337	0	-0.00123952	-0.0107754	-0.0265314	-0.00970626
-0.0116015	-0.0158812	0.0328926	-0.0115252	-9.54598e-06	-0.0338323	-0.0589718	-0.00946314		-8.54008e-05	-0.0642505	-0.00999766	-0.112754	0.208982	0	-0.0028103	-0.000755886	-0.0188347	-0.0108549	-0.0045486	-0.0213344	0	-0.0020798	-0.0104698	-0.023885	-0.00945435
-0.0120593	-0.0123649	0.0309038	-0.0118463	-0.000184589	-0.0272611	-0.0574262	-0.0100208		-0.000374847	-0.0669989	-0.0122804	-0.116365	0.244663	0	-0.00348206	-0.000576481	-0.0174307	-0.00970967	-0.00323602	-0.0174967	0	-0.00321153	-0.00959536	-0.0218615	-0.00883175
-0.0124957	-0.00881592	0.026979	-0.0119787	-0.000556313	-0.0204139	-0.05387	-0.0113727		-0.00101951	-0.0675931	-0.0147956	-0.114882	0.271187	0	-0.00451746	-0.000727818	-0.015451	-0.00887804	-0.00215081	-0.0130779	0	-0.00456239	-0.00828722	-0.0204881	-0.0080106
-0.0131264	-0.00513151	0.0216675	-0.0120115	-0.00118161	-0.0136133	-0.0493484	-0.0133298		-0.00224347	-0.0662956	-0.0171849	-0.109753	0.281737	0	-0.0058744	-0.00122623	-0.0132543	-0.00850245	-0.0013151	-0.00857302	0	-0.0060232	-0.00671886	-0.0196043	-0.00721197
-0.0141016	-0.00127171	0.0156759	-0.0119778	-0.0021313	-0.00736581	-0.0450114	-0.0155374		-0.00427925	-0.0635463	-0.0192223	-0.10253	0.271174	0	-0.00748121	-0.00206142	-0.01123	-0.00873195	-0.000715921	-0.00450924	0	-0.00743967	-0.00508269	-0.0189457	-0.0066855
-0.0155012	0.00268107	0.00972581	-0.011852	-0.00345822	-0.00228484	-0.0419354	-0.0175628		-0.00733818	-0.0599003	-0.0208034	-0.0946475	0.237108	0	-0.00928648	-0.00319736	-0.0096864	-0.00965161	-0.000313813	-0.00133424	0	-0.00863299	-0.00355062	-0.0182252	-0.00664037
-0.0173212	0.00651083	0.00443035	-0.0115621	-0.00517475	0.00105592	-0.0409774	-0.0189857		-0.0115587	-0.0559438	-0.0219337	-0.0872865	0.180676	0	-0.0112761	-0.0045579	-0.00878737	-0.0112273	-6.61014e-05	0.000652649	0	-0.009434	-0.00225604	-0.017215	-0.00719941
-0.0194543	0.00984925	0.000197163	-0.0110087	-0.00723474	0.00233608	-0.0425866	-0.0194662		-0.0169189	-0.0521926	-0.0227301	-0.0813108	0.106698	0	-0.0134137	-0.00602556	-0.00855234	-0.0133066	3.62357e-05	0.00126979	8.88163e-07	-0.00971428	-0.00131869	-0.015793	-0.0084092
-0.0217607	0.0123446	-0.00280392	-0.0101374	-0.00951914	0.00158225	-0.0468421	-0.0188601		-0.023244	-0.0490998	-0.023224	-0.077139	0.0224563	0	-0.01574	-0.00744534	-0.00885442	-0.0156108	-3.67297e-06	0.000553385	2.83109e-06	-0.00942733	-0.000824083	-0.0139511	-0.0101676
-0.0240621	0.0137219	-0.00463832	-0.00895427	-0.0118463	-0.000774897	-0.0534391	-0.0172273		-0.0301675	-0.0469833	-0.0233696	-0.0748072	-0.063254	0	-0.0182967	-0.00863866	-0.00948746	-0.0177963	-0.000206234	-0.00131874	5.66877e-06	-0.00861881	-0.000847633	-0.0117909	-0.0122514
-0.0261551	0.0138591	-0.00555431	-0.00753403	-0.013993	-0.00398088	-0.0617524	-0.0148066		-0.0371414	-0.0459901	-0.0230475	-0.074026	-0.141611	0	-0.0210701	-0.00943739	-0.0102395	-0.0195409	-0.000609057	-0.00409627	8.92888e-06	-0.00741518	-0.00146435	-0.00948723	-0.0143403
-0.0278248	0.0129296	-0.00588563	-0.00601395	-0.0157305	-0.00726127	-0.0710953	-0.0119701		-0.0435185	-0.0461021	-0.0220597	-0.0742679	-0.205358	0	-0.0240009	-0.0097159	-0.0109421	-0.0206146	-0.00123415	-0.00745683	8.21747e-06	-0.00599765	-0.00271892	-0.00725543	-0.01599
-0.0288469	0.0112334	-0.00599279	-0.0045328	-0.0168604	-0.00988414	-0.0806321	-0.00909066		-0.0485945	-0.0470837	-0.0203286	-0.0749496	-0.249267	0	-0.026858	-0.00942782	-0.0115252	-0.0209529	-0.00211007	-0.0111643	2.25392e-06	-0.00455036	-0.00463367	-0.00530755	-0.0167773
-0.0290303	0.00922398	-0.00616749	-0.00321153	-0.017249	-0.0114014	-0.0895803	-0.00647667		-0.0517422	-0.0485482	-0.0179011	-0.07553	-0.271014	0	-0.02931	-0.00861881	-0.0120206	-0.0206657	-0.00323602	-0.0150401	-8.5076e-06	-0.00322751	-0.0071671	-0.00381354	-0.0163207
-0.0282615	0.00744328	-0.0065771	-0.00212805	-0.0168515	-0.0117622	-0.0973232	-0.0043181		-0.0525373	-0.050027	-0.0149715	-0.0756272	-0.271206	0	-0.0310069	-0.00741518	-0.0125317	-0.019994	-0.00456459	-0.0189294	-2.16569e-05	-0.00212915	-0.0101781	-0.00288527	-0.0143327
-0.0265761	0.00630636	-0.00726006	-0.00129976	-0.0157175	-0.0111101	-0.103269	-0.00264265		-0.0508353	-0.0510399	-0.0119119	-0.0751021	-0.252717	8.88163e-07	-0.0316413	-0.00599587	-0.0131975	-0.0192351	-0.00600991	-0.0227142	-2.46652e-05	-0.00128955	-0.0134202	-0.0025493	-0.0107494
-0.0241511	0.00622085	-0.00811223	-0.000716115	-0.0139843	-0.00994793	-0.107166	-0.00138919		-0.0468562	-0.0512318	-0.00908784	-0.0740523	-0.220448	2.83109e-06	-0.0311326	-0.0045447	-0.0141201	-0.018636	-0.00742129	-0.0261693	-1.2028e-05	-0.000701062	-0.0165432	-0.00277901	-0.00565782
-0.0212996	0.00740126	-0.00894472	-0.000338296	-0.011852	-0.00887767	-0.108922	-0.000424232		-0.0411468	-0.0504123	-0.00684764	-0.0727896	-0.180122	5.66877e-06	-0.0296313	-0.00321617	-0.0153272	-0.018324	-0.00861881	-0.0290047	1.59756e-05	-0.00032412	-0.0191489	-0.00349983	0.000626762
-0.0184235	0.00978221	-0.00954616	-0.000116558	-0.00954772	-0.008397	-0.108498	0.000410331		-0.0344816	-0.0485802	-0.005463	-0.0717468	-0.137356	8.92888e-06	-0.0274865	-0.00211129	-0.0167596	-0.0182775	-0.00942951	-0.0309214	4.93552e-05	-0.000106528	-0.0208776	-0.00459667	0.00754311
-0.0158741	0.0131102	-0.00973554	-9.8244e-06	-0.0072897	-0.00899839	-0.106023	0.00122422		-0.0277361	-0.0459293	-0.00504242	-0.0713553	-0.0970698	8.21747e-06	-0.0251921	-0.00127311	-0.0182641	-0.0183337	-0.00971663	-0.0316458	5.09208e-05	-6.46771e-06	-0.0215059	-0.00595567	0.0143811
-0.01394	0.0167621	-0.00942168	2.7035e-05	-0.00525474	-0.0107626	-0.101414	0.00210351		-0.0216776	-0.0427396	-0.0056285	-0.0719026	-0.0627143	2.25392e-06	-0.0231793	-0.000696554	-0.0196624	-0.0182746	-0.00943299	-0.0311074	-2.17219e-05	2.03028e-05	-0.0210181	-0.00742418	0.0202517
-0.0127464	0.0199562	-0.008617	2.73131e-05	-0.0035573	-0.013541	-0.0945773	0.00305889		-0.0168404	-0.0393319	-0.00714012	-0.0734192	-0.0362723	-8.5076e-06	-0.0217493	-0.000341135	-0.0207789	-0.0178869	-0.00862448	-0.0294354	-0.000222209	7.46799e-06	-0.0196353	-0.00884386	0.0242719
-0.0122087	0.0219499	-0.00742653	1.34187e-05	-0.00224461	-0.0171353	-0.0855833	0.00401382		-0.0134441	-0.0359991	-0.00937621	-0.0756162	-0.0183939	-2.16569e-05	-0.0210146	-0.000149842	-0.0214743	-0.0170296	-0.00741857	-0.026929	-0.000610158	-2.05552e-05	-0.017783	-0.0100746	0.0257495
-0.0121131	0.0221424	-0.0060183	5.16666e-07	-0.00130423	-0.021229	-0.0746575	0.00483044		-0.011348	-0.0329157	-0.0120664	-0.0778538	-0.00870241	-2.3777e-05	-0.0208623	-5.491e-05	-0.0216919	-0.0156943	-0.00599927	-0.024012	-0.00122483	-3.39833e-05	-0.0159962	-0.010982	0.0243087
-0.0120751	0.0204052	-0.00457353	-9.47766e-06	-0.000683013	-0.0258947	-0.0626333	0.00528852		-0.0101853	-0.0301942	-0.0148139	-0.0792891	-0.00611276	-9.19693e-06	-0.0210947	-9.22097e-07	-0.0214145	-0.0139695	-0.00455085	-0.0210431	-0.00209784	-2.42501e-05	-0.0148016	-0.0115083	0.0200883
-0.0116796	0.0170391	-0.00324735	-1.70152e-05	-0.000308145	-0.0314226	-0.0507755	0.00515491		-0.00944382	-0.027857	-0.0171925	-0.0789966	-0.00909314	2.16444e-05	-0.0214584	4.50879e-05	-0.0206827	-0.0120422	-0.00322751	-0.0182712	-0.00322751	7.46799e-06	-0.0145977	-0.011644	0.0137066
-0.0106143	0.0126666	-0.00214257	-2.27581e-05	-0.000105426	-0.0381161	-0.0405444	0.00424432		-0.00859516	-0.0258625	-0.0188202	-0.076146	-0.0158199	5.82841e-05	-0.0217131	8.70841e-05	-0.0195897	-0.0101557	-0.00212915	-0.0158003	-0.00456349	4.82541e-05	-0.0155604	-0.011404	0.00613668
-0.00870851	0.00809902	-0.00129275	-2.06926e-05	-1.57858e-05	-0.046252	-0.0333846	0.00247192		-0.0072679	-0.0241992	-0.0194174	-0.0702534	-0.0240531	5.91383e-05	-0.0217206	7.6964e-05	-0.0182439	-0.00853317	-0.00128955	-0.0135855	-0.00601299	5.57816e-05	-0.0176019	-0.0108247	-0.00147485
-0.00609885	0.00398299	-0.000689158	-5.87302e-06	8.08077e-06	-0.0554735	-0.030126	-8.64429e-05		-0.00524268	-0.0228262	-0.0189219	-0.0611981	-0.0315495	-1.9468e-05	-0.0213732	-6.26088e-05	-0.016804	-0.00737703	-0.000701062	-0.0115562	-0.00742462	-1.27358e-05	-0.0204031	-0.00989844	-0.00812813
-0.00316928	0.00070661	-0.000292937	2.16444e-05	-1.03961e-06	-0.0649053	-0.0309001	-0.00320303		-0.00254535	-0.0217462	-0.0174807	-0.0493412	-0.0361011	-0.000230717	-0.0206451	-0.000439789	-0.0154291	-0.00680182	-0.00032412	-0.00963937	-0.00861881	-0.000210872	-0.023475	-0.00860104	-0.0131405
-0.000444356	-0.00163989	-5.46961e-05	5.27433e-05	-2.16563e-05	-0.0733554	-0.0351536	-0.00653442		0.000548581	-0.0210241	-0.0154218	-0.0355181	-0.0357832	-0.000631815	-0.0195841	-0.00118479	-0.0142456	-0.0068103	-0.000106528	-0.00780382	-0.00942397	-0.000597841	-0.0262651	-0.00692705	-0.016256
0.00149644	-0.00322827	4.44672e-05	5.25381e-05	-3.00107e-05	-0.0794764	-0.0418233	-0.00969427		0.00360865	-0.0207243	-0.0131892	-0.0208529	-0.0296454	-0.0012495	-0.0182582	-0.00241122	-0.0133307	-0.00731106	-5.57955e-06	-0.00608208	-0.00970915	-0.001215	-0.0282834	-0.00492423	-0.0176716
0.0022668	-0.004259	3.95831e-05	-2.12314e-05	-1.80951e-05	-0.082516	-0.0497228	-0.0123378		0.00605231	-0.0209729	-0.011221	-0.00674282	-0.0174408	-0.00210987	-0.0168194	-0.00422103	-0.0126625	-0.00810098	2.31339e-05	-0.00451284	-0.0094284	-0.0020951	-0.0291625	-0.00276716	-0.0178534
0.00172117	-0.00488737	-3.40304e-05	-0.000222209	1.31368e-05	-0.0823815	-0.0577207	-0.0142305		0.00731303	-0.0218607	-0.00987742	0.00540832	7.7198e-06	-0.00321153	-0.0154291	-0.00666409	-0.0121431	-0.00892696	1.31368e-05	-0.00315047	-0.00862732	-0.00323602	-0.0287305	-0.000749724	-0.0174209
-4.54922e-05	-0.00515358	-0.000134881	-0.000610158	5.16422e-05	-0.0796193	-0.0648845	-0.0152959		0.00698023	-0.023373	-0.00937582	0.0144101	0.020814	-0.00451414	-0.014221	-0.00970605	-0.0116297	-0.00954048	-1.16263e-05	-0.0020454	-0.0074313	-0.00458515	-0.0270191	0.00074957	-0.0169825
-0.00271355	-0.00497542	-0.000157123	-0.00122394	5.65107e-05	-0.0753414	-0.0703702	-0.0156165		0.00488793	-0.0253749	-0.00976455	0.0193727	0.0427549	-0.00596296	-0.0132981	-0.0132238	-0.0109817	-0.00973813	-2.57658e-05	-0.00123871	-0.00601571	-0.00603855	-0.024207	0.00133022	-0.0169712
-0.00595337	-0.00429637	-3.29501e-05	-0.00209501	-1.50764e-05	-0.0704979	-0.0735452	-0.015407		0.0012239	-0.0275337	-0.010951	0.0199298	0.0630729	-0.00744917	-0.0126434	-0.0169832	-0.010107	-0.00942384	-2.19962e-05	-0.000792709	-0.00456063	-0.00743948	-0.0205977	0.0006953	-0.0176503
-0.00947329	-0.00311799	0.000288941	-0.00322184	-0.00021654	-0.0657393	-0.0739911	-0.0149588		-0.00351865	-0.0293931	-0.0127281	0.0161616	0.079335	-0.00884669	-0.0121573	-0.020677	-0.00897875	-0.00861134	-1.03961e-06	-0.000778086	-0.00322004	-0.00860851	-0.016527	-0.00128025	-0.0190429
-0.0130633	-0.00156358	0.000824336	-0.00455456	-0.00060677	-0.0612567	-0.0715686	-0.0145693		-0.0086447	-0.030476	-0.0148285	0.0084631	0.0900961	-0.0100431	-0.0116879	-0.0239812	-0.00763274	-0.00740964	2.65972e-05	-0.00128079	-0.00210145	-0.00938355	-0.0122988	-0.00449597	-0.0209582
-0.016638	0.000101204	0.00144892	-0.00600567	-0.00122321	-0.0566678	-0.0668593	-0.0144784		-0.0134092	-0.0303973	-0.0169755	-0.0025739	0.0949029	-0.0109431	-0.011049	-0.0266161	-0.00612291	-0.00599639	3.02282e-05	-0.00239329	-0.00126418	-0.00966733	-0.00816374	-0.00860312	-0.0230747
-0.0200782	0.00157887	0.00202162	-0.0074252	-0.00209735	-0.0515555	-0.0608911	-0.0148268		-0.0171944	-0.0290042	-0.0189119	-0.0164369	0.0950438	-0.0115313	-0.0101308	-0.0284117	-0.00450109	-0.00455466	-2.75949e-05	-0.00417864	-0.000737643	-0.00945521	-0.00427609	-0.0130935	-0.0249766
-0.0232432	0.00256807	0.00232732	-0.00863299	-0.00322751	-0.0455079	-0.0552907	-0.0156343		-0.0196247	-0.0264151	-0.020436	-0.0327484	0.0929411	-0.011852	-0.00890815	-0.0293317	-0.00278129	-0.00323885	-0.000200565	-0.00665275	-0.000536022	-0.00884669	-0.000720267	-0.0173594	-0.0262956
-0.0259571	0.00285299	0.00208293	-0.00945456	-0.00456349	-0.0383004	-0.0522152	-0.0168156		-0.0206208	-0.0229962	-0.0214076	-0.051257	0.0913451	-0.0119821	-0.00744896	-0.0294654	-0.000923303	-0.00214852	-0.000557415	-0.00974753	-0.00067626	-0.00802873	0.00245578	-0.0207976	-0.026806
-0.0279796	0.00237926	0.00106773	-0.00974292	-0.00601388	-0.030111	-0.0536744	-0.0182183		-0.0203701	-0.019265	-0.0217474	-0.0717777	0.0927556	-0.0120131	-0.00593728	-0.0289793	0.00113817	-0.00130951	-0.00117229	-0.01328	-0.0011886	-0.0072241	0.00521923	-0.0229367	-0.0265061
-0.0291687	0.00122574	-0.000984661	-0.00944551	-0.00742745	-0.021202	-0.0616856	-0.0196639		-0.0192375	-0.0157523	-0.021433	-0.0939875	0.0980643	-0.0119783	-0.00455724	-0.0280697	0.00347888	-0.000709276	-0.00211908	-0.0169699	-0.00210152	-0.00664869	0.00751182	-0.0234634	-0.0256336
-0.0294637	-0.000377987	-0.00424793	-0.00860851	-0.00862448	-0.0120462	-0.077564	-0.0209965		-0.0176559	-0.0128866	-0.020486	-0.117352	0.106478	-0.011852	-0.00348195	-0.0269098	0.00613373	-0.000308145	-0.00344972	-0.0204577	-0.00343374	-0.00645502	0.00925183	-0.0222973	-0.0246165
-0.028904	-0.00211895	-0.00871342	-0.00736922	-0.0094329	-0.00326628	-0.101379	-0.0221107		-0.0160106	-0.0109071	-0.0189717	-0.141091	0.115831	-0.0115621	-0.00284041	-0.025615	0.0090482	-6.27133e-05	-0.00517365	-0.0233632	-0.00517255	-0.00669264	0.0103552	-0.0195993	-0.0239851
-0.027667	-0.00369662	-0.0142281	-0.00594746	-0.00971736	0.004516	-0.132047	-0.022958		-0.0145589	-0.00984356	-0.0169984	-0.164204	0.123073	-0.0110087	-0.0026332	-0.0242531	0.012058	3.60766e-05	-0.00723871	-0.0253791	-0.00724714	-0.00730432	0.010761	-0.0157124	-0.02421
-0.0259267	-0.00487576	-0.0203203	-0.00456974	-0.00943065	0.0104986	-0.166705	-0.0235437		-0.0134104	-0.00956019	-0.014727	-0.18562	0.125732	-0.0101374	-0.0028571	-0.022839	0.0148957	-8.84465e-06	-0.00952529	-0.0263055	-0.00953468	-0.00813134	0.0104745	-0.0111473	-0.0256263
-0.0238762	-0.00556739	-0.026332	-0.00344405	-0.00861881	0.013927	-0.201378	-0.0239084		-0.0125265	-0.00981338	-0.0123702	-0.204281	0.12242	-0.00895427	-0.00347355	-0.0213668	0.0172358	-0.000217571	-0.011852	-0.026107	-0.0118548	-0.00895427	0.0095816	-0.00647203	-0.0283165
-0.0217009	-0.00584125	-0.0315639	-0.00273038	-0.00740964	0.0142112	-0.231829	-0.0241083		-0.0117739	-0.0103387	-0.0101835	-0.219236	0.113119	-0.00753403	-0.004427	-0.0198434	0.0187754	-0.000626914	-0.0139964	-0.0249201	-0.0139886	-0.00954836	0.00824163	-0.00221847	-0.0320549
-0.0195281	-0.00589279	-0.0353598	-0.00250527	-0.00599016	0.010993	-0.254173	-0.0242027		-0.0110005	-0.0109296	-0.00844722	-0.229694	0.0992059	-0.00601306	-0.00576086	-0.0182868	0.019337	-0.00125058	-0.0157321	-0.0229893	-0.0157199	-0.00973205	0.00666432	0.00117766	-0.0363612
-0.0175084	-0.00598392	-0.0374044	-0.00279382	-0.00454577	0.00441226	-0.266318	-0.0242418		-0.010069	-0.0114433	-0.00743481	-0.235043	0.0824285	-0.00452997	-0.0074605	-0.016762	0.0189119	-0.00211457	-0.0168609	-0.0206566	-0.0168525	-0.0094126	0.0050566	0.00345947	-0.0405231
-0.0157618	-0.00636161	-0.0377236	-0.00355447	-0.00323035	-0.00495825	-0.268123	-0.0242588		-0.00891665	-0.0118229	-0.00738753	-0.234901	0.0645723	-0.00320586	-0.00952646	-0.0153614	0.0176972	-0.003219	-0.017249	-0.0182751	-0.0172518	-0.00860284	0.00358926	0.00454534	-0.0437547
-0.0143627	-0.00719183	-0.0366368	-0.00468275	-0.00214188	-0.0161707	-0.261193	-0.0242674		-0.00756401	-0.0120629	-0.0084894	-0.229155	0.0470121	-0.00211912	-0.0119805	-0.0141751	0.0160682	-0.00452128	-0.0168515	-0.0161417	-0.0168697	-0.00740854	0.00237203	0.00450219	-0.0453677
-0.0133496	-0.00851211	-0.0347006	-0.00603769	-0.00130689	-0.0279954	-0.248527	-0.0242558		-0.00608164	-0.0121397	-0.0108492	-0.218033	0.0303876	-0.00129065	-0.0147418	-0.0132851	0.014467	-0.00596058	-0.0157166	-0.0144913	-0.0157406	-0.00600037	0.00144183	0.00350319	-0.0449011
-0.0126535	-0.0102416	-0.0324014	-0.00741975	-0.000713667	-0.0392452	-0.23308	-0.0241888		-0.00459136	-0.0120221	-0.0144814	-0.202156	0.0150744	-0.00071103	-0.0177973	-0.0127075	0.0133538	-0.00739724	-0.0139815	-0.0134267	-0.0139959	-0.00456082	0.000790032	0.00175783	-0.0422582
-0.0121424	-0.0121921	-0.03009	-0.00861521	-0.000322321	-0.0489066	-0.217273	-0.0240121		-0.00321644	-0.0116329	-0.0192903	-0.182563	0.00108712	-0.000341135	-0.0210798	-0.0123994	0.0130889	-0.00865076	-0.0118463	-0.0129503	-0.011836	-0.00324452	0.000372731	-0.000525716	-0.0377105
-0.0116531	-0.0141096	-0.0279291	-0.00943469	-8.77584e-05	-0.0563001	-0.202622	-0.0236551		-0.00205997	-0.0108721	-0.0250604	-0.160727	-0.0117351	-0.000129286	-0.0244078	-0.0122798	0.0138568	-0.00952822	-0.00953879	-0.0130044	-0.00949837	-0.00215191	0.00013205	-0.00316114	-0.031824
-0.0110224	-0.0157359	-0.0258419	-0.00973242	1.24586e-05	-0.0612227	-0.189496	-0.0230433		-0.00121787	-0.00969406	-0.0314462	-0.138457	-0.0235938	-2.71603e-05	-0.0275585	-0.0122414	0.0156857	-0.00981848	-0.00728148	-0.0134795	-0.00723878	-0.00131113	1.91007e-05	-0.00598322	-0.0253242
-0.0101793	-0.0168302	-0.0237483	-0.00948808	-1.28699e-05	-0.0638159	-0.177968	-0.0221065		-0.000760258	-0.00812515	-0.0379951	-0.117852	-0.0348533	1.44298e-05	-0.030088	-0.0122148	0.0183861	-0.00938955	-0.00525249	-0.0142947	-0.00527647	-0.000709766	-1.63637e-05	-0.00882829	-0.0189291
-0.00915304	-0.0172245	-0.0215625	-0.0088034	-0.000184589	-0.064543	-0.16786	-0.0207931		-0.000755402	-0.00633412	-0.0441758	-0.101105	-0.0457906	2.91123e-05	-0.031488	-0.0121715	0.0216238	-0.00818006	-0.0035658	-0.0153858	-0.00377951	-0.000308145	-1.1452e-05	-0.0115232	-0.0132182
-0.00807427	-0.0168493	-0.0192253	-0.00789161	-0.000550772	-0.0640485	-0.158954	-0.0190872		-0.00128074	-0.00465171	-0.049426	-0.0902644	-0.0565333	3.21881e-05	-0.0313345	-0.0121124	0.0249971	-0.00619825	-0.00226626	-0.0166805	-0.00285477	-6.27133e-05	8.69685e-06	-0.013882	-0.00855473
-0.00716368	-0.0157308	-0.0167832	-0.00707718	-0.00117412	-0.0629313	-0.151225	-0.0170198		-0.00240533	-0.00352516	-0.0532241	-0.0870317	-0.0668416	1.85548e-05	-0.0293573	-0.0120546	0.0280468	-0.00354871	-0.00132801	-0.018085	-0.00252995	3.78529e-05	1.9484e-05	-0.0157179	-0.00508952
-0.00663742	-0.0140027	-0.014129	-0.00666945	-0.0021267	-0.061706	-0.144193	-0.014674		-0.00418939	-0.00346483	-0.0551513	-0.0924461	-0.0761594	-4.54815e-05	-0.0257261	-0.0119774	0.0304122	-0.000352332	-0.00069221	-0.0194242	-0.00278369	-3.18248e-06	1.60844e-05	-0.0168761	-0.00279402
-0.00666873	-0.0118662	-0.011042	-0.00692676	-0.00346106	-0.0606254	-0.13713	-0.0121771		-0.00664991	-0.0049277	-0.0549613	-0.106747	-0.0836999	-0.000214741	-0.0209965	-0.0118229	0.0318294	0.00323318	-0.0002865	-0.0204615	-0.00354132	-0.000206234	-1.08714e-16	-0.0172564	-0.00152824
-0.00733645	-0.00955221	-0.00716999	-0.00800224	-0.00518748	-0.05962	-0.129073	-0.00968145		-0.00972372	-0.00819443	-0.0526319	-0.129315	-0.088554	-0.000561904	-0.0159989	-0.0115093	0.0321223	0.00700676	-4.7142e-05	-0.0209467	-0.00467785	-0.000609057	-2.28398e-05	-0.016838	-0.00111122
-0.00857397	-0.00728646	-0.00193638	-0.00985262	-0.00725119	-0.0583511	-0.118811	-0.00733189		-0.0132521	-0.0132712	-0.0483838	-0.15871	-0.0901031	-0.00116994	-0.0117103	-0.0109615	0.0312569	0.0107473	4.33525e-05	-0.0206765	-0.00603789	-0.00123415	-3.18198e-05	-0.0156928	-0.00134633
-0.0102103	-0.00524625	0.00513447	-0.0123289	-0.00952891	-0.0562487	-0.10564	-0.00525147		-0.0169622	-0.0198408	-0.0426635	-0.192775	-0.0880514	-0.00211341	-0.00888146	-0.0101647	0.0291954	0.0141589	-1.13872e-05	-0.0195897	-0.00742162	-0.00211007	-2.02033e-05	-0.0139627	-0.00206563
-0.0119709	-0.00354596	0.0144233	-0.0151551	-0.0118389	-0.0527168	-0.0893248	-0.00352252		-0.0204935	-0.0272744	-0.0360853	-0.228804	-0.0827304	-0.00344405	-0.00793016	-0.00917932	0.0259366	0.016922	-0.000231756	-0.0177925	-0.00861701	-0.00323602	1.1452e-05	-0.0118463	-0.00313553
-0.0135211	-0.00223229	0.0261156	-0.0179665	-0.0139653	-0.0473399	-0.0702506	-0.00218293		-0.0234521	-0.0347187	-0.0293386	-0.263751	-0.0752926	-0.00517026	-0.00887721	-0.0081419	0.0215472	0.0187465	-0.000653472	-0.0155482	-0.0094329	-0.00456459	5.10746e-05	-0.00956489	-0.0044465
-0.0145411	-0.00129529	0.0399864	-0.0204331	-0.0157043	-0.0400754	-0.049568	-0.00124971		-0.0254711	-0.0412406	-0.0230815	-0.294351	-0.0676318	-0.00723621	-0.0113379	-0.0072323	0.0161157	0.0194145	-0.00127862	-0.0132226	-0.0097236	-0.00600991	5.47817e-05	-0.00731672	-0.00593465
-0.0147504	-0.0006831	0.055579	-0.0222131	-0.0168942	-0.0313404	-0.028648	-0.000710889		-0.0263003	-0.0459759	-0.0178339	-0.317695	-0.062148	-0.00952197	-0.0147782	-0.00662117	0.00992923	0.0188803	-0.00212514	-0.0111721	-0.00943955	-0.00742129	-2.46804e-05	-0.00527244	-0.00755432
-0.0139838	-0.000322321	0.0720617	-0.0230687	-0.0174552	-0.0219922	-0.00908826	-0.000547369		-0.0258518	-0.0482812	-0.0139033	-0.331552	-0.0611699	-0.0118463	-0.0185936	-0.0064277	0.00340685	0.0172696	-0.00319273	-0.00966939	-0.00862732	-0.00861881	-0.000246899	-0.00354699	-0.00929036
-0.0122341	-0.000136012	0.0882275	-0.0229312	-0.0174123	-0.0131866	0.00753321	-0.000743883		-0.0242173	-0.0478361	-0.0113523	-0.334763	-0.0662113	-0.0139875	-0.0222264	-0.00667922	-0.0029667	0.0148532	-0.00445356	-0.00883896	-0.00741628	-0.00942951	-0.000677954	-0.00219864	-0.0111784
-0.00965597	-4.95566e-05	0.102653	-0.0218726	-0.0168897	-0.00609777	0.020004	-0.00126702		-0.0216634	-0.0446761	-0.0100035	-0.327879	-0.0770649	-0.0157239	-0.0252685	-0.0073038	-0.00864576	0.011999	-0.00589823	-0.00862712	-0.00599368	-0.00971575	-0.00136092	-0.00125582	-0.013289
-0.00657618	-9.03225e-06	0.113674	-0.020196	-0.0160982	-0.00171479	0.0273433	-0.00209457		-0.0185536	-0.0391769	-0.0095282	-0.312764	-0.0918531	-0.0168587	-0.0273772	-0.00814082	-0.0132816	0.00904596	-0.00746199	-0.008859	-0.00454421	-0.00943016	-0.00233094	-0.000708056	-0.0157523
-0.00342988	1.77748e-05	0.119712	-0.018324	-0.0152904	-0.000592312	0.0290936	-0.00319273		-0.015296	-0.0319809	-0.00952934	-0.292625	-0.107082	-0.0172575	-0.0283399	-0.00897128	-0.0167073	0.00624774	-0.00907174	-0.00927659	-0.00322184	-0.00861881	-0.00358612	-0.000536022	-0.0187156
-0.000681435	4.04269e-05	0.119578	-0.0166831	-0.0147035	-0.00271188	0.0253883	-0.00450182		-0.0122781	-0.0238921	-0.00964173	-0.271605	-0.118352	-0.0168731	-0.0280761	-0.00957112	-0.0189241	0.00372409	-0.0106715	-0.00961556	-0.00212576	-0.00740964	-0.00507054	-0.000724513	-0.0222792
0.00124967	3.64697e-05	0.112725	-0.0156192	-0.0145129	-0.00751957	0.0168541	-0.00595847		-0.00979675	-0.0157667	-0.00964642	-0.253693	-0.122007	-0.0157422	-0.0266298	-0.00975363	-0.0201264	0.00143719	-0.0121883	-0.00969184	-0.00128882	-0.00599016	-0.00668209	-0.00124883	-0.0264496
0.00210115	-3.2874e-05	0.0995246	-0.0152329	-0.0147784	-0.0139965	0.00477248	-0.00745249		-0.00805423	-0.00840884	-0.00947346	-0.242566	-0.11543	-0.0139964	-0.0242468	-0.00942131	-0.0204584	-0.000739375	-0.0136322	-0.00941012	-0.000703403	-0.00454577	-0.00825272	-0.00209202	-0.0310584
0.00180848	-0.000222209	0.0812312	-0.0153876	-0.015432	-0.0208987	-0.00918616	-0.00885804		-0.0071231	-0.00248153	-0.00923289	-0.240548	-0.0981977	-0.011836	-0.021311	-0.00858686	-0.0200352	-0.0029907	-0.0150465	-0.0088034	-0.000329789	-0.00323035	-0.00958276	-0.00322004	-0.0357707
0.000514507	-0.000595143	0.0597921	-0.0157682	-0.0162932	-0.0270361	-0.0231772	-0.0100624		-0.00694521	0.00154538	-0.00918224	-0.247946	-0.0724387	-0.00949837	-0.0182997	-0.00736473	-0.0189426	-0.00550015	-0.0164694	-0.00801421	-0.000115457	-0.00214188	-0.010481	-0.00456349	-0.0401373
-0.00143412	-0.00120102	0.0374958	-0.0159803	-0.0170948	-0.0314982	-0.0353417	-0.0109622		-0.00735836	0.00342489	-0.00962816	-0.263098	-0.0418157	-0.00723878	-0.0157097	-0.00595605	-0.0172067	-0.00838164	-0.0179515	-0.00723379	-1.46852e-05	-0.00130689	-0.0107971	-0.00601923	-0.0436706
-0.00362267	-0.00207576	0.0165304	-0.0157271	-0.0175731	-0.0338496	-0.0442184	-0.0115367		-0.00810727	0.00312773	-0.010884	-0.282088	-0.0116521	-0.00527647	-0.0139291	-0.0045843	-0.0149917	-0.0116805	-0.0194207	-0.00667323	1.80489e-05	-0.000713667	-0.0104785	-0.00743352	-0.045988
-0.00564508	-0.00321797	-0.00136975	-0.0148873	-0.0175223	-0.0341746	-0.0488336	-0.0118303		-0.00890634	0.000815558	-0.0131531	-0.299682	0.0127051	-0.00377951	-0.013187	-0.00345822	-0.0125531	-0.0153337	-0.0207242	-0.00648621	1.59756e-05	-0.000322321	-0.00957646	-0.00862732	-0.0468803
-0.00720192	-0.00456994	-0.0151737	-0.013548	-0.0168455	-0.0329861	-0.0487851	-0.0119293		-0.0094968	-0.00319364	-0.0164513	-0.310507	0.0273088	-0.00285477	-0.0134966	-0.00274041	-0.0102094	-0.0191722	-0.0216701	-0.00672543	1.10171e-06	-8.77584e-05	-0.00823294	-0.00943062	-0.0463523
-0.00822388	-0.0060212	-0.0246117	-0.0119716	-0.015615	-0.0310658	-0.044312	-0.0119588		-0.00969976	-0.00847608	-0.0205797	-0.310182	0.0300422	-0.00252729	-0.0146497	-0.0025113	-0.00831695	-0.0229513	-0.0220258	-0.00732926	-9.31809e-06	1.15704e-05	-0.00665672	-0.00971266	-0.0446277
-0.00882684	-0.00738587	-0.0300549	-0.0104718	-0.0140099	-0.0291997	-0.0360754	-0.0119939		-0.00945877	-0.0145411	-0.0251317	-0.296468	0.0219116	-0.00277519	-0.0162741	-0.00279558	-0.00708463	-0.026359	-0.0217048	-0.00813331	-1.22221e-05	-1.5701e-05	-0.005054	-0.00942684	-0.0420434
-0.00933411	-0.00842959	-0.0323209	-0.00932929	-0.0123049	-0.027982	-0.0251099	-0.0120629		-0.00884206	-0.0208825	-0.0295805	-0.269562	0.00632242	-0.00352432	-0.0178993	-0.00355163	-0.00658213	-0.0290783	-0.0207583	-0.00891845	-8.5076e-06	-0.000190258	-0.00359557	-0.00861881	-0.0389925
-0.0102204	-0.00890648	-0.0323938	-0.00870523	-0.0108174	-0.027692	-0.0126947	-0.0121544		-0.0080209	-0.0270291	-0.0334019	-0.231759	-0.012136	-0.00465106	-0.0190669	-0.00467556	-0.00674355	-0.0308367	-0.019368	-0.00947057	-1.10112e-06	-0.000559701	-0.00238979	-0.00741518	-0.0358428
-0.011981	-0.00858545	-0.0311705	-0.00859474	-0.00979563	-0.028219	-0.000166568	-0.012218		-0.00721725	-0.0325811	-0.0362225	-0.186475	-0.0288314	-0.00601323	-0.01944	-0.00602606	-0.00740995	-0.0314494	-0.0178743	-0.00965412	3.97261e-06	-0.00118323	-0.00146123	-0.00599765	-0.0328526
-0.0150581	-0.00733572	-0.0293228	-0.00887157	-0.00943478	-0.0292369	0.0111183	-0.0122335		-0.00664635	-0.037249	-0.0378995	-0.137273	-0.0409212	-0.00741486	-0.0188694	-0.00740608	-0.00845242	-0.0308553	-0.0165763	-0.00942415	6.155e-06	-0.00213179	-0.000795468	-0.00455036	-0.0301942
-0.0196816	-0.00515132	-0.0271893	-0.00931138	-0.00979294	-0.0303034	0.0199894	-0.0122045		-0.00646069	-0.0408567	-0.038571	-0.0869684	-0.0477493	-0.00864254	-0.0174346	-0.00860284	-0.00978982	-0.0291208	-0.0157301	-0.00884669	5.66877e-06	-0.00345822	-0.000348681	-0.00322751	-0.0279219
-0.0257565	-0.00216787	-0.0248141	-0.00966373	-0.0107591	-0.0310116	0.0256192	-0.0121498		-0.00670862	-0.0433305	-0.0386244	-0.0371875	-0.0505202	-0.00949787	-0.0154151	-0.00942287	-0.0114058	-0.0264276	-0.0155206	-0.00807698	3.38811e-06	-0.00517475	-7.3446e-05	-0.00212915	-0.025993
-0.0327907	0.00131663	-0.0220656	-0.00972874	-0.0121025	-0.0312115	0.027639	-0.0120836		-0.00732178	-0.0446717	-0.0385712	0.0113182	-0.0513495	-0.0097967	-0.0132102	-0.00971935	-0.0132964	-0.0230342	-0.015982	-0.00728434	2.50545e-06	-0.00723385	4.02618e-05	-0.00128955	-0.0243288
-0.0399741	0.00491897	-0.0187392	-0.00937236	-0.0134363	-0.0309113	0.0262549	-0.0119809		-0.00813623	-0.0449265	-0.0389343	0.0582891	-0.0518729	-0.0094728	-0.0112511	-0.00944345	-0.0154222	-0.0192493	-0.0171442	-0.0066392	3.32158e-06	-0.00951631	-4.08107e-06	-0.000701062	-0.0228015
-0.0463145	0.00819604	-0.0147149	-0.00857268	-0.0143296	-0.0303657	0.0221907	-0.0117842		-0.00893263	-0.0441663	-0.0400893	0.103245	-0.0524999	-0.00857372	-0.0099001	-0.0086415	-0.0176741	-0.0153876	-0.0189694	-0.00624131	5.66877e-06	-0.0118407	-0.000229148	-0.00032412	-0.0213057
-0.0508565	0.0106963	-0.0100263	-0.00740849	-0.0144133	-0.0300337	0.0165618	-0.0114227		-0.00949562	-0.042479	-0.0421475	0.144853	-0.0522329	-0.00725929	-0.00938141	-0.00744133	-0.0198468	-0.011734	-0.0213321	-0.00608358	8.92888e-06	-0.0139841	-0.00067673	-0.000106528	-0.0197924
-0.0530163	0.012043	-0.00486919	-0.00601864	-0.013445	-0.0303718	0.0106419	-0.0108724		-0.00967951	-0.0399811	-0.0449145	0.180802	-0.0493839	-0.0058327	-0.00975911	-0.00601996	-0.0217005	-0.00853569	-0.0240581	-0.00607552	8.21747e-06	-0.0157214	-0.00137128	-5.57955e-06	-0.0182631
-0.0526299	0.0119396	0.000445528	-0.00458047	-0.0114332	-0.0319074	0.0056666	-0.010168		-0.00943383	-0.0368217	-0.0479216	0.208013	-0.0425289	-0.00460712	-0.010942	-0.00455672	-0.0229715	-0.00596006	-0.0267887	-0.00602734	2.25392e-06	-0.0168554	-0.00234452	2.31339e-05	-0.0168175
-0.0500901	0.0102419	0.00557847	-0.00325019	-0.00861701	-0.0350033	0.00264226	-0.00942318		-0.00882505	-0.0331943	-0.0505292	0.223224	-0.0313598	-0.00389697	-0.0127224	-0.00320586	-0.0234503	-0.00410183	-0.0290718	-0.00572109	-8.5076e-06	-0.0172518	-0.00359557	1.31368e-05	-0.0156052
-0.0463006	0.00699888	0.0102395	-0.00213474	-0.00540424	-0.0397151	0.00221739	-0.00882133		-0.0080187	-0.0293406	-0.0520871	0.223945	-0.0172739	-0.00397789	-0.0148307	-0.00207641	-0.0230638	-0.00299078	-0.0304439	-0.00498148	-2.16569e-05	-0.0168642	-0.00507177	-1.16263e-05	-0.0147819
-0.0423603	0.00244846	0.0142632	-0.00128322	-0.00228562	-0.0458113	0.00472115	-0.00853524		-0.00722431	-0.0255287	-0.0521172	0.209368	-0.00308044	-0.00498798	-0.0169831	-0.0012379	-0.0218754	-0.00257862	-0.030486	-0.00371655	-2.46652e-05	-0.015734	-0.00667768	-2.57658e-05	-0.0144805
-0.0394968	-0.00295602	0.0175852	-0.000689242	0.000325714	-0.0525883	0.0100909	-0.00871791		-0.00665583	-0.0220418	-0.0504049	0.180794	0.00765709	-0.00700896	-0.0189217	-0.000725124	-0.0201453	-0.00278989	-0.0290375	-0.00198466	-1.2028e-05	-0.0139941	-0.00824588	-2.19962e-05	-0.0147228
-0.0386963	-0.00861984	0.0202538	-0.000312783	0.00216663	-0.0590592	0.0179758	-0.00943224		-0.00646636	-0.0191409	-0.0470762	0.141787	0.0115492	-0.00999634	-0.0204445	-0.000551998	-0.0182609	-0.00351788	-0.0261986	2.16444e-05	1.59756e-05	-0.0118445	-0.00957646	-1.03961e-06	-0.0154101
-0.0404378	-0.0138983	0.0223997	-9.97516e-05	0.00316256	-0.0641636	0.0278393	-0.0106077		-0.00670647	-0.0170243	-0.0425688	0.0975797	0.00655284	-0.0137566	-0.0214128	-0.000725615	-0.0166275	-0.00462849	-0.0223151	0.00202436	4.93552e-05	-0.00952002	-0.0104772	2.65972e-05	-0.0163226
-0.0446801	-0.0181855	0.0241572	-2.34498e-06	0.00342398	-0.066924	0.0389361	-0.0120732		-0.00731591	-0.0158093	-0.0374981	0.0539782	-0.00734167	-0.0180054	-0.0217491	-0.00123863	-0.0155914	-0.00599231	-0.0179454	0.00371789	5.09208e-05	-0.00726345	-0.0107963	3.02282e-05	-0.017129
-0.0506846	-0.0210536	0.0257012	2.41149e-05	0.00314971	-0.0668217	0.050524	-0.0135522		-0.00813213	-0.0154922	-0.0325551	0.0162661	-0.0279544	-0.022286	-0.0214334	-0.00207696	-0.0152885	-0.00744941	-0.0136417	0.00487266	-2.17219e-05	-0.00528849	-0.0104811	-2.75949e-05	-0.017459
-0.0572645	-0.022302	0.0271715	1.31368e-05	0.0025736	-0.063846	0.0618435	-0.0147562		-0.00893546	-0.0159549	-0.0283289	-0.0119159	-0.0512248	-0.0260797	-0.0204878	-0.00320586	-0.0156364	-0.00884206	-0.00988593	0.00537996	-0.000222209	-0.00376353	-0.00958276	-0.000200565	-0.0169433
-0.0631058	-0.0219743	0.0286397	-1.16263e-05	0.00190163	-0.0584728	0.0721125	-0.0154911		-0.00950834	-0.0169883	-0.0251798	-0.0291708	-0.0723232	-0.0289078	-0.0189739	-0.00455346	-0.0163892	-0.0100408	-0.00701139	0.00526666	-0.000610158	-0.00280541	-0.00824286	-0.000557415	-0.0152657
-0.0670206	-0.0203484	0.0301408	-2.57658e-05	0.00126268	-0.0516161	0.080651	-0.0157293		-0.00969685	-0.0183121	-0.0232	-0.0364051	-0.0869635	-0.0303889	-0.0169918	-0.00601587	-0.0172101	-0.0109428	-0.00512512	0.00468814	-0.00122394	-0.00247903	-0.00666585	-0.00117229	-0.0122085
-0.0683624	-0.0178112	0.0315652	-2.19962e-05	0.000740481	-0.0442556	0.0867532	-0.0156733		-0.00944644	-0.0196507	-0.0221942	-0.0361775	-0.0925403	-0.0304105	-0.0146737	-0.00744025	-0.017865	-0.0115307	-0.00422713	0.00384108	-0.00209501	-0.00280541	-0.0050565	-0.00211908	-0.0077014
-0.0670866	-0.0147891	0.0327098	-1.03961e-06	0.00036174	-0.0373093	0.0898453	-0.0157188		-0.00882325	-0.020764	-0.0217655	-0.0319017	-0.0889064	-0.0291095	-0.0121789	-0.00864716	-0.0182852	-0.0118492	-0.00419807	0.00291936	-0.00322184	-0.00376353	-0.00358612	-0.00344972	-0.00186455
-0.0636582	-0.0116616	0.0333027	2.65972e-05	0.00011766	-0.0314999	0.0896399	-0.0163483		-0.00799993	-0.0214743	-0.0214377	-0.0268717	-0.0782686	-0.0268203	-0.00967806	-0.00946459	-0.0185889	-0.0119764	-0.00484375	0.00206644	-0.00455456	-0.005288	-0.00236572	-0.00517365	0.00496265
-0.0588818	-0.0086637	0.0329771	3.11164e-05	-3.951e-06	-0.0271816	0.086173	-0.0179811		-0.00720716	-0.0217026	-0.0207771	-0.0232483	-0.064467	-0.0240059	-0.00732493	-0.00974627	-0.0190722	-0.0120051	-0.00598661	0.00132829	-0.00600567	-0.00726183	-0.00143185	-0.00723871	0.0121858
-0.0534934	-0.00592522	0.0314158	-2.47638e-05	-4.24931e-05	-0.0245906	0.0800553	-0.0208233		-0.00669467	-0.0214266	-0.0194982	-0.0220387	-0.0516079	-0.0210682	-0.00524491	-0.00943878	-0.0200201	-0.0119683	-0.00738436	0.000700711	-0.0074252	-0.00951664	-0.000775812	-0.00952529	0.0190381
-0.047988	-0.00344551	0.0283442	-0.000194896	-3.29908e-05	-0.0237956	0.072359	-0.0247734		-0.00666976	-0.0206884	-0.0175205	-0.0228289	-0.0428688	-0.01829	-0.00351968	-0.00858866	-0.0216388	-0.0118407	-0.00881011	0.000123555	-0.00863299	-0.0118389	-0.000353835	-0.011852	0.0246491
-0.0425409	-0.00112478	0.0235555	-0.000548486	-3.30396e-06	-0.0247407	0.0644254	-0.0294098		-0.00725454	-0.0195851	-0.0149586	-0.0241284	-0.039609	-0.0157991	-0.00218522	-0.00733524	-0.0239751	-0.0115497	-0.0100797	-0.0004936	-0.00945456	-0.0139875	-0.000108443	-0.0139964	0.0281665
-0.0370136	0.00114234	0.0169468	-0.00116852	1.81515e-05	-0.0274447	0.0576691	-0.0340731		-0.00847426	-0.01823	-0.0120613	-0.0242886	-0.0408244	-0.0135697	-0.00125353	-0.00591562	-0.0268357	-0.0109971	-0.0110161	-0.00121946	-0.00974292	-0.0157275	-1.01637e-06	-0.0157304	0.0289551
-0.0312814	0.00348194	0.00853609	-0.00213098	2.73632e-05	-0.0316655	0.0531245	-0.0380127		-0.0102448	-0.0167822	-0.00913567	-0.0216133	-0.0439863	-0.0115345	-0.000711872	-0.00456346	-0.029914	-0.010129	-0.0115831	-0.00212811	-0.00944551	-0.0168591	1.56261e-05	-0.0168553	0.0266532
-0.0253481	0.00594425	-0.00148446	-0.00348657	2.55139e-05	-0.0370386	0.0513108	-0.040547		-0.0123983	-0.0154008	-0.00645993	-0.0152504	-0.0455552	-0.00961953	-0.0005417	-0.00348554	-0.0327942	-0.00895144	-0.0118286	-0.00325199	-0.00860851	-0.017249	-2.0051e-05	-0.0172376	0.0212986
-0.0194693	0.00845155	-0.0127088	-0.00523995	1.68062e-05	-0.0430996	0.0521725	-0.0412155		-0.0147186	-0.0142121	-0.00423052	-0.00557971	-0.0419763	-0.0077904	-0.000729414	-0.00282818	-0.035026	-0.00753783	-0.0118599	-0.00456569	-0.00736922	-0.016853	-7.66653e-05	-0.0168336	0.0133692
-0.0142985	0.0107792	-0.0245294	-0.00738973	-2.183e-05	-0.0491031	0.0551112	-0.0398726		-0.0169674	-0.013302	-0.00254732	0.00602614	-0.0310584	-0.00607266	-0.00125309	-0.00260818	-0.0362467	-0.00601863	-0.0118747	-0.00599793	-0.00594834	-0.0157202	-9.45302e-05	-0.015702	0.0036826
-0.0104934	0.0125629	-0.0361329	-0.00982038	-9.6346e-05	-0.0544794	0.0592908	-0.0366977		-0.0189317	-0.0126519	-0.00143148	0.0170266	-0.0118059	-0.00450493	-0.00209338	-0.00279938	-0.0361567	-0.004529	-0.0119965	-0.00740058	-0.00457257	-0.0139852	-5.41134e-05	-0.0139827	-0.00664102
-0.00866723	0.0133737	-0.0466209	-0.0123377	-0.000201246	-0.0587159	0.0637694	-0.0321644		-0.0204435	-0.012163	-0.000857313	0.0245223	0.014838	-0.00314197	-0.00321541	-0.00330777	-0.0346307	-0.0031899	-0.0123049	-0.0085933	-0.00344972	-0.0118474	4.18098e-05	-0.0118747	-0.0163954
-0.00919604	0.0128168	-0.0551617	-0.0146959	-0.000319698	-0.0613776	0.0676616	-0.0269355		-0.0213871	-0.0116857	-0.000788194	0.0260055	0.0460568	-0.00203473	-0.00455406	-0.00398505	-0.031761	-0.00208629	-0.0128372	-0.00940163	-0.00273931	-0.00953829	0.000160803	-0.00959996	-0.0245118
-0.0119173	0.0106547	-0.0610974	-0.0164205	-0.00035963	-0.0623624	0.0702405	-0.0217345		-0.0217161	-0.0110457	-0.00120194	0.0198526	0.0781172	-0.00123301	-0.00601424	-0.00471082	-0.0278457	-0.00126885	-0.0135284	-0.00968352	-0.00251438	-0.00729804	0.000176593	-0.0073437	-0.0302155
-0.0163436	0.0068602	-0.0641534	-0.0172739	-0.000285074	-0.0615295	0.0709438	-0.0172189		-0.0214172	-0.0101352	-0.00208044	0.00597485	0.106143	-0.000799043	-0.00747314	-0.00530865	-0.0234138	-0.000764202	-0.0143705	-0.00939275	-0.00279891	-0.00533684	-2.20756e-05	-0.00526973	-0.0332194
-0.0215184	0.00165292	-0.0643868	-0.0172048	-0.000100088	-0.0589402	0.0694639	-0.0138578		-0.0205105	-0.008928	-0.00340926	-0.0143055	0.125427	-0.000801809	-0.00880624	-0.00562098	-0.0191124	-0.00058526	-0.015367	-0.00857631	-0.00355163	-0.00382125	-0.000553339	-0.00349416	-0.0337243
-0.0260842	-0.00452109	-0.0619992	-0.0163704	0.000139013	-0.0549576	0.0657914	-0.0118715		-0.0190467	-0.00748847	-0.00515533	-0.0386957	0.132319	-0.00132699	-0.00992421	-0.00554659	-0.0155891	-0.000750349	-0.0165219	-0.00736193	-0.00467002	-0.00287213	-0.00151814	-0.00208852	-0.0323237
-0.0285031	-0.0110998	-0.0571564	-0.0156026	0.000233695	-0.0501184	0.0602992	-0.0111995		-0.0170744	-0.00597483	-0.00724106	-0.0645572	0.12442	-0.00244836	-0.0108166	-0.00500481	-0.0133577	-0.00126612	-0.0179025	-0.00595895	-0.00602124	-0.00255093	-0.00289642	-0.0011493	-0.0298638
-0.0270497	-0.0173899	-0.0490889	-0.0152976	3.90695e-05	-0.0453845	0.0537567	-0.011567		-0.0147068	-0.00456245	-0.00954514	-0.089737	0.101654	-0.0042479	-0.0115551	-0.00404988	-0.0126813	-0.00217704	-0.0194721	-0.00455304	-0.00740998	-0.00290739	-0.00462505	-0.000719569	-0.0271817
-0.0200796	-0.0226186	-0.0355892	-0.0153799	-0.000511004	-0.041776	0.0472685	-0.0125532		-0.0121055	-0.00342628	-0.0118878	-0.113035	0.0657398	-0.00679688	-0.0122907	-0.00279907	-0.0135263	-0.00355802	-0.0211526	-0.00329302	-0.00862268	-0.00397718	-0.00652056	-0.000830913	-0.0249578
-0.00614753	-0.0259042	-0.0124395	-0.0149207	-0.00128542	-0.0399873	0.0421669	-0.0136754		-0.00947601	-0.00271202	-0.0140442	-0.134348	0.0196012	-0.0101297	-0.0132155	-0.00137417	-0.0155733	-0.0055042	-0.0228562	-0.00227535	-0.00946239	-0.00577734	-0.00825533	-0.00150637	-0.0236224
0.0158906	-0.0261544	0.0272542	-0.0109798	-0.00182691	-0.0401389	0.0398016	-0.0145274		-0.00711447	-0.0024992	-0.0157687	-0.154468	-0.0330906	-0.01427	-0.0144859	0.000108693	-0.0183113	-0.00818067	-0.0244363	-0.00147566	-0.00976223	-0.00832014	-0.00940659	-0.00266411	-0.023302
0.0472723	-0.0218705	0.0925848	0.000298951	-0.00109723	-0.0411466	0.0412773	-0.0147523		-0.00528386	-0.00284292	-0.016825	-0.174471	-0.0890993	-0.019146	-0.0161908	0.00167631	-0.0211394	-0.0116872	-0.0258809	-0.000938028	-0.00946565	-0.0115185	-0.00944704	-0.00425075	-0.0239614
0.0896886	-0.010959	0.194622	0.0241182	0.00268977	-0.0407966	0.0472318	-0.0141178		-0.00422497	-0.00375607	-0.0170257	-0.195214	-0.145734	-0.0246098	-0.0183006	0.00345151	-0.0234986	-0.0160549	-0.0272404	-0.000786935	-0.00861984	-0.0151606	-0.00786976	-0.00617843	-0.0254456
0.145776	0.00943374	0.34554	0.0667153	0.0121687	-0.0360058	0.0576415	-0.0125379		-0.00413382	-0.00521356	-0.0162584	-0.216856	-0.200737	-0.0304562	-0.0206553	0.00559036	-0.0249863	-0.0212131	-0.0285725	-0.00128554	-0.00736652	-0.0188652	-0.00431341	-0.00831313	-0.0275474
0.219848	0.0430264	0.556984	0.13382	0.0310574	-0.023162	0.071665	-0.00997793		-0.00506294	-0.00717442	-0.0145146	-0.238588	-0.252072	-0.0363834	-0.0230095	0.00822816	-0.0254122	-0.0268577	-0.02997	-0.00300828	-0.00593969	-0.0220249	0.00129627	-0.0105932	-0.0301067
0.317578	0.0941859	0.838961	0.230912	0.063335	0.000833388	0.0879578	-0.00658519		-0.00703295	-0.00954944	-0.0118669	-0.258843	-0.297101	-0.0421163	-0.0250746	0.0113055	-0.0248115	-0.0325979	-0.0312937	-0.00659104	-0.00457022	-0.0238289	0.00877116	-0.0128646	-0.0328574
0.44592	0.16765	1.19791	0.361393	0.112854	0.0381208	0.104895	-0.00258427		-0.00996647	-0.0122315	-0.00846256	-0.275445	-0.33253	-0.0473806	-0.0266054	0.0145556	-0.0234018	-0.0378993	-0.032223	-0.0127473	-0.00346568	-0.0232638	0.0177086	-0.0149855	-0.0354509
0.612406	0.26803	1.6351	0.525233	0.182644	0.0895005	0.120998	0.00178835		-0.0136735	-0.0151122	-0.0045009	-0.286012	-0.354603	-0.0518952	-0.027481	0.0175228	-0.0214951	-0.0421017	-0.0322972	-0.0221516	-0.00277768	-0.019171	0.0276432	-0.0168771	-0.0374134
0.823637	0.399079	2.14569	0.718584	0.273526	0.154155	0.135608	0.00622		-0.0179338	-0.0180968	-0.000178121	-0.28845	-0.359528	-0.055428	-0.0277565	0.0196146	-0.0193821	-0.0445899	-0.0308795	-0.035113	-0.00255344	-0.0103468	0.0383687	-0.0184266	-0.0380407
1.08447	0.563313	2.71812	0.932939	0.384785	0.230346	0.148792	0.0105976		-0.022399	-0.0211274	0.00429171	-0.281133	-0.344667	-0.0576918	-0.0276657	0.0202888	-0.017299	-0.044697	-0.0275199	-0.0516662	-0.00278147	0.00426572	0.0498989	-0.0196799	-0.036549
1.39646	0.761461	3.33478	1.15656	0.513713	0.315733	0.16157	0.0149556		-0.0267126	-0.0241732	0.00871853	-0.263306	-0.309067	-0.0584213	-0.0275793	0.0191362	-0.0153724	-0.0419032	-0.0219599	-0.0713024	-0.00336702	0.0253652	0.0625882	-0.0206902	-0.0320375
1.75674	0.992212	3.97349	1.37655	0.655944	0.408034	0.175743	0.0194705		-0.0306057	-0.0272184	0.0129574	-0.235201	-0.2539	-0.057441	-0.0279099	0.0159651	-0.013629	-0.0359854	-0.0141802	-0.092852	-0.00413444	0.0530669	0.0770611	-0.0213871	-0.0235556
2.1578	1.25237	4.60963	1.58134	0.807176	0.505766	0.193116	0.0246073		-0.0339215	-0.0302225	0.0168775	-0.19796	-0.182662	-0.0546872	-0.028985	0.0108509	-0.0120926	-0.0270248	-0.0045601	-0.114629	-0.00486244	0.0866698	0.0938099	-0.0215823	-0.010255
2.58739	1.53696	5.21841	1.76306	0.962716	0.608717	0.215509	0.0308169		-0.0367671	-0.0331403	0.0204483	-0.153653	-0.100231	-0.0503544	-0.0309593	0.0040818	-0.0107363	-0.0156176	0.00647594	-0.134362	-0.00525334	0.124648	0.113202	-0.0206549	0.00855756
3.02981	1.83986	5.77703	1.91866	1.11911	0.718506	0.24401	0.0386368		-0.0394359	-0.0359177	0.0237125	-0.104929	-0.0124058	-0.0448524	-0.0337379	-0.00385012	-0.00954542	-0.0027228	0.0183976	-0.149617	-0.00498912	0.164687	0.135093	-0.0176695	0.0332068
3.46777	2.1545	6.26641	2.04968	1.27511	0.83875	0.278554	0.0487138		-0.0422945	-0.0385069	0.0267811	-0.0547098	0.0749444	-0.0387388	-0.0369678	-0.0123036	-0.00851332	0.0105389	0.0306156	-0.15826	-0.00377798	0.203894	0.158608	-0.0115346	0.0634914
3.8844	2.47445	6.67197	2.16072	1.43116	0.975036	0.318142	0.0615784		-0.045672	-0.0409401	0.0298827	-0.00595103	0.156928	-0.0326369	-0.0401122	-0.0205345	-0.00753487	0.0230597	0.0427229	-0.158844	-0.00138257	0.239216	0.182319	-0.00108626	0.0985782
4.26549	2.79416	6.98473	2.25731	1.59054	1.13381	0.360572	0.078029		-0.0496223	-0.0432757	0.0332636	0.0388385	0.229672	-0.0270557	-0.0425269	-0.0277696	-0.00645433	0.0341304	0.0541865	-0.151113	0.00230372	0.267803	0.204058	0.0143586	0.137023
4.6009	3.10931	7.20141	2.34398	1.75785	1.32122	0.403201	0.0988919		-0.0538836	-0.0456259	0.0372211	0.0777777	0.290978	-0.0223411	-0.0435966	-0.0332996	-0.00498073	0.0435121	0.0645685	-0.136047	0.00726503	0.287493	0.221395	0.034918	0.176935
4.88508	3.41689	7.32425	2.42284	1.93728	1.54158	0.443783	0.124843		-0.0578959	-0.0481403	0.0421064	0.109789	0.340408	-0.0186553	-0.0428602	-0.0365613	-0.00266877	0.0514232	0.0736392	-0.115682	0.0133827	0.2972	0.232165	0.0600768	0.216259
5.11702	3.71518	7.3613	2.49341	2.13166	1.79532	0.481004	0.156537		-0.0608806	-0.0509037	0.0482603	0.13482	0.378879	-0.0160117	-0.0400666	-0.0372805	0.00100271	0.0584526	0.0812545	-0.0927439	0.0204563	0.297102	0.234734	0.0885574	0.253179
5.29883	4.00338	7.32502	2.5538	2.34023	2.07868	0.515396	0.19384		-0.0620903	-0.0539608	0.0560819	0.15356	0.408706	-0.0143625	-0.0352693	-0.0354384	0.0065652	0.0652334	0.0878061	-0.0700043	0.0282993	0.288711	0.228817	0.118831	0.286402
5.4347	4.28141	7.23169	2.6022	2.55904	2.38308	0.549223	0.235963		-0.0609418	-0.0572169	0.065939	0.167363	0.432776	-0.0136354	-0.0288004	-0.0313072	0.0143822	0.0723027	0.0940074	-0.049835	0.0367604	0.274642	0.215463	0.149171	0.315417
5.52977	4.54964	7.10035	2.63882	2.78203	2.69551	0.585972	0.281529		-0.0571475	-0.0603778	0.0780912	0.178003	0.453912	-0.0137591	-0.0212026	-0.0254289	0.0244653	0.0799742	0.100721	-0.0338565	0.0457419	0.258181	0.19686	0.177832	0.340589
5.58879	4.80866	6.95068	2.66776	3.00245	3.00062	0.629593	0.32833		-0.0508	-0.0629799	0.0926529	0.187157	0.474391	-0.0146338	-0.0132007	-0.0184217	0.0363019	0.0882875	0.10897	-0.0227669	0.055222	0.242793	0.176193	0.203386	0.362983
5.61676	5.05926	6.80227	2.69694	3.2156	3.28197	0.683317	0.374361		-0.042287	-0.0643647	0.109477	0.196398	0.495426	-0.0160884	-0.00545393	-0.0110838	0.0488999	0.0971118	0.119285	-0.016493	0.0651609	0.231486	0.156543	0.224498	0.384159
5.61855	5.30217	6.6725	2.73799	3.41965	3.52496	0.749027	0.417813		-0.0322674	-0.0638169	0.12819	0.206797	0.51721	-0.0178543	0.00152879	-0.00422356	0.0608796	0.106166	0.131771	-0.0143049	0.0754892	0.226368	0.140543	0.240207	0.405745
5.59919	5.53784	6.57475	2.80451	3.6156	3.71943	0.82699	0.457266		-0.0215723	-0.060731	0.14825	0.218714	0.539136	-0.0195461	0.00747754	0.00145438	0.0707273	0.115082	0.146127	-0.0150549	0.086077	0.228356	0.130017	0.250067	0.428994
5.56492	5.76622	6.51757	2.90924	3.80655	3.86109	0.916026	0.492354		-0.0110759	-0.0547599	0.169037	0.231947	0.560295	-0.0206893	0.0125527	0.00524139	0.0772405	0.123422	0.161558	-0.0174327	0.0966801	0.237059	0.125485	0.254111	0.45446
5.52213	5.98631	6.50335	3.06179	3.99489	3.95304	1.01417	0.523034		-0.0016468	-0.0459825	0.189968	0.24552	0.579695	-0.0208095	0.0170895	0.00678478	0.0796575	0.130713	0.177386	-0.0200318	0.107032	0.251018	0.126769	0.253098	0.481712
5.47794	6.19605	6.52911	3.26589	4.18097	4.0049	1.11919	0.550091		0.00599416	-0.0349211	0.210534	0.25809	0.596557	-0.0195098	0.0216164	0.0059807	0.0779285	0.136522	0.192999	-0.021559	0.116849	0.267984	0.13283	0.248246	0.509323
5.44011	6.39239	6.58787	3.51792	4.3619	4.03084	1.22916	0.575315		0.0113633	-0.0224629	0.230306	0.268353	0.61039	-0.016573	0.026763	0.00291842	0.0727633	0.1405	0.207872	-0.0209228	0.125876	0.285319	0.14188	0.240943	0.535091
5.41562	6.57116	6.67029	3.80681	4.53092	4.04717	1.34264	0.601075		0.0142588	-0.00970217	0.248854	0.275293	0.620563	-0.0120712	0.0329069	-0.001943	0.0653331	0.14254	0.221728	-0.0172549	0.13398	0.300459	0.151837	0.232434	0.556338
5.41144	6.72807	6.7672	4.11541	4.67961	4.06882	1.45887	0.631018		0.0148564	0.00230715	0.265724	0.278687	0.626562	-0.00628614	0.0404435	-0.00822222	0.0572197	0.142741	0.234063	-0.0100903	0.141159	0.311247	0.159993	0.223465	0.570486
5.43285	6.85901	6.87066	4.4229	4.79884	4.10725	1.57777	0.669193		0.0136657	0.0127312	0.280409	0.27902	0.627662	0.000319452	0.0495352	-0.0154741	0.0499757	0.141461	0.244338	0.000670981	0.147625	0.316279	0.163679	0.214255	0.575481
5.48236	6.96059	6.97438	4.70796	4.88082	4.16915	1.69986	0.719199		0.011472	0.0210873	0.292357	0.277245	0.622867	0.00723079	0.0600155	-0.023131	0.0447619	0.139311	0.252102	0.0147394	0.153827	0.315104	0.160805	0.204608	0.570142
5.55966	7.03112	7.07353	4.9521	4.92151	4.2561	1.82632	0.783664		0.00927964	0.0272942	0.301131	0.274433	0.611443	0.0141309	0.0716652	-0.0306997	0.0422429	0.136974	0.257012	0.031381	0.160462	0.308297	0.150188	0.19428	0.554439
5.66007	7.07005	7.16357	5.14177	4.92074	4.36609	1.95865	0.86264		0.00807243	0.031573	0.306393	0.271231	0.592624	0.020862	0.0837447	-0.0373335	0.0423152	0.135213	0.259336	0.0495995	0.168337	0.297248	0.132385	0.183244	0.529379
5.77563	7.07843	7.23997	5.27005	4.88375	4.49466	2.09849	0.953632		0.00869472	0.0343579	0.308054	0.267657	0.566215	0.0275446	0.0953252	-0.0420995	0.044298	0.134656	0.25982	0.0681679	0.178228	0.28385	0.109506	0.171942	0.496934
5.89653	7.0588	7.29813	5.33711	4.82101	4.63636	2.24741	1.05188		0.0117044	0.036153	0.306356	0.263084	0.533014	0.0345457	0.105521	-0.0442037	0.0472376	0.1356	0.259533	0.0857689	0.190691	0.270077	0.0848444	0.161376	0.459805
6.01216	7.01423	7.33379	5.3489	4.74695	4.78615	2.4063	1.15076		0.017169	0.0373847	0.301774	0.256466	0.494617	0.0422206	0.113377	-0.0430249	0.0501795	0.137967	0.259696	0.101245	0.20579	0.2574	0.0623195	0.152838	0.421025
6.11422	6.94904	7.34482	5.31588	4.67893	4.93939	2.57543	1.24363		0.0247969	0.038361	0.295197	0.24675	0.453979	0.0509509	0.118592	-0.0386777	0.0525768	0.141151	0.261105	0.11362	0.22313	0.24668	0.0453621	0.147734	0.383716
6.19742	6.86787	7.33194	5.25034	4.63434	5.09255	2.75402	1.32449		0.0339162	0.039197	0.287775	0.233186	0.414766	0.0608833	0.121303	-0.0318532	0.0543728	0.144187	0.264048	0.122284	0.241815	0.237952	0.0364128	0.147141	0.350623
6.25978	6.77532	7.29951	5.16388	4.62769	5.2431	2.93976	1.38862		0.0435852	0.0398273	0.280762	0.215571	0.380579	0.0717803	0.121911	-0.0236041	0.0559066	0.146011	0.268268	0.127079	0.260565	0.230496	0.0365359	0.151405	0.323734
6.30288	6.67624	7.25597	5.06559	4.66819	5.3891	3.12906	1.4333		0.0529069	0.0400723	0.275545	0.194277	0.354524	0.0831185	0.121154	-0.0151524	0.0576756	0.145743	0.273029	0.128185	0.278066	0.223303	0.0453309	0.159985	0.304039
6.32969	6.5748	7.21185	4.96083	4.75741	5.52924	3.31655	1.45702		0.060972	0.0396926	0.27317	0.170096	0.337893	0.093939	0.119364	-0.00725857	0.0600254	0.14305	0.277581	0.126224	0.293098	0.215261	0.0614147	0.171356	0.291317
6.34413	6.47517	7.1787	4.85136	4.88876	5.6619	3.49577	1.45972		0.0671196	0.0385114	0.27433	0.144073	0.330174	0.103121	0.116648	-0.000184113	0.0629732	0.138267	0.281302	0.12207	0.304897	0.205721	0.082698	0.183267	0.284279
6.35038	6.38209	7.16715	4.73645	5.0482	5.78457	3.66015	1.44268		0.0710692	0.0365005	0.279324	0.117265	0.32937	0.109674	0.113062	0.00625265	0.0661821	0.132356	0.283887	0.116676	0.313374	0.194914	0.106828	0.193236	0.280869
6.35196	6.30075	7.184	4.61457	5.21598	5.89336	3.80362	1.4081		0.0727951	0.0338264	0.287825	0.0905562	0.33231	0.11287	0.108648	0.0125016	0.0691672	0.126705	0.285474	0.111044	0.319138	0.184046	0.13157	0.199094	0.278682
6.35265	6.2378	7.23225	4.48514	5.36994	5.98305	3.9223	1.3598		0.0727459	0.0308828	0.299264	0.0647183	0.33625	0.112669	0.104103	0.0187453	0.0714941	0.122807	0.286361	0.105912	0.32343	0.175285	0.154856	0.199458	0.275539
6.35574	6.20039	7.30945	4.35006	5.48868	6.04777	4.01485	1.30259		0.0715909	0.0282358	0.312693	0.040398	0.339278	0.109661	0.100601	0.0247695	0.073006	0.121996	0.286971	0.101781	0.327779	0.17128	0.175016	0.194014	0.269875
6.36356	6.19503	7.40781	4.21443	5.55479	6.08201	4.08244	1.24187		0.0699965	0.0265374	0.326758	0.0182662	0.340603	0.104896	0.0995283	0.0298983	0.0739668	0.125234	0.287682	0.0989596	0.33355	0.174468	0.190804	0.183474	0.261023
6.37727	6.2266	7.51598	4.08624	5.55757	6.08219	4.12865	1.18337		0.0685576	0.0264506	0.339928	-0.000742166	0.340859	0.0997432	0.102168	0.033108	0.0749354	0.133059	0.288583	0.097502	0.341436	0.186308	0.20135	0.169235	0.249322
6.39559	6.29614	7.61953	3.97543	5.49436	6.04775	4.1582	1.13181		0.0674338	0.0284369	0.35026	-0.0155753	0.340879	0.0952811	0.108923	0.0334755	0.076725	0.145572	0.289694	0.0975441	0.351267	0.206796	0.206318	0.153048	0.235876
6.41527	6.40054	7.70407	3.89212	5.37105	5.98216	4.17647	1.09073		0.0664493	0.0326595	0.355804	-0.0250359	0.341615	0.0921396	0.119214	0.0303904	0.0801594	0.162484	0.290871	0.0992527	0.361911	0.234255	0.205794	0.136603	0.222302
6.43169	6.53281	7.7578	3.8446	5.20116	5.89335	4.18898	1.06226		0.0652542	0.0389062	0.355019	-0.028004	0.343835	0.0904061	0.131515	0.0237992	0.085804	0.183209	0.291899	0.102784	0.371513	0.26559	0.200294	0.121268	0.210333
6.4397	6.6825	7.773	3.83761	5.00392	5.79317	4.20095	1.04673		0.0634713	0.0464602	0.347023	-0.0239131	0.347589	0.0894948	0.143664	0.0143093	0.0939185	0.206858	0.292787	0.108368	0.378098	0.297003	0.190809	0.10812	0.201361
6.43544	6.83877	7.74818	3.87121	4.80153	5.6959	4.21733	1.04362		0.0610569	0.0543851	0.332265	-0.0127827	0.353101	0.0887029	0.153592	0.0029618	0.104193	0.232352	0.293532	0.115914	0.379885	0.324779	0.178563	0.0979195	0.196258
6.41695	6.99164	7.68753	3.94023	4.61597	5.61616	4.24229	1.0515		0.0583182	0.0616264	0.31245	0.00446865	0.36038	0.0872854	0.159696	-0.00888833	0.115831	0.258444	0.29431	0.125082	0.375852	0.346148	0.164971	0.0912791	0.195131
6.3847	7.13337	7.59941	4.03487	4.46584	5.56628	4.27874	1.06828		0.0558278	0.0672327	0.290277	0.025998	0.369174	0.0846337	0.161191	-0.0198678	0.127746	0.283749	0.295453	0.135316	0.366047	0.359903	0.15145	0.0888001	0.197314
6.34157	7.26014	7.49454	4.14188	4.36368	5.55354	4.32766	1.09189		0.0542292	0.0707812	0.269135	0.049433	0.379245	0.0806153	0.158199	-0.028892	0.138615	0.306879	0.297149	0.145778	0.351419	0.366635	0.139093	0.0910161	0.201563
6.2918	7.37008	7.38297	4.24637	4.31453	5.5795	4.38777	1.11976		0.053927	0.0722523	0.25204	0.071961	0.389491	0.0751808	0.151443	-0.0352341	0.147355	0.32647	0.299643	0.155749	0.333858	0.368369	0.128696	0.0983691	0.206256
6.24033	7.46327	7.27251	4.33385	4.31547	5.63941	4.45558	1.14942		0.0549678	0.0722331	0.241237	0.0909352	0.398458	0.0685632	0.14207	-0.0386944	0.153171	0.341368	0.302928	0.164565	0.315676	0.368011	0.12059	0.111014	0.209802
6.19182	7.54071	7.1679	4.39222	4.35649	5.72329	4.52588	1.17886		0.0570219	0.0718909	0.237823	0.104404	0.404672	0.0612852	0.131291	-0.03955	0.155548	0.350828	0.306585	0.171609	0.299056	0.368513	0.114655	0.128555	0.211011
6.14973	7.60183	7.07074	4.41324	4.42249	5.81895	4.59285	1.20648		0.0595595	0.0725837	0.241388	0.111301	0.406754	0.0539161	0.120095	-0.0383709	0.154346	0.354631	0.309919	0.176374	0.285763	0.371857	0.110593	0.149906	0.209392
6.11626	7.64564	6.9811	4.39356	4.49588	5.91326	4.65105	1.23215		0.0620839	0.0758758	0.250718	0.111944	0.40463	0.047421	0.109257	-0.0359398	0.149411	0.353241	0.311718	0.178219	0.276607	0.378849	0.107904	0.173207	0.205245
6.09207	7.66891	6.89841	4.33495	4.55972	5.99517	4.69656	1.25697		0.0643307	0.0830064	0.26391	0.107847	0.399397	0.0428022	0.0992283	-0.0330094	0.140663	0.347729	0.310596	0.176539	0.271497	0.388744	0.106179	0.195968	0.199606
6.07658	7.66582	6.82253	4.24392	4.60063	6.0576	4.72786	1.28319		0.0664206	0.0944622	0.27877	0.101352	0.393227	0.0408453	0.0902816	-0.0301773	0.128207	0.339557	0.305339	0.170931	0.269695	0.399475	0.105278	0.215456	0.194009
6.06855	7.62943	6.75449	4.13067	4.61101	6.0972	4.74595	1.3143		0.0687993	0.10984	0.293522	0.0953478	0.3893	0.0420351	0.0827209	-0.0278783	0.112311	0.330311	0.295115	0.161369	0.270057	0.408506	0.105267	0.229154	0.190041
6.06636	7.55095	6.69582	4.00744	4.59023	6.11515	4.75438	1.35405		0.072153	0.127512	0.306512	0.0923588	0.390458	0.0460452	0.0768876	-0.0263055	0.0939154	0.321324	0.279942	0.148483	0.271702	0.413195	0.106558	0.235297	0.189131
6.06854	7.42278	6.64859	3.88664	4.54455	6.11513	4.75843	1.40646		0.0772049	0.144959	0.316722	0.0942637	0.398921	0.0519159	0.0732936	-0.0254879	0.0745171	0.313486	0.260638	0.133512	0.274199	0.411776	0.109652	0.233218	0.192195
6.07398	7.24125	6.61489	3.77896	4.48575	6.1012	4.7638	1.47558		0.0844489	0.15929	0.323912	0.10211	0.415833	0.0582817	0.0725293	-0.0253403	0.0560082	0.307163	0.238606	0.118153	0.277591	0.403961	0.114864	0.223437	0.19945
6.08175	7.00823	6.59608	3.69155	4.42877	6.07642	4.77554	1.56511		0.09403	0.167797	0.32834	0.115878	0.440675	0.0636204	0.075028	-0.025649	0.0405871	0.302271	0.215574	0.10422	0.282391	0.390963	0.122154	0.207562	0.210555
6.09104	6.73422	6.59286	3.62713	4.38913	6.04109	4.79665	1.67842		0.105541	0.168786	0.331152	0.135077	0.47199	0.0668948	0.0809416	-0.026155	0.0299612	0.298471	0.193012	0.0932502	0.288963	0.375558	0.130857	0.187829	0.22449
6.1008	6.43747	6.60441	3.58357	4.38015	5.99324	4.82762	1.81776		0.118063	0.161896	0.333796	0.158756	0.507222	0.0676884	0.0899133	-0.026541	0.0252288	0.295341	0.171939	0.0862173	0.297388	0.36135	0.139775	0.166718	0.239873
6.10952	6.1418	6.62803	3.55439	4.41079	5.93022	4.86666	1.98364		0.130344	0.148159	0.337559	0.185614	0.542993	0.0662591	0.101016	-0.026431	0.0267389	0.292536	0.152858	0.0833388	0.307354	0.351872	0.147433	0.146542	0.255252
6.11513	5.87383	6.65891	3.5301	4.48436	5.85063	4.91011	2.17398		0.140936	0.129824	0.34331	0.214306	0.575754	0.0634772	0.112867	-0.025463	0.0338657	0.289814	0.135801	0.0841129	0.318013	0.349743	0.152415	0.129067	0.269167
6.11524	5.65715	6.69022	3.50025	4.59809	5.757	4.95381	2.38366		0.148652	0.109634	0.350869	0.243046	0.601641	0.0603023	0.12381	-0.0232713	0.0457103	0.287093	0.120823	0.0875231	0.328565	0.355957	0.153811	0.115513	0.28059
6.10749	5.50926	6.71391	3.45583	4.74372	5.65675	4.99384	2.60463		0.152719	0.0903441	0.359224	0.269935	0.617308	0.0575879	0.132213	-0.0195781	0.0611095	0.284414	0.108176	0.0923054	0.338293	0.369668	0.151427	0.106427	0.288865
6.08995	5.43904	6.72166	3.3915	4.90887	5.56179	5.02707	2.82646		0.152854	0.0742379	0.366875	0.29319	0.620528	0.0558482	0.136765	-0.0142907	0.078841	0.281865	0.0984705	0.0972904	0.346737	0.388455	0.145822	0.101735	0.29362
6.06165	5.44508	6.70644	3.30759	5.07877	5.48693	5.0515	3.03771		0.149407	0.0626901	0.372322	0.311263	0.610542	0.0550558	0.136721	-0.00752063	0.0980776	0.279632	0.09281	0.101697	0.353957	0.409045	0.13814	0.100953	0.294814
6.02261	5.51842	6.66337	3.21043	5.23821	5.44627	5.06583	3.22719		0.142947	0.0563493	0.374796	0.323393	0.58862	0.0549573	0.131961	0.000287117	0.117884	0.277785	0.092301	0.10514	0.360191	0.428046	0.129733	0.103147	0.292312
5.97393	5.64372	6.59072	3.11198	5.37329	5.45041	5.06948	3.38538		0.134244	0.0550633	0.374495	0.32948	0.557727	0.0550833	0.123013	0.00841631	0.137532	0.27628	0.0979138	0.107635	0.366061	0.442772	0.121864	0.107212	0.28596
5.91765	5.80195	6.49044	3.02811	5.47293	5.50402	5.06234	3.50565		0.124169	0.0580552	0.372589	0.32993	0.521975	0.0549264	0.110916	0.0159947	0.156558	0.27495	0.110165	0.109376	0.372579	0.451749	0.115424	0.112034	0.275675
5.85609	5.97407	6.36751	2.97559	5.5297	5.60402	5.04481	3.58464		0.113428	0.0642864	0.370934	0.325389	0.48574	0.0542406	0.0969402	0.0220666	0.174468	0.273333	0.128687	0.110348	0.38101	0.454763	0.110793	0.116564	0.26141
5.79187	6.14155	6.22994	2.96934	5.54049	5.74079	5.0179	3.62255		0.102885	0.0723824	0.371329	0.316333	0.452851	0.0528232	0.082505	0.0259251	0.191292	0.270939	0.15242	0.110299	0.393055	0.452818	0.107951	0.120064	0.24364
5.72727	6.28945	6.08726	3.01932	5.5065	5.89894	4.98309	3.62256		0.0933436	0.0810149	0.375033	0.303033	0.426007	0.0506981	0.0689232	0.0271893	0.207181	0.267185	0.179432	0.108548	0.410459	0.447723	0.106555	0.122067	0.223288
5.66387	6.40787	5.94892	3.12818	5.43288	6.05955	4.9422	3.58988		0.0854266	0.0890923	0.382318	0.285623	0.406494	0.04809	0.0572832	0.0258537	0.222158	0.261407	0.207055	0.104081	0.434655	0.441606	0.10615	0.12236	0.201621
5.60266	6.49182	5.82322	3.29046	5.32813	6.20335	4.89703	3.53086		0.0796645	0.0957729	0.39217	0.264456	0.394534	0.0451873	0.048525	0.0223977	0.236162	0.253089	0.232308	0.0959605	0.466406	0.43661	0.106388	0.120974	0.180239
5.54344	6.54259	5.71537	3.49268	5.20319	6.31246	4.84901	3.45186		0.0760163	0.100766	0.402823	0.240385	0.389355	0.0423575	0.043233	0.0174198	0.248357	0.241688	0.252018	0.0834552	0.505225	0.434508	0.107029	0.118072	0.160451
5.48515	6.56554	5.6272	3.71536	5.07034	6.37345	4.79907	3.35878		0.0740597	0.104148	0.412026	0.214968	0.389731	0.0398819	0.0417396	0.0115942	0.257425	0.226909	0.263449	0.0664844	0.549287	0.436555	0.108044	0.113959	0.143256
5.42614	6.56793	5.55744	3.93589	4.94203	6.3792	4.7475	3.25691		0.0731373	0.10622	0.417646	0.190525	0.39442	0.0378426	0.0441499	0.00554159	0.261868	0.208936	0.264786	0.0458709	0.595489	0.44352	0.109555	0.109089	0.129306
5.36406	6.55701	5.50214	4.13196	4.82961	6.32946	4.69415	3.15106		0.0723821	0.107405	0.418511	0.169824	0.402083	0.0362048	0.0501712	-0.000475187	0.260192	0.188476	0.25543	0.0232558	0.639704	0.455665	0.11167	0.104089	0.118785
5.29661	6.53677	5.45642	4.28491	4.74211	6.23135	4.63867	3.04612		0.0712836	0.107942	0.414281	0.15566	0.41169	0.0345699	0.0593589	-0.00625332	0.251807	0.167029	0.236346	0.0010812	0.677545	0.47288	0.114445	0.0997376	0.111943
5.22139	6.5075	5.41524	4.3823	4.68534	6.09759	4.58091	2.94725		0.0696245	0.107892	0.405827	0.150293	0.422224	0.0324008	0.070999	-0.011815	0.237062	0.146627	0.209877	-0.0178671	0.704935	0.494707	0.117727	0.0969203	0.10901
5.13584	6.46617	5.37421	4.41929	4.66132	5.94428	4.52141	2.85981		0.067433	0.107164	0.395065	0.154862	0.432362	0.0292104	0.084088	-0.0174093	0.217209	0.129456	0.179373	-0.0310036	0.718773	0.52025	0.121117	0.0965249	0.110187
5.0375	6.4073	5.33006	4.39866	4.66806	5.78838	4.46169	2.7892		0.0649715	0.105585	0.384196	0.168944	0.440506	0.0246587	0.0975606	-0.0232298	0.194338	0.117437	0.148643	-0.0364053	0.717527	0.548133	0.124026	0.0992544	0.115725
4.92378	6.32649	5.28081	4.32967	4.70019	5.6446	4.40435	2.7398		0.0622657	0.103119	0.37568	0.190704	0.444468	0.0188569	0.110107	-0.0297329	0.17056	0.111626	0.121269	-0.0332597	0.701363	0.576442	0.125803	0.105546	0.125422
4.79264	6.22214	5.22624	4.22601	4.74976	5.52345	4.35282	2.71454		0.0591481	0.0999255	0.371357	0.217142	0.441883	0.0122932	0.120464	-0.0373178	0.147844	0.112042	0.100091	-0.021972	0.672278	0.602856	0.125926	0.115434	0.138719
4.64342	6.09714	5.16837	4.1035	4.80738	5.42999	4.31075	2.71445		0.0552961	0.0963776	0.371906	0.244765	0.430839	0.00569223	0.127663	-0.0461254	0.127791	0.1177	0.0868431	-0.00399317	0.633852	0.624966	0.124176	0.128488	0.154727
4.4775	5.96029	5.11205	3.97758	4.8637	5.36341	4.28111	2.7381		0.0502848	0.0930494	0.376855	0.270663	0.410442	-0.000168807	0.131066	-0.0561074	0.11143	0.126867	0.0820702	0.0185576	0.590776	0.640697	0.120806	0.143904	0.172218
4.29963	5.82439	5.06476	3.86172	4.91058	5.31849	4.26561	2.78251		0.0440114	0.0904805	0.384248	0.292714	0.381486	-0.00479096	0.130769	-0.0665514	0.0996206	0.137685	0.0851767	0.0433719	0.548218	0.648731	0.116462	0.160495	0.190066
4.1179	5.70548	5.03594	3.76591	4.9423	5.28722	4.26423	2.84318		0.0367046	0.0890811	0.391289	0.310156	0.346466	-0.00804536	0.12743	-0.0763461	0.0929254	0.148563	0.094666	0.0683651	0.511045	0.648746	0.112121	0.176875	0.20721
3.94333	5.62067	5.03564	3.69597	4.9562	5.26098	4.2752	2.91467		0.0289313	0.0890138	0.395097	0.323549	0.309106	-0.0101699	0.122025	-0.0842512	0.0916069	0.158539	0.108478	0.0919249	0.483133	0.641433	0.108899	0.191651	0.222686
3.78909	5.58495	5.07206	3.6538	4.95279	5.23321	4.29556	2.99158		0.0215357	0.0900603	0.393367	0.333908	0.273489	-0.0116528	0.115659	-0.0890393	0.0956526	0.16748	0.124209	0.112952	0.46667	0.628241	0.107722	0.203516	0.235646
3.6679	5.61015	5.14987	3.63742	4.9354	5.20046	4.32148	3.06828		0.015249	0.0918104	0.385184	0.342711	0.243035	-0.0129323	0.109002	-0.0901635	0.104389	0.175791	0.139632	0.130746	0.462184	0.610944	0.109201	0.211504	0.245149
3.59058	5.7021	5.26829	3.64228	4.9092	5.1637	4.34905	3.13976		0.0105937	0.0936806	0.371157	0.350962	0.219765	-0.0142365	0.102232	-0.0877423	0.11661	0.184258	0.152944	0.144861	0.468548	0.591221	0.113378	0.215018	0.250285
3.56444	5.85909	5.42003	3.66255	4.88004	5.12843	4.37476	3.20203		0.00775347	0.09505	0.353158	0.358656	0.203945	-0.0154588	0.0950864	-0.0824715	0.130654	0.193693	0.162976	0.154967	0.483353	0.570276	0.119643	0.213813	0.250277
3.59141	6.07179	5.59176	3.69218	4.85295	5.10327	4.39555	3.25181		0.00651303	0.0955064	0.333735	0.365087	0.194348	-0.0161215	0.086984	-0.0755202	0.144532	0.204504	0.169544	0.160793	0.503831	0.548615	0.12682	0.208022	0.244694
3.66907	6.32305	5.76526	3.7264	4.83146	5.09889	4.40919	3.28746		0.00647699	0.0947781	0.315296	0.368406	0.188751	-0.0156168	0.0775307	-0.0679023	0.156433	0.216675	0.173104	0.162244	0.526934	0.526149	0.133327	0.197969	0.233665
3.79028	6.59038	5.91994	3.76222	4.81683	5.12524	4.41409	3.30832		0.00711606	0.0928964	0.299517	0.366482	0.184617	-0.0133369	0.0666511	-0.0603705	0.164855	0.22954	0.174749	0.159471	0.550084	0.502327	0.137526	0.184169	0.217946
3.9441	6.84898	6.03618	3.79864	4.80807	5.18905	4.40908	3.31424		0.00791887	0.0902118	0.287018	0.357773	0.179803	-0.00888777	0.0546728	-0.0533311	0.168813	0.241859	0.176012	0.153	0.571576	0.476471	0.138104	0.167339	0.198921
4.11802	7.0753	6.09836	3.83657	4.80265	5.29205	4.39355	3.30561		0.00852444	0.0872529	0.277425	0.341684	0.172843	-0.00231604	0.0423126	-0.0468125	0.167981	0.252068	0.17828	0.143852	0.590225	0.448179	0.134457	0.148347	0.178341
4.29803	7.25012	6.09776	3.87805	4.79699	5.42922	4.36717	3.28213		0.00872086	0.0847367	0.26977	0.3196	0.163255	0.00598324	0.0303065	-0.0408709	0.162486	0.258499	0.182913	0.133422	0.605977	0.417463	0.126794	0.128337	0.158172
4.47119	7.36065	6.03383	3.92572	4.78772	5.58917	4.33019	3.24315		0.00853504	0.083316	0.262904	0.294559	0.151448	0.0152289	0.0193121	-0.0355968	0.152905	0.259823	0.190733	0.123407	0.619275	0.384947	0.116166	0.108621	0.140262
4.62737	7.40136	5.91406	3.98201	4.77266	5.75568	4.28384	3.18801		0.00821039	0.083376	0.255945	0.270524	0.138364	0.0244012	0.00977043	-0.0311563	0.140106	0.255382	0.2017	0.115559	0.630544	0.351802	0.104257	0.0905353	0.126035
4.75967	7.37286	5.75245	4.04853	4.75121	5.90974	4.23046	3.11607		0.00816139	0.0849014	0.248556	0.251671	0.125298	0.0325313	0.00182706	-0.0277808	0.125031	0.245468	0.21503	0.111358	0.640271	0.319474	0.0928968	0.0753202	0.11642
4.86637	7.28146	5.56686	4.12554	4.72519	6.03343	4.17376	3.02823		0.00891571	0.087403	0.240873	0.240805	0.113303	0.0387791	-0.00445041	-0.0254551	0.108735	0.231236	0.228876	0.111754	0.648003	0.289447	0.0838456	0.0637594	0.111552
4.94978	7.13716	5.37626	4.21155	4.69844	6.11256	4.11843	2.92692		0.0109864	0.0900404	0.233449	0.238903	0.103039	0.0427083	-0.00907607	-0.0239279	0.092213	0.214541	0.240888	0.116895	0.652774	0.26288	0.0783581	0.0561064	0.110868
5.01477	6.95202	5.1982	4.30315	4.67613	6.13891	4.0694	2.81604		0.014777	0.0918536	0.226973	0.24506	0.0948244	0.0444061	-0.0120541	-0.0226889	0.0763718	0.197581	0.248846	0.126039	0.653601	0.240383	0.0769472	0.0520543	0.113315
5.0675	6.73983	5.04685	4.39507	4.66419	6.11208	4.03097	2.70117		0.0204921	0.0921086	0.221908	0.256705	0.0885567	0.0444332	-0.0133003	-0.021039	0.0620851	0.182276	0.251206	0.137586	0.64959	0.221913	0.0794915	0.0507047	0.117419
5.11236	6.51407	4.93214	4.48042	4.66756	6.03807	4.00568	2.58779		0.0280395	0.0904921	0.218459	0.270948	0.0842922	0.0438076	-0.0127892	-0.0183623	0.0500612	0.170136	0.247837	0.149397	0.641262	0.20697	0.085158	0.050989	0.121813
5.15139	6.28799	4.85909	4.55132	4.68946	5.92861	3.99383	2.48114		0.0370023	0.0872779	0.216362	0.285112	0.0822475	0.0437381	-0.010517	-0.0142153	0.0409137	0.161861	0.240021	0.15913	0.630367	0.194823	0.0927606	0.0517975	0.125341
5.18403	6.0746	4.82794	4.59978	4.73073	5.79922	3.99347	2.38583		0.0466342	0.0833105	0.214978	0.297234	0.0827166	0.0453408	-0.00657237	-0.00847056	0.0351433	0.157227	0.2301	0.164649	0.61952	0.184834	0.101117	0.0521906	0.127114
5.20746	5.88539	4.83466	4.61856	4.78918	5.66572	4.00075	2.30489		0.0558709	0.0797325	0.213569	0.306404	0.0861394	0.0493932	-0.0012186	-0.00133869	0.0330458	0.155398	0.220804	0.164514	0.61199	0.176871	0.109237	0.0517191	0.126666
5.21847	5.73134	4.87134	4.60254	4.8603	5.54369	4.01141	2.241		0.0635539	0.0777848	0.211359	0.312087	0.0924722	0.0560921	0.00518299	0.00666921	0.0347235	0.154909	0.214369	0.158026	0.61003	0.171273	0.116647	0.0501957	0.123697
5.21415	5.62146	4.92758	4.54944	4.93739	5.44558	4.02174	2.1958		0.0686106	0.078435	0.20783	0.314171	0.10131	0.0649989	0.0121291	0.0148026	0.0399619	0.154217	0.211983	0.145425	0.614656	0.168933	0.123322	0.0478237	0.118211
5.19248	5.56144	4.9918	4.46049	5.01212	5.37912	4.02956	2.16981		0.0703052	0.0820852	0.202818	0.312765	0.112048	0.075114	0.019037	0.0222319	0.0481617	0.152182	0.213511	0.127845	0.625494	0.171127	0.129484	0.0451334	0.110622
5.15262	5.5534	5.0525	4.34077	5.07552	5.34764	4.03528	2.16276		0.0685703	0.0884904	0.196394	0.308028	0.123996	0.0850676	0.0253419	0.0281118	0.0583168	0.148259	0.217696	0.106928	0.640561	0.179031	0.135372	0.0426671	0.101821
5.09411	5.59394	5.10029	4.19829	5.11871	5.34858	4.0409	2.17259		0.0640103	0.0967087	0.188852	0.300599	0.137029	0.0933998	0.0305442	0.0318515	0.0690924	0.142873	0.222651	0.0848287	0.657662	0.193516	0.140919	0.0411412	0.0932878
5.01705	5.67517	5.12877	4.04316	5.13445	5.37553	4.04993	2.19626		0.057965	0.105323	0.180481	0.291343	0.151516	0.0988284	0.0343138	0.0331924	0.0789813	0.137167	0.226414	0.0637302	0.674455	0.214631	0.145666	0.0410985	0.0868645
4.92213	5.78649	5.13531	3.88632	5.1186	5.42035	4.06661	2.23043		0.0523608	0.112787	0.17141	0.281292	0.168169	0.100468	0.0365254	0.0322252	0.0865291	0.132581	0.227525	0.0454756	0.688722	0.241303	0.148863	0.0426963	0.0843849
4.81087	5.91602	5.12153	3.73743	5.07142	5.47453	4.09391	2.27191		0.0492996	0.117751	0.161564	0.271478	0.187708	0.0979488	0.037266	0.0295223	0.0906524	0.130379	0.225331	0.0315066	0.698884	0.27132	0.149715	0.0457534	0.0871283
4.68659	6.05439	5.09229	3.60435	4.99805	5.53236	4.1342	2.31883		0.0507743	0.119429	0.150702	0.262532	0.21032	0.0914531	0.0367613	0.0257885	0.0907259	0.131077	0.220025	0.0223892	0.703061	0.301445	0.147713	0.0493941	0.0954389
4.55438	6.19539	5.05493	3.4917	4.90809	5.59099	4.18783	2.37034		0.0581613	0.117748	0.138561	0.254704	0.23552	0.0816695	0.0353014	0.0218377	0.0867279	0.134251	0.212534	0.0179888	0.699591	0.32796	0.142869	0.0523277	0.108509
4.42109	6.33593	5.01777	3.40037	4.81413	5.64984	4.25272	2.42603		0.0718193	0.113309	0.125055	0.247804	0.262136	0.0696705	0.0331599	0.0185035	0.079226	0.138632	0.204131	0.0176797	0.687288	0.347356	0.135791	0.0531484	0.124439
4.29483	6.47542	4.98822	3.32814	4.72928	5.70976	4.32548	2.48498		0.0909095	0.107225	0.110516	0.241381	0.288721	0.0568022	0.0304805	0.0163297	0.0691179	0.142483	0.196033	0.0204254	0.665421	0.357084	0.127564	0.0505127	0.140733
4.18356	6.61234	4.97155	3.26975	4.66486	5.77036	4.40032	2.54468		0.113363	0.100744	0.095667	0.234936	0.313762	0.0444447	0.0273301	0.0158321	0.0576026	0.144131	0.189121	0.025365	0.635006	0.356126	0.119483	0.0438199	0.154748
4.09423	6.74325	4.96949	3.21857	4.62819	5.82942	4.47078	2.6007		0.136193	0.0949582	0.0816201	0.2281	0.336021	0.0338407	0.0236753	0.0172564	0.0458742	0.14241	0.183707	0.0318351	0.598509	0.345294	0.112779	0.0332646	0.164327
4.03149	6.86207	4.97963	3.16832	4.62114	5.8827	4.53113	2.64688		0.156034	0.0905821	0.069688	0.220873	0.354783	0.0259417	0.0194242	0.0204515	0.0349028	0.136955	0.179606	0.0393567	0.559639	0.327129	0.108327	0.0198135	0.168335
3.99672	6.95967	4.99576	3.11422	4.63999	5.92439	4.57656	2.67641		0.169794	0.0877799	0.0609669	0.213636	0.36954	0.0211988	0.0145625	0.0249943	0.0254331	0.128185	0.176356	0.0476834	0.523212	0.305398	0.106511	0.00520838	0.166811
3.98818	7.02668	5.00881	3.05468	4.67632	5.94923	4.60548	2.68323		0.175231	0.0863237	0.0562625	0.207177	0.380334	0.0196535	0.00910964	0.0298782	0.0177719	0.117135	0.173517	0.0563825	0.493509	0.284372	0.107175	-0.00874464	0.161
4.0011	7.05428	5.00874	2.99133	4.71893	5.9534	4.61872	2.66339		0.171379	0.0856439	0.0557967	0.202472	0.387452	0.0209224	0.0032312	0.0338306	0.0119394	0.105167	0.170942	0.0648968	0.47399	0.267977	0.109673	-0.0203442	0.15297
4.02867	7.03568	4.9867	2.92839	4.75627	5.93533	4.61869	2.6163		0.158689	0.0849844	0.0591351	0.200315	0.391186	0.0242842	-0.00271913	0.0356381	0.00784171	0.0936213	0.16886	0.0726211	0.466781	0.259037	0.11306	-0.028234	0.144994
4.06355	6.96772	4.93726	2.87172	4.77904	5.89608	4.60867	2.54506		0.138819	0.083655	0.0654508	0.201022	0.392152	0.0289548	-0.00827139	0.0344083	0.00535881	0.0836201	0.167849	0.078956	0.472036	0.258738	0.116263	-0.0317661	0.138937
4.09893	6.85038	4.85992	2.82703	4.78157	5.83803	4.59049	2.45621		0.114328	0.0809872	0.0735038	0.20409	0.39073	0.0340789	-0.0127919	0.0300329	0.00456793	0.0758773	0.168498	0.0837088	0.488852	0.266507	0.118327	-0.0306094	0.135737
4.12987	6.68805	4.75987	2.79893	4.76282	5.7646	4.5645	2.35876		0.0881541	0.0765434	0.0820355	0.208194	0.387455	0.0389874	-0.0156415	0.0231614	0.00568898	0.0706612	0.171201	0.0870529	0.515075	0.280136	0.118585	-0.0249333	0.135181
4.15401	6.4896	4.64768	2.79027	4.72589	5.67947	4.53003	2.2626		0.0631111	0.0702072	0.0900807	0.211435	0.383356	0.0433657	-0.0163272	0.0150269	0.00894419	0.0679141	0.175967	0.0894429	0.547588	0.296249	0.116712	-0.0154028	0.136067
4.17142	6.26813	4.5377	2.80205	4.67641	5.58575	4.48597	2.17676		0.041543	0.0621156	0.0970031	0.21173	0.379826	0.0472235	-0.014601	0.00704153	0.0143636	0.0673082	0.182226	0.091464	0.583031	0.310997	0.112769	-0.00293188	0.13666
4.18434	6.04079	4.44585	2.83395	4.62121	5.48666	4.43288	2.10817		0.0250222	0.0528671	0.102794	0.207423	0.379148	0.0510334	-0.0106128	0.000488836	0.0216358	0.068507	0.189133	0.0934064	0.617447	0.320681	0.107091	0.0109849	0.135261
4.19605	5.82692	4.3868	2.88468	4.56628	5.38508	4.37325	2.06069		0.0142783	0.0433397	0.10786	0.197654	0.383894	0.0554907	-0.00487797	-0.00370054	0.0300868	0.0712454	0.195606	0.0951921	0.647143	0.32246	0.100245	0.0246521	0.130745
4.20986	5.64589	4.37135	2.95222	4.51547	5.28373	4.31148	2.03504		0.00928216	0.0345439	0.112733	0.182535	0.396137	0.0612306	0.00182475	-0.00499454	0.0388137	0.0753091	0.200542	0.0963493	0.669249	0.314812	0.0929891	0.0364682	0.122869
4.22803	5.51452	4.40422	3.03395	4.4702	5.18567	4.2531	2.02962		0.00936648	0.0275773	0.117908	0.163152	0.416787	0.0685937	0.00860891	-0.0028896	0.047027	0.0805831	0.203176	0.0961273	0.681933	0.297732	0.0862173	0.0450863	0.112298
4.25136	5.44432	4.48315	3.12628	4.42941	5.09343	4.20293	2.04117		0.0134791	0.0231988	0.123323	0.141094	0.444607	0.0773073	0.0146798	0.00302483	0.0542021	0.0867762	0.202976	0.093878	0.685214	0.27271	0.0809256	0.0499941	0.100327
4.27902	5.43983	4.59887	3.2247	4.39059	5.00936	4.16427	2.0659		0.0203787	0.0218038	0.128363	0.118126	0.476286	0.0864929	0.0194522	0.013303	0.0602872	0.0934345	0.199914	0.0892326	0.680583	0.242402	0.0780711	0.0514286	0.0885292
4.30899	5.4976	4.73626	3.32366	4.35109	4.93533	4.13826	2.10042		0.0287688	0.0233747	0.132003	0.0957925	0.507037	0.0948299	0.0226023	0.0286822	0.0657292	0.0999967	0.194535	0.0823018	0.670531	0.210175	0.0783882	0.0502366	0.0783374
4.3389	5.60653	4.87672	3.41688	4.3091	4.87197	4.12393	2.1417		0.037436	0.0273416	0.132943	0.075028	0.531699	0.100861	0.024024	0.049603	0.071172	0.105787	0.187788	0.073743	0.657947	0.179529	0.0821664	0.0476593	0.0706763
4.36669	5.74984	5.00045	3.49797	4.26446	4.81935	4.11919	2.18773		0.0452631	0.0329584	0.130278	0.0562288	0.546129	0.1034	0.0237474	0.0762669	0.0773378	0.110346	0.181155	0.0645875	0.645096	0.15366	0.0891028	0.0447826	0.0659014
4.39141	5.90768	5.08943	3.56101	4.21881	4.77651	4.12136	2.23717		0.0513104	0.0392997	0.123678	0.0391526	0.548106	0.101801	0.0218521	0.108117	0.0846553	0.113408	0.176294	0.0561153	0.633296	0.135023	0.0982731	0.0423903	0.0637046
4.41364	6.06057	5.12996	3.60129	4.17508	4.74167	4.12816	2.2891		0.0549142	0.0453686	0.113508	0.0230716	0.537806	0.0961	0.0183975	0.143461	0.0929721	0.114857	0.174735	0.0495852	0.622776	0.12505	0.108237	0.0408651	0.063259
4.43533	6.19288	5.11417	3.61607	4.13653	4.71304	4.13796	2.34329		0.055732	0.0503876	0.100953	0.00706148	0.517443	0.0869566	0.0134257	0.179617	0.101564	0.114704	0.177675	0.0459968	0.612902	0.124135	0.11732	0.0402434	0.0634938
4.45951	6.29508	5.04146	3.60481	4.10599	4.68877	4.14998	2.39948		0.0538979	0.0535832	0.0874436	-0.00981302	0.49067	0.0754295	0.00698994	0.212742	0.109072	0.112818	0.185567	0.0459059	0.602778	0.131535	0.123936	0.0404919	0.0632407
4.48952	6.36521	4.91826	3.56941	4.08511	4.66787	4.16426	2.45756		0.0499726	0.0544314	0.0745699	-0.0281061	0.461694	0.0627347	-0.000790319	0.238529	0.113828	0.108985	0.198118	0.0492814	0.591644	0.145626	0.126914	0.0416072	0.0615561
4.52833	6.40858	4.75687	3.5139	4.07402	4.65065	4.18104	2.5176		0.044831	0.0527846	0.063861	-0.0477479	0.434342	0.0499719	-0.0096553	0.2531	0.114301	0.102999	0.214362	0.0555308	0.579246	0.164186	0.12577	0.0437191	0.0578784
4.57781	6.43578	4.57405	3.44379	4.07183	4.63875	4.20065	2.57932		0.0395408	0.0487818	0.0564361	-0.0678388	0.411709	0.0379386	-0.0191757	0.253732	0.109468	0.0948096	0.232801	0.0635572	0.56597	0.184614	0.120816	0.0470605	0.0520611
4.63861	6.46014	4.38819	3.36547	4.07682	4.63499	4.22267	2.64272		0.0349961	0.0431528	0.0532808	-0.086825	0.395562	0.0270933	-0.0287565	0.239878	0.0992264	0.0847817	0.251753	0.0720598	0.552565	0.204412	0.113078	0.0517936	0.0444077
4.7101	6.49431	4.21718	3.28534	4.08727	4.64247	4.24591	2.70756		0.0317925	0.0369629	0.0549573	-0.102738	0.386383	0.0175417	-0.0376838	0.213293	0.0844439	0.0737119	0.269513	0.0797597	0.539944	0.221372	0.104085	0.0579131	0.0355187
4.79067	6.54724	4.0763	3.20925	4.10188	4.6634	4.26866	2.77284		0.0301213	0.0313613	0.0614795	-0.113586	0.383716	0.00915691	-0.0452348	0.177666	0.06675	0.0627767	0.284498	0.0856096	0.528811	0.233741	0.0955139	0.0651045	0.0261501
4.87836	6.62204	3.97628	3.14215	4.1198	4.69785	4.28872	2.83703		0.0296677	0.027416	0.0723868	-0.118011	0.386133	0.00173521	-0.050789	0.137966	0.048148	0.0532955	0.295308	0.0890681	0.519275	0.240435	0.0887805	0.0726988	0.0170993
4.9712	6.71532	3.92259	3.08777	4.14063	4.7431	4.30445	2.89692		0.0299155	0.0256329	0.0863555	-0.115345	0.392205	-0.00492425	-0.0539498	0.0990675	0.0304768	0.0464396	0.300696	0.0899895	0.510992	0.240879	0.0847636	0.0797873	0.00903871
5.06772	6.81769	3.9148	3.04854	4.16404	4.79354	4.31487	2.9483		0.0302125	0.0259743	0.101495	-0.10594	0.40059	-0.0108952	-0.0546113	0.064947	0.015041	0.0429819	0.29962	0.0886897	0.503124	0.235085	0.0835914	0.0853315	0.00244916
5.16712	6.9156	3.94667	3.0256	4.18935	4.84141	4.31944	2.98679		0.0299421	0.0279571	0.115631	-0.0911781	0.409997	-0.0161204	-0.0529523	0.0380917	0.002425	0.043084	0.291307	0.0858848	0.494635	0.223622	0.0846487	0.0884041	-0.002418
5.26913	6.9941	4.0071	3.01873	4.21524	4.87839	4.31822	3.00831		0.028804	0.0308188	0.126535	-0.0729848	0.419647	-0.0204805	-0.0493944	0.019187	-0.00746732	0.0463022	0.275366	0.0824333	0.48485	0.207445	0.0867725	0.0884391	-0.00560296
5.37346	7.03948	4.08152	3.0265	4.23977	4.89711	4.31059	3.01113		0.0266606	0.0339546	0.132645	-0.053768	0.428245	-0.0238321	-0.0444516	0.00774285	-0.0151231	0.0516108	0.251965	0.0793551	0.473425	0.188004	0.0885376	0.0853398	-0.00727809
5.47919	7.04209	4.15422	3.0465	4.26055	4.89292	4.29545	2.99596		0.0236846	0.0370311	0.133196	-0.0357188	0.434317	-0.0261103	-0.0386308	0.00235464	-0.0211691	0.0576082	0.221909	0.077506	0.460695	0.167003	0.0886186	0.0795722	-0.00768476
5.58405	6.9982	4.21089	3.07558	4.27532	4.86504	4.27149	2.96571		0.0203412	0.0400341	0.128313	-0.0202472	0.436533	-0.0273612	-0.0323441	0.00120626	-0.0261069	0.062823	0.186674	0.0773279	0.447635	0.146186	0.086096	0.0720688	-0.00703298
5.68375	6.91075	4.2412	3.11022	4.28253	4.81673	4.23726	2.92535		0.0171716	0.0431918	0.11906	-0.00777555	0.433472	-0.027708	-0.0258217	0.00264755	-0.030152	0.0659094	0.148349	0.0787498	0.43537	0.12722	0.0806684	0.0639898	-0.00527618
5.77227	6.78895	4.24052	3.14718	4.28192	4.75499	4.19287	2.8799		0.014897	0.0466653	0.106901	0.0025695	0.425094	-0.0273266	-0.0191953	0.00506182	-0.0333004	0.0660243	0.109384	0.0809912	0.4252	0.111279	0.0726528	0.0565191	-0.00227733
5.84216	6.6468	4.21064	3.18393	4.27489	4.68923	4.14001	2.83411		0.0141324	0.0504265	0.0935435	0.0125455	0.412408	-0.0263756	-0.0124999	0.00726002	-0.0353435	0.0629259	0.0723607	0.0827697	0.418048	0.0990304	0.0629148	0.0505953	0.00224761
5.88537	6.50086	4.15921	3.21904	4.26429	4.62954	4.0819	2.79213		0.015192	0.0541427	0.0806628	0.0241412	0.397164	-0.0249458	-0.00572825	0.00855051	-0.0360142	0.0569438	0.0396658	0.0826153	0.414149	0.0906481	0.0526666	0.0467548	0.00866343
5.89478	6.36762	4.09766	3.25259	4.25406	4.5849	4.02339	2.75711		0.0180481	0.0571746	0.0695667	0.038851	0.381899	-0.0230694	0.00106194	0.0086165	-0.0351403	0.0489841	0.0131485	0.0792525	0.413177	0.0858119	0.0431594	0.0451184	0.0171066
5.86494	6.26141	4.039	3.28542	4.24821	4.56155	3.96913	2.73225		0.0221184	0.0587989	0.0613169	0.0569442	0.368468	-0.0207054	0.00779189	0.00777509	-0.0326638	0.0401018	-0.00601725	0.0720495	0.414059	0.0840536	0.0355425	0.0454158	0.0276199
5.7934	6.19251	3.99488	3.31875	4.2501	4.56198	3.92335	2.72038		0.026455	0.0583274	0.0565091	0.0772025	0.358327	-0.0177757	0.0142804	0.00662196	-0.0287475	0.0313651	-0.0174899	0.0612159	0.415454	0.0847731	0.0306153	0.0471208	0.039888
5.68155	6.16603	3.97302	3.35324	4.2618	4.58466	3.88935	2.72373		0.0299884	0.0553052	0.0552236	0.0970883	0.352781	-0.0142133	0.0202252	0.00581495	-0.0237404	0.0237108	-0.0217301	0.0478258	0.41625	0.0872771	0.0287183	0.0496097	0.0531074
5.53433	6.18187	3.97596	3.38764	4.28342	4.62451	3.86874	2.74347		0.03178	0.0496687	0.0571135	0.113343	0.353185	-0.00996675	0.025252	0.00588995	-0.0181034	0.0176882	-0.019803	0.0336001	0.415882	0.0908346	0.0297864	0.0522667	0.0661476
5.36057	6.23521	4.00001	3.41871	4.31368	4.67389	3.8624	2.77873		0.0313953	0.0416953	0.0612741	0.122841	0.361948	-0.00506685	0.0288911	0.00689963	-0.0123421	0.0136944	-0.0132295	0.0205448	0.414776	0.0945067	0.0333189	0.0545935	0.0773655
5.17169	6.31791	4.03613	3.4407	4.34996	4.72392	3.8699	2.82667		0.0289914	0.0320215	0.0665078	0.123361	0.382125	0.000373428	0.0307004	0.00845784	-0.00688403	0.0118256	-0.00368647	0.0105691	0.414227	0.0972535	0.0385814	0.0562476	0.0849919
4.98014	6.42019	4.07173	3.44566	4.38873	4.76576	3.88943	2.88275		0.0252755	0.0215067	0.0715579	0.114157	0.416789	0.00617683	0.0303766	0.00979581	-0.00203493	0.0118227	0.00723021	0.00512079	0.416003	0.0980392	0.044784	0.0570171	0.0875321
4.79819	6.53239	4.09281	3.42489	4.42665	4.79167	3.91797	2.94146		0.0213246	0.011029	0.0753281	0.0961695	0.467987	0.0120912	0.027847	0.00994998	0.00205315	0.0131919	0.0181414	0.00500051	0.42182	0.0959889	0.0511976	0.056803	0.0840145
4.63579	6.64597	4.08716	3.37003	4.46023	4.79601	3.95073	2.99767		0.0182136	0.00140908	0.0772234	0.0716875	0.535421	0.0178546	0.023366	0.00805066	0.00530973	0.0149653	0.0280156	0.0102432	0.432648	0.0906088	0.0573294	0.0555434	0.0745493
4.49979	6.75412	4.04663	3.27532	4.48667	4.77581	3.98203	3.04744		0.0167639	-0.0067681	0.0771891	0.0439301	0.616017	0.0231896	0.0174928	0.00352156	0.00770752	0.0159681	0.0361535	0.0201669	0.44837	0.0818414	0.0629231	0.0531858	0.0602897
4.39352	6.85183	3.96854	3.13949	4.50434	4.73123	4.006	3.08879		0.017335	-0.0132036	0.0756782	0.0163667	0.703975	0.0277932	0.0110111	-0.00373165	0.00922975	0.0150793	0.0421282	0.0335564	0.467749	0.0700692	0.0679131	0.0497007	0.0432242
4.31664	6.93481	3.85673	2.96702	4.51222	4.66575	4.0177	3.1219		0.0197343	-0.017829	0.0735045	-0.00800493	0.791731	0.031342	0.00478514	-0.0132824	0.00980443	0.0114337	0.0457091	0.0488091	0.488686	0.0559458	0.0723484	0.0450938	0.0258925
4.26626	6.99958	3.72053	2.76864	4.51117	4.58573	4.01398	3.14864		0.023366	-0.0208108	0.0715219	-0.0269191	0.871425	0.0334866	-0.000407424	-0.0242064	0.00940145	0.00486912	0.0468077	0.0642989	0.508852	0.0403107	0.0762801	0.0394803	0.0106561
4.23737	7.04257	3.57394	2.56041	4.50328	4.4997	3.99391	3.17205		0.0273491	-0.0224273	0.0704215	-0.0392062	0.936311	0.0339101	-0.00401198	-0.0352328	0.00800474	-0.00409394	0.0454483	0.0785826	0.52618	0.0240403	0.0797039	0.0330977	-0.000618023
4.22347	7.05977	3.43401	2.36161	4.49136	4.41736	3.95868	3.19526		0.0307362	-0.0229906	0.0705373	-0.0447387	0.982146	0.0324131	-0.00578833	-0.0449864	0.005618	-0.0143712	0.0417954	0.0905442	0.539305	0.00793141	0.0825492	0.0262881	-0.00679821
4.21746	7.04743	3.3186	2.19178	4.47932	4.34794	3.91055	3.22059		0.0327421	-0.0228317	0.0717307	-0.0440948	1.00785	0.0290296	-0.00581776	-0.0521938	0.00232793	-0.024557	0.0362333	0.0996273	0.547797	-0.00718891	0.0847231	0.0194487	-0.00762805
4.21175	7.00173	3.24462	2.06762	4.47014	4.29938	3.8528	3.24885		0.0328209	-0.0222405	0.0735202	-0.0383222	1.01542	0.02406	-0.00445554	-0.0559663	-0.00180411	-0.0333967	0.0293536	0.105619	0.551962	-0.0206518	0.0861497	0.0129701	-0.00338191
4.19942	6.92004	3.22533	2.00034	4.46606	4.27711	3.78873	3.27903		0.0308051	-0.0214896	0.0751687	-0.0284261	1.00942	0.0180768	-0.00223427	-0.0559249	-0.00667544	-0.0400029	0.0219788	0.108684	0.55271	-0.0318515	0.0868153	0.00719633	0.00520536
4.17518	6.80198	3.2681	1.99399	4.46848	4.28325	3.72109	3.30852		0.0269059	-0.0208528	0.0758821	-0.0150731	0.995615	0.011848	0.000264423	-0.0522216	-0.0121131	-0.0440102	0.0151009	0.109319	0.551212	-0.0401825	0.08678	0.00240244	0.0171085
4.13623	6.64958	3.37262	2.04509	4.47694	4.31686	3.65271	3.33374		0.021641	-0.0205915	0.0750865	0.00156188	0.979554	0.00614322	0.00251642	-0.0455379	-0.0179034	-0.0455632	0.00970635	0.108072	0.548554	-0.0452513	0.0861308	-0.0011527	0.0312131
4.08347	6.46849	3.53013	2.14363	4.4908	4.37363	3.58541	3.35112		0.0157501	-0.0209468	0.0724244	0.0216363	0.965415	0.00163616	0.00415159	-0.0368216	-0.0236768	-0.045084	0.00670805	0.105767	0.545608	-0.0465668	0.0849508	-0.00331181	0.0461895
4.02145	6.26717	3.72422	2.27479	4.5084	4.44696	3.52071	3.358		0.0100122	-0.0220911	0.0678987	0.0453712	0.955095	-0.00126084	0.00500328	-0.0271518	-0.0289849	-0.0431217	0.00676599	0.103237	0.542802	-0.0437395	0.083273	-0.00402924	0.0606938
3.95785	6.05592	3.93299	2.42139	4.52695	4.52922	3.46031	3.35321		0.0051043	-0.0240596	0.0618558	0.0726987	0.948157	-0.00249007	0.00510075	-0.017593	-0.0333684	-0.0401505	0.0101678	0.101136	0.540145	-0.0366346	0.0810548	-0.00341649	0.0734764
3.9024	5.84579	4.1325	2.56645	4.54304	4.61263	3.40541	3.33744		0.00146127	-0.0266845	0.0547654	0.102772	0.942377	-0.00229298	0.00464343	-0.00897791	-0.0363959	-0.0364477	0.0168498	0.0999869	0.537286	-0.0252047	0.0782003	-0.00192207	0.0834571
3.86478	5.64679	4.30046	2.69494	4.55174	4.69093	3.35815	3.31273		-0.000756315	-0.0295911	0.0473121	0.134088	0.934632	-0.00120223	0.00390804	-0.00202547	-0.0378459	-0.0321503	0.0263031	0.099755	0.533808	-0.0100142	0.0746283	-0.000182164	0.0900389
3.85311	5.46723	4.41967	2.79563	4.54796	4.75976	3.3206	3.28219		-0.00166988	-0.0322156	0.0401635	0.1644	0.921954	0.000129058	0.0031774	0.00276703	-0.0377084	-0.027266	0.0376865	0.10005	0.529508	0.00799054	0.0703402	0.000942283	0.0930849
3.87243	5.31363	4.4807	2.86186	4.5279	4.81659	3.2939	3.24943		-0.00163958	-0.0338943	0.0338538	0.19097	0.902315	0.0011153	0.00268315	0.00514988	-0.0361771	-0.0218026	0.0499593	0.10033	0.524591	0.0276976	0.0655031	0.000440427	0.0929236
3.92362	5.19081	4.48287	2.89153	4.49017	4.86048	3.2784	3.21773		-0.001132	-0.0340235	0.0288823	0.211219	0.875036	0.0013629	0.00253776	0.00500881	-0.0336442	-0.0159093	0.0619382	0.0999974	0.519996	0.0477538	0.0605293	-0.00253158	0.090325
4.0037	5.10286	4.43384	2.88696	4.43753	4.89115	3.27176	3.19015		-0.000686162	-0.0321329	0.0254529	0.222866	0.840728	0.000801394	0.00277197	0.00254971	-0.0305134	-0.0098788	0.0725492	0.0988988	0.517009	0.0673608	0.0559907	-0.00870553	0.0861827
4.1061	5.05321	4.3479	2.85373	4.37654	4.90868	3.26996	3.16883		-0.000771543	-0.0280017	0.0236263	0.22459	0.801101	-0.000335178	0.00332271	-0.00185444	-0.027165	-0.00420626	0.0808747	0.0972479	0.517174	0.086151	0.0525656	-0.0184052	0.0814263
4.2217	5.04438	4.24291	2.79954	4.31636	4.91343	3.26858	3.15473		-0.00168512	-0.0217031	0.0234128	0.216411	0.758558	-0.00161981	0.0040459	-0.00776685	-0.023904	0.000492668	0.0861846	0.095489	0.522013	0.104079	0.0508945	-0.0313565	0.0768594
4.34056	5.07743	4.13707	2.73301	4.26664	4.90612	3.26363	3.14778		-0.00352943	-0.0135192	0.024668	0.19963	0.715764	-0.00259997	0.00477709	-0.0147023	-0.0208834	0.00363908	0.0880293	0.0941184	0.532355	0.121561	0.0513347	-0.0467761	0.0729582
4.45301	5.15049	4.04593	2.66261	4.23493	4.88823	3.25431	3.14637		-0.00613468	-0.00396523	0.0274042	0.176942	0.675468	-0.00294327	0.00529424	-0.0223479	-0.0182338	0.00478369	0.0861078	0.0932225	0.548528	0.138629	0.0539578	-0.0631701	0.0700343
4.55134	5.25834	3.98003	2.59598	4.22505	4.86188	3.24301	3.14792		-0.00914141	0.00633374	0.0316393	0.151819	0.640094	-0.00253583	0.00538563	-0.030467	-0.0160351	0.00376115	0.0803469	0.0924306	0.56991	0.155082	0.0584312	-0.0786611	0.0681779
4.63082	5.39211	3.94386	2.53932	4.23621	4.82955	3.23454	3.14943		-0.0121057	0.0167422	0.0372737	0.127789	0.611557	-0.00147946	0.0048983	-0.0387995	-0.0143346	0.000738603	0.0709704	0.0909696	0.594804	0.170602	0.0640422	-0.0913681	0.0673408
4.69005	5.53945	3.93604	2.49747	4.26356	4.79337	3.23519	3.14786		-0.0146054	0.0266085	0.0441687	0.107789	0.591126	3.47089e-05	0.00374287	-0.0469628	-0.0132212	-0.00382775	0.0584795	0.0878736	0.620847	0.184625	0.0699284	-0.0996716	0.067586
4.73099	5.68648	3.95032	2.47309	4.29977	4.75438	3.24944	3.14114		-0.0163661	0.0354143	0.0517404	0.0934249	0.579227	0.0018013	0.00198266	-0.0542833	-0.0127057	-0.00927495	0.0438407	0.0824427	0.644865	0.197233	0.0750979	-0.102779	0.0689064
4.75801	5.81896	3.97741	2.46679	4.33675	4.71219	3.27908	3.12821		-0.0172894	0.042742	0.059137	0.0848028	0.575532	0.00372432	-0.000209064	-0.0598547	-0.0127845	-0.0148759	0.02837	0.0744564	0.663682	0.208949	0.078702	-0.100762	0.0713791
4.77667	5.92403	4.00692	2.47715	4.36773	4.66488	3.32268	3.109		-0.0174275	0.0482446	0.0654431	0.0807142	0.578997	0.00587101	-0.00259743	-0.0626775	-0.0134553	-0.0199742	0.0135731	0.0643307	0.674886	0.220571	0.0802293	-0.0944456	0.0751656
4.79229	5.99211	4.02908	2.50029	4.38861	4.60954	3.37544	3.0843		-0.0168929	0.051694	0.0697056	0.079097	0.588016	0.00838603	-0.00491813	-0.061907	-0.014674	-0.0240848	0.00101608	0.0530849	0.677272	0.233188	0.0795094	-0.0852146	0.0802534
4.80868	6.01717	4.03614	2.53126	4.39832	4.54333	3.43196	3.0552		-0.0157799	0.0528757	0.071676	0.0778304	0.60059	0.0114634	-0.00700896	-0.0571336	-0.0164684	-0.0269239	-0.00812145	0.0420295	0.671658	0.247137	0.0768702	-0.074435	0.0867036
4.8273	5.9977	4.02337	2.56439	4.39879	4.46454	3.48697	3.023		-0.0140973	0.0516684	0.071816	0.0753106	0.614544	0.0152096	-0.0088155	-0.048554	-0.0188629	-0.0284159	-0.013162	0.0325322	0.66064	0.262093	0.0729645	-0.0632324	0.0944106
4.84698	5.93655	3.98949	2.59395	4.39379	4.37373	3.53651	2.98915		-0.0117498	0.0481305	0.0712848	0.0708521	0.627835	0.0195243	-0.0103836	-0.0370383	-0.0218279	-0.0286412	-0.0140179	0.025688	0.647989	0.277108	0.0685516	-0.0523352	0.102994
4.86426	5.83993	3.93673	2.61598	4.38743	4.2745	3.57926	2.95544		-0.0086067	0.0425329	0.0720907	0.0648396	0.638723	0.0240996	-0.011857	-0.0240092	-0.0252696	-0.0277588	-0.0112816	0.0220733	0.637935	0.290555	0.0643423	-0.0420124	0.112003
4.8744	5.71701	3.8704	2.62783	4.38317	4.17333	3.61466	2.92402		-0.00455729	0.0354779	0.0761906	0.0583516	0.646213	0.0283785	-0.0133265	-0.0111922	-0.0289045	-0.0259519	-0.00585457	0.0216979	0.633694	0.30118	0.0606958	-0.0323715	0.120553
4.87267	5.57824	3.79805	2.62939	4.38265	4.07909	3.64328	2.89737		0.000393828	0.0278197	0.0854046	0.0528596	0.650127	0.0316719	-0.0148033	-0.00031373	-0.0323125	-0.0233547	0.00113448	0.0239629	0.636826	0.308104	0.0575995	-0.0234098	0.127635
4.8557	5.43393	3.72836	2.6235	4.38559	4.00166	3.66611	2.87815		0.0060522	0.0205185	0.101166	0.04977	0.65106	0.0333347	-0.0161836	0.00723989	-0.0350028	-0.0200287	0.00851755	0.0278241	0.646868	0.310951	0.054753	-0.0151108	0.132357
4.82278	5.29339	3.66976	2.61503	4.39038	3.95005	3.68301	2.86845		0.0120348	0.0144648	0.123957	0.0499347	0.650397	0.0328982	-0.0171953	0.0106673	-0.0364842	-0.0159626	0.0153801	0.0320119	0.661181	0.310092	0.0516911	-0.00749322	0.133917
4.77636	5.16371	3.62912	2.61116	4.39466	3.93096	3.69424	2.86978		0.0177911	0.0102236	0.153899	0.0536375	0.649672	0.0302762	-0.0175429	0.00988082	-0.0364484	-0.0111294	0.0209488	0.0352837	0.676131	0.305819	0.0480941	-0.000456298	0.132249
4.72222	5.04991	3.61069	2.61932	4.39638	3.94723	3.69939	2.88264		0.0226949	0.00793831	0.190381	0.0603751	0.650359	0.0257972	-0.0169245	0.00551114	-0.0348146	-0.00554512	0.0248047	0.0366888	0.687655	0.2985	0.0438926	0.00616577	0.127871
4.66892	4.95527	3.61525	2.6451	4.39449	3.99718	3.69735	2.90625		0.026178	0.00732132	0.23197	0.06894	0.653577	0.0201326	-0.0151	-0.00126658	-0.0317524	0.000679238	0.0269535	0.0357088	0.692101	0.288523	0.0392968	0.0125987	0.121711
4.62643	4.88186	3.63993	2.69093	4.38896	4.0748	3.68746	2.93908		0.0278399	0.00774024	0.276791	0.0777211	0.659634	0.0141928	-0.0120123	-0.00897437	-0.0276742	0.00726389	0.02774	0.0323482	0.687299	0.276075	0.034768	0.01905	0.115143
4.60488	4.83145	3.6783	2.75385	4.38079	4.17074	3.6682	2.97848		0.027555	0.00846612	0.321944	0.0848069	0.66826	0.00884258	-0.00773254	-0.0161708	-0.0230831	0.0138309	0.0279686	0.0270284	0.672205	0.261826	0.030736	0.025574	0.109144
4.6127	4.80588	3.72136	2.82597	4.37158	4.27382	3.63861	3.02141		0.0255001	0.00883664	0.364148	0.0884523	0.678398	0.00476115	-0.00254043	-0.0217334	-0.0185076	0.019916	0.028639	0.0204884	0.647395	0.246663	0.0275002	0.0320502	0.104306
4.65507	4.80706	3.75889	2.89578	4.36292	4.37286	3.59899	3.06501		0.0221012	0.00841587	0.400294	0.0873993	0.68824	0.00234408	0.00306666	-0.0250378	-0.0144117	0.0250309	0.0306927	0.0136504	0.614949	0.231585	0.0251323	0.0381431	0.100826
4.73288	4.83671	3.78103	2.9501	4.35616	4.4585	3.55065	3.1066		0.0179508	0.00711161	0.427708	0.081101	0.69555	0.00162873	0.00844017	-0.0260778	-0.011104	0.0288033	0.0347906	0.00742581	0.577682	0.217747	0.02339	0.0433928	0.0982907
4.84216	4.89556	3.78031	2.9778	4.35208	4.52399	3.4971	3.14462		0.0136229	0.00505646	0.44529	0.06987	0.69772	0.00246257	0.0127942	-0.0253085	-0.00877494	0.0309515	0.0409956	0.00266015	0.539415	0.205708	0.0219738	0.0472594	0.0964586
4.97441	4.98282	3.75296	2.97166	4.35087	4.56596	3.44289	3.17833		0.00955824	0.00257569	0.453399	0.0547699	0.692398	0.00452965	0.0153706	-0.0235299	-0.00745856	0.0313886	0.0487635	-3.82982e-05	0.503921	0.195573	0.0205646	0.0492314	0.095135
5.11762	5.09578	3.69973	2.92965	4.35232	4.58432	3.39224	3.20726		0.00598548	6.02635e-05	0.453629	0.0374204	0.678071	0.00742188	0.0156036	-0.021696	-0.00704904	0.0302582	0.057041	-0.000416034	0.474187	0.18706	0.0189477	0.0489644	0.0941537
5.25774	5.22948	3.62617	2.85561	4.35594	4.58117	3.34811	3.23109		0.00284804	-0.00223132	0.44856	0.0196241	0.654547	0.0107525	0.0132727	-0.020631	-0.00735351	0.0278628	0.0644894	0.00136443	0.452172	0.179444	0.0172067	0.046293	0.0936078
5.38065	5.37747	3.54165	2.75676	4.36117	4.5607	3.31031	3.24866		-4.47549e-05	-0.00410238	0.440558	0.00322505	0.623337	0.0140537	0.00861313	-0.0209976	-0.00807613	0.0247059	0.0698463	0.00469962	0.437837	0.172371	0.0155308	0.0413755	0.0931369
5.47391	5.53213	3.4582	2.64257	4.36741	4.52785	3.27563	3.25829		-0.00297074	-0.00552086	0.431524	-0.0101631	0.587495	0.016873	0.00230574	-0.0230946	-0.00889784	0.0213432	0.0721629	0.00867366	0.429567	0.165829	0.0142914	0.0346313	0.0922129
5.52829	5.68535	3.38885	2.52287	4.37388	4.48741	3.23861	3.25828		-0.00619585	-0.00659187	0.422651	-0.019306	0.551118	0.0188141	-0.00462772	-0.0267715	-0.00952894	0.0182453	0.0709842	0.0122449	0.424714	0.160216	0.0139689	0.0266215	0.0903258
5.53883	5.82949	3.34561	2.40536	4.37937	4.44404	3.19281	3.24758		-0.0097924	-0.00738614	0.414281	-0.0232401	0.518496	0.0195272	-0.0110383	-0.0314975	-0.00974283	0.0157236	0.0663981	0.0145342	0.420126	0.156539	0.0149407	0.0179971	0.0869749
5.50505	5.95754	3.33776	2.29637	4.38215	4.40114	3.13355	3.22672		-0.0137472	-0.00802668	0.406559	-0.0215042	0.493203	0.0188733	-0.0158645	-0.0363074	-0.00944184	0.0137708	0.0588795	0.014947	0.413401	0.155627	0.0175633	0.00924496	0.0824673
5.43077	6.06386	3.3701	2.1996	4.38008	4.36137	3.05931	3.19784		-0.017869	-0.00852523	0.399439	-0.0139986	0.477352	0.0168734	-0.0183472	-0.0400469	-0.0086415	0.012103	0.0491481	0.0133034	0.403182	0.158152	0.0219568	0.000685092	0.0777096
5.3233	6.14449	3.4418	2.1161	4.37109	4.32694	2.97259	3.16426		-0.0217976	-0.00872583	0.392801	-0.00092625	0.471142	0.0136844	-0.0181796	-0.0416233	-0.00744847	0.0102565	0.0379518	0.00984444	0.389265	0.164448	0.0279087	-0.00748085	0.0739996
5.19201	6.19715	3.54584	2.04575	4.35376	4.29945	2.88035	3.12938		-0.0251578	-0.00839984	0.386532	0.0170897	0.472866	0.00959192	-0.0155357	-0.040212	-0.00602292	0.007698	0.0258479	0.00499637	0.372504	0.174087	0.0349031	-0.0151445	0.072864
5.04742	6.22145	3.66996	1.98603	4.32816	4.28071	2.79175	3.09568		-0.0274511	-0.00715949	0.3802	0.0391494	0.4794	0.00486006	-0.0110144	-0.0355603	-0.00451086	0.0040759	0.0132055	-0.000616957	0.35397	0.186464	0.0420663	-0.0220524	0.0751269
4.89955	6.2184	3.79815	1.93399	4.29625	4.27233	2.71688	3.06389		-0.0282393	-0.004645	0.373233	0.0639197	0.486881	-0.000255191	-0.005494	-0.0280177	-0.00301278	-0.000687416	0.000143224	-0.00641548	0.334662	0.200552	0.0483805	-0.0278194	0.0808576
4.75669	6.19003	3.91303	1.88735	4.26187	4.27521	2.66477	3.03271		-0.0272611	-0.00068101	0.365048	0.0895468	0.491599	-0.00551226	7.05744e-05	-0.0184704	-0.00155928	-0.00635032	-0.0133839	-0.0120186	0.315224	0.214937	0.0529144	-0.031986	0.089338
4.62478	6.13887	3.99905	1.84443	4.23045	4.28929	2.64077	2.9995		-0.0244336	0.00465225	0.355334	0.11369	0.490872	-0.0106905	0.00485831	-0.00819012	-0.000111255	-0.0123396	-0.027372	-0.0171343	0.295781	0.22821	0.055076	-0.0340884	0.0990837
4.50631	6.06796	4.04428	1.8061	4.20793	4.31276	2.64691	2.96094		-0.0200197	0.0108788	0.344371	0.133718	0.483396	-0.0154991	0.00829402	0.00151073	0.00141197	-0.0179682	-0.0417641	-0.0217763	0.276417	0.238587	0.0547539	-0.0339352	0.108686
4.40059	5.98086	4.04253	1.77457	4.19989	4.34235	2.68065	2.91414		-0.0145054	0.0172234	0.333096	0.147125	0.469539	-0.0196022	0.0101393	0.00949383	0.00310292	-0.0225303	-0.0562673	-0.0260479	0.25722	0.244449	0.0523411	-0.0316471	0.116961
4.30424	5.88199	3.99432	1.75229	4.21051	4.37396	2.73517	2.8578		-0.00846319	0.0227828	0.323104	0.152114	0.451152	-0.022638	0.0104713	0.0149859	0.00502586	-0.0254354	-0.0703046	-0.0299418	0.238459	0.24473	0.0486159	-0.0276628	0.123196
4.21175	5.7773	3.90593	1.74117	4.24163	4.40349	2.80122	2.79243		-0.00242044	0.026742	0.316259	0.148275	0.430935	-0.0242573	0.00955188	0.0177115	0.00719366	-0.0263731	-0.0831479	-0.0333682	0.220733	0.239043	0.0444076	-0.022692	0.127403
4.11733	5.67384	3.7889	1.74053	4.29273	4.42807	2.86719	2.72094		0.00330983	0.0286037	0.314496	0.13685	0.412069	-0.0242293	0.00778662	0.0177794	0.00953765	-0.0252362	-0.0938482	-0.035762	0.204666	0.228316	0.0404693	-0.0174449	0.129774
4.01588	5.57982	3.65747	1.7474	4.36079	4.44656	2.92189	2.64808		0.00862306	0.0282942	0.319392	0.12085	0.39747	-0.0224794	0.00557994	0.0156366	0.0119077	-0.0221926	-0.101453	-0.0362502	0.190981	0.214503	0.0372171	-0.0125416	0.130728
3.90409	5.5039	3.52589	1.75745	4.4407	4.45943	2.9566	2.57946		0.0135385	0.0261547	0.331759	0.104699	0.389324	-0.0191283	0.00326194	0.0119281	0.0140931	-0.0176639	-0.105172	-0.0338754	0.180398	0.20018	0.0346151	-0.00840241	0.13073
3.78174	5.45375	3.4064	1.76615	4.52621	4.46832	2.96605	2.5208		0.018009	0.0227783	0.351643	0.0933643	0.388978	-0.0144872	0.00112691	0.00729922	0.0158315	-0.0122036	-0.104394	-0.027665	0.173516	0.188115	0.0323561	-0.00517462	0.129997
3.65166	5.43525	3.30698	1.77138	4.61035	4.47489	2.95048	2.4765		0.0218005	0.018852	0.377943	0.0914949	0.396821	-0.00902892	-0.000641478	0.00237506	0.0169047	-0.00654589	-0.0989667	-0.0172917	0.170923	0.180261	0.0298154	-0.00286861	0.128802
3.52027	5.45098	3.23106	1.77428	4.68657	4.48018	2.91481	2.44923		0.0244111	0.0149648	0.408659	0.102363	0.412594	-0.00334405	-0.00189591	-0.00239164	0.0171794	-0.00143112	-0.0891453	-0.00309171	0.173011	0.177478	0.02635	-0.00136064	0.127235
3.39754	5.49919	3.17823	1.7795	4.74942	4.48413	2.86726	2.44008		0.0251072	0.0114748	0.441291	0.127032	0.435735	0.00193262	-0.00248457	-0.00677267	0.0166492	0.00252156	-0.0755347	0.0139754	0.179909	0.179377	0.0215561	-0.000468653	0.125172
3.29597	5.57352	3.14551	1.79483	4.7948	4.48557	2.81788	2.44862		0.0231486	0.00854886	0.472992	0.163979	0.465634	0.00615881	-0.00230019	-0.010729	0.0155105	0.00487272	-0.0591334	0.0322589	0.191423	0.184351	0.015305	-4.37017e-05	0.122381
3.23011	5.66376	3.12931	1.8285	4.82059	4.48271	2.77538	2.47438		0.0179567	0.00612477	0.501406	0.209238	0.501812	0.00882564	-0.0012202	-0.0144434	0.0140727	0.00554341	-0.0410077	0.0501584	0.20685	0.190342	0.00799136	9.08647e-05	0.11834
3.21452	5.75732	3.12659	1.88769	4.82624	4.4736	2.746	2.51714		0.00936655	0.00403692	0.52475	0.257015	0.543867	0.00962036	0.000808512	-0.0181805	0.0127511	0.00476575	-0.0222872	0.0661929	0.225032	0.195173	0.000369359	6.95711e-05	0.112523
3.26151	5.84157	3.13531	1.97672	4.81247	4.45679	2.73281	2.577		-0.00219227	0.00215368	0.54181	0.300751	0.591227	0.00847928	0.00369021	-0.0221685	0.0120067	0.00301044	-0.00412696	0.0791435	0.244372	0.196993	-0.00669142	-1.27608e-05	0.104599
3.37924	5.90664	3.15414	2.09525	4.78097	4.4316	2.73533	2.65458		-0.0157107	0.000366865	0.552035	0.334413	0.64286	0.00569144	0.00717286	-0.0264912	0.0122005	0.000902122	0.0124621	0.0883785	0.262897	0.19471	-0.0123828	-6.42929e-05	0.0946462
3.56893	5.94662	3.18146	2.23929	4.73365	4.39852	2.75142	2.74943		-0.0296583	-0.00119072	0.554989	0.353434	0.696894	0.00176396	0.0107704	-0.0309973	0.0136031	-0.000999642	0.0264228	0.0933332	0.278628	0.187776	-0.0163221	-6.65808e-05	0.083339
3.824	5.96076	3.21475	2.40103	4.67259	4.3592	2.77783	2.85988		-0.0422436	-0.00219464	0.550466	0.355566	0.750479	-0.00259815	0.0138474	-0.0353108	0.0162686	-0.00227345	0.0368361	0.0937475	0.289812	0.176345	-0.0185708	-2.37236e-05	0.071876
4.13003	5.95316	3.25017	2.56985	4.59999	4.31615	2.81107	2.98288		-0.0517712	-0.00221314	0.538656	0.34114	0.799912	-0.00658539	0.015755	-0.0388916	0.0199655	-0.0026929	0.0430768	0.0897532	0.29526	0.16116	-0.0195143	4.15626e-05	0.0618087
4.46529	5.93051	3.28275	2.73462	4.51805	4.27257	2.84845	3.11344		-0.0569586	-0.000651705	0.520268	0.312693	0.840837	-0.0095082	0.0159549	-0.0411723	0.0242139	-0.00224726	0.0448412	0.0817209	0.294775	0.143297	-0.0196724	6.5194e-05	0.0546401
4.80401	5.90105	3.30737	2.88369	4.42965	4.23154	2.88709	3.24616		-0.0572376	0.00287834	0.496951	0.274507	0.869239	-0.0108006	0.0142352	-0.0416538	0.0282452	-0.00104715	0.0424827	0.0708138	0.28902	0.124197	-0.0193497	2.40762e-06	0.0515748
5.11878	5.87191	3.31958	3.00716	4.33823	4.19573	2.92456	3.3751		-0.052861	0.0085634	0.471118	0.231638	0.882079	-0.0102239	0.010761	-0.040021	0.0311615	0.000702858	0.0368903	0.0586687	0.279552	0.105283	-0.0185243	-0.000199534	0.0532046
5.38359	5.84716	3.31663	3.09805	4.24769	4.16716	2.95883	3.49402		-0.0448116	0.01638	0.4456	0.189018	0.877967	-0.00799414	0.00604858	-0.0362084	0.0321204	0.00275261	0.029314	0.0471251	0.268551	0.0877158	-0.0168654	-0.000596606	0.0593271
5.57742	5.82764	3.29814	3.15224	4.16254	4.14677	2.98794	3.59714		-0.0345833	0.0259125	0.423025	0.150791	0.858043	-0.00475181	0.000889949	-0.0303715	0.0304926	0.00484129	0.0212092	0.0380698	0.258164	0.0721926	-0.0138968	-0.00121659	0.0690883
5.6855	5.81023	3.26601	3.16987	4.08653	4.13479	3.01121	3.67844		-0.0238062	0.0367312	0.405254	0.119808	0.825348	-0.00163601	-0.00390542	-0.0228801	0.0260855	0.00668949	0.0137134	0.0326361	0.250341	0.0587879	-0.00932576	-0.00209022	0.0809968
5.70158	5.78942	3.22431	3.15409	4.02246	4.13044	3.02869	3.73262		-0.0139347	0.0482787	0.393069	0.0975071	0.78482	-5.42302e-05	-0.00764774	-0.0142201	0.0191802	0.00803768	0.00754113	0.0312161	0.246255	0.0470772	-0.00322049	-0.00321617	0.0932915
5.62874	5.75949	3.17859	3.10994	3.97184	4.13178	3.04101	3.75592		-0.00601077	0.0598288	0.386116	0.0840727	0.742664	-0.00139583	-0.00989607	-0.0048964	0.0104826	0.00866878	0.00292441	0.0334986	0.245988	0.0363327	0.00387885	-0.00454563	0.10434
5.47857	5.71605	3.13475	3.04362	3.93393	4.13574	3.04952	3.74656		-0.000524998	0.0706698	0.383413	0.0787948	0.704864	-0.00676346	-0.0105653	0.00462661	0.00100778	0.00845322	-0.000409191	0.0385248	0.248659	0.0259057	0.0110115	-0.00599656	0.112844
5.27071	5.65842	3.09848	2.96047	3.90721	4.13804	3.055	3.70604		0.00250888	0.0797324	0.383649	0.0803005	0.677162	-0.0166132	-0.00981409	0.0139631	-0.00818595	0.00736824	-0.00282642	0.0454144	0.252391	0.0154333	0.0170658	-0.00742011	0.118235
5.02981	5.58993	3.07425	2.86489	3.8892	4.13388	3.05809	3.63872		0.00349449	0.0858554	0.385726	0.0869312	0.663688	-0.030655	-0.00803728	0.0227821	-0.0161664	0.00549668	-0.00470287	0.0534562	0.254897	0.00506755	0.0209858	-0.00863583	0.120626
4.78209	5.51713	3.06494	2.76053	3.87695	4.11884	3.05943	3.55128		0.0031158	0.0880216	0.389173	0.096933	0.666165	-0.0478859	-0.00578382	0.0307398	-0.0222753	0.00301341	-0.00628313	0.0622381	0.254128	-0.00443832	0.0220409	-0.00946729	0.120619
4.55209	5.44853	3.07189	2.65056	3.86848	4.08999	3.05947	3.45168		0.00217206	0.0854251	0.393998	0.108377	0.684168	-0.0667569	-0.0036218	0.0373927	-0.0262352	0.000106727	-0.00753057	0.0717694	0.248809	-0.0119532	0.0200178	-0.00975848	0.119115
4.35871	5.39207	3.09483	2.53901	3.86197	4.04684	3.05971	3.34746		0.00150825	0.0780644	0.400778	0.119552	0.714245	-0.0855091	-0.00215234	0.0421853	-0.0280586	-0.00303472	-0.00835333	0.0819471	0.238928	-0.0160621	0.0152026	-0.00945245	0.116799
4.21344	5.35374	3.13222	2.43091	3.85706	3.99173	3.06227	3.24488		0.00184785	0.0666376	0.410172	0.128932	0.751059	-0.102434	-0.00187375	0.0444558	-0.0280238	-0.006291	-0.00854468	0.0925619	0.225729	-0.0154744	0.0083755	-0.00859537	0.113996
4.11961	5.33682	3.18151	2.3321	3.85537	3.9296	3.06963	3.14824		0.00369187	0.0523876	0.422333	0.135325	0.788591	-0.116109	-0.00310801	0.0435295	-0.0265815	-0.00966601	-0.00783441	0.103183	0.211362	-0.00941945	0.000624269	-0.00733259	0.110634
4.07285	5.34179	3.23909	2.24881	3.85995	3.86694	3.08459	3.05979		0.00723883	0.0369731	0.436658	0.138369	0.820878	-0.125538	-0.00597809	0.0388961	-0.0242069	-0.0132527	-0.00599304	0.112993	0.198234	0.00215599	-0.00689935	-0.00591298	0.106245
4.06332	5.36754	3.3006	2.18636	3.87607	3.81063	3.10864	2.98037		0.0123337	0.0217781	0.451373	0.138235	0.844056	-0.130164	-0.010322	0.0303323	-0.0214211	-0.0173109	-0.00272302	0.12122	0.18836	0.0183372	-0.0131672	-0.00460124	0.100423
4.07771	5.41194	3.36099	2.1486	3.90952	3.76661	3.14175	2.9099		0.0185216	0.00781656	0.463824	0.135862	0.856488	-0.129885	-0.0157632	0.0180488	-0.0186705	-0.0221898	0.00218641	0.127079	0.182832	0.0373966	-0.0174989	-0.00365879	0.0929363
4.10174	5.47242	3.41481	2.1375	3.96491	3.73862	3.18219	2.84818		0.0251226	-0.00434354	0.471138	0.132878	0.858542	-0.124991	-0.0217856	0.00275193	-0.0162803	-0.0282373	0.00877215	0.129876	0.181607	0.0571356	-0.0196412	-0.00331284	0.0838335
4.12229	5.54629	3.45679	2.15318	4.04423	3.72784	3.2259	2.7954		0.0313949	-0.0146509	0.470938	0.130991	0.852371	-0.116128	-0.0278342	-0.014417	-0.0144867	-0.0357807	0.0168236	0.12923	0.183709	0.0752868	-0.0197627	-0.00370474	0.0735855
4.12882	5.62987	3.48225	2.19435	4.14482	3.7325	3.26837	2.75234		0.0366139	-0.0230446	0.462312	0.132072	0.840057	-0.104229	-0.0334291	-0.0319957	-0.0133238	-0.0449046	0.0257612	0.124814	0.187605	0.0900373	-0.0183377	-0.00492825	0.0627141
4.1147	5.71865	3.48778	2.25857	4.2595	3.74854	3.30477	2.72051		0.0401983	-0.0294529	0.446175	0.137482	0.82326	-0.0904279	-0.0382191	-0.0484118	-0.0127026	-0.0554447	0.0347119	0.116577	0.191739	0.100304	-0.0159917	-0.00699388	0.0518171
4.07791	5.80728	3.47179	2.34257	4.37763	3.77062	3.3308	2.70167		0.0418032	-0.0337309	0.425169	0.14757	0.802948	-0.0759749	-0.0420103	-0.0622263	-0.0124597	-0.0669908	0.0426148	0.1048	0.195044	0.105807	-0.0133545	-0.00981597	0.0414971
4.02104	5.88947	3.43468	2.4422	4.48687	3.79298	3.34425	2.69762		0.0412859	-0.0355289	0.403178	0.1617	0.779093	-0.0620964	-0.0447126	-0.0723512	-0.0123555	-0.0788392	0.0484184	0.0900395	0.19721	0.106961	-0.0109013	-0.0132328	0.0321863
3.95126	5.95968	3.37918	2.5525	4.57617	3.81114	3.34389	2.70927		0.0388101	-0.0348289	0.384282	0.177815	0.752068	-0.0499327	-0.0463503	-0.0781966	-0.012224	-0.090221	0.0512851	0.0733547	0.198746	0.104543	-0.00896282	-0.0169662	0.0244508
3.87929	6.01344	3.31008	2.66777	4.63748	3.82256	3.33039	2.73628		0.0347537	-0.0318861	0.372002	0.193012	0.7226	-0.0404248	-0.0470037	-0.0797406	-0.0119513	-0.100315	0.0507442	0.0560915	0.200837	0.0994271	-0.0076705	-0.0206752	0.0188174
3.81798	6.04825	3.23359	2.78159	4.66694	3.82691	3.30639	2.77692		0.0296126	-0.0272799	0.368677	0.204303	0.691875	-0.0342006	-0.0467673	-0.0774814	-0.0114721	-0.1083	0.0467962	0.0397037	0.204951	0.092369	-0.00696783	-0.0240107	0.0157044
3.78083	6.06453	3.15686	2.88733	4.66511	3.82634	3.27513	2.82765		0.0239932	-0.0221105	0.37511	0.209235	0.661832	-0.0315784	-0.0458065	-0.072293	-0.0107934	-0.113495	0.0398868	0.0255792	0.212435	0.0838892	-0.0067099	-0.0266583	0.0154791
3.77973	6.06474	3.08668	2.97846	4.63547	3.82419	3.24143	2.8842		0.0183907	-0.0173358	0.390872	0.20694	0.633743	-0.0323955	-0.0442336	-0.0652727	-0.00990225	-0.11526	0.0308195	0.0146693	0.224106	0.074374	-0.00660402	-0.0284382	0.018048
3.82338	6.05346	3.0289	3.04926	4.58332	3.82445	3.20992	2.94178		0.0132055	-0.013801	0.414433	0.198257	0.608408	-0.0360623	-0.0421482	-0.0575424	-0.00879774	-0.113153	0.020585	0.00742138	0.239965	0.0641118	-0.00633156	-0.0293157	0.0229828
3.91575	6.03652	2.9879	3.09562	4.51426	3.8311	3.18367	2.99556		0.00876273	-0.0120689	0.443554	0.185463	0.586081	-0.0416511	-0.0396509	-0.050097	-0.00751243	-0.107042	0.0101408	0.00374846	0.259184	0.0534037	-0.005622	-0.0293954	0.0295891
4.05498	6.01946	2.96597	3.11548	4.43274	3.84695	3.16391	3.04167		0.00525825	-0.0119778	0.475723	0.171727	0.566121	-0.0479077	-0.0367361	-0.0437242	-0.00612738	-0.0971493	0.000226118	0.00308547	0.280197	0.0426563	-0.00425082	-0.0289006	0.0368733
4.23353	6.00705	2.96383	3.10924	4.34211	3.87394	3.1482	3.07672		0.00293578	-0.0132048	0.508221	0.159969	0.548446	-0.0536133	-0.0334577	-0.0389362	-0.00481764	-0.0842238	-0.00875683	0.00464669	0.301126	0.0323106	-0.00218602	-0.028076	0.0440805
4.43868	6.00196	2.98053	3.07947	4.24417	3.91228	3.13151	3.09856		0.00201053	-0.0150315	0.538523	0.152274	0.533271	-0.0576644	-0.0298517	-0.035978	-0.00381921	-0.0694325	-0.0167725	0.00756265	0.320116	0.0228785	0.000474892	-0.027148	0.050698
4.65398	6.00413	3.01356	3.03021	4.13962	3.95997	3.10771	3.10662		0.00259079	-0.01641	0.564491	0.149508	0.521185	-0.0591853	-0.0259018	-0.0348562	-0.00337738	-0.0541972	-0.02406	0.0110456	0.335622	0.0148749	0.00355646	-0.02628	0.0565381
4.86152	6.01092	3.05953	2.96584	4.02895	4.01293	3.07097	3.10157		0.0046578	-0.0164484	0.584451	0.151293	0.513559	-0.057742	-0.0216471	-0.0353721	-0.00365053	-0.0399904	-0.0309645	0.0144942	0.346722	0.00871862	0.00681795	-0.0255382	0.061946
5.04385	6.01778	3.11377	2.89031	3.91282	4.06457	3.01882	3.08608		0.00783609	-0.0140041	0.597523	0.156572	0.511162	-0.0531792	-0.0170002	-0.0371598	-0.00467762	-0.0279974	-0.037769	0.0174987	0.352967	0.00476118	0.0101171	-0.0249254	0.0673337
5.18639	6.01976	3.17114	2.80647	3.7931	4.10687	2.95265	3.06389		0.0114442	-0.00822331	0.60356	0.163951	0.514429	-0.045759	-0.0118802	-0.0397347	-0.00635349	-0.0189727	-0.044542	0.0198649	0.354436	0.00319599	0.0133906	-0.0243806	0.0732414
5.27919	6.01326	3.22668	2.71604	3.67321	4.13171	2.87769	3.03886		0.0145822	0.00113484	0.603175	0.172156	0.523345	-0.0362052	-0.00631963	-0.0425379	-0.00845571	-0.0131576	-0.051078	0.0215665	0.351667	0.00406106	0.0166303	-0.0238018	0.0802383
5.31777	5.99788	3.27583	2.62029	3.55814	4.13235	2.80221	3.01435		0.0162264	0.0137635	0.597726	0.18031	0.536901	-0.0255926	-0.000452311	-0.0449705	-0.0107773	-0.0103042	-0.0569356	0.0227339	0.34539	0.00730345	0.0198839	-0.023075	0.0886132
5.30368	5.97661	3.31576	2.52037	3.454	4.1051	2.73466	2.99166		0.0155562	0.0282349	0.589082	0.187926	0.554204	-0.0154416	0.00526039	-0.0465163	-0.0131371	-0.00986388	-0.0615626	0.0235348	0.336635	0.0127197	0.0230818	-0.0220835	0.0986676
5.2438	5.95581	3.34528	2.41807	3.36707	4.04996	2.68232	2.9701		0.0120437	0.0424521	0.579487	0.19503	0.573997	-0.00742701	0.0101568	-0.0468035	-0.0154765	-0.011114	-0.0644466	0.0241071	0.32641	0.0200243	0.0260372	-0.0207431	0.11044
5.149	5.944	3.36469	2.31627	3.3028	3.97057	2.64992	2.94744		0.00552782	0.0541478	0.571273	0.202059	0.594573	-0.0030634	0.0135367	-0.0456889	-0.0178986	-0.013316	-0.0652648	0.0245134	0.315477	0.0288563	0.0284482	-0.01902	0.123584
5.0326	5.94896	3.37575	2.21844	3.26454	3.87327	2.63866	2.92053		-0.00374751	0.0612774	0.566589	0.209836	0.614161	-0.00342282	0.0147968	-0.0433701	-0.0205702	-0.0158292	-0.0640053	0.0245902	0.304282	0.0387079	0.0298774	-0.0169582	0.137472
4.90817	5.97649	3.38041	2.12884	3.25329	3.76577	2.64752	2.88703		-0.0153165	0.0629275	0.566989	0.219463	0.629994	-0.0087331	0.0137524	-0.0403023	-0.0237477	-0.0181218	-0.0609479	0.0241416	0.292628	0.0490382	0.029952	-0.0146535	0.150927
4.78793	6.02786	3.38068	2.05174	3.26732	3.65571	2.67333	2.84593		-0.0285157	0.0593679	0.573182	0.232129	0.638998	-0.0183337	0.0106488	-0.0371804	-0.0276296	-0.0198155	-0.0566493	0.0229321	0.279845	0.0592507	0.0283886	-0.0122336	0.162558
4.68152	6.09851	3.37838	1.99054	3.30233	3.54944	2.71157	2.79793		-0.0425548	0.0518991	0.584907	0.248983	0.638329	-0.0307801	0.00609107	-0.0348217	-0.0322236	-0.0206633	-0.0518413	0.020748	0.265018	0.0687373	0.0250482	-0.00982507	0.171094
4.595	6.17863	3.3747	1.94773	3.35249	3.45138	2.75761	2.74536		-0.0565892	0.0425219	0.600678	0.270849	0.625592	-0.0441059	0.000891928	-0.0339339	-0.0373275	-0.0205273	-0.0472595	0.0176788	0.2472	0.0770394	0.0200317	-0.00747497	0.175681
4.53103	6.2537	3.37102	1.92383	3.41092	3.36381	2.80625	2.69115		-0.0696743	0.0330557	0.618466	0.298112	0.600329	-0.0563091	-0.00425303	-0.035045	-0.0424097	-0.019384	-0.0435819	0.0138759	0.225969	0.083792	0.0135479	-0.00518122	0.176312
4.489	6.30741	3.36856	1.91766	3.47117	3.28719	2.85282	2.63842		-0.0808686	0.0247904	0.635877	0.33049	0.563903	-0.0656858	-0.00889936	-0.0383139	-0.0467202	-0.0172926	-0.0412774	0.00972031	0.201564	0.0888413	0.00595883	-0.0028644	0.173809
4.46547	6.32494	3.36822	1.92695	3.52852	3.22087	2.89375	2.58985		-0.0893111	0.0182421	0.650546	0.366791	0.519313	-0.071119	-0.0129348	-0.0434415	-0.0494607	-0.0144045	-0.0405389	0.005859	0.174953	0.0922886	-0.00223877	-0.000379657	0.169622
4.45526	6.29581	3.3707	1.94842	3.58052	3.16373	2.92643	2.54734		-0.0943132	0.0131222	0.661076	0.404933	0.471088	-0.0722264	-0.0165418	-0.0497394	-0.0499349	-0.0109577	-0.0413097	0.00292541	0.147836	0.0943848	-0.0104953	0.0023944	0.165418
4.45189	6.21664	3.37561	1.97939	3.62803	3.11503	2.95047	2.51236		-0.0955224	0.00886537	0.666289	0.441801	0.423579	-0.0692475	-0.0200035	-0.0561607	-0.047816	-0.00729546	-0.0432564	0.00182567	0.122151	0.0955911	-0.0181589	0.00557168	0.162565
4.44883	6.09172	3.38181	2.01779	3.67466	3.07477	2.967	2.48587		-0.0929597	0.00483314	0.665614	0.473618	0.380619	-0.0629498	-0.0235898	-0.061541	-0.0432055	-0.00386336	-0.0458848	0.00339493	0.0998483	0.0963948	-0.024608	0.00916531	0.161786
4.44071	5.9321	3.3876	2.06212	3.72576	3.04357	2.9783	2.46857		-0.0870443	0.000612302	0.659002	0.496503	0.345023	-0.0544094	-0.0274223	-0.0648675	-0.0366015	-0.00117163	-0.0486455	0.00813443	0.0825678	0.0971361	-0.0293567	0.0130265	0.16297
4.42386	5.75327	3.39096	2.11163	3.78739	3.02259	2.98746	2.46106		-0.0785662	-0.00377917	0.645815	0.506978	0.317919	-0.0447696	-0.0314204	-0.065483	-0.0288061	0.000220389	-0.0510053	0.0162349	0.0712568	0.0979314	-0.0321433	0.0168584	0.165268
4.3977	5.572	3.39045	2.16504	3.86408	3.01268	2.99695	2.46358		-0.0685168	-0.0081332	0.625971	0.502954	0.299721	-0.0351339	-0.0353606	-0.0633292	-0.0206585	-0.000165964	-0.0525693	0.0270593	0.0662636	0.0984984	-0.0330217	0.0201803	0.167377
4.36454	5.40353	3.38539	2.22089	3.95786	3.01403	3.0085	2.47613		-0.0579723	-0.012031	0.599167	0.484066	0.289864	-0.0263815	-0.0389103	-0.0589542	-0.0128997	-0.00268375	-0.0530963	0.0393895	0.0671608	0.0982481	-0.0323194	0.022434	0.16788
4.32912	5.25941	3.37587	2.2778	4.06768	3.02604	3.02268	2.49835		-0.0479265	-0.0150266	0.564701	0.45181	0.286978	-0.0191111	-0.0417386	-0.0533848	-0.00606399	-0.00751819	-0.052492	0.0517217	0.0727807	0.0964611	-0.0305436	0.0231157	0.165655
4.29801	5.14659	3.36273	2.33469	4.18884	3.04703	3.03878	2.52922		-0.0391016	-0.0168397	0.522496	0.409557	0.289455	-0.013651	-0.0435982	-0.0479449	-0.000422377	-0.0146032	-0.0507925	0.062437	0.0814658	0.0924996	-0.0282015	0.0218968	0.160125
4.27757	5.06769	3.34698	2.39193	4.3146	3.07509	3.05518	2.56746		-0.031957	-0.0173085	0.471967	0.361614	0.294888	-0.0100477	-0.0443658	-0.0438219	0.00390779	-0.0237288	-0.0480907	0.0705487	0.0910585	0.0860989	-0.0256844	0.0187626	0.151352
4.27304	5.02179	3.32971	2.45101	4.43669	3.10809	3.06947	2.61133		-0.0266269	-0.0165495	0.413298	0.312752	0.300829	-0.00817078	-0.0440805	-0.0418207	0.00694538	-0.034515	-0.0445113	0.075726	0.0993187	0.0774827	-0.0231613	0.0140318	0.140013
4.28769	5.00559	3.3119	2.51397	4.54637	3.14383	3.07864	2.65888		-0.0229687	-0.0149254	0.348328	0.267553	0.305309	-0.00777782	-0.0428956	-0.042173	0.00879069	-0.0464307	-0.040199	0.0782272	0.104276	0.0673674	-0.0205489	0.00829824	0.127157
4.32168	5.01465	3.29451	2.58252	4.63607	3.18046	3.07936	2.70833		-0.0207532	-0.0129854	0.280431	0.229561	0.307091	-0.00857681	-0.0410318	-0.0443571	0.00958306	-0.0588988	-0.0353078	0.0788321	0.104459	0.0568242	-0.0176316	0.00230661	0.113907
4.37307	5.04399	3.27847	2.65649	4.69915	3.21574	3.06835	2.75793		-0.0196189	-0.0113874	0.215786	0.201387	0.306564	-0.010275	-0.0386811	-0.0474209	0.00954759	-0.071212	-0.0300428	0.0781407	0.0993118	0.0470641	-0.0141096	-0.0032304	0.101236
4.43764	5.089	3.26474	2.73336	4.73117	3.24749	3.04284	2.80623		-0.0192332	-0.0107232	0.162041	0.184205	0.305395	-0.0125966	-0.0359538	-0.0500966	0.00894925	-0.0826524	-0.0246519	0.076487	0.0891713	0.0392371	-0.00976595	-0.00776984	0.0897439
4.50955	5.1458	3.25427	2.8083	4.73052	3.27387	3.00116	2.85208		-0.0193591	-0.0114204	0.126632	0.177641	0.306062	-0.0153053	-0.0328807	-0.0510617	0.00808094	-0.0925787	-0.0194104	0.073872	0.0751399	0.0342587	-0.0046054	-0.0110342	0.0796413
4.58249	5.21128	3.24764	2.87478	4.69814	3.2932	2.94344	2.89425		-0.0197403	-0.0136061	0.115212	0.180118	0.311185	-0.0181957	-0.0294116	-0.0493996	0.00723023	-0.100441	-0.0146041	0.069914	0.0589128	0.0327646	0.00113708	-0.0130349	0.0708877
4.64994	5.28346	3.24517	2.9261	4.63844	3.30539	2.87175	2.93164		-0.0202932	-0.0171573	0.129244	0.188666	0.322387	-0.0211435	-0.0255498	-0.0444821	0.00661779	-0.105959	-0.0104493	0.064426	0.0422502	0.0350532	0.00692795	-0.0140015	0.0632832
4.70667	5.36103	3.24671	2.95646	4.55824	3.31165	2.79028	2.96294		-0.0209786	-0.0216979	0.165718	0.199671	0.339891	-0.0240902	-0.0213888	-0.0362574	0.00639186	-0.109075	-0.00707518	0.0574433	0.0267388	0.0411063	0.012058	-0.0143049	0.0566662
4.74977	5.44324	3.25142	2.96211	4.46553	3.31433	2.70508	2.98662		-0.0217388	-0.0266335	0.217806	0.209567	0.362337	-0.0270275	-0.017138	-0.0253113	0.00660628	-0.109907	-0.00450908	0.0493126	0.0135659	0.0506387	0.0158186	-0.0143473	0.0510044
4.77927	5.52962	3.25821	2.94192	4.36859	3.31717	2.62311	3.00113		-0.0226101	-0.0313096	0.276454	0.215346	0.387043	-0.0300179	-0.0131665	-0.0125832	0.00723966	-0.108715	-0.00266284	0.0407787	0.00329475	0.0630682	0.0176371	-0.0144581	0.0463181
4.79873	5.61949	3.26507	2.89728	4.27386	3.32341	2.55176	3.00501		-0.0234919	-0.0349889	0.333043	0.215446	0.410782	-0.0330854	-0.0098582	0.000418111	0.0082129	-0.105744	-0.00141276	0.0325251	-0.00386379	0.0776064	0.0172913	-0.0148679	0.0427146
4.81443	5.71169	3.26953	2.83187	4.18561	3.33563	2.49754	2.9974		-0.0242874	-0.0370433	0.381043	0.209776	0.430403	-0.0362265	-0.0075984	0.0120517	0.00941569	-0.10123	-0.000615538	0.0251923	-0.00804513	0.0932656	0.014944	-0.0156634	0.0402682
4.83397	5.80417	3.269	2.75086	4.10589	3.35534	2.46509	2.9785		-0.0250031	-0.0371166	0.417148	0.199531	0.443524	-0.0394013	-0.00672332	0.0208889	0.0107512	-0.0954214	-0.000146442	0.0192766	-0.00959108	0.108868	0.0110819	-0.0168051	0.0389403
4.86444	5.8936	3.26045	2.66009	4.0347	3.38193	2.4566	2.94988		-0.0256937	-0.035188	0.441338	0.186791	0.448943	-0.0424715	-0.00742329	0.0258088	0.0121496	-0.0886208	4.35804e-05	0.0150216	-0.00873361	0.123167	0.00641081	-0.0181832	0.0386642
4.91058	5.97539	3.24188	2.56544	3.97152	3.41398	2.47106	2.91454		-0.0267019	-0.0317335	0.455628	0.173692	0.446705	-0.0453308	-0.00980549	0.0265425	0.0135918	-0.0812734	-2.72978e-05	0.012659	-0.00583505	0.134858	0.00161789	-0.0196297	0.0392376
4.97349	6.04384	3.21221	2.47214	3.91574	3.44874	2.50461	2.87657		-0.0284944	-0.0276087	0.463033	0.161984	0.438047	-0.0478762	-0.013806	0.0235177	0.015087	-0.0739514	-0.000400379	0.012284	-0.00118547	0.142759	-0.00274975	-0.020987	0.0404243
5.05026	6.09277	3.17125	2.38456	3.8671	3.48231	2.55135	2.84045		-0.0314767	-0.0238635	0.466186	0.152696	0.425	-0.0500168	-0.0191508	0.0176447	0.0166215	-0.0673017	-0.00116748	0.0138387	0.00502803	0.146011	-0.00635606	-0.0221362	0.042047
5.13445	6.11641	3.12057	2.30628	3.82599	3.51059	2.6041	2.80998		-0.0358879	-0.0215157	0.466337	0.14606	0.409966	-0.0517667	-0.0253711	0.010157	0.0181117	-0.061914	-0.0024221	0.0170701	0.0124794	0.144202	-0.00909714	-0.0229913	0.0439174
5.21731	6.11033	3.06194	2.23997	3.79276	3.52868	2.65619	2.78767		-0.0414484	-0.0212503	0.463492	0.141712	0.395218	-0.0531012	-0.0317525	0.00200131	0.0193568	-0.0582054	-0.00429212	0.0214077	0.0210579	0.137594	-0.0109745	-0.0235194	0.0460234
5.2894	6.07225	2.99793	2.18768	3.76772	3.53233	2.70219	2.77411		-0.0474157	-0.0232962	0.456358	0.138871	0.382461	-0.0540207	-0.0374535	-0.00622724	0.0200452	-0.0563243	-0.0068827	0.0260577	0.030605	0.127083	-0.0120561	-0.0237078	0.048421
5.34231	6.00256	2.93207	2.15075	3.75094	3.51905	2.73853	2.76791		-0.0527358	-0.0273988	0.443145	0.136601	0.372642	-0.0545658	-0.0416437	-0.0142769	0.0198072	-0.0561023	-0.0102431	0.0300867	0.0407884	0.114044	-0.0124269	-0.0235453	0.0511095
5.36993	5.90434	2.86796	2.12948	3.74216	3.48874	2.76393	2.76633		-0.0562328	-0.0329315	0.422593	0.133899	0.365816	-0.0547305	-0.0436531	-0.0221896	0.0183087	-0.0571278	-0.0143628	0.0326399	0.0512548	0.100158	-0.0121496	-0.0230238	0.054048
5.3694	5.78291	2.81092	2.12344	3.74103	3.44498	2.77848	2.76581		-0.0571045	-0.0390948	0.394392	0.129943	0.361356	-0.0546087	-0.0431702	-0.0298567	0.0153456	-0.0588032	-0.0191213	0.0330739	0.0611885	0.0869478	-0.0113567	-0.022121	0.0568736
5.34134	5.64517	2.76678	2.1313	3.74691	3.39434	2.7835	2.76303		-0.0550743	-0.0450979	0.359936	0.124206	0.358117	-0.0542939	-0.0403094	-0.0369783	0.0109185	-0.0604869	-0.0243178	0.0310902	0.0695915	0.0755776	-0.0102273	-0.0208176	0.0590083
5.2893	5.49864	2.74076	2.15109	3.75893	3.34515	2.78114	2.75575		-0.0504705	-0.0503212	0.322222	0.116503	0.354607	-0.0538156	-0.0356177	-0.0430592	0.00526432	-0.0616474	-0.0297022	0.0268238	0.0755149	0.0667013	-0.00899218	-0.0191155	0.0598186
5.21905	5.35053	2.73741	2.18092	3.77563	3.30583	2.77353	2.74322		-0.0442179	-0.0543774	0.285294	0.107268	0.349282	-0.0531607	-0.0299927	-0.0474795	-0.00118256	-0.0619344	-0.0350088	0.02073	0.0780872	0.0603144	-0.00794089	-0.0170417	0.0586928
5.13729	5.20723	2.75751	2.21871	3.79506	3.28258	2.76351	2.72655		-0.0374182	-0.057108	0.253528	0.0972865	0.340592	-0.0521215	-0.024497	-0.0498853	-0.00784044	-0.0612894	-0.0399944	0.0135826	0.0771403	0.0560737	-0.00728688	-0.0146756	0.055477
5.05063	5.07388	2.79848	2.26267	3.81487	3.27827	2.75397	2.7084		-0.0311808	-0.0585414	0.2306	0.0877283	0.327311	-0.0503981	-0.0201851	-0.0502581	-0.0140722	-0.0599226	-0.0444392	0.00626146	0.0731	0.0533488	-0.00715849	-0.0121442	0.0504717
4.96491	4.95439	2.85488	2.31146	3.83241	3.29205	2.74755	2.6923		-0.0263903	-0.0587985	0.218798	0.0800936	0.308832	-0.047712	-0.017916	-0.0489754	-0.0192835	-0.0582242	-0.0481338	-0.000481339	0.066849	0.0513795	-0.00755143	-0.00960933	0.0443635
4.88454	4.85178	2.91832	2.36343	3.84539	3.31971	2.74687	2.68199		-0.023469	-0.0580202	0.218544	0.0757425	0.285371	-0.0438987	-0.0182146	-0.0467687	-0.0229776	-0.0566754	-0.050837	-0.00612221	0.0596769	0.0495782	-0.00827112	-0.00725939	0.0381697
4.81276	4.76853	2.98101	2.41731	3.85194	3.35543	2.7532	2.68022		-0.0225407	-0.0563463	0.228637	0.0761192	0.258275	-0.0391033	-0.0212001	-0.0443901	-0.0248379	-0.0556919	-0.0522764	-0.0105722	0.0525961	0.0473279	-0.00903726	-0.00526449	0.0327321
4.75159	4.70705	3.03601	2.47148	3.85116	3.39304	2.76686	2.68821		-0.0233514	-0.0538919	0.246504	0.0822969	0.229878	-0.0337643	-0.0265614	-0.0424997	-0.0247478	-0.0555555	-0.0521496	-0.0140976	0.0463129	0.0441901	-0.00948804	-0.0037607	0.0286309
4.70184	4.66993	3.07772	2.52367	3.84353	3.42744	2.78738	2.70537		-0.0253533	-0.0507911	0.268708	0.0946174	0.203195	-0.028533	-0.0336179	-0.041492	-0.0227811	-0.0563987	-0.0501616	-0.0171357	0.0412031	0.0399647	-0.00925496	-0.00283691	0.0261031
4.66351	4.65987	3.10298	2.57145	3.83076	3.4557	2.81325	2.72906		-0.0278995	-0.0472752	0.291761	0.112802	0.181469	-0.0241188	-0.0414056	-0.0413945	-0.0192064	-0.058234	-0.0461147	-0.0201061	0.0372396	0.034525	-0.00808259	-0.00251798	0.0249389
4.63532	4.67918	3.10885	2.61154	3.81592	3.47653	2.84317	2.75563		-0.0301805	-0.043632	0.312202	0.135296	0.167453	-0.0210635	-0.0488569	-0.0420065	-0.0144104	-0.0609884	-0.0399657	-0.0231138	0.0345251	0.0281468	-0.00583702	-0.00278242	0.0248855
4.61522	4.7291	3.0936	2.6408	3.80268	3.49027	2.87575	2.78089		-0.0314629	-0.0402201	0.327286	0.159706	0.16298	-0.0196186	-0.0549616	-0.0429127	-0.00887117	-0.0645194	-0.0319065	-0.0258839	0.0332314	0.0212811	-0.00259671	-0.00355551	0.0256405
4.60081	4.80895	3.05722	2.65731	3.79434	3.49809	2.90933	2.80064		-0.0312226	-0.0373967	0.335326	0.183311	0.168633	-0.0196789	-0.0589143	-0.043627	-0.00312901	-0.0685934	-0.0224103	-0.0278296	0.0335742	0.0144153	0.00132823	-0.00470994	0.026929
4.58942	4.91531	3.00113	2.66065	3.79288	3.50054	2.94218	2.81171		-0.0291876	-0.0353472	0.335603	0.203308	0.183623	-0.0208422	-0.0602797	-0.0437422	0.00227606	-0.0727852	-0.0122066	-0.0282282	0.0358287	0.00811785	0.00544123	-0.00607163	0.0286625
4.57952	5.04186	2.93066	2.6534	3.79826	3.49812	2.97154	2.81174		-0.0255237	-0.0341139	0.328895	0.218071	0.206088	-0.0225131	-0.0589787	-0.0429521	0.00679654	-0.0765188	-0.00222802	-0.0265397	0.0398251	0.00259496	0.00911071	-0.00743112	0.0306183
4.57073	5.1794	2.85382	2.64046	3.80837	3.49045	2.99422	2.79984		-0.0207291	-0.0335135	0.317034	0.227195	0.23336	-0.0240329	-0.0553162	-0.0411585	0.00994798	-0.0790624	0.00651604	-0.0225865	0.0450134	-0.00217452	0.0117077	-0.00857656	0.0325648
4.56388	5.31649	2.78015	2.62796	3.8196	3.47643	3.0071	2.77696		-0.015525	-0.0331676	0.302521	0.231418	0.262424	-0.0248188	-0.0499331	-0.0384549	0.0113799	-0.079601	0.0131019	-0.0166525	0.0505028	-0.00633965	0.0127468	-0.0093346	0.0342836
4.56132	5.44072	2.71962	2.62215	3.82807	3.45564	3.00767	2.74562		-0.0107308	-0.0326986	0.288347	0.232643	0.290407	-0.0244048	-0.0436413	-0.0350649	0.0109118	-0.0774725	0.0168465	-0.00945058	0.0551153	-0.0101882	0.0120197	-0.00962748	0.0354834
4.56546	5.54023	2.67882	2.62675	3.83061	3.42765	2.99524	2.71035		-0.00701314	-0.0317346	0.277061	0.23265	0.31487	-0.0225329	-0.0373902	-0.0313069	0.0086295	-0.0721848	0.0174372	-0.00189779	0.0579248	-0.0137168	0.00965515	-0.00948719	0.0361508
4.57875	5.60549	2.6604	2.64227	3.82575	3.3934	2.97099	2.67671		-0.00480071	-0.0300972	0.270673	0.232946	0.334158	-0.0191429	-0.0320697	-0.0274951	0.00485888	-0.0635931	0.0149914	0.00505108	0.0583192	-0.0167189	0.00612085	-0.00906711	0.0364324
4.60316	5.63081	2.66271	2.66578	3.81403	3.35569	2.93777	2.65025		-0.0042209	-0.0279063	0.270499	0.23453	0.34753	-0.0143215	-0.0283528	-0.0239025	0.000107675	-0.051989	0.0100303	0.010607	0.0561165	-0.0188721	0.00214149	-0.00862163	0.0365924
4.63928	5.61552	2.6796	2.69112	3.79747	3.31838	2.89945	2.63551		-0.00509622	-0.0255114	0.276943	0.237493	0.355138	-0.00832766	-0.0266376	-0.0207521	-0.00499895	-0.0379825	0.00338357	0.0142987	0.0516513	-0.0197855	-0.00146754	-0.00843619	0.0370568
4.68713	5.56408	2.70389	2.71137	3.77903	3.28712	2.85968	2.63466		-0.0070573	-0.0235196	0.289896	0.241903	0.357921	-0.00144232	-0.0269084	-0.0182212	-0.00990399	-0.0225535	-0.00397184	0.0159415	0.04541	-0.0194048	-0.00394911	-0.00879191	0.0380396
4.74549	5.48557	2.72826	2.71995	3.76152	3.26776	2.82124	2.6473		-0.00961489	-0.0225823	0.308604	0.24757	0.35731	0.00602521	-0.0288214	-0.0164625	-0.0141872	-0.00682474	-0.011074	0.0156615	0.0380203	-0.0179799	-0.00477923	-0.00989263	0.0396074
4.81172	5.3923	2.74677	2.71194	3.74662	3.26497	2.78552	2.67073		-0.0122614	-0.02316	0.331649	0.254028	0.354926	0.0137166	-0.0318372	-0.0156056	-0.0176208	0.00816701	-0.0171217	0.0138051	0.0301194	-0.0160019	-0.00378534	-0.0118126	0.0416823
4.88223	5.29781	2.75675	2.68549	3.7345	3.28154	2.75241	2.70067		-0.0145537	-0.0253622	0.357028	0.26077	0.352254	0.021307	-0.0353584	-0.0157412	-0.02023	0.0215841	-0.0215834	0.0107998	0.0221896	-0.0141037	-0.00117475	-0.0144898	0.0439708
4.95197	5.21466	2.7572	2.64085	3.72365	3.31652	2.72097	2.73273		-0.0161494	-0.0287788	0.382054	0.266503	0.350407	0.0283199	-0.0389547	-0.016892	-0.0221406	0.0329809	-0.024219	0.00714429	0.0147372	-0.0126652	0.00250258	-0.0177212	0.0463023
5.01545	5.1523	2.74957	2.58077	3.71142	3.36566	2.68986	2.76331		-0.0168563	-0.0325429	0.403729	0.26959	0.349969	0.0342036	-0.0424292	-0.0189985	-0.0235558	0.0422221	-0.0250829	0.00328497	0.00816813	-0.011756	0.00647629	-0.0212148	0.0485659
5.06775	5.11559	2.7373	2.51013	3.69503	3.42234	2.65803	2.79033		-0.0166402	-0.0355374	0.419194	0.268392	0.350942	0.0384062	-0.0458179	-0.0219116	-0.0246868	0.0492997	-0.024471	-0.000408784	0.00278702	-0.0111051	0.0099266	-0.0246597	0.050712
5.10537	5.1038	2.72426	2.4346	3.67248	3.47845	2.62532	2.81348		-0.0156214	-0.0366856	0.426318	0.261525	0.352815	0.040346	-0.0493208	-0.0254122	-0.0255974	0.0541261	-0.0228317	-0.00360166	-0.00114942	-0.0101661	0.0121634	-0.0278025	0.0528456
5.1273	5.11145	2.71572	2.36115	3.64372	3.52703	2.59255	2.83368		-0.0140597	-0.0352898	0.424169	0.248834	0.354691	0.0397152	-0.0531376	-0.0292383	-0.0263546	0.0563106	-0.0206966	-0.00605364	-0.00360004	-0.00843254	0.0127521	-0.0304741	0.0548986
5.13493	5.12944	2.71654	2.29639	3.61107	3.56309	2.56165	2.85257		-0.0123	-0.0312355	0.413221	0.231328	0.355511	0.0364391	-0.0573691	-0.0331094	-0.0269522	0.0551402	-0.0185715	-0.00756121	-0.00464997	-0.00554618	0.0115965	-0.0326025	0.0567164
5.13149	5.1471	2.72998	2.24554	3.57892	3.58397	2.53548	2.87183		-0.0107177	-0.0250477	0.395268	0.21105	0.354288	0.030644	-0.0619436	-0.0367587	-0.0273197	0.0497281	-0.0168575	-0.00796136	-0.00449416	-0.00142863	0.00892919	-0.0341771	0.0580834
5.12083	5.15493	2.75764	2.21193	3.5533	3.58962	2.51723	2.89234		-0.00966234	-0.0177822	0.372876	0.190745	0.350336	0.0227082	-0.0666137	-0.0399446	-0.0274964	0.0393071	-0.0157985	-0.00719119	-0.00343696	0.00368124	0.00522374	-0.0351461	0.0586284
5.10632	5.14586	2.79751	2.19559	3.54005	3.58071	2.51017	2.91423		-0.00935809	-0.0107289	0.348952	0.172914	0.343362	0.0129602	-0.0710199	-0.0424676	-0.0273983	0.02363	-0.0154494	-0.00527365	-0.00177098	0.00935946	0.00107507	-0.0354286	0.058224
5.09005	5.11703	2.84502	2.19381	3.54386	3.55833	2.51693	2.93655		-0.00985788	-0.00513617	0.326102	0.159474	0.333489	0.00173893	-0.074751	-0.0441768	-0.0269508	0.00323395	-0.0157004	-0.00237827	0.000191607	0.0150445	-0.00295169	-0.0348599	0.0569107
5.0725	5.07034	2.89405	2.20179	3.5673	3.52354	2.53918	2.95753		-0.0110027	-0.00193204	0.306118	0.151413	0.32117	-0.0105713	-0.0774284	-0.0449659	-0.0261261	-0.0204321	-0.0163221	0.00116184	0.00212837	0.0201675	-0.00644245	-0.0332	0.0548908
5.05303	5.01145	2.93797	2.21362	3.60981	3.47667	2.57739	2.97515		-0.0123733	-0.00150641	0.28994	0.148692	0.306935	-0.023572	-0.0787469	-0.0447677	-0.0247774	-0.0450637	-0.0170351	0.0048881	0.00370095	0.0242329	-0.0092127	-0.0302623	0.0526661
5.03074	4.94917	2.97184	2.22404	3.66888	3.41901	2.63054	2.98741		-0.0134294	-0.0037575	0.277405	0.150634	0.291366	-0.0366045	-0.0785239	-0.0435742	-0.0229508	-0.0679318	-0.0175776	0.00826458	0.00455143	0.0268688	-0.0113007	-0.0258642	0.0505762
5.00535	4.89319	2.99283	2.22913	3.74012	3.3525	2.6962	2.99301		-0.0135821	-0.00810189	0.267584	0.156072	0.274904	-0.048861	-0.076723	-0.0414436	-0.0207272	-0.0862715	-0.0177644	0.0107818	0.00434877	0.0278877	-0.0129278	-0.0199414	0.0488712
4.97806	4.85184	3.00033	2.22692	3.81799	3.27979	2.77055	2.99166		-0.012331	-0.013635	0.259256	0.163677	0.257787	-0.0595047	-0.0734436	-0.038518	-0.0181515	-0.0977833	-0.0175268	0.0120729	0.00283663	0.0272702	-0.0144103	-0.0126073	0.0476777
4.95189	4.83049	2.99545	2.21732	3.89743	3.20494	2.8485	2.98422		-0.00950252	-0.0194025	0.251119	0.172199	0.240232	-0.067788	-0.0689264	-0.0350683	-0.0153571	-0.101151	-0.0169223	0.0120151	-6.53341e-05	0.0251811	-0.0160356	-0.00406421	0.0467877
4.93082	4.83028	2.97991	2.20154	3.97325	3.13131	2.92404	2.9725		-0.00519331	-0.0244418	0.242545	0.180464	0.222242	-0.0733784	-0.0635113	-0.0314118	-0.0122547	-0.0961096	-0.0161123	0.0107621	-0.00425663	0.0218946	-0.0180102	0.00526451	0.0460623
4.91888	4.84832	2.95556	2.18162	4.04151	3.06206	2.99071	2.9588		0.000139046	-0.0280071	0.23363	0.187512	0.203812	-0.0763802	-0.0576073	-0.0278857	-0.00872088	-0.0835975	-0.0153169	0.0087324	-0.00941986	0.017765	-0.0203766	0.0148581	0.0452718
4.91873	4.87895	2.92408	2.15986	4.10008	2.99991	3.04218	2.94545		0.00572143	-0.0296492	0.225059	0.192553	0.185066	-0.0773065	-0.0516688	-0.0247729	-0.00474374	-0.0655823	-0.0147531	0.00651729	-0.015032	0.0132211	-0.0229919	0.0241999	0.0440657
4.92966	4.91556	2.88731	2.13846	4.14815	2.94623	3.07296	2.93405		0.0107229	-0.0291338	0.218121	0.19491	0.166086	-0.0769682	-0.046173	-0.0221409	-0.000437584	-0.044603	-0.0145618	0.00472183	-0.0204868	0.0086984	-0.0255783	0.0327565	0.0421254
4.94795	4.95256	2.84768	2.11948	4.1873	2.90283	3.07936	2.92567		0.0142434	-0.0265585	0.213876	0.194107	0.147365	-0.0761485	-0.0415276	-0.0199104	0.00367029	-0.0234957	-0.0147914	0.00383745	-0.0251094	0.00469246	-0.027743	0.0401966	0.0388859
4.96662	4.98688	2.80851	2.10469	4.2201	2.87114	3.0602	2.92066		0.0155951	-0.0221935	0.213067	0.189823	0.129649	-0.0754621	-0.0380157	-0.0177963	0.00681847	-0.00480972	-0.0153763	0.00410276	-0.0283076	0.00167793	-0.0290907	0.0463189	0.0338063
4.97651	5.01845	2.77431	2.09566	4.24891	2.85192	3.0172	2.91875		0.0144919	-0.0163868	0.216087	0.181999	0.113835	-0.0752158	-0.0357238	-0.0153448	0.0082514	0.00961173	-0.0161554	0.00543471	-0.0297005	1.29748e-05	-0.0293202	0.0509739	0.0265911
4.96918	5.04969	2.75019	2.09374	4.27514	2.84588	2.95537	2.91993		0.0110345	-0.00958316	0.222761	0.170956	0.101169	-0.0753452	-0.0343996	-0.0121382	0.0074762	0.0188218	-0.0169436	0.00744707	-0.0291344	-0.000101388	-0.0282826	0.0540655	0.0173347
4.93771	5.08441	2.74129	2.10009	4.29746	2.85187	2.88198	2.92385		0.00587364	-0.00214614	0.233049	0.157354	0.092671	-0.0755756	-0.033652	-0.00775838	0.00465057	0.0229331	-0.0175386	0.00952931	-0.0268294	0.0012134	-0.0260606	0.0553382	0.00682014
4.87929	5.12633	2.75187	2.11569	4.31231	2.86778	2.80589	2.93048		-1.11715e-05	0.00556962	0.246895	0.142195	0.0892798	-0.0754813	-0.033005	-0.00198859	0.000608608	0.0229014	-0.0177868	0.0109826	-0.0232969	0.0035537	-0.0229516	0.0544572	-0.00363736
4.79653	5.17768	2.78414	2.14111	4.31478	2.89113	2.73626	2.94025		-0.00558162	0.0131693	0.264136	0.126655	0.0918864	-0.0746277	-0.0320726	0.00506241	-0.00327722	0.0201901	-0.0176168	0.0111784	-0.0192189	0.00632116	-0.0194161	0.0511258	-0.0124666
4.69663	5.23839	2.83761	2.17656	4.29987	2.91904	2.68062	2.95328		-0.00994725	0.020249	0.284537	0.111794	0.101064	-0.0727293	-0.0309516	0.0130166	-0.00542112	0.0163795	-0.0170174	0.00971659	-0.0153871	0.00881518	-0.0160181	0.0451831	-0.0182703
4.59163	5.30583	2.90878	2.22134	4.26489	2.95018	2.64448	2.97002		-0.0127292	0.0262728	0.307184	0.0983898	0.117481	-0.0696042	-0.0300546	0.0210953	-0.00453881	0.0127626	-0.0160651	0.00647192	-0.0123897	0.0105034	-0.0132865	0.0368779	-0.0202679
4.49558	5.37507	2.99146	2.27381	4.21028	2.98422	2.63014	2.99026		-0.0140853	0.0306711	0.330706	0.0867368	0.141514	-0.0652547	-0.0302552	0.0283205	2.87158e-05	0.0100985	-0.0148707	0.00163656	-0.0105614	0.0110985	-0.0116375	0.0268674	-0.0185167
4.42155	5.43978	3.07798	2.33141	4.13992	3.02133	2.63635	3.01253		-0.0146051	0.0329595	0.353518	0.076603	0.172903	-0.059839	-0.0327958	0.0337397	0.00809564	0.00853477	-0.0135345	-0.00432616	-0.00995971	0.0106056	-0.0113115	0.0161414	-0.0139375
4.37952	5.49311	3.16054	2.3904	4.06071	3.06182	2.65918	3.03414		-0.015127	0.0328196	0.374144	0.0673806	0.210648	-0.0535542	-0.0388047	0.0365693	0.0186212	0.00770368	-0.0121227	-0.0108261	-0.0102769	0.00934009	-0.0123109	0.00588068	-0.0080116
4.37312	5.52897	3.23273	2.44674	3.9805	3.10428	2.6922	3.05051		-0.0163442	0.0303103	0.391793	0.0582799	0.252434	-0.0467247	-0.0493145	0.0365127	0.0300646	0.00693273	-0.0106499	-0.0171688	-0.0111678	0.00772148	-0.0144653	-0.00288984	-0.00239999
4.39943	5.54296	3.29053	2.49609	3.9068	3.14566	2.72828	3.05617		-0.0186263	0.02586	0.406369	0.0486136	0.294952	-0.0397	-0.0647471	0.0337546	0.0406884	0.00550167	-0.00910871	-0.0226946	-0.0122632	0.00621254	-0.0174461	-0.00945121	0.00150608
4.45008	5.53297	3.33254	2.53411	3.84525	3.18157	2.76118	3.04594		-0.0219244	0.0201913	0.418348	0.0380603	0.334415	-0.0328424	-0.0845712	0.0288602	0.0489884	0.00286938	-0.00752158	-0.0268518	-0.0132383	0.00521927	-0.0208188	-0.0135065	0.00298865
4.51269	5.49958	3.35957	2.55709	3.79832	3.20691	2.78669	3.01616		-0.0257812	0.0142173	0.42827	0.0268411	0.367122	-0.0266201	-0.107347	0.0226362	0.0541109	-0.00118191	-0.00601665	-0.0291525	-0.0140193	0.00497772	-0.0241459	-0.0152121	0.00214595
4.57494	5.44543	3.37372	2.56174	3.76589	3.21778	2.80382	2.9662		-0.0296067	0.00873841	0.436372	0.0156548	0.390586	-0.0214682	-0.130536	0.0157785	0.0558733	-0.00653286	-0.00481627	-0.0292976	-0.0144848	0.0056298	-0.026981	-0.0149815	-0.000119015
4.62659	5.37488	3.37747	2.54599	3.74513	3.21202	2.81452	2.89881		-0.0328164	0.00432316	0.442299	0.0055683	0.403896	-0.0178583	-0.151016	0.00874896	0.0548622	-0.0127598	-0.0042314	-0.0271128	-0.014588	0.00715969	-0.0289628	-0.0133983	-0.00233582
4.66099	5.29337	3.373	2.50952	3.73123	3.1898	2.8226	2.81972		-0.0349985	0.00121917	0.445012	-0.00225465	0.407865	-0.0162836	-0.165745	0.00171477	0.0522373	-0.0192499	-0.00459311	-0.0225237	-0.0143726	0.00939824	-0.0298717	-0.0110672	-0.0029011
4.67629	5.20629	3.36186	2.45399	3.71886	3.15355	2.83233	2.73643		-0.0360454	-0.000708059	0.44326	-0.00696015	0.404908	-0.0171178	-0.172345	-0.00543595	0.0493235	-0.0253538	-0.00610185	-0.0156462	-0.0137942	0.0120738	-0.029631	-0.00848304	-0.00050371
4.67359	5.1192	3.34519	2.3837	3.70237	3.10704	2.84675	2.6566		-0.0360323	-0.00176092	0.435757	-0.00806364	0.398084	-0.0206763	-0.169881	-0.0128638	0.0474052	-0.0304544	-0.00879611	-0.00665747	-0.0130438	0.0147581	-0.0283717	-0.00604787	0.00550216
4.65674	5.03691	3.32387	2.305	3.67728	3.055	2.86673	2.58668		-0.0352297	-0.00235845	0.421753	-0.0056473	0.39059	-0.0270533	-0.159014	-0.0206945	0.0473009	-0.0340965	-0.0124592	0.00410811	-0.0123464	0.0169693	-0.0263661	-0.00400099	0.0148949
4.63155	4.96286	3.29889	2.22552	3.64111	3.00236	2.89075	2.53095		-0.0340097	-0.00292418	0.401514	-0.000315795	0.38513	-0.0360105	-0.141812	-0.0289277	0.0491505	-0.0360324	-0.0166076	0.0160977	-0.0118469	0.0182517	-0.0239546	-0.00243961	0.0266586
4.6043	4.8994	3.27154	2.15311	3.59342	2.95391	2.91559	2.49122		-0.0327144	-0.00372657	0.376282	0.00714157	0.383327	-0.0469944	-0.121295	-0.037396	0.0524289	-0.0362053	-0.0206043	0.0286118	-0.0116805	0.018244	-0.0214725	-0.00135604	0.039225
4.58279	4.84645	3.24325	2.09439	3.53666	2.91403	2.93732	2.46725		-0.0316844	-0.00499202	0.348457	0.0157836	0.385956	-0.059019	-0.100536	-0.0458794	0.0559907	-0.034777	-0.0237222	0.040641	-0.0115989	0.0168101	-0.0191463	-0.000650395	0.050889
4.57484	4.8023	3.21563	2.05401	3.47532	2.88631	2.95244	2.45721		-0.0311351	-0.00681109	0.321063	0.0248744	0.392771	-0.0708245	-0.0820696	-0.0541101	0.0584003	-0.032044	-0.0253326	0.0510099	-0.0111758	0.0140452	-0.0170753	-0.000213042	0.0601828
4.5872	4.76422	3.19011	2.03424	3.4152	2.8734	2.95882	2.45843		-0.031129	-0.0091392	0.297007	0.0340722	0.402697	-0.081083	-0.0674528	-0.0618267	0.0582963	-0.0283838	-0.0250768	0.0585395	-0.0100033	0.0102677	-0.0152444	3.693e-05	0.0661378
4.6252	4.72863	3.16768	2.035	3.36266	2.87651	2.95582	2.46796		-0.0315953	-0.0118925	0.278525	0.0433335	0.414279	-0.0885719	-0.0570367	-0.0687933	0.0547247	-0.0242202	-0.0229588	0.0621162	-0.0077828	0.00597102	-0.0135843	9.79608e-05	0.0684401
4.68988	4.6933	3.14887	2.0547	3.32323	2.8955	2.9444	2.48279		-0.0322943	-0.0148207	0.26642	0.0529705	0.425619	-0.0925117	-0.0503763	-0.0747635	0.0473983	-0.0199522	-0.019404	0.0610805	-0.00484036	0.00170928	-0.0120298	-0.000102826	0.0672778
4.77831	4.65733	3.13354	2.09085	3.30109	2.92877	2.92655	2.50001		-0.0329156	-0.0176349	0.260038	0.0633171	0.434916	-0.0926491	-0.0464543	-0.0795139	0.0367873	-0.0159404	-0.0151753	0.0552594	-0.00206586	-0.00197637	-0.0105657	-0.000696011	0.0632464
4.8838	4.62119	3.12114	2.14067	3.29881	2.97303	2.90454	2.51674		-0.0331486	-0.0200755	0.257679	0.0743887	0.440764	-0.0892573	-0.0440963	-0.08284	0.0240318	-0.0124844	-0.0111956	0.0449707	-0.000786776	-0.00463934	-0.00924514	-0.00184852	0.057166
4.99598	4.58717	3.11101	2.20183	3.31705	3.02399	2.88049	2.52988		-0.0327453	-0.0219105	0.257207	0.0856777	0.44227	-0.0830824	-0.0424485	-0.0845986	0.0107024	-0.00980022	-0.00832385	0.0310771	-0.0026265	-0.00598474	-0.00814461	-0.00368307	0.049836
5.10381	4.55737	3.10265	2.27193	3.35526	3.07611	2.85571	2.53637		-0.0316123	-0.0231019	0.257075	0.0959522	0.439381	-0.0750483	-0.0409217	-0.0847295	-0.0015006	-0.00800374	-0.00714934	0.0146205	-0.00884895	-0.00587111	-0.00734763	-0.00629307	0.0420767
5.19633	4.53389	3.09608	2.34858	3.41185	3.12356	2.83066	2.53333		-0.0298216	-0.023739	0.256823	0.103416	0.43267	-0.0661207	-0.0394534	-0.0832746	-0.0110868	-0.00709966	-0.00785419	-0.00320586	-0.020174	-0.00431746	-0.00689099	-0.00967403	0.034552
5.26391	4.51873	3.0919	2.42904	3.48437	3.1613	2.80524	2.5185		-0.0276058	-0.0239855	0.25723	0.106084	0.423132	-0.0571679	-0.0384735	-0.0804135	-0.0170394	-0.00697968	-0.0101912	-0.0211383	-0.0365959	-0.00147486	-0.00672631	-0.0136759	0.027717
5.29987	4.51299	3.09116	2.50939	3.56999	3.1855	2.77902	2.49106		-0.0253386	-0.0240437	0.26013	0.102283	0.411883	-0.0488416	-0.0386595	-0.0764359	-0.0189601	-0.00742369	-0.0135839	-0.038016	-0.0572328	0.00241806	-0.00674211	-0.0180236	0.0218904
5.30003	4.51853	3.09508	2.58542	3.66512	3.19512	2.75188	2.45173		-0.0234119	-0.024008	0.26753	0.091187	0.399879	-0.041655	-0.0409816	-0.0717592	-0.0170965	-0.00816016	-0.0172878	-0.0526013	-0.0807248	0.00704588	-0.00676171	-0.0222645	0.0170736
5.26391	4.53717	3.10469	2.65234	3.76568	3.19175	2.7241	2.40308		-0.0221571	-0.0238811	0.281086	0.0731535	0.387799	-0.0359325	-0.046306	-0.0668655	-0.0122518	-0.00890558	-0.020581	-0.0637677	-0.105285	0.0120582	-0.00660482	-0.0258593	0.0130977
5.19511	4.57024	3.12055	2.70538	3.86736	3.17903	2.69611	2.34932		-0.021748	-0.0236045	0.30156	0.0497996	0.37602	-0.0318165	-0.0551503	-0.0622087	-0.00560775	-0.00942534	-0.0229315	-0.0706397	-0.128898	0.017088	-0.00616054	-0.0282902	0.00970545
5.10107	4.61854	3.14245	2.74109	3.96552	3.16215	2.66816	2.29525		-0.0220783	-0.0231169	0.328437	0.0237695	0.364857	-0.0292851	-0.0675626	-0.0581552	0.00148361	-0.00961715	-0.0240945	-0.0726745	-0.149615	0.0217482	-0.005426	-0.0291531	0.00654585
4.99324	4.68065	3.1696	2.75706	4.05597	3.14573	2.63972	2.24585		-0.0228263	-0.0224635	0.360379	-0.00170691	0.35451	-0.0281104	-0.082901	-0.0548733	0.007724	-0.00950525	-0.0241065	-0.0699358	-0.165493	0.0256794	-0.00454972	-0.0283052	0.00344621
4.88545	4.75343	3.20059	2.75301	4.13487	3.13321	2.60934	2.2052		-0.0234587	-0.021815	0.395322	-0.0233395	0.345253	-0.0279429	-0.0999818	-0.0523362	0.0120745	-0.00926483	-0.0232452	-0.0630254	-0.174919	0.0285546	-0.00380267	-0.025883	0.000371938
4.79191	4.83264	3.23352	2.73122	4.19879	3.12634	2.57502	2.17576		-0.0233216	-0.0214573	0.430907	-0.0383079	0.337502	-0.0283845	-0.117268	-0.0503742	0.0138919	-0.00919402	-0.021922	-0.0529751	-0.176815	0.0301066	-0.0035016	-0.0222713	-0.00257406
4.72498	4.9134	3.26642	2.69576	4.2449	3.12472	2.53474	2.1584		-0.0218383	-0.0217056	0.465118	-0.0446054	0.331527	-0.029109	-0.133122	-0.048747	0.0130179	-0.00962098	-0.020537	-0.0410356	-0.170756	0.0301858	-0.00391461	-0.0180182	-0.0050931
4.6926	4.99206	3.29711	2.65292	4.27065	3.12731	2.48751	2.15191		-0.0185454	-0.0228167	0.496155	-0.0413357	0.327735	-0.0299397	-0.146128	-0.0472754	0.00973953	-0.010865	-0.0194426	-0.028433	-0.157257	0.0287487	-0.00516157	-0.0137019	-0.00691712
4.69691	5.06622	3.32356	2.60968	4.27418	3.13243	2.43386	2.15363		-0.0132581	-0.0249041	0.522902	-0.0287915	0.326408	-0.0308814	-0.155282	-0.0458858	0.00469836	-0.0131294	-0.0188505	-0.0162431	-0.137649	0.0258951	-0.0071628	-0.0098398	-0.00778458
4.73378	5.13455	3.344	2.57214	4.25467	3.13827	2.37604	2.16033		-0.00614897	-0.0278724	0.545	-0.00834388	0.327551	-0.0321174	-0.160115	-0.0446139	-0.0012504	-0.0164241	-0.0188225	-0.00532181	-0.113912	0.0218733	-0.00964587	-0.00682276	-0.00746827
4.79336	5.1962	3.35692	2.54475	4.21262	3.14363	2.31787	2.16844		0.00229624	-0.0314527	0.562547	0.0176431	0.331172	-0.0338883	-0.160684	-0.0435657	-0.00723534	-0.0205488	-0.0193501	0.00356534	-0.0884115	0.0170319	-0.0122143	-0.00491873	-0.00586908
4.86203	5.24941	3.36134	2.52846	4.15046	3.14695	2.26374	2.17549		0.011299	-0.0351835	0.576449	0.0463389	0.336762	-0.0364541	-0.157478	-0.0428059	-0.0125131	-0.0250741	-0.0203115	0.00980107	-0.0634381	0.0118281	-0.0144393	-0.00426793	-0.00289927
4.92449	5.29121	3.35676	2.52105	4.07247	3.14699	2.21801	2.18013		0.0199815	-0.0384904	0.587949	0.0747953	0.343617	-0.0399697	-0.151268	-0.0423091	-0.016624	-0.0294194	-0.0215624	0.012855	-0.0409443	0.00675568	-0.0159553	-0.00490903	0.00141904
4.96642	5.31736	3.34311	2.51792	3.9845	3.14321	2.18416	2.1821		0.0275796	-0.0407823	0.598362	0.100313	0.351082	-0.0443832	-0.142933	-0.0419286	-0.0194861	-0.0329653	-0.022968	0.0122914	-0.0223002	0.00227747	-0.016535	-0.00680531	0.00689537
4.97667	5.32292	3.32078	2.51316	3.89343	3.1355	2.16408	2.18223		0.0336472	-0.0414686	0.609091	0.121014	0.358363	-0.0494608	-0.133324	-0.0413991	-0.0214215	-0.0351744	-0.0243467	0.00802369	-0.00816991	-0.00120397	-0.0161066	-0.00980643	0.0131622
4.94882	5.30372	3.29065	2.50175	3.80625	3.12552	2.15822	2.18145		0.0381495	-0.0401338	0.620956	0.135726	0.365299	-0.054715	-0.123157	-0.0404549	-0.0230467	-0.0357099	-0.0255598	0.000241092	0.00140004	-0.00343596	-0.0147642	-0.0137029	0.019598
4.88207	5.25734	3.25418	2.48042	3.72933	3.11608	2.1655	2.1807		0.0414562	-0.0365551	0.634305	0.144241	0.372062	-0.0595274	-0.112962	-0.0388873	-0.025108	-0.0344961	-0.0264515	-0.010395	0.00690011	-0.00431463	-0.0127378	-0.0182112	0.025445
4.78105	5.18413	3.21346	2.44801	3.66772	3.11059	2.18358	2.18108		0.0442032	-0.0307086	0.649019	0.147336	0.378892	-0.0633043	-0.103092	-0.0366265	-0.0282554	-0.0317181	-0.0268324	-0.0226538	0.00916366	-0.00387029	-0.0103428	-0.022972	0.0299646
4.65481	5.08775	3.17151	2.40546	3.62464	3.11263	2.20973	2.18367		0.0470077	-0.022845	0.664331	0.146384	0.386165	-0.0655636	-0.0937438	-0.0338123	-0.0327502	-0.02776	-0.0265515	-0.0349297	0.00915302	-0.00225997	-0.00796052	-0.0276342	0.0326343
4.51539	4.97472	3.13145	2.35443	3.60147	3.12424	2.24061	2.19027		0.0503147	-0.0133402	0.679281	0.143487	0.393463	-0.0661666	-0.0850233	-0.0307341	-0.0384298	-0.0231182	-0.0254395	-0.0452298	0.00782327	0.000303543	-0.00596637	-0.0318148	0.0333302
4.37586	4.85391	3.09628	2.2969	3.5977	3.14575	2.27305	2.20296		0.0541922	-0.00272714	0.692574	0.140892	0.399827	-0.0653144	-0.0769938	-0.0278137	-0.0446418	-0.0183024	-0.0234091	-0.0515915	0.00595491	0.0035573	-0.00470386	-0.0351844	0.0323843
4.2486	4.73527	3.06825	2.23463	3.6113	3.17564	2.30422	2.22358		0.0582664	0.00830147	0.702565	0.140458	0.404051	-0.0634757	-0.0696958	-0.0255148	-0.0503497	-0.013754	-0.020538	-0.0525472	0.00408903	0.00718924	-0.00446876	-0.0375421	0.0305398
4.14377	4.62839	3.04767	2.16894	3.63919	3.21052	2.33129	2.25309		0.0618602	0.0189864	0.707398	0.143404	0.404763	-0.061319	-0.0631886	-0.0242276	-0.0544681	-0.00980479	-0.0170727	-0.0474431	0.00251987	0.0108421	-0.00545683	-0.0388075	0.0287566
4.06826	4.54148	3.0336	2.1014	3.67754	3.24637	2.3524	2.29046		0.0641109	0.0284202	0.704967	0.149729	0.401534	-0.0594045	-0.057472	-0.0241749	-0.0559922	-0.00666208	-0.0135272	-0.0368333	0.0013139	0.0140901	-0.00780001	-0.0391213	0.0279842
4.0252	4.48034	3.02355	2.03371	3.72238	3.27879	2.36625	2.33268		0.0642438	0.0357053	0.69335	0.158415	0.394775	-0.0580954	-0.0524866	-0.0253118	-0.05434	-0.00441537	-0.0105924	-0.022395	0.000395572	0.0164748	-0.0115307	-0.0387693	0.028923
4.01387	4.44797	3.01388	1.96793	3.76989	3.30344	2.3722	2.37494		0.0618227	0.0401169	0.671329	0.167831	0.385563	-0.0574978	-0.0481156	-0.0272949	-0.049568	-0.00306155	-0.0089996	-0.00657861	-0.000384396	0.0175592	-0.0165502	-0.0380779	0.0318281
4.03007	4.44489	3.00154	1.90628	3.8166	3.31656	2.37095	2.41159		0.0568983	0.041213	0.638973	0.176238	0.375504	-0.0573975	-0.0441308	-0.0294631	-0.0423436	-0.00253287	-0.00940274	0.00790618	-0.00116976	0.0170064	-0.0226559	-0.0373406	0.0364528
4.06678	4.46916	2.98371	1.85061	3.85993	3.31461	2.36362	2.43741		0.0500129	0.0390645	0.597953	0.182485	0.365557	-0.0574934	-0.0403644	-0.0310421	-0.0339811	-0.0026889	-0.0121296	0.0187868	-0.00207994	0.0146625	-0.0294575	-0.0366443	0.0420847
4.11527	4.51717	2.95941	1.80222	3.89829	3.29482	2.35224	2.44861		0.0420787	0.0342197	0.551552	0.186237	0.355968	-0.0574265	-0.0367149	-0.03129	-0.0261288	-0.0033333	-0.0171208	0.024654	-0.0031801	0.0106019	-0.0364344	-0.0358726	0.0476974
4.16639	4.58417	2.93037	1.76159	3.93121	3.25551	2.33977	2.44361		0.034115	0.0275894	0.504281	0.187946	0.346223	-0.0568566	-0.0331917	-0.0296911	-0.0203846	-0.00421131	-0.023931	0.025169	-0.00446607	0.00513874	-0.043006	-0.034765	0.0521972
4.21181	4.6644	2.90032	1.72837	3.95972	3.19634	2.32925	2.42324		0.0268863	0.0202764	0.460943	0.188464	0.335066	-0.0555877	-0.0300438	-0.0262532	-0.0179672	-0.00499109	-0.0317697	0.020994	-0.00590213	-0.0012186	-0.048561	-0.0330036	0.0546593
4.24539	4.75199	2.87602	1.70168	3.98566	3.11927	2.32436	2.39025		0.0207703	0.0132339	0.426051	0.188578	0.321546	-0.0534533	-0.0276151	-0.0213942	-0.0193446	-0.00533636	-0.0397463	0.0133981	-0.00735625	-0.00783785	-0.0526571	-0.0304171	0.0545476
4.26394	4.84118	2.86533	1.68038	4.0115	3.02851	2.32825	2.34882		0.015597	0.00710985	0.402988	0.188635	0.305136	-0.0504265	-0.0264081	-0.0160064	-0.0241556	-0.00493119	-0.0469871	0.00391132	-0.00864509	-0.0140506	-0.0550454	-0.0270446	0.0518336
4.26768	4.92666	2.87513	1.66361	4.03991	2.93047	2.34261	2.30351		0.0107104	0.00214339	0.393478	0.188337	0.285968	-0.0466668	-0.0270647	-0.0113385	-0.0313274	-0.00354655	-0.0527656	-0.00605385	-0.00956595	-0.0192474	-0.0556887	-0.0231567	0.0469743
4.26018	5.0045	2.91013	1.65115	4.07257	2.83359	2.36734	2.2585		0.00529034	-0.0018571	0.39775	0.186922	0.264997	-0.0425085	-0.0302225	-0.00860589	-0.0393349	-0.00114779	-0.0566249	-0.015474	-0.00987236	-0.0229461	-0.0548073	-0.0192251	0.0408222
4.24754	5.07188	2.96991	1.64386	4.11048	2.74675	2.3995	2.21687		-0.00150437	-0.00529811	0.414418	0.183461	0.243342	-0.0385799	-0.0365465	-0.00897419	-0.046624	0.00210951	-0.0583247	-0.023691	-0.00941976	-0.0248364	-0.0527103	-0.0157355	0.0343659
4.23756	5.12761	3.04905	1.64374	4.15317	2.67857	2.43402	2.18021		-0.010178	-0.00868991	0.441107	0.177265	0.222314	-0.0356764	-0.0465061	-0.0131658	-0.0519271	0.00583451	-0.0578937	-0.0304508	-0.00814811	-0.0248006	-0.0497934	-0.0131024	0.0285293
4.23844	5.17226	3.13821	1.65356	4.19845	2.63629	2.46485	2.14877		-0.0206826	-0.0124815	0.475127	0.168314	0.203229	-0.0346229	-0.0601814	-0.0212121	-0.0544822	0.00942754	-0.0556167	-0.0357635	-0.00608846	-0.0228983	-0.0465003	-0.0115745	0.0240008
4.25738	5.20748	3.22527	1.67657	4.24314	2.62414	2.48632	2.12163		-0.0324665	-0.016888	0.513816	0.157424	0.187247	-0.0361211	-0.0771485	-0.0324951	-0.054118	0.012192	-0.0519851	-0.0397082	-0.00343545	-0.0193257	-0.0432344	-0.011158	0.0210603
4.29962	5.23614	3.29935	1.71529	4.28255	2.64383	2.49507	2.09755		-0.0444441	-0.0219568	0.555138	0.146162	0.175587	-0.0404832	-0.0963139	-0.0455726	-0.0511102	0.0134133	-0.0477061	-0.0424353	-0.000397911	-0.0144129	-0.0404309	-0.0117281	0.0197036
4.36744	5.26115	3.35232	1.77092	4.31164	2.69381	2.49074	2.07546		-0.0552933	-0.0275049	0.597589	0.13657	0.169267	-0.0475578	-0.116023	-0.0585354	-0.0460628	0.0125218	-0.0435793	-0.0440061	0.00276041	-0.00858582	-0.0384549	-0.0130412	0.01965
4.45969	5.28433	3.37989	1.8429	4.32617	2.76947	2.4759	2.05483		-0.0637981	-0.0331684	0.63984	0.130608	0.168972	-0.0567035	-0.134279	-0.0694332	-0.039728	0.0092351	-0.0403822	-0.0443968	0.00572527	-0.00235179	-0.0375298	-0.0148137	0.0204414
4.57191	5.30579	3.38267	1.92835	4.32298	2.86455	2.45539	2.03609		-0.0690791	-0.0385519	0.680353	0.129557	0.174818	-0.0668463	-0.149044	-0.0766217	-0.0328249	0.00364096	-0.0387466	-0.0435922	0.00823101	0.0036748	-0.0376992	-0.0168421	0.0216649
4.69649	5.32281	3.3636	2.02274	4.30161	2.97064	2.43443	2.02009		-0.0709106	-0.0431631	0.716959	0.133636	0.186168	-0.0767212	-0.158644	-0.0793132	-0.0260374	-0.00376773	-0.0390156	-0.041549	0.00993184	0.00887619	-0.0387241	-0.0189503	0.0228759
4.82372	5.3303	3.32767	2.12002	4.26389	3.07888	2.41741	2.008		-0.0697266	-0.0465665	0.746872	0.141769	0.201674	-0.0850451	-0.162024	-0.0776579	-0.0199048	-0.012163	-0.0412039	-0.0383252	0.0105103	0.0126605	-0.0401476	-0.021064	0.0237723
4.94303	5.32179	3.28094	2.21308	4.2133	3.18108	2.40692	2.00113		-0.0664614	-0.0484516	0.767099	0.151779	0.21937	-0.0907308	-0.158907	-0.0726308	-0.0148112	-0.0205293	-0.0449975	-0.0341025	0.00975266	0.0145392	-0.0413924	-0.0232014	0.0242597
5.04395	5.29072	3.22878	2.29472	4.15432	3.26973	2.40305	2.00029		-0.062347	-0.0485881	0.775223	0.16089	0.237107	-0.0930814	-0.149803	-0.0657874	-0.0110271	-0.0278655	-0.049819	-0.0291294	0.00753144	0.0142904	-0.0419026	-0.0253934	0.0243676
5.11823	5.23265	3.17728	2.35783	4.09073	3.34015	2.40426	2.00642		-0.0584637	-0.0470094	0.770036	0.16638	0.252746	-0.091817	-0.135821	-0.0586845	-0.00862466	-0.0333609	-0.0549743	-0.0237284	0.00400945	0.0119174	-0.041316	-0.0277177	0.0243745
5.16069	5.14616	3.13168	2.39652	4.02533	3.39007	2.40766	2.02008		-0.0555229	-0.0439294	0.75204	0.166241	0.264572	-0.0871314	-0.118479	-0.0525694	-0.00755345	-0.0365449	-0.059779	-0.0181944	-0.00043592	0.007729	-0.0395454	-0.030192	0.0246153
5.16987	5.03347	3.09571	2.40706	3.96002	3.41911	2.40999	2.04126		-0.0537543	-0.0397021	0.723509	0.159644	0.271646	-0.0796317	-0.0994408	-0.0481494	-0.0076545	-0.0373508	-0.0636958	-0.0127398	-0.0052921	0.0023307	-0.0368066	-0.0327186	0.0253236
5.14882	4.90017	3.07178	2.38834	3.8961	3.42923	2.40864	2.06969		-0.0528308	-0.0348666	0.687867	0.147145	0.27377	-0.0701934	-0.0802789	-0.0454839	-0.00864704	-0.0360704	-0.0664446	-0.0074908	-0.00995055	-0.00353709	-0.0335457	-0.0350877	0.0265429
5.10352	4.75411	3.0588	2.34264	3.83549	3.4225	2.40168	2.10385		-0.0522283	-0.029937	0.649179	0.130422	0.271738	-0.0598692	-0.0623401	-0.044265	-0.0102157	-0.0332828	-0.0679901	-0.0024887	-0.0139652	-0.00898942	-0.0303248	-0.0369328	0.027949
5.0423	4.60447	3.05326	2.27518	3.78092	3.40152	2.38863	2.14151		-0.0513376	-0.0254331	0.61129	0.111943	0.267001	-0.0496907	-0.0466061	-0.0439285	-0.01199	-0.0297085	-0.0685237	0.00225875	-0.0170618	-0.0132044	-0.0276924	-0.0378199	0.0289402
4.9747	4.46079	3.0502	2.19329	3.73577	3.36957	2.37041	2.18006		-0.0496264	-0.0218649	0.577084	0.0944345	0.2612	-0.0405215	-0.0336634	-0.0438539	-0.0135746	-0.0260619	-0.0683628	0.00671418	-0.0191392	-0.0155928	-0.0260522	-0.0373482	0.0287974
4.90901	4.33208	3.04378	2.10531	3.70358	3.33014	2.34898	2.21643		-0.0468946	-0.0196331	0.548343	0.0802374	0.255909	-0.0329732	-0.0237201	-0.0435703	-0.0145997	-0.0229541	-0.0677959	0.0107514	-0.0202643	-0.0158413	-0.025605	-0.0352443	0.0269001
4.85256	4.22651	3.03028	2.01889	3.68668	3.28848	2.32734	2.24839		-0.0429956	-0.0191207	0.52542	0.0711012	0.251896	-0.0273058	-0.016655	-0.0426758	-0.0147396	-0.0207919	-0.067009	0.0141677	-0.0205094	-0.0140778	-0.0263133	-0.0314934	0.0229868
4.80991	4.15069	3.00831	1.93999	3.68562	3.25061	2.30878	2.27428		-0.0379476	-0.0205663	0.507574	0.0677932	0.249097	-0.0234597	-0.0121253	-0.0409654	-0.0137776	-0.0197557	-0.0659801	0.016691	-0.01996	-0.0107696	-0.0279352	-0.02637	0.0172648
4.782	4.10924	2.97899	1.87221	3.69878	3.22217	2.29625	2.29288		-0.0319003	-0.0239614	0.493524	0.0700348	0.24679	-0.0211181	-0.0096511	-0.0384283	-0.0116448	-0.0198229	-0.064461	0.0180434	-0.0187234	-0.00656751	-0.0301131	-0.0204195	0.0104103
4.76693	4.10432	2.94608	1.81649	3.72239	3.20765	2.29208	2.30353		-0.0249145	-0.0290131	0.481776	0.0767464	0.243725	-0.0197844	-0.00872	-0.0351977	-0.00844862	-0.0207978	-0.0620436	0.0180712	-0.0169688	-0.00216275	-0.0324484	-0.0143933	0.00342445
4.75907	4.13504	2.9135	1.77196	3.75166	3.20801	2.29746	2.30503		-0.0172618	-0.0350273	0.471298	0.0861048	0.239004	-0.0189395	-0.00882001	-0.0316259	-0.00445013	-0.0223962	-0.0582599	0.0167235	-0.0150042	0.00196905	-0.0346188	-0.00909255	-0.00262392
4.75109	4.19758	2.88489	1.73651	3.78147	3.22082	2.31253	2.29603		-0.00921	-0.0410203	0.461614	0.0960398	0.232261	-0.0181342	-0.00948802	-0.0281461	-3.0152e-05	-0.0242997	-0.0527413	0.0141204	-0.0132467	0.00562021	-0.0364282	-0.00524719	-0.00683431
4.7361	4.28537	2.86283	1.70773	3.80734	3.24089	2.33649	2.27539		-0.0009462	-0.0458963	0.452625	0.104628	0.22378	-0.0170715	-0.0103472	-0.0251956	0.00437266	-0.0261923	-0.045368	0.010543	-0.0121615	0.00882233	-0.0378041	-0.00339676	-0.00869014
4.70905	4.38956	2.84768	1.68394	3.8264	3.26137	2.3679	2.24232		0.00732858	-0.0486628	0.444387	0.110354	0.214638	-0.0156746	-0.0110811	-0.0231229	0.00836569	-0.0278015	-0.0363924	0.0062798	-0.0121157	0.0117492	-0.0387934	-0.003795	-0.00817803
4.66931	4.50055	2.83912	1.66431	3.83749	3.27656	2.40478	2.19804		0.015687	-0.048729	0.436705	0.112415	0.205953	-0.0140486	-0.0115161	-0.0220885	0.0116209	-0.0288933	-0.0264217	0.00172625	-0.013259	0.014517	-0.039447	-0.00640724	-0.00572539
4.62054	4.60906	2.83574	1.64936	3.84147	3.28296	2.44486	2.14575		0.0242589	-0.0460295	0.429089	0.110688	0.198824	-0.0124604	-0.0115819	-0.0220699	0.0139422	-0.029299	-0.0163673	-0.00273423	-0.015439	0.0170954	-0.0397819	-0.0109036	-0.00211459
4.56958	4.70756	2.83543	1.64087	3.84097	3.2799	2.48573	2.09045		0.033068	-0.0410529	0.421002	0.105611	0.194157	-0.0112773	-0.0112774	-0.0228712	0.0152892	-0.0289456	-0.00729471	-0.00677466	-0.0181715	0.0192714	-0.0397605	-0.0167102	0.00171671
4.52482	4.79176	2.83644	1.64129	3.83963	3.26967	2.52465	2.03905		0.0419446	-0.0347523	0.41233	0.0979443	0.192331	-0.0108679	-0.0106908	-0.0242115	0.0157193	-0.0278738	-0.000173914	-0.00998666	-0.0207438	0.0207067	-0.0392537	-0.0230899	0.00492145
4.49321	4.86053	2.83656	1.65359	3.84165	3.25562	2.55924	1.99798		0.0502583	-0.0282661	0.403743	0.0886016	0.193736	-0.0115457	-0.00986514	-0.0257848	0.0154348	-0.0262741	0.00423264	-0.0120943	-0.0223429	0.0210741	-0.0381558	-0.0292377	0.00684451
4.47889	4.91611	2.83435	1.68034	3.85082	3.24146	2.5874	1.97271		0.0570507	-0.0227015	0.396823	0.0784857	0.198519	-0.0134734	-0.0088297	-0.0273495	0.0147075	-0.0244594	0.00556127	-0.0128438	-0.0222495	0.0201522	-0.0363899	-0.0344067	0.00717634
4.48248	4.96324	2.82977	1.72306	3.86993	3.23005	2.60761	1.96685		0.0612442	-0.0188987	0.393823	0.0684237	0.206511	-0.0166008	-0.0076182	-0.0288088	0.0138249	-0.022812	0.00392647	-0.0119682	-0.0200478	0.0179125	-0.033934	-0.0380167	0.00596466
4.50131	5.00713	2.82421	1.78176	3.90035	3.22246	2.61951	1.98071		0.0619344	-0.0172374	0.396903	0.0592984	0.217363	-0.0206387	-0.00623898	-0.0302222	0.013107	-0.0217117	-0.000162397	-0.00934592	-0.015753	0.0145207	-0.0308796	-0.0397642	0.00350516
4.53126	5.05272	2.82166	1.85465	3.94169	3.2185	2.62349	2.01283		0.05876	-0.0176752	0.40753	0.0519084	0.229981	-0.0250901	-0.00481051	-0.0318042	0.0127888	-0.0214261	-0.00581284	-0.00480949	-0.00986333	0.0102889	-0.0273478	-0.0396312	0.000285937
4.56791	5.10272	2.82775	1.93835	3.9919	3.2165	2.62106	2.05941		0.0520393	-0.0197402	0.425817	0.0470496	0.242836	-0.0293406	-0.00351685	-0.0338348	0.0130518	-0.0220602	-0.0119661	0.00165957	-0.00329034	0.00561483	-0.0235357	-0.0378787	-0.00319614
4.60769	5.15654	2.84875	2.02843	4.04733	3.21387	2.61489	2.11464		0.0427651	-0.0226575	0.450151	0.0454807	0.254202	-0.0327884	-0.00257186	-0.0365303	0.0140449	-0.0235299	-0.0176108	0.009783	0.00283962	0.000881033	-0.019728	-0.0349846	-0.00655865
4.64858	5.21058	2.89051	2.12017	4.10306	3.20788	2.60813	2.17232		0.032397	-0.0255734	0.477498	0.0476286	0.2623	-0.0350119	-0.00221918	-0.0399083	0.0158511	-0.0255709	-0.0219164	0.0189997	0.00744081	-0.00359657	-0.0162622	-0.0314944	-0.00957997
4.68941	5.25781	2.9561	2.20904	4.15333	3.19573	2.60448	2.22479		0.0224759	-0.0276148	0.503766	0.0537274	0.266135	-0.0358615	-0.00257334	-0.0437264	0.0185761	-0.027833	-0.0244451	0.0282669	0.00971883	-0.0076216	-0.0135917	-0.0279699	-0.0122383
4.72968	5.28945	3.0452	2.29122	4.19223	3.17546	2.60717	2.26477		0.0142973	-0.0280997	0.52467	0.0635888	0.265518	-0.0355319	-0.00363715	-0.047479	0.022292	-0.0299433	-0.0251605	0.0362812	0.00935715	-0.0111264	-0.0121921	-0.0248554	-0.0146442
4.76871	5.29687	3.15379	2.36378	4.2144	3.14617	2.61808	2.28668		0.00860744	-0.0266387	0.536742	0.0765075	0.261111	-0.0345496	-0.00531714	-0.050495	0.0269809	-0.0315902	-0.0243655	0.041773	0.00657317	-0.0141227	-0.0124683	-0.0223926	-0.01695
4.80501	5.27297	3.27405	2.42438	4.21587	3.10809	2.63715	2.28668		0.00542883	-0.0231116	0.538002	0.0915006	0.254459	-0.0336565	-0.00742571	-0.0521396	0.0325018	-0.0326065	-0.0226159	0.0438014	0.00205215	-0.0166696	-0.0146783	-0.0206378	-0.019261
4.83605	5.21455	3.39642	2.47135	4.19471	3.06288	2.66188	2.26495		0.00421416	-0.0177637	0.528531	0.107114	0.247259	-0.0336776	-0.00982368	-0.0519493	0.0385173	-0.0329537	-0.0205175	0.0421472	-0.00324406	-0.0187856	-0.0187573	-0.0194137	-0.0215725
4.85799	5.12287	3.51044	2.50339	4.15155	3.01326	2.68777	2.22472		0.00398847	-0.0110809	0.510421	0.121783	0.241229	-0.035327	-0.0124135	-0.0497977	0.0445372	-0.0327381	-0.018624	0.0373737	-0.00828644	-0.0204264	-0.024302	-0.0184172	-0.0237455
4.86603	5.00353	3.60622	2.51942	4.08965	2.96274	2.70939	2.17118		0.00367015	-0.00368509	0.487166	0.134165	0.237831	-0.0390319	-0.0151371	-0.0459658	0.0500031	-0.0321696	-0.0173708	0.0307113	-0.0121877	-0.0215087	-0.030589	-0.0173402	-0.0255407
4.85478	4.86589	3.676	2.51884	4.01469	2.91543	2.72182	2.11061		0.00248988	0.00371318	0.462834	0.143215	0.237893	-0.0448114	-0.0179688	-0.0410671	0.0544265	-0.0314756	-0.0170455	0.0237356	-0.014378	-0.0219259	-0.0366284	-0.0159517	-0.026691
4.81968	4.7213	3.71412	2.50155	3.93413	2.87544	2.72188	2.04782		4.90717e-05	0.0104996	0.441	0.148683	0.241973	-0.0522631	-0.0208156	-0.0359712	0.0574769	-0.0308778	-0.0178244	0.0179526	-0.0146162	-0.0216594	-0.0413937	-0.0142319	-0.0269857
4.75814	4.58199	3.71798	2.46845	3.85634	2.84658	2.70906	1.98594		-0.00348046	0.0161676	0.424014	0.150959	0.250131	-0.0606242	-0.0235315	-0.0316032	0.0590411	-0.0305086	-0.019766	0.0144787	-0.0130154	-0.020791	-0.0439569	-0.0123656	-0.0263499
4.67042	4.46001	3.68822	2.42178	3.78951	2.83185	2.68565	1.92665		-0.00742226	0.0203292	0.412687	0.150821	0.261925	-0.06893	-0.0259321	-0.0287356	0.0592123	-0.0303727	-0.0227976	0.0138305	-0.00997178	-0.0194899	-0.0436514	-0.0106796	-0.02488
4.56098	4.36635	3.62813	2.36526	3.74063	2.83296	2.65583	1.8707		-0.0109284	0.0227548	0.406367	0.14926	0.276702	-0.0762477	-0.0278404	-0.0278526	0.0581551	-0.0303568	-0.0266705	0.0159583	-0.00601552	-0.0179994	-0.0402319	-0.00954947	-0.0228526
4.43735	4.3105	3.54386	2.30399	3.7145	2.85002	2.62497	1.81978		-0.0130573	0.0232804	0.403492	0.14685	0.293115	-0.0818178	-0.0291649	-0.0290254	0.05608	-0.030231	-0.0309489	0.0203647	-0.00178346	-0.0164987	-0.0338697	-0.00924999	-0.020627
4.31001	4.29945	3.44301	2.24381	3.71315	2.88135	2.59816	1.77682		-0.0131607	0.0218432	0.402092	0.143718	0.309507	-0.0852226	-0.0299167	-0.0319236	0.0531374	-0.0297229	-0.0350373	0.0263112	0.00213364	-0.0150823	-0.0251945	-0.00988517	-0.0185746
4.1914	4.33675	3.33348	2.19036	3.73562	2.92364	2.57908	1.74589		-0.0111029	0.0185118	0.400258	0.139628	0.324149	-0.0864437	-0.0302148	-0.0359225	0.0493731	-0.0285961	-0.0382509	0.0330646	0.00527009	-0.0137451	-0.015235	-0.011368	-0.0169922
4.09342	4.42139	3.22236	2.14799	3.77811	2.97224	2.56966	1.73149		-0.00722825	0.0134715	0.396462	0.134118	0.335205	-0.0857901	-0.0302284	-0.0402441	0.0448265	-0.0267198	-0.0399722	0.0400143	0.0072816	-0.0123657	-0.00527825	-0.0134572	-0.0159801
4.02735	4.54703	3.1146	2.11883	3.83474	3.02191	2.56944	1.73677		-0.0024393	0.00713421	0.389551	0.127081	0.341721	-0.0838372	-0.0301375	-0.0441614	0.0395261	-0.0241237	-0.0397577	0.0467599	0.00804071	-0.0108361	0.00326377	-0.0158645	-0.0155207
4.00132	4.70216	3.01292	2.10226	3.89835	3.06754	2.57609	1.76274		0.00209589	8.07462e-05	0.378851	0.118863	0.343607	-0.0812487	-0.0300799	-0.0471359	0.0336292	-0.0210022	-0.0374597	0.0530926	0.00756868	-0.00907036	0.0090932	-0.0183285	-0.0154558
4.01859	4.87094	2.91794	2.095	3.96144	3.10495	2.58626	1.80759		0.00526675	-0.00701911	0.364129	0.110271	0.34174	-0.0786149	-0.0301057	-0.0488849	0.0275377	-0.0176781	-0.0333004	0.058866	0.00598974	-0.00703489	0.0112466	-0.0206786	-0.015541
4.07745	5.03507	2.82898	2.09182	4.01726	3.13155	2.59606	1.86673		0.00624983	-0.0134565	0.345593	0.102476	0.33832	-0.0763398	-0.0302078	-0.0493991	0.0218968	-0.0145258	-0.0278252	0.0638909	0.00352138	-0.00479234	0.0092771	-0.0228594	-0.0156121
4.16972	5.17642	2.74511	2.08659	4.06026	3.14666	2.60248	1.93412		0.00482707	-0.0187454	0.32393	0.0964617	0.335963	-0.0745909	-0.0302903	-0.0488454	0.0176079	-0.0118911	-0.021853	0.0678545	0.000376521	-0.00240616	0.00338118	-0.0248787	-0.0155122
4.28267	5.27954	2.666	2.07357	4.08671	3.15164	2.60379	2.00309		0.00139289	-0.0226722	0.30017	0.0928598	0.337719	-0.07332	-0.030222	-0.0475012	0.0156578	-0.0100095	-0.0163136	0.070315	-0.00322107	3.47811e-05	-0.00561213	-0.0267806	-0.0152166
4.40159	5.33408	2.5925	2.04855	4.09505	3.1495	2.5995	2.06773		-0.00319346	-0.0253334	0.275624	0.091779	0.346763	-0.0723495	-0.0298985	-0.0456839	0.0168702	-0.00895373	-0.012048	0.0708329	-0.00702745	0.0024272	-0.0163562	-0.0285878	-0.0148691
4.51214	5.33636	2.52672	2.00961	4.08564	3.14434	2.59057	2.12403		-0.00780973	-0.0271967	0.251651	0.0927377	0.36565	-0.0715232	-0.0292431	-0.0436799	0.0216641	-0.00862724	-0.00965327	0.0691562	-0.0107846	0.00468909	-0.0271934	-0.0302529	-0.0146667
4.60427	5.28958	2.47157	1.95751	4.06095	3.14043	2.57833	2.16989		-0.0115028	-0.0288277	0.229551	0.09502	0.396459	-0.0707092	-0.0282999	-0.041774	0.0298348	-0.0087806	-0.00933291	0.065376	-0.0141861	0.006687	-0.0364676	-0.0316751	-0.0149656
4.6734	5.2031	2.43021	1.89557	4.0249	3.14136	2.56436	2.20546		-0.0137019	-0.0308314	0.210404	0.0977627	0.439972	-0.0698684	-0.0272041	-0.0402059	0.0405032	-0.00906753	-0.0108781	0.0600121	-0.0169145	0.00827948	-0.042803	-0.0326884	-0.0161084
4.72052	5.09051	2.40523	1.82908	3.98222	3.14917	2.55044	2.23251		-0.0143279	-0.0337201	0.194876	0.100172	0.495092	-0.0690257	-0.0261328	-0.0391535	0.0522342	-0.00911789	-0.0137536	0.0539473	-0.0186943	0.00933401	-0.0453515	-0.0330996	-0.0182899
4.75133	4.96685	2.3978	1.76456	3.93796	3.16379	2.53823	2.25339		-0.0138395	-0.0376969	0.183249	0.101693	0.558676	-0.068102	-0.0252843	-0.0387327	0.0632997	-0.00859871	-0.0172458	0.0482253	-0.0193547	0.00973044	-0.0439863	-0.0327475	-0.0215419
4.77339	4.84606	2.40786	1.70845	3.89667	3.18293	2.53013	2.27057		-0.012878	-0.0427541	0.175264	0.101977	0.625163	-0.0669837	-0.0247718	-0.0389211	0.0720381	-0.00728927	-0.0206622	0.0437837	-0.0188922	0.00943067	-0.0392421	-0.0315198	-0.0255299
4.79446	4.73851	2.43393	1.66607	3.86226	3.20227	2.52879	2.28558		-0.0121074	-0.0485455	0.170302	0.100992	0.687331	-0.0654136	-0.0246347	-0.0395833	0.0771722	-0.00511834	-0.023478	0.0412211	-0.0174843	0.00845974	-0.0322396	-0.0294073	-0.0296576
4.82097	4.64962	2.47356	1.64088	3.83798	3.21614	2.53661	2.29873		-0.0119981	-0.0543796	0.16765	0.0989875	0.7374	-0.06299	-0.0248775	-0.0404855	0.0780446	-0.00217322	-0.0254163	0.0406419	-0.0154633	0.00689623	-0.0244677	-0.0265175	-0.0332064
4.85709	4.57954	2.52437	1.63356	3.82647	3.21832	2.55546	2.30929		-0.0125655	-0.0593554	0.166654	0.0965164	0.768389	-0.0593596	-0.0255125	-0.0413182	0.0747138	0.00129465	-0.0264434	0.0416245	-0.0132355	0.00485215	-0.0174231	-0.0230424	-0.0354465
4.90534	4.52404	2.58398	1.64261	3.82991	3.20328	2.58508	2.31571		-0.0135326	-0.0623602	0.167128	0.0942665	0.775663	-0.0541634	-0.0266446	-0.0417843	0.0678613	0.00494226	-0.0267027	0.0434035	-0.0111984	0.00243433	-0.0124564	-0.0192746	-0.0359403
4.96636	4.47616	2.65079	1.66441	3.84988	3.16711	2.62321	2.31632		-0.0142458	-0.0623512	0.169315	0.092936	0.757771	-0.0472524	-0.0284621	-0.0416241	0.0586493	0.00837958	-0.0264369	0.045039	-0.00965804	-0.0002552	-0.0104769	-0.0155524	-0.0345877
5.03918	4.42837	2.72412	1.69387	3.88701	3.10845	2.66577	2.30986		-0.0137617	-0.0586213	0.173721	0.0931349	0.716751	-0.0388303	-0.0311863	-0.0406593	0.0484794	0.0112239	-0.0259093	0.0456674	-0.00877133	-0.00311661	-0.0117987	-0.0122192	-0.0316161
5.12135	4.37459	2.80353	1.72579	3.94039	3.02907	2.70713	2.2958		-0.0110886	-0.0509979	0.180928	0.0950611	0.657676	-0.0294042	-0.0349703	-0.0388157	0.0387317	0.0131871	-0.025369	0.0447693	-0.00854781	-0.006019	-0.0162121	-0.00963614	-0.0275329
5.20819	4.31171	2.88918	1.75495	4.00728	2.93359	2.74204	2.27437		-0.00519739	-0.0400872	0.191037	0.0988155	0.58758	-0.0199155	-0.039793	-0.0361351	0.0306062	0.0140559	-0.0250293	0.0421665	-0.00886311	-0.00880272	-0.0229036	-0.00805877	-0.0228784
5.29325	4.2406	2.9809	1.77752	4.08286	2.82906	2.76618	2.2464		0.00463622	-0.0272164	0.203549	0.10431	0.514264	-0.0115208	-0.0454053	-0.0327875	0.0249344	0.0137378	-0.0250575	0.0381031	-0.00951194	-0.0112727	-0.0307132	-0.0076317	-0.0181525
5.36843	4.16612	3.07751	1.79186	4.16047	2.72408	2.7768	2.21296		0.0185822	-0.0142388	0.21735	0.111298	0.445001	-0.00532863	-0.0513269	-0.0290591	0.022112	0.0122742	-0.0255848	0.0331488	-0.0102774	-0.0132091	-0.0383948	-0.00836533	-0.0137543
5.42445	4.09642	3.17702	1.79858	4.2324	2.62732	2.77341	2.17489		0.0361135	-0.00324222	0.230767	0.119854	0.385558	-0.00220853	-0.0569345	-0.025354	0.0221205	0.00978579	-0.0266845	0.0279419	-0.0109732	-0.014431	-0.044747	-0.0100287	-0.0099544
5.4525	4.04156	3.27573	1.80133	4.29065	2.54671	2.75675	2.13282		0.0558317	0.0039731	0.242215	0.1298	0.339649	-0.0024383	-0.0615765	-0.0221244	0.0245421	0.00652495	-0.0283784	0.0231564	-0.0114929	-0.0147973	-0.0490234	-0.0123177	-0.00702359
5.44508	4.01165	3.36895	1.80566	4.32813	2.48821	2.72897	2.08691		0.0756443	0.00622298	0.250442	0.141011	0.308674	-0.00568173	-0.0647	-0.0198263	0.0286972	0.00279803	-0.0306272	0.0192631	-0.0118144	-0.0142625	-0.0509568	-0.0148389	-0.0052218
5.39732	4.01496	3.45185	1.8177	4.3398	2.45511	2.69321	2.03698		0.0930558	0.00319564	0.254821	0.153492	0.291976	-0.0110928	-0.0659703	-0.0188607	0.0337625	-0.00109835	-0.0333085	0.0164349	-0.0119709	-0.012912	-0.050729	-0.0171604	-0.00479985
5.30825	4.05619	3.51975	1.84294	4.32333	2.4479	2.65288	1.98292		0.105567	-0.00439495	0.255684	0.166857	0.287288	-0.0174941	-0.0653213	-0.0194782	0.0388737	-0.00488594	-0.0362335	0.0146323	-0.0120262	-0.0109383	-0.0490156	-0.0190175	-0.00596874
5.18076	4.13571	3.56964	1.88403	4.27964	2.46422	2.61195	1.92489		0.111188	-0.0150984	0.253914	0.181103	0.291414	-0.0237625	-0.0629464	-0.0217695	0.0432601	-0.00843243	-0.039136	0.0135618	-0.012009	-0.00866077	-0.0465193	-0.0201685	-0.0087656
5.02184	4.24927	3.60016	1.94028	4.21279	2.49973	2.57411	1.86379		0.10878	-0.0269366	0.250958	0.196095	0.300932	-0.0290156	-0.0592411	-0.0256101	0.0463118	-0.011721	-0.0417122	0.0128891	-0.0118945	-0.00645605	-0.043896	-0.0205398	-0.0130343
4.84179	4.38851	3.61126	2.00768	4.12935	2.5491	2.54224	1.80148		0.0982729	-0.0377855	0.248582	0.211291	0.312694	-0.0327301	-0.0546837	-0.0306432	0.0476414	-0.0148135	-0.0436864	0.0124164	-0.0116127	-0.0046763	-0.0416402	-0.0202778	-0.0183957
4.65269	4.54237	3.604	2.07929	4.03753	2.60704	2.51815	1.74083		0.0807311	-0.0458647	0.248373	0.226074	0.324295	-0.0347548	-0.0497027	-0.0363283	0.0471298	-0.01784	-0.0448591	0.0121647	-0.0110501	-0.00358682	-0.0397989	-0.0196091	-0.0242744
4.46725	4.69816	3.57913	2.14728	3.94613	2.66914	2.50169	1.68537		0.0580493	-0.0499161	0.251826	0.238825	0.334054	-0.0351515	-0.0446087	-0.041972	0.0449191	-0.0208522	-0.0451756	0.0124845	-0.0101439	-0.00329255	-0.0383721	-0.0190014	-0.0300047
4.29703	4.84339	3.53698	2.20388	3.86362	2.7322	2.49112	1.63877		0.0326707	-0.0495236	0.259859	0.247552	0.341063	-0.0341317	-0.0395347	-0.0468494	0.0413871	-0.0238232	-0.044725	0.0139564	-0.00890143	-0.00373801	-0.037189	-0.0189433	-0.0349004
4.15124	4.96742	3.47761	2.24253	3.79738	2.79414	2.48349	1.60427		0.00717355	-0.0451934	0.272568	0.250474	0.345148	-0.0319781	-0.0344632	-0.0503372	0.0370848	-0.0266521	-0.043698	0.0172098	-0.00741293	-0.00474923	-0.0359248	-0.0197569	-0.0383675
4.03607	5.06223	3.4009	2.25883	3.75342	2.85338	2.47513	1.58386		-0.0162563	-0.0382235	0.289252	0.24618	0.34657	-0.0290312	-0.0293332	-0.0520311	0.0326404	-0.0291549	-0.0423188	0.0227043	-0.00588669	-0.00611742	-0.0344097	-0.021539	-0.0399808
3.95462	5.12356	3.30807	2.25017	3.73586	2.90851	2.46306	1.57819		-0.035882	-0.0304757	0.308166	0.234964	0.346134	-0.0257396	-0.024084	-0.0518415	0.0286575	-0.0311914	-0.0407572	0.0305233	-0.00452029	-0.00765019	-0.0322037	-0.0239091	-0.0395435
3.90738	5.15056	3.20178	2.2161	3.74687	2.95784	2.44541	1.58634		-0.0506873	-0.0239107	0.326932	0.218536	0.344809	-0.0226333	-0.0187566	-0.0500002	0.0256144	-0.0326629	-0.039088	0.0402689	-0.00348734	-0.00921694	-0.0289038	-0.0261496	-0.0371198
3.89306	5.14516	3.08631	2.1583	3.7864	2.99926	2.42188	1.60596		-0.0603994	-0.020109	0.342983	0.199564	0.343399	-0.0203116	-0.0135297	-0.0469966	0.0237797	-0.0335163	-0.0372882	0.0510871	-0.0028952	-0.0107471	-0.0243209	-0.0274227	-0.0330056
3.90964	5.11121	2.96739	2.08011	3.85188	3.03075	2.39411	1.63415		-0.0651601	-0.0197742	0.354008	0.181278	0.342385	-0.0193531	-0.00865471	-0.0434474	0.0231707	-0.0337612	-0.0352786	0.0618427	-0.00268557	-0.0121481	-0.0183557	-0.0270088	-0.0276909
3.9546	5.05333	2.85103	1.98698	3.93847	3.05066	2.36468	1.66747		-0.0657448	-0.0226186	0.358581	0.165877	0.341474	-0.0201964	-0.00446707	-0.039947	0.0235482	-0.0333707	-0.0330045	0.0712981	-0.00275105	-0.0133105	-0.0115797	-0.0246737	-0.0217649
4.02533	4.97634	2.74312	1.88569	4.03917	3.05834	2.3368	1.70291		-0.0632045	-0.0273455	0.356335	0.154322	0.339767	-0.0230513	-0.00128452	-0.0369353	0.0244647	-0.032305	-0.0304886	0.0783438	-0.00289067	-0.014054	-0.00494787	-0.0207457	-0.0158413
4.11899	4.88496	2.64895	1.78375	4.14547	3.05471	2.31369	1.73843		-0.0586734	-0.0319224	0.347962	0.146306	0.336044	-0.0277924	0.000671611	-0.0346124	0.0253574	-0.0305289	-0.0278698	0.0821745	-0.00282792	-0.0141213	0.000456713	-0.0160558	-0.0104977
4.23156	4.78396	2.5728	1.68882	4.24836	3.04217	2.29742	1.77289		-0.0535319	-0.0342222	0.334986	0.140368	0.329094	-0.0339361	0.00126353	-0.0329319	0.0256536	-0.0280209	-0.0254044	0.0823176	-0.00232366	-0.0132769	0.00349092	-0.0117168	-0.00621821
4.35816	4.67817	2.51804	1.60735	4.33925	3.02438	2.28934	1.80668		-0.048858	-0.0323367	0.319299	0.135234	0.318354	-0.0406841	0.000535963	-0.0316475	0.0249097	-0.0248852	-0.0233839	0.0787136	-0.00109202	-0.0113064	0.00370466	-0.00875592	-0.00335658
4.49244	4.57256	2.48669	1.54421	4.41122	3.00541	2.28943	1.84119		-0.0456142	-0.0251752	0.302799	0.130069	0.304069	-0.0470275	-0.00133577	-0.0304062	0.0229026	-0.0213433	-0.0220734	0.0716492	0.00107505	-0.00812875	0.0012404	-0.00786256	-0.00208787
4.6266	4.47209	2.47929	1.50226	4.46	2.98875	2.2962	1.87812		-0.044705	-0.0128188	0.287049	0.124766	0.287315	-0.0519441	-0.00410704	-0.0288677	0.0196818	-0.0177259	-0.0216226	0.0616633	0.00423056	-0.0038803	-0.00330496	-0.00920209	-0.00236432
4.75243	4.38089	2.49434	1.48208	4.48452	2.97611	2.30751	1.91925		-0.0466978	0.00357402	0.273104	0.120097	0.269843	-0.0546037	-0.00745455	-0.0267932	0.0155966	-0.0144545	-0.0219716	0.0495389	0.00827855	0.0011004	-0.00895377	-0.0124066	-0.00386688
4.86154	4.30221	2.52857	1.48253	4.48694	2.96698	2.32001	1.9651		-0.0522456	0.0217125	0.261525	0.116791	0.253463	-0.0545345	-0.0111357	-0.0241409	0.0111928	-0.0119121	-0.0228799	0.0361244	0.0128549	0.00623465	-0.0151388	-0.0167184	-0.00605302
4.94685	4.23785	2.57715	1.50093	4.47206	2.95842	2.33032	2.01481		-0.0617328	0.0387218	0.252407	0.115477	0.239714	-0.0517196	-0.0149713	-0.0210945	0.00713402	-0.010406	-0.023923	0.022305	0.0174286	0.0108202	-0.0217246	-0.0211586	-0.0082191
5.00388	4.18795	2.63412	1.53358	4.44624	2.94569	2.3357	2.06634		-0.0749999	0.051771	0.245513	0.116429	0.229505	-0.0465676	-0.0188196	-0.018035	0.00408393	-0.0101153	-0.0245679	0.00898136	0.0214191	0.0141864	-0.0290041	-0.0247668	-0.00962196
5.03125	4.1516	2.69373	1.57639	4.41589	2.92354	2.3344	2.11622		-0.0913502	0.058548	0.240426	0.119371	0.222826	-0.0397835	-0.0226215	-0.0155163	0.00253786	-0.0110417	-0.0243181	-0.00304739	0.0243121	0.0158246	-0.0377119	-0.026771	-0.00968296
5.03146	4.12681	2.7506	1.6252	4.38638	2.88733	2.32663	2.16108		-0.10907	0.0579195	0.236535	0.124014	0.219085	-0.0321904	-0.0262283	-0.0140867	0.00280562	-0.0130683	-0.0227655	-0.0130063	0.0258284	0.0155448	-0.0482512	-0.0266972	-0.00806354
5.01016	4.11134	2.8008	1.6764	4.36102	2.83443	2.31418	2.1978		-0.125773	0.0500401	0.233152	0.129941	0.217197	-0.0245522	-0.0294551	-0.0141939	0.00491291	-0.0159549	-0.0197191	-0.0202598	0.0259479	0.0134947	-0.0606265	-0.0244333	-0.00478336
4.97481	4.10356	2.84261	1.72735	4.34078	2.76503	2.29971	2.22372		-0.138877	0.0361994	0.22953	0.136733	0.215915	-0.0174469	-0.0321363	-0.01609	0.0085767	-0.0193744	-0.0152651	-0.0244263	0.024875	0.01009	-0.074316	-0.0201709	-0.000246493
4.93327	4.10256	2.87614	1.77646	4.32467	2.68217	2.28614	2.23736		-0.146057	0.0185314	0.224787	0.144024	0.214356	-0.0112146	-0.0341062	-0.0196796	0.013301	-0.0229736	-0.00973084	-0.0254007	0.0229187	0.00588448	-0.0881151	-0.014337	0.00487651
4.89168	4.10883	2.90393	1.82352	4.31032	2.59159	2.27538	2.2373		-0.146096	-0.000650092	0.218197	0.151311	0.211906	-0.00600262	-0.0354474	-0.0246565	0.0183309	-0.0263781	-0.00368639	-0.0235168	0.0203851	0.00137801	-0.10078	-0.0074653	0.00972818
4.85353	4.12385	2.9298	1.86931	4.29493	2.50069	2.26814	2.22263		-0.13904	-0.0192376	0.209214	0.158125	0.208524	-0.0018222	-0.036448	-0.0304892	0.022811	-0.0292611	0.00218544	-0.0194492	0.0174905	-0.00309992	-0.111043	-9.43343e-05	0.0134796
4.81945	4.14918	2.95758	1.91531	4.27612	2.41735	2.26398	2.19325		-0.126114	-0.0356007	0.197628	0.16405	0.204733	0.00136131	-0.0375537	-0.0364929	0.0259241	-0.0313829	0.00722561	-0.0140542	0.0143289	-0.00744205	-0.117815	0.00726688	0.0155376
4.78733	4.18587	2.99029	1.96319	4.25245	2.34877	2.26182	2.14943		-0.109385	-0.0487391	0.183915	0.168928	0.201258	0.00354203	-0.0393681	-0.0420537	0.0269377	-0.0326159	0.0108995	-0.00820247	0.010956	-0.0117458	-0.120487	0.0141809	0.0156742
4.75402	4.23324	3.02848	2.014	4.22345	2.30036	2.26069	2.09316		-0.0909766	-0.0580509	0.168963	0.172852	0.199061	0.00468707	-0.0423335	-0.046554	0.0254558	-0.0329691	0.0129364	-0.00248808	0.00741765	-0.0161615	-0.118637	0.0202129	0.014107
4.71623	4.28877	3.07039	2.06767	4.18939	2.27508	2.26009	2.02739		-0.0726529	-0.0632885	0.154154	0.176164	0.198825	0.00471681	-0.046711	-0.0495712	0.0214124	-0.032562	0.0133526	0.00283817	0.00383936	-0.0207968	-0.112301	0.0249454	0.0114306
4.67147	4.34844	3.11262	2.12268	4.15067	2.27337	2.26009	1.95551		-0.0554986	-0.0644635	0.141188	0.179454	0.200609	0.00355321	-0.0525375	-0.0509881	0.0150548	-0.0315882	0.0124236	0.0078489	0.00048162	-0.0256157	-0.102041	0.0280208	0.00844124
4.61898	4.40747	3.15102	2.17569	4.10704	2.29326	2.2609	1.88103		-0.0398438	-0.0617614	0.131507	0.183228	0.203754	0.00120608	-0.0595484	-0.050934	0.00697544	-0.0302575	0.010627	0.012824	-0.0023152	-0.030348	-0.0889002	0.0291644	0.00590165
4.55895	4.46142	3.18256	2.22209	4.05746	2.33099	2.26242	1.80604		-0.0256263	-0.0556939	0.126361	0.187982	0.206673	-0.00222157	-0.0673914	-0.0499343	-0.00214702	-0.0287575	0.00850668	0.0179983	-0.00416561	-0.0346243	-0.0745789	0.0283315	0.00433695
4.49261	4.50676	3.20585	2.25631	3.99984	2.38154	2.26375	1.73142		-0.0125708	-0.0469989	0.126311	0.193881	0.207198	-0.00647129	-0.0755861	-0.0487063	-0.0115754	-0.0272208	0.00658561	0.0234305	-0.00477021	-0.0380119	-0.0611077	0.0257048	0.00389501
4.4219	4.54104	3.22117	2.27261	3.93132	2.43915	2.26284	1.65719		-0.000488284	-0.0365898	0.13096	0.200493	0.203036	-0.0111383	-0.0835429	-0.0479455	-0.0205817	-0.0257125	0.00529394	0.028909	-0.00406456	-0.0401364	-0.050521	0.0216689	0.00433546
4.34848	4.5625	3.22996	2.26605	3.84912	2.49771	2.25679	1.58298		0.0105244	-0.0254625	0.139184	0.206848	0.192281	-0.0157393	-0.090628	-0.0481703	-0.0285903	-0.0242603	0.00491857	0.0339646	-0.00230936	-0.0408853	-0.0444568	0.0167664	0.00514679
4.27458	4.56948	3.23313	2.23327	3.75089	2.55122	2.24206	1.50938		0.0201928	-0.0144721	0.148852	0.211176	0.173992	-0.0197662	-0.0960917	-0.0494483	-0.0350783	-0.0228626	0.00561107	0.0380091	-0.000115395	-0.0403262	-0.0437047	0.0115238	0.00574352
4.20221	4.55997	3.23025	2.17338	3.63551	2.5942	2.21513	1.43809		0.0280308	-0.00430769	0.157402	0.211301	0.148439	-0.0228043	-0.0992279	-0.051425	-0.0397099	-0.0215336	0.00737337	0.0404402	0.00163877	-0.0388017	-0.0480585	0.00640397	0.00567478
4.13297	4.53145	3.21899	2.08852	3.50356	2.62228	2.17336	1.37176		0.0335116	0.0045602	0.162435	0.205175	0.117091	-0.0246247	-0.09953	-0.0534526	-0.0424262	-0.0203425	0.0100581	0.0407843	0.00200337	-0.0368891	-0.0563134	0.00175569	0.00479548
4.06849	4.48121	3.19486	1.98394	3.35707	2.63285	2.11537	1.31346		0.0362487	0.0118416	0.162042	0.191297	0.082355	-0.0252422	-0.0968581	-0.0548149	-0.0434607	-0.0194167	0.0133686	0.0387857	0.000217958	-0.035188	-0.0665346	-0.00220287	0.00336501
4.00931	4.40706	3.15264	1.86756	3.19937	2.62534	2.04153	1.26529		0.0360148	0.0173147	0.155611	0.169446	0.047001	-0.0249327	-0.0916296	-0.0550178	-0.0434611	-0.0189637	0.0168667	0.0344124	-0.00409049	-0.0343713	-0.0764872	-0.00532773	0.00194293
3.95547	4.30796	3.08703	1.74896	3.03433	2.60128	1.95372	1.22781		0.032878	0.0207797	0.143755	0.14074	0.013665	-0.0241945	-0.0848145	-0.053942	-0.0433577	-0.0192359	0.0200179	0.0278671	-0.0107604	-0.0349553	-0.0840893	-0.00755884	0.00127983
3.90674	4.18475	2.99381	1.6379	2.86542	2.56395	1.8547	1.19942		0.0271496	0.0219761	0.128027	0.107419	-0.0156115	-0.0236646	-0.0778349	-0.0518916	-0.0441851	-0.0204782	0.0222513	0.0195156	-0.019097	-0.0371667	-0.0878732	-0.00891044	0.00210807
3.86232	4.04046	2.87108	1.54266	2.69513	2.51754	1.74733	1.17641		0.0192805	0.020567	0.110568	0.0724345	-0.0397317	-0.0240035	-0.0723268	-0.0494555	-0.0468578	-0.0228763	0.0230615	0.00980871	-0.0280344	-0.0409814	-0.0872631	-0.00949926	0.0048675
3.82159	3.87991	2.71916	1.46872	2.52445	2.46627	1.63373	1.15386		0.00977561	0.016216	0.0931919	0.0385706	-0.0584468	-0.0257863	-0.0697968	-0.0473535	-0.0519174	-0.0265015	0.0220682	-0.000770029	-0.0363471	-0.045958	-0.0826648	-0.00954399	0.00965458
3.78347	3.7092	2.54114	1.41777	2.35298	2.41343	1.51491	1.12636		-0.000941507	0.00867249	0.0771002	0.00799426	-0.0723175	-0.0293966	-0.0713314	-0.0462344	-0.0594332	-0.0312882	0.0190804	-0.0117753	-0.0429188	-0.0514123	-0.0753597	-0.00935038	0.0160879
3.74588	3.53459	2.34258	1.38737	2.17943	2.36058	1.3909	1.08911		-0.0125515	-0.00206705	0.0627539	-0.018054	-0.0824547	-0.0349622	-0.0773398	-0.0465041	-0.068999	-0.0370414	0.0141322	-0.0228066	-0.0469757	-0.0565979	-0.0671675	-0.00928674	0.0233401
3.70537	3.36113	2.13071	1.37147	2.00242	2.30722	1.26131	1.03899		-0.0248211	-0.0155882	0.0499016	-0.0393762	-0.0900968	-0.0423336	-0.0874258	-0.0483329	-0.0798871	-0.0434876	0.00743112	-0.0334961	-0.0482139	-0.0608095	-0.0600394	-0.00968514	0.0303447
3.65658	3.19209	1.91405	1.36146	1.82125	2.25077	1.12617	0.974784		-0.037491	-0.0310591	0.0381944	-0.0563077	-0.096527	-0.0511143	-0.100466	-0.0515751	-0.0912261	-0.0502823	-0.000623668	-0.0435001	-0.0468154	-0.063676	-0.0556023	-0.0108239	0.0358886
3.59274	3.02819	1.70112	1.34774	1.63653	2.18713	0.986605	0.897564		-0.050209	-0.047246	0.0273515	-0.0695146	-0.102712	-0.0607246	-0.114763	-0.0558655	-0.102196	-0.0570565	-0.00952778	-0.0524881	-0.0433767	-0.0651546	-0.0548142	-0.0128497	0.0389104
3.50662	2.86785	1.49941	1.32146	1.45043	2.11165	0.845128	0.810416		-0.062499	-0.0626863	0.0173282	-0.0796688	-0.109153	-0.0704876	-0.128351	-0.0607554	-0.112192	-0.0634439	-0.0187617	-0.0601747	-0.0387372	-0.0654643	-0.0578188	-0.0157214	0.0387247
3.39195	2.70801	1.31476	1.27602	1.26637	2.02008	0.705547	0.717653		-0.073741	-0.0760133	0.00839506	-0.0870968	-0.115965	-0.0797383	-0.139367	-0.0657142	-0.12085	-0.0690347	-0.0278022	-0.0663673	-0.0337722	-0.065004	-0.0639258	-0.0192504	0.0351179
3.24485	2.54498	1.15058	1.20812	1.08854	1.90985	0.572205	0.62424		-0.0833359	-0.0861202	0.000700836	-0.0920848	-0.12273	-0.0878708	-0.146314	-0.0703646	-0.128056	-0.0734969	-0.0362961	-0.0710363	-0.0292483	-0.064087	-0.0719327	-0.0230557	0.0284641
3.06481	2.37578	1.00797	1.11816	0.921203	1.78066	0.449361	0.534762		-0.0907495	-0.0924135	-0.00574642	-0.0947607	-0.128771	-0.0944116	-0.148332	-0.074468	-0.133855	-0.076576	-0.0440569	-0.0743424	-0.0256768	-0.062886	-0.0804008	-0.0266657	0.0196099
2.85514	2.19906	0.885992	1.0099	0.767955	1.63467	0.340423	0.452744		-0.0955887	-0.0949134	-0.0111912	-0.0952257	-0.133374	-0.0990553	-0.145307	-0.0778748	-0.138325	-0.078134	-0.0510528	-0.0766258	-0.0232774	-0.0614282	-0.0879711	-0.0296386	0.00968685
2.62242	2.01552	0.782222	0.889513	0.63128	1.47639	0.247262	0.380296		-0.0977162	-0.0941266	-0.0161974	-0.0938819	-0.135891	-0.101637	-0.137789	-0.0805899	-0.141486	-0.0783045	-0.0574664	-0.0783654	-0.0220332	-0.0596377	-0.0937447	-0.0316215	-9.98611e-05
2.37553	1.82795	0.69353	0.764478	0.512323	1.31157	0.170333	0.317993		-0.0971232	-0.0909889	-0.0212692	-0.0911018	-0.136081	-0.102192	-0.12693	-0.0825248	-0.143264	-0.0773512	-0.0634886	-0.080034	-0.0217444	-0.0575391	-0.0972319	-0.0325225	-0.00872775
2.12427	1.6407	0.61674	0.642209	0.410917	1.14655	0.108561	0.26517		-0.0939829	-0.0865786	-0.026842	-0.0874582	-0.134078	-0.100916	-0.114227	-0.0835635	-0.143519	-0.0757282	-0.0693305	-0.0820102	-0.0221535	-0.0553033	-0.0984954	-0.0324971	-0.0155022
1.87793	1.45878	0.549179	0.528988	0.325884	0.987369	0.0597259	0.220357		-0.0886262	-0.0818416	-0.0331279	-0.0836853	-0.130337	-0.0981231	-0.10127	-0.0836442	-0.142161	-0.0740532	-0.0752011	-0.0844824	-0.0230332	-0.0532674	-0.098109	-0.0318841	-0.0201116
1.6441	1.28686	0.48902	0.429296	0.255426	0.83888	0.0211767	0.18182		-0.0814237	-0.0774474	-0.0399761	-0.080363	-0.12559	-0.0942803	-0.0895916	-0.0827374	-0.139303	-0.0728907	-0.0811871	-0.0873531	-0.0242175	-0.0518913	-0.0968761	-0.0311479	-0.0225949
1.42806	1.12856	0.435294	0.345502	0.19748	0.704837	-0.00998969	0.147942		-0.0729232	-0.073602	-0.0470698	-0.0781795	-0.120531	-0.0898642	-0.0803633	-0.0811219	-0.135335	-0.0728483	-0.0874105	-0.0903176	-0.0256352	-0.0515699	-0.0959015	-0.030653	-0.0232281
1.23256	0.985918	0.387755	0.278004	0.150097	0.587415	-0.0362251	0.117607		-0.0637401	-0.0701042	-0.0538736	-0.0775775	-0.115741	-0.0853622	-0.0743171	-0.0792855	-0.130958	-0.0743551	-0.0939229	-0.0928795	-0.0272811	-0.0525554	-0.0962258	-0.0306091	-0.0224132
1.05818	0.85931	0.346575	0.225645	0.11158	0.487106	-0.05922	0.0903605		-0.0545151	-0.0665123	-0.0597615	-0.0785984	-0.111623	-0.0812355	-0.0717016	-0.0777859	-0.127086	-0.07751	-0.100643	-0.0944465	-0.0291776	-0.0548665	-0.0985674	-0.031042	-0.0205825
0.904099	0.747846	0.311898	0.186285	0.080501	0.403084	-0.0799868	0.066354		-0.0459697	-0.0623219	-0.064178	-0.0809978	-0.10831	-0.0778109	-0.0721906	-0.0771449	-0.124624	-0.0821204	-0.107393	-0.0945025	-0.0313659	-0.0582589	-0.10327	-0.0317747	-0.0181449
0.768716	0.649829	0.28367	0.157247	0.0556609	0.33293	-0.0986451	0.0462453		-0.0387007	-0.0572423	-0.0666767	-0.0839431	-0.105858	-0.07535	-0.0751354	-0.0774889	-0.124274	-0.0874998	-0.113736	-0.0926333	-0.0338497	-0.0623103	-0.109952	-0.0326003	-0.0154882
0.650416	0.563425	0.261368	0.135842	0.0359729	0.27341	-0.114847	0.030851		-0.0332356	-0.0513094	-0.067092	-0.0863366	-0.104221	-0.0739623	-0.0796322	-0.0785573	-0.126313	-0.0926755	-0.119106	-0.0886681	-0.0365885	-0.0664612	-0.117681	-0.0333075	-0.0129709
0.547881	0.487109	0.243933	0.119678	0.0204388	0.221165	-0.128114	0.0208153		-0.0300312	-0.0448853	-0.0655825	-0.0871112	-0.103265	-0.0735627	-0.0846576	-0.0797808	-0.130478	-0.0966354	-0.122954	-0.0827387	-0.0395064	-0.070122	-0.125205	-0.033725	-0.0109301
0.460063	0.419898	0.22997	0.106747	0.0081745	0.173227	-0.138013	0.0163173		-0.029383	-0.0385854	-0.0626427	-0.0853898	-0.102841	-0.0739181	-0.0893516	-0.0804272	-0.135998	-0.098504	-0.124871	-0.0752323	-0.0424611	-0.0727564	-0.131113	-0.0337754	-0.00967456
0.386058	0.361263	0.217762	0.0956333	-0.00150062	0.127964	-0.144537	0.0169106		-0.031542	-0.0330344	-0.059015	-0.0809917	-0.102653	-0.0745725	-0.092955	-0.0799868	-0.141721	-0.0979363	-0.124819	-0.0668128	-0.045337	-0.0739499	-0.134385	-0.0333733	-0.00943919
0.324787	0.310936	0.205622	0.0853855	-0.00902298	0.0850704	-0.148052	0.0215283		-0.0365889	-0.0287285	-0.0555554	-0.074385	-0.102374	-0.0749661	-0.0950093	-0.0782857	-0.146342	-0.0951249	-0.123124	-0.0582694	-0.0480505	-0.0734795	-0.134497	-0.032468	-0.010373
0.274818	0.268626	0.192172	0.0754339	-0.0145936	0.0453544	-0.149167	0.0286303		-0.0443419	-0.0259342	-0.0530949	-0.0665397	-0.101748	-0.074563	-0.0954552	-0.0755504	-0.148677	-0.0906966	-0.12039	-0.0503646	-0.0505603	-0.0713219	-0.13147	-0.0310546	-0.0125061
0.234369	0.233676	0.17645	0.0656029	-0.0182399	0.0102911	-0.148601	0.0365149		-0.0543305	-0.0246277	-0.0522387	-0.0587482	-0.100679	-0.0729433	-0.09455	-0.0723621	-0.147898	-0.0855469	-0.117322	-0.0437201	-0.0529435	-0.0676705	-0.125913	-0.0291732	-0.0157331
0.201514	0.205117	0.158161	0.0558756	-0.0200181	-0.018831	-0.146905	0.0435591		-0.0656747	-0.0246497	-0.0533405	-0.0520747	-0.0993958	-0.0699793	-0.0929475	-0.0693598	-0.143702	-0.0804097	-0.114496	-0.0386589	-0.0552773	-0.0628656	-0.118616	-0.0270026	-0.019834
0.174393	0.181564	0.137569	0.0464126	-0.0200908	-0.0413097	-0.144394	0.048541		-0.0772025	-0.025742	-0.0564003	-0.0471922	-0.0984208	-0.0658301	-0.0914343	-0.0671028	-0.136385	-0.0757049	-0.112236	-0.0351938	-0.0576692	-0.0573533	-0.110463	-0.0248175	-0.0244831
0.151467	0.161355	0.115342	0.037501	-0.0188129	-0.0573016	-0.141189	0.0508477		-0.0876231	-0.0276286	-0.0610385	-0.0442893	-0.0984924	-0.0608806	-0.0906466	-0.0658975	-0.126773	-0.0714549	-0.110545	-0.0330742	-0.060252	-0.0516478	-0.102298	-0.0229515	-0.0292977
0.131699	0.142878	0.0923984	0.0294018	-0.0167739	-0.0677776	-0.137319	0.0505132		-0.0957356	-0.0301138	-0.0666102	-0.0430708	-0.100357	-0.0556333	-0.0908234	-0.065689	-0.116069	-0.067293	-0.10921	-0.0318746	-0.0630865	-0.0462457	-0.094737	-0.0217419	-0.0338911
0.114457	0.124635	0.0695974	0.022415	-0.0146376	-0.074114	-0.132961	0.0481888		-0.100723	-0.0329858	-0.0721965	-0.0430899	-0.104661	-0.0505213	-0.0916004	-0.0661852	-0.105617	-0.062787	-0.107897	-0.0311546	-0.0662635	-0.041649	-0.0883599	-0.0214075	-0.0379221
0.0995252	0.105621	0.0476468	0.0167608	-0.0130764	-0.0777733	-0.128526	0.044914		-0.102276	-0.0360768	-0.0768182	-0.043845	-0.111817	-0.0458239	-0.0920784	-0.0668844	-0.0966494	-0.0575658	-0.106304	-0.030555	-0.0698008	-0.0382892	-0.0835786	-0.0220198	-0.0411404
0.0869197	0.0855007	0.0270759	0.0125088	-0.0126222	-0.0799144	-0.124645	0.0418217		-0.100626	-0.0392534	-0.0796419	-0.0449072	-0.121948	-0.0416265	-0.0910704	-0.0672201	-0.0900972	-0.0514806	-0.104296	-0.0298603	-0.0735745	-0.0364599	-0.0805887	-0.0234798	-0.0434005
0.076653	0.0646075	0.00824117	0.00963373	-0.0134906	-0.0811642	-0.12208	0.0398347		-0.0964756	-0.0423767	-0.0800999	-0.0459722	-0.13504	-0.0378562	-0.0875454	-0.0667325	-0.0864246	-0.0447354	-0.101907	-0.0290169	-0.0773366	-0.0363064	-0.079404	-0.025535	-0.0446608
0.0686913	0.043965	-0.00850363	0.00789911	-0.0156169	-0.0816764	-0.121424	0.0394499		-0.0907536	-0.0453836	-0.0781356	-0.0467836	-0.150816	-0.0343933	-0.0809721	-0.0650843	-0.0856389	-0.0377127	-0.0993548	-0.0280656	-0.0805949	-0.0377146	-0.0796223	-0.0278711	-0.044957
0.0627676	0.0249966	-0.0227732	0.00697028	-0.0185948	-0.081173	-0.122951	0.0406216		-0.0844316	-0.048225	-0.0741755	-0.0471928	-0.168864	-0.0311474	-0.0716022	-0.0621795	-0.0873046	-0.0309769	-0.0969418	-0.0271032	-0.0827323	-0.0403606	-0.0805642	-0.0301694	-0.0443821
0.0583825	0.00920262	-0.0341548	0.00653587	-0.0217545	-0.0792048	-0.126475	0.0427989		-0.0783264	-0.0508551	-0.0690303	-0.0471772	-0.18869	-0.0281327	-0.0605385	-0.0581572	-0.090633	-0.0251592	-0.0948938	-0.0262317	-0.0831488	-0.043782	-0.081396	-0.0321865	-0.0430721
0.0549142	-0.00216812	-0.0422311	0.00635086	-0.0243477	-0.0754318	-0.131287	0.0451235		-0.0729461	-0.053219	-0.063774	-0.0469557	-0.209534	-0.0254854	-0.0494548	-0.0533089	-0.0946592	-0.0207935	-0.0932745	-0.0255136	-0.0813898	-0.0474398	-0.0812374	-0.0338175	-0.0411956
0.0516734	-0.00841549	-0.0468044	0.00642682	-0.0256347	-0.0697497	-0.136382	0.0465974		-0.0685205	-0.0552399	-0.0593988	-0.0470114	-0.230601	-0.0234207	-0.0403191	-0.0480681	-0.0983069	-0.018362	-0.0918701	-0.0250113	-0.0773786	-0.0508988	-0.0795387	-0.0350889	-0.038965
0.0480921	-0.00952711	-0.04795	0.00697224	-0.0250906	-0.0624649	-0.140562	0.0463502		-0.0649919	-0.0568642	-0.0566682	-0.0480712	-0.250897	-0.0221923	-0.0349035	-0.042876	-0.100585	-0.0181435	-0.0902241	-0.0247742	-0.0714408	-0.0538631	-0.0761289	-0.0361587	-0.0366262
0.0438229	-0.00617672	-0.0460702	0.00827567	-0.0225284	-0.0542405	-0.142656	0.0438294		-0.0621095	-0.0580984	-0.0559962	-0.0510466	-0.26914	-0.0220125	-0.0343222	-0.0381067	-0.100734	-0.0201721	-0.0877779	-0.0248564	-0.0642562	-0.0561932	-0.0712577	-0.0372628	-0.0344477
0.0387749	0.00044406	-0.0419339	0.0105896	-0.0181195	-0.0459281	-0.141779	0.0388544		-0.0595768	-0.0590897	-0.0573456	-0.0567709	-0.283952	-0.02299	-0.0388326	-0.0340485	-0.0982866	-0.0242618	-0.0840243	-0.0253488	-0.0567424	-0.0579013	-0.0656044	-0.0386346	-0.0327011
0.0330733	0.00882193	-0.0364637	0.0138706	-0.0124025	-0.0384116	-0.13736	0.0316794		-0.0570822	-0.0600876	-0.0604069	-0.0659101	-0.29368	-0.0251113	-0.0476296	-0.0308298	-0.0932272	-0.0299341	-0.0787605	-0.0263254	-0.04979	-0.0590321	-0.0599575	-0.0404552	-0.0316257
0.0269837	0.0174086	-0.0306822	0.0177493	-0.00614508	-0.0323716	-0.129308	0.0228896		-0.0544265	-0.0614374	-0.0646273	-0.0787189	-0.296751	-0.0282211	-0.0590224	-0.0284512	-0.0859356	-0.0365386	-0.072187	-0.0278573	-0.0441158	-0.0596405	-0.0551196	-0.0427834	-0.0314082
0.0208118	0.024866	-0.0255831	0.0215741	-0.000171825	-0.0281801	-0.118025	0.013258		-0.0515599	-0.0635254	-0.0693098	-0.0948417	-0.292058	-0.0320593	-0.0708199	-0.0268087	-0.0771061	-0.0433457	-0.0649016	-0.0299884	-0.0401413	-0.0597632	-0.0517439	-0.0455311	-0.0321606
0.0147936	0.0301994	-0.0219562	0.0245287	0.00480964	-0.0258844	-0.104302	0.00363635		-0.0485493	-0.0666256	-0.0737743	-0.113367	-0.279172	-0.0363265	-0.080689	-0.0256889	-0.0676746	-0.0496333	-0.0578283	-0.0326835	-0.0379294	-0.0594078	-0.0501388	-0.0484786	-0.0339106
0.00909277	0.0328882	-0.0204335	0.0259122	0.00835323	-0.0252929	-0.0892878	-0.00522767		-0.0455875	-0.0708896	-0.0773121	-0.132704	-0.25883	-0.0407079	-0.0868118	-0.0248545	-0.0585664	-0.0548408	-0.0519206	-0.0358543	-0.0373074	-0.0586166	-0.050393	-0.0513043	-0.0365982
0.00376321	0.0328692	-0.0213537	0.0252762	0.0103424	-0.0260725	-0.0742572	-0.0127637		-0.0428923	-0.0762278	-0.079339	-0.150867	-0.232816	-0.0449294	-0.0881946	-0.0240597	-0.0506073	-0.0586079	-0.0479912	-0.0393195	-0.0379181	-0.0574616	-0.0522983	-0.0536519	-0.0400759
-0.0012233	0.0304576	-0.0247217	0.022529	0.0109687	-0.0278417	-0.060425	-0.0186025		-0.0406355	-0.0822543	-0.079484	-0.165864	-0.203656	-0.0487701	-0.084797	-0.0230788	-0.044431	-0.0608056	-0.0465466	-0.0428039	-0.0393313	-0.0560506	-0.0554002	-0.0551975	-0.0441198
-0.00589323	0.0262811	-0.0302669	0.0179586	0.0106286	-0.0302436	-0.048784	-0.0226024		-0.0388953	-0.0883552	-0.0776109	-0.17595	-0.174215	-0.0520191	-0.0776269	-0.0217744	-0.0403726	-0.0615348	-0.0476427	-0.0459823	-0.0411752	-0.0545061	-0.05916	-0.0557029	-0.0484388
-0.0102725	0.0210826	-0.0373395	0.0120753	0.00979294	-0.0329041	-0.0399528	-0.0247593		-0.0376277	-0.0937072	-0.0739523	-0.180266	-0.146928	-0.0545235	-0.0682113	-0.02007	-0.0385671	-0.0610454	-0.0510088	-0.0484713	-0.0431023	-0.052928	-0.0628999	-0.0550592	-0.0527
-0.0143023	0.0156141	-0.045054	0.0055271	0.00886181	-0.0354619	-0.0341462	-0.0251893		-0.0366962	-0.0974736	-0.069016	-0.17894	-0.123469	-0.0561645	-0.0583725	-0.0179923	-0.0389197	-0.0596827	-0.0560482	-0.0499026	-0.0448645	-0.0513835	-0.0659992	-0.0533005	-0.0565535
-0.0178152	0.0105467	-0.0524131	-0.00103813	0.00805934	-0.0375612	-0.0311942	-0.0241219		-0.0359237	-0.0990211	-0.0634803	-0.173054	-0.104573	-0.0568733	-0.049925	-0.01569	-0.0411295	-0.0578121	-0.0619411	-0.0499843	-0.0463057	-0.049891	-0.068011	-0.0505917	-0.0596593
-0.0205589	0.00634105	-0.0583776	-0.0070921	0.00739675	-0.0388389	-0.0306455	-0.0218569		-0.0351683	-0.0980948	-0.0580625	-0.164601	-0.0900353	-0.0567228	-0.0442148	-0.013397	-0.0447847	-0.0557406	-0.0678117	-0.048532	-0.0472918	-0.0484619	-0.0686904	-0.047205	-0.0617225
-0.0222346	0.00330189	-0.0621646	-0.0122215	0.00669318	-0.0390146	-0.0318276	-0.0188408		-0.0343641	-0.0949748	-0.053318	-0.155765	-0.0792017	-0.0558656	-0.04229	-0.0114511	-0.0493007	-0.0537009	-0.0727563	-0.0455521	-0.0477785	-0.0470679	-0.0681395	-0.0434593	-0.0625229
-0.0225959	0.00152928	-0.0633017	-0.016188	0.00564692	-0.0378851	-0.0339607	-0.0156096		-0.0335596	-0.0904577	-0.0495701	-0.148673	-0.0711965	-0.0545756	-0.0446024	-0.0102101	-0.0540402	-0.0518179	-0.076037	-0.0412387	-0.0477352	-0.0456684	-0.0667049	-0.0396691	-0.0619477
-0.0215445	0.000904538	-0.0616889	-0.0189049	0.00394159	-0.0353656	-0.0362474	-0.0127175		-0.0329116	-0.0857114	-0.0468727	-0.1451	-0.0652036	-0.0532321	-0.050894	-0.00995876	-0.0584071	-0.0501155	-0.0772031	-0.0359542	-0.0471292	-0.0442381	-0.064863	-0.036098	-0.0600191
-0.0192311	0.00118089	-0.0576971	-0.0203954	0.00134665	-0.0315278	-0.0378743	-0.0106989		-0.0326374	-0.0820283	-0.0450602	-0.146056	-0.0607113	-0.0521847	-0.060346	-0.010841	-0.061886	-0.0485546	-0.0761666	-0.030211	-0.045969	-0.0426995	-0.0630985	-0.0329035	-0.0569069
-0.0160358	0.00189703	-0.0519442	-0.0207859	-0.00219946	-0.0265863	-0.0381589	-0.00985891		-0.0329465	-0.0805286	-0.043828	-0.152104	-0.0573013	-0.0517879	-0.0713304	-0.0127586	-0.0642209	-0.0470502	-0.0732592	-0.0245677	-0.0442421	-0.0410757	-0.0617095	-0.0301591	-0.0529196
-0.0125431	0.00251086	-0.0452755	-0.0202371	-0.0065349	-0.0209231	-0.0365593	-0.0102562		-0.0339566	-0.081925	-0.0428166	-0.163163	-0.054723	-0.0522626	-0.081826	-0.0153859	-0.065391	-0.0455297	-0.0691353	-0.0195825	-0.0419835	-0.0394622	-0.0607648	-0.0278523	-0.0484715
-0.00944284	0.00252879	-0.0386573	-0.0189246	-0.0112781	-0.0150604	-0.0327123	-0.0116968		-0.0356256	-0.0863805	-0.0416976	-0.178496	-0.0528018	-0.0536011	-0.0898232	-0.0182336	-0.0655727	-0.0439744	-0.0646332	-0.0157564	-0.03931	-0.0380231	-0.0601112	-0.0259108	-0.0440257
-0.00733359	0.00154901	-0.0329547	-0.0170182	-0.0158615	-0.00962563	-0.0265546	-0.0137132		-0.0376944	-0.0934949	-0.0401899	-0.196941	-0.051269	-0.0556066	-0.0936745	-0.0207477	-0.0651049	-0.0424371	-0.0605575	-0.0134663	-0.0364099	-0.0371183	-0.0594497	-0.0242699	-0.0400215
-0.00666973	-0.000477612	-0.0289875	-0.0146899	-0.0196324	-0.00527003	-0.0182574	-0.0157978		-0.0397544	-0.102442	-0.03811	-0.216703	-0.0499744	-0.0577707	-0.0926768	-0.0224752	-0.0643011	-0.0410606	-0.0575256	-0.0129611	-0.0335886	-0.0370678	-0.0584793	-0.022871	-0.0368036
-0.007616	-0.0032829	-0.0273295	-0.01213	-0.0219595	-0.00258301	-0.00830021	-0.0174435		-0.0413009	-0.112137	-0.0353646	-0.235785	-0.0487455	-0.0594166	-0.0871054	-0.0231557	-0.0634161	-0.0400468	-0.0558352	-0.0143119	-0.0312048	-0.0382033	-0.0569923	-0.0217182	-0.0345661
-0.00999292	-0.00634699	-0.0281915	-0.00954945	-0.0223374	-0.00201108	0.00251547	-0.0182266		-0.0418416	-0.121458	-0.0319293	-0.252372	-0.047406	-0.0598682	-0.0780992	-0.0227771	-0.0626112	-0.0396129	-0.0554092	-0.0173856	-0.0295997	-0.0408483	-0.0549464	-0.020906	-0.0333217
-0.0133637	-0.0089331	-0.0314413	-0.00720032	-0.0205011	-0.00375874	0.0131676	-0.0179488		-0.0410811	-0.129452	-0.0278703	-0.265138	-0.0458995	-0.0585445	-0.0673343	-0.0215815	-0.0619238	-0.0399399	-0.055888	-0.0218471	-0.0290376	-0.0451171	-0.0524701	-0.0206012	-0.0329059
-0.0170404	-0.0104343	-0.0364562	-0.00533118	-0.0164466	-0.00778199	0.0224408	-0.0164967		-0.038908	-0.135417	-0.0233214	-0.273751	-0.0440923	-0.055275	-0.0565184	-0.0199614	-0.0613762	-0.0411109	-0.0566928	-0.0271531	-0.0296095	-0.0511136	-0.0498004	-0.0210492	-0.0330171
-0.0202729	-0.0104337	-0.0422994	-0.0041845	-0.0104652	-0.013757	0.0291385	-0.0139206		-0.035489	-0.138994	-0.0185134	-0.278808	-0.0419165	-0.0503175	-0.0470731	-0.018384	-0.0609661	-0.0430784	-0.057214	-0.0326227	-0.0312228	-0.0587442	-0.0472192	-0.0225011	-0.0332766
-0.0224282	-0.00877418	-0.0479238	-0.00398433	-0.00312672	-0.0210959	0.0323155	-0.0104327		-0.031264	-0.140152	-0.0138133	-0.281611	-0.039393	-0.0443181	-0.0399024	-0.0172873	-0.0606771	-0.0456552	-0.0569953	-0.0375306	-0.0336286	-0.0676092	-0.0449643	-0.0251358	-0.0333039
-0.0230966	-0.00566394	-0.0523492	-0.00489592	0.00480684	-0.0290318	0.0314615	-0.00629274		-0.0267803	-0.139105	-0.00972827	-0.283775	-0.0365502	-0.0382714	-0.0354178	-0.0169792	-0.0605029	-0.0485294	-0.055827	-0.041214	-0.03647	-0.0770902	-0.0431641	-0.028988	-0.0327927
-0.0222357	-0.00143057	-0.054991	-0.00704267	0.0124337	-0.0366641	0.0266956	-0.00195334		-0.0227412	-0.136253	-0.00689244	-0.286584	-0.033592	-0.0331822	-0.0336424	-0.0176239	-0.0603512	-0.0513208	-0.0538564	-0.0432069	-0.0394091	-0.0861214	-0.0418292	-0.0338948	-0.0315624
-0.0201346	0.00345864	-0.0557131	-0.0104549	0.018859	-0.043099	0.0187558	0.00208456		-0.0198137	-0.132055	-0.00598274	-0.290672	-0.0307727	-0.0299664	-0.0343799	-0.0192001	-0.0600743	-0.0536409	-0.0515286	-0.0433109	-0.0421918	-0.0934413	-0.0408457	-0.0395023	-0.0295958
-0.0173041	0.00844941	-0.0548022	-0.0150296	0.0233353	-0.0475849	0.00886091	0.00536883		-0.0184946	-0.126962	-0.00757777	-0.295822	-0.0283351	-0.0293433	-0.0374126	-0.0215177	-0.059484	-0.0551614	-0.0494468	-0.0416284	-0.0446998	-0.0978682	-0.0400251	-0.0453186	-0.027041
-0.0143336	0.0130387	-0.0528656	-0.0205121	0.0253683	-0.0496086	-0.00150236	0.00748685		-0.0191333	-0.121354	-0.0119949	-0.300991	-0.02652	-0.0317194	-0.0425293	-0.0242724	-0.0583571	-0.0556757	-0.0482235	-0.0385506	-0.0469842	-0.0984884	-0.0391704	-0.0508178	-0.0241788
-0.0117018	0.0166351	-0.0505366	-0.0264637	0.0248371	-0.0490133	-0.0109543	0.00833478		-0.02172	-0.115592	-0.0191557	-0.304806	-0.0253999	-0.0373054	-0.0495772	-0.0270805	-0.0565783	-0.055141	-0.0482501	-0.0346508	-0.0491803	-0.0951283	-0.0381213	-0.0555343	-0.0213802
-0.00968073	0.0187156	-0.0483311	-0.0323097	0.0219949	-0.0459985	-0.0184504	0.00805083		-0.0259918	-0.110053	-0.0285238	-0.305915	-0.0249408	-0.0460423	-0.0583814	-0.0295731	-0.0541573	-0.0536998	-0.0495966	-0.0305892	-0.0514736	-0.0883486	-0.0368104	-0.0591522	-0.0190351
-0.00831572	0.0189248	-0.0465264	-0.0374134	0.0174142	-0.0410656	-0.023438	0.00695826		-0.0315405	-0.105171	-0.0391431	-0.303439	-0.0250502	-0.0575771	-0.0685843	-0.0314658	-0.0512665	-0.0516672	-0.0519946	-0.0269904	-0.0540311	-0.0793208	-0.0352694	-0.0615533	-0.0174831
-0.00748602	0.0171038	-0.0451068	-0.0411745	0.0118912	-0.0349345	-0.0259655	0.00558009		-0.0378234	-0.101537	-0.0497793	-0.29747	-0.0256063	-0.0712558	-0.079592	-0.0326141	-0.048289	-0.0495029	-0.0548693	-0.0243163	-0.0569117	-0.0696342	-0.0336122	-0.0628025	-0.0169645
-0.00702251	0.0135025	-0.0438972	-0.0431473	0.00626738	-0.0283716	-0.0263886	0.00430761		-0.044441	-0.0997481	-0.0591354	-0.288787	-0.0265837	-0.0860864	-0.0904682	-0.0330491	-0.0457074	-0.0477153	-0.0575563	-0.0228266	-0.0600827	-0.0607345	-0.0319877	-0.0631	-0.0175602
-0.00680344	0.00868658	-0.0426161	-0.0431111	0.0013037	-0.0220847	-0.0252467	0.0034032		-0.0511019	-0.100386	-0.066069	-0.278876	-0.0280301	-0.100872	-0.100022	-0.0329652	-0.0440908	-0.0467766	-0.059426	-0.0225267	-0.0633731	-0.0537018	-0.0305312	-0.0627022	-0.0191813
-0.00682053	0.0034254	-0.0409843	-0.0411052	-0.00242865	-0.0166379	-0.0230435	0.00297654		-0.0575731	-0.103909	-0.0697896	-0.269584	-0.0300221	-0.114381	-0.107038	-0.032684	-0.0440228	-0.0470304	-0.0600086	-0.0231828	-0.0664824	-0.0490753	-0.0293328	-0.0618317	-0.0215798
-0.00717703	-0.00143919	-0.0388251	-0.0374214	-0.00463017	-0.0123857	-0.0198968	0.00288408		-0.0636936	-0.110425	-0.0699895	-0.26234	-0.0325935	-0.125607	-0.110493	-0.0325852	-0.0459846	-0.0485795	-0.0591256	-0.024394	-0.0690376	-0.0467624	-0.0284029	-0.0606052	-0.0243643
-0.00802742	-0.00529009	-0.0360524	-0.0325187	-0.00524049	-0.00953267	-0.0157819	0.00301232		-0.0691227	-0.119723	-0.0668413	-0.258352	-0.0356429	-0.133933	-0.109917	-0.0330418	-0.0503349	-0.0512951	-0.0567848	-0.0256536	-0.0706158	-0.0463452	-0.0277223	-0.0590252	-0.0270971
-0.00951671	-0.00781236	-0.0327338	-0.0269495	-0.00442746	-0.00814542	-0.0104336	0.00322225		-0.073403	-0.13112	-0.0609573	-0.258089	-0.038925	-0.139242	-0.105508	-0.0343453	-0.057195	-0.0547998	-0.0532025	-0.0264691	-0.0708501	-0.0471609	-0.0272485	-0.056987	-0.0293576
-0.0117016	-0.00903733	-0.0290809	-0.0212674	-0.00252918	-0.0081997	-0.00347512	0.00335294		-0.0760525	-0.143424	-0.0532529	-0.261196	-0.042089	-0.141923	-0.09809	-0.0366456	-0.066384	-0.0585164	-0.0487491	-0.0264626	-0.0695186	-0.0484736	-0.0269409	-0.0543398	-0.0308175
-0.0145052	-0.00931374	-0.0254227	-0.0159224	4.35708e-05	-0.00965274	0.00513472	0.00332927		-0.0766182	-0.155082	-0.0447572	-0.267087	-0.0447877	-0.142656	-0.0889975	-0.0399275	-0.0774016	-0.0618016	-0.0438132	-0.0254404	-0.0666135	-0.0496562	-0.0268139	-0.0509907	-0.0313377
-0.0177279	-0.0091056	-0.0221954	-0.0112793	0.00282322	-0.0124173	0.0153101	0.0029142		-0.0750296	-0.164249	-0.0364775	-0.274497	-0.046791	-0.142296	-0.0796242	-0.0439909	-0.0894279	-0.0640071	-0.038874	-0.0234344	-0.062386	-0.0501064	-0.0268756	-0.0469361	-0.0309601
-0.0210586	-0.00889268	-0.0198585	-0.00758284	0.00537636	-0.0164085	0.0264808	0.001834		-0.0716102	-0.169131	-0.0292295	-0.282175	-0.0480677	-0.141597	-0.0711957	-0.0484857	-0.101425	-0.0646354	-0.0343666	-0.0206809	-0.0573174	-0.0493875	-0.0271487	-0.0423295	-0.0299344
-0.0241415	-0.00904442	-0.0188337	-0.00497789	0.00735658	-0.0215476	0.0374784	-0.000143478		-0.0670554	-0.168338	-0.0235505	-0.289295	-0.048821	-0.140978	-0.0645638	-0.0529687	-0.112275	-0.0634585	-0.0306134	-0.0175597	-0.0520463	-0.047262	-0.0276549	-0.0374859	-0.0286933
-0.0266513	-0.0097303	-0.0194275	-0.00360498	0.00850904	-0.0277332	0.0468395	-0.00321904		-0.0624087	-0.161191	-0.0196813	-0.29523	-0.0494347	-0.140481	-0.0600274	-0.0569604	-0.120968	-0.0605535	-0.0278418	-0.0145023	-0.0472443	-0.0436925	-0.0283589	-0.0328047	-0.0277618
-0.0283362	-0.0109616	-0.0217737	-0.00352183	0.00874268	-0.0348508	0.0525513	-0.00726642		-0.0586371	-0.147956	-0.0175871	-0.300293	-0.0503459	-0.139662	-0.057559	-0.0600439	-0.126715	-0.0563574	-0.0260379	-0.0118992	-0.0435029	-0.0389517	-0.0292051	-0.028758	-0.0277026
-0.0290708	-0.0125773	-0.0258011	-0.00476099	0.00809234	-0.0427088	0.0525879	-0.0119205		-0.0565276	-0.129845	-0.0170487	-0.305172	-0.0519062	-0.13777	-0.056803	-0.0619175	-0.129063	-0.0515708	-0.0250381	-0.010018	-0.0412228	-0.0335204	-0.0300709	-0.0257826	-0.0289842
-0.0288556	-0.0142987	-0.0312126	-0.0073244	0.00668733	-0.0509943	0.0453868	-0.0166612		-0.0565438	-0.108807	-0.0177573	-0.310401	-0.0542267	-0.134003	-0.0571915	-0.0624312	-0.127936	-0.0470124	-0.0246045	-0.00895474	-0.0405452	-0.0280151	-0.0307581	-0.0241995	-0.031865
-0.0277802	-0.0158034	-0.0375127	-0.0110708	0.00474139	-0.0592397	0.0300321	-0.020871		-0.0586443	-0.0871444	-0.0194181	-0.316204	-0.0570643	-0.127735	-0.05815	-0.061624	-0.123542	-0.0434679	-0.0244719	-0.00862776	-0.0413531	-0.0230688	-0.0310158	-0.0242044	-0.0363161
-0.0260013	-0.0167333	-0.0440456	-0.0158217	0.002456	-0.0668266	0.00696734	-0.0241742		-0.0625459	-0.0670783	-0.0217788	-0.321588	-0.0598521	-0.11882	-0.0589932	-0.0596614	-0.116399	-0.0414809	-0.0245215	-0.00881729	-0.0432979	-0.0191853	-0.0305759	-0.0257862	-0.0419826
-0.0236947	-0.0167772	-0.0500843	-0.0212739	1.88144e-05	-0.0730432	-0.0221618	-0.0264453		-0.067677	-0.0503435	-0.0246602	-0.324667	-0.0617638	-0.107657	-0.0591312	-0.0568172	-0.10721	-0.0412593	-0.0247717	-0.00923047	-0.0458868	-0.0166765	-0.0292437	-0.0287674	-0.0482361
-0.0210372	-0.0157056	-0.0549449	-0.0269791	-0.00240389	-0.0771799	-0.0548102	-0.0278096		-0.0732621	-0.0379104	-0.0279417	-0.323212	-0.0618997	-0.0950908	-0.0581707	-0.0534305	-0.096758	-0.042647	-0.0253539	-0.00958268	-0.0485923	-0.015605	-0.0269938	-0.0328543	-0.0542891
-0.0182197	-0.013384	-0.0580959	-0.0324529	-0.00469652	-0.0786659	-0.0878027	-0.0286232		-0.0785343	-0.0299156	-0.0314888	-0.31521	-0.0595395	-0.0822411	-0.0559193	-0.0498149	-0.0859215	-0.045153	-0.0264637	-0.00968387	-0.050944	-0.0158207	-0.0240822	-0.0376555	-0.0593643
-0.0154448	-0.00982978	-0.0592524	-0.037092	-0.00672071	-0.0771769	-0.118298	-0.0291838		-0.0826089	-0.0257599	-0.0351681	-0.300015	-0.0543276	-0.0701282	-0.0525992	-0.0462958	-0.0754725	-0.0481165	-0.0282363	-0.00946879	-0.0526216	-0.016986	-0.021027	-0.0427911	-0.0628343
-0.01294	-0.00519564	-0.058412	-0.0403337	-0.00833619	-0.0727282	-0.144052	-0.0296915		-0.0847218	-0.0243373	-0.0387856	-0.278538	-0.0464555	-0.0594711	-0.0487224	-0.0431473	-0.0660916	-0.0508281	-0.0307156	-0.00902485	-0.0534918	-0.018665	-0.0185768	-0.0479017	-0.064344
-0.0109551	0.000230205	-0.055835	-0.0417901	-0.00941122	-0.0657108	-0.163603	-0.0301904		-0.084371	-0.0243569	-0.0420705	-0.253096	-0.0367084	-0.0505702	-0.044981	-0.0405645	-0.0583615	-0.0526641	-0.0338394	-0.00857346	-0.0535979	-0.0204363	-0.0175883	-0.0526474	-0.0638622
-0.00972353	0.00602514	-0.0519666	-0.0412844	-0.00979984	-0.0568566	-0.17644	-0.0305288		-0.0813462	-0.0246447	-0.0447226	-0.226908	-0.0263822	-0.0432591	-0.0421445	-0.0387094	-0.0526466	-0.0532163	-0.0374858	-0.00840197	-0.0531289	-0.0219491	-0.0187881	-0.0567254	-0.0616347
-0.00943499	0.0116946	-0.047349	-0.0390285	-0.00944771	-0.0471201	-0.182427	-0.0305579		-0.0759745	-0.0243678	-0.0464065	-0.202997	-0.0170753	-0.0371868	-0.0407591	-0.0376037	-0.0492228	-0.0522894	-0.0415084	-0.00882724	-0.0523266	-0.0230282	-0.0226646	-0.0598168	-0.0581193
-0.0101884	0.0167093	-0.0425236	-0.0355361	-0.00838063	-0.037527	-0.181792	-0.0301364		-0.0689898	-0.0231844	-0.0468434	-0.183655	-0.0104105	-0.0319338	-0.0410915	-0.0371828	-0.0481645	-0.0499469	-0.0457686	-0.0101092	-0.0514192	-0.0236628	-0.0292782	-0.0616236	-0.0538555
-0.011949	0.0205753	-0.0379564	-0.0314856	-0.00670742	-0.0289953	-0.17505	-0.0291866		-0.0613872	-0.0212341	-0.0458897	-0.170082	-0.00773387	-0.0271794	-0.0430799	-0.0373268	-0.0492655	-0.0464909	-0.0501526	-0.0123893	-0.0505679	-0.0239502	-0.0381713	-0.0619229	-0.0493337
-0.0145417	0.0229221	-0.0340122	-0.0275938	-0.00466166	-0.0221396	-0.162829	-0.0277528		-0.0542688	-0.0190421	-0.0435874	-0.162382	-0.00982571	-0.0229	-0.0463192	-0.0378224	-0.0520744	-0.0423834	-0.0544977	-0.0156702	-0.0498117	-0.0240415	-0.0484434	-0.0606146	-0.0449135
-0.0176431	0.0235575	-0.030935	-0.024333	-0.00248374	-0.0172481	-0.146306	-0.0258755		-0.0484994	-0.0173216	-0.0401899	-0.160232	-0.0168054	-0.0191974	-0.0502628	-0.0385007	-0.0557697	-0.0382365	-0.0586372	-0.0197864	-0.049111	-0.0240258	-0.0588	-0.0578188	-0.0407634
-0.0208204	0.0225224	-0.0288665	-0.0218738	-0.000435911	-0.0142399	-0.127001	-0.0236277		-0.0446168	-0.0167611	-0.0361204	-0.163196	-0.0280689	-0.0163578	-0.0542881	-0.0391928	-0.0593226	-0.0346864	-0.0623604	-0.0244424	-0.0483512	-0.0239084	-0.0677964	-0.0538742	-0.0368733
-0.023599	0.0201036	-0.0278751	-0.0200949	0.00121512	-0.0127348	-0.106643	-0.0210919		-0.0427788	-0.0178597	-0.0318853	-0.171133	-0.0423875	-0.0147717	-0.0578093	-0.039707	-0.0617065	-0.0322906	-0.0654022	-0.0292673	-0.0473717	-0.0236321	-0.0741116	-0.0492979	-0.0331219
-0.0255247	0.016801	-0.027966	-0.018635	0.00226803	-0.0122654	-0.0870654	-0.0183236		-0.0427859	-0.0207716	-0.0279393	-0.18444	-0.0581665	-0.0147328	-0.0604044	-0.0398669	-0.062087	-0.0314607	-0.0675594	-0.0338745	-0.0460357	-0.0231243	-0.0767665	-0.0447087	-0.0293561
-0.0262592	0.013252	-0.0291002	-0.0171658	0.00251605	-0.0122983	-0.0695949	-0.0154355		-0.0442726	-0.0253677	-0.0246303	-0.203579	-0.0736272	-0.0165358	-0.0617679	-0.0394024	-0.0601266	-0.0323329	-0.0686107	-0.0379255	-0.044203	-0.0223938	-0.0753452	-0.0406786	-0.0254931
-0.0256278	0.0101287	-0.0311888	-0.0154876	0.00182267	-0.0124229	-0.0550375	-0.0125513		-0.0467903	-0.031249	-0.0221284	-0.228922	-0.0871361	-0.0202745	-0.0617808	-0.0380261	-0.0560297	-0.0347713	-0.0684191	-0.0411687	-0.0417896	-0.0215578	-0.0700355	-0.0376484	-0.0215809
-0.0236381	0.00801885	-0.0340735	-0.013613	0.000169219	-0.0124433	-0.043625	-0.00980144		-0.0499061	-0.0378264	-0.0204263	-0.260268	-0.0974572	-0.025759	-0.0605092	-0.0355096	-0.0504796	-0.038391	-0.0670031	-0.0434546	-0.0387967	-0.0208328	-0.061545	-0.0358585	-0.0178074
-0.0204851	0.00731187	-0.0375184	-0.0118318	-0.00234225	-0.0122937	-0.0350228	-0.00732773		-0.0532552	-0.0445146	-0.0194391	-0.29637	-0.103866	-0.0325622	-0.0581532	-0.0317285	-0.0444664	-0.0425987	-0.0644618	-0.0447191	-0.0352916	-0.0204784	-0.0509272	-0.035325	-0.0144835
-0.0164888	0.00813997	-0.0411993	-0.0104963	-0.00540836	-0.012155	-0.0287776	-0.00521377		-0.0565031	-0.0506804	-0.0190204	-0.334963	-0.106291	-0.0398962	-0.055085	-0.026813	-0.0389717	-0.0467435	-0.0611288	-0.0449886	-0.0314654	-0.020685	-0.0393436	-0.0358963	-0.0119389
-0.0120593	0.0103478	-0.0447242	-0.00998098	-0.00859149	-0.0122934	-0.0243715	-0.00350654		-0.0593629	-0.0558078	-0.0190669	-0.372683	-0.105225	-0.0468068	-0.0517511	-0.0211229	-0.03478	-0.0501968	-0.0574441	-0.0443576	-0.0275733	-0.0215111	-0.0278695	-0.0372925	-0.0104513
-0.00765313	0.0135253	-0.0476829	-0.0105768	-0.0114028	-0.012927	-0.0213686	-0.00221347		-0.0615771	-0.0595845	-0.0195766	-0.405498	-0.101565	-0.0523577	-0.0486032	-0.0151865	-0.03234	-0.0524462	-0.0538236	-0.042979	-0.0238786	-0.0228376	-0.0173685	-0.03918	-0.0101803
-0.00371654	0.0170977	-0.0497022	-0.0123372	-0.0133972	-0.0142257	-0.0195114	-0.0012982		-0.0629278	-0.0618437	-0.0206137	-0.429276	-0.0964592	-0.0557814	-0.0460347	-0.00961232	-0.0317438	-0.0531852	-0.0506411	-0.0410879	-0.0206187	-0.0243675	-0.00845697	-0.0412352	-0.0110949
-0.000680112	0.0204268	-0.0505299	-0.0152136	-0.0143043	-0.0160939	-0.0185515	-0.000736327		-0.0632739	-0.0627536	-0.0223098	-0.440755	-0.0910125	-0.0567453	-0.0443012	-0.00489508	-0.0328497	-0.0523122	-0.0479603	-0.0389528	-0.0179012	-0.0257241	-0.00154203	-0.0431838	-0.0130341
0.00109562	0.0229391	-0.0500787	-0.018979	-0.0140619	-0.0182585	-0.0183094	-0.000511548		-0.0625533	-0.062677	-0.0247584	-0.438346	-0.0861451	-0.0553737	-0.043524	-0.00134558	-0.0353714	-0.0499579	-0.0456032	-0.0368737	-0.01571	-0.0265171	0.00312949	-0.0448457	-0.0157043
0.00136343	0.0242314	-0.0484413	-0.0232577	-0.0128078	-0.0203792	-0.0186339	-0.000628917		-0.0608098	-0.0620554	-0.0279064	-0.422693	-0.0824938	-0.0522034	-0.043708	0.000951241	-0.0390093	-0.0464652	-0.0432581	-0.0351536	-0.0139247	-0.0264413	0.00541722	-0.0461416	-0.0187212
1.65421e-05	0.0241376	-0.0458868	-0.0276597	-0.010806	-0.0220901	-0.0193869	-0.00114065		-0.0581868	-0.0613872	-0.0314877	-0.397225	-0.0803385	-0.048076	-0.0448074	0.00212898	-0.0435316	-0.0423318	-0.0405384	-0.034022	-0.0123472	-0.0253807	0.00526826	-0.0470956	-0.0217054
-0.0028525	0.0227448	-0.042779	-0.031683	-0.00834821	-0.0232627	-0.0205304	-0.00208264		-0.0549039	-0.0609385	-0.0350052	-0.367187	-0.0797173	-0.043859	-0.0467488	0.00240899	-0.0487624	-0.0381515	-0.0373256	-0.0336349	-0.0108143	-0.0233815	0.00275174	-0.0478021	-0.0242579
-0.00696269	0.0203614	-0.0395257	-0.0348735	-0.00567514	-0.0239809	-0.0220739	-0.00347241		-0.0512301	-0.0607849	-0.0378031	-0.339079	-0.0804625	-0.0402927	-0.0494643	0.00204221	-0.0545949	-0.0345037	-0.0337768	-0.0340152	-0.00922764	-0.0206752	-0.00193049	-0.0483895	-0.0260524
-0.0118694	0.0174404	-0.0365134	-0.0369118	-0.00291914	-0.0244694	-0.0240743	-0.0052812		-0.0474219	-0.0608579	-0.0392212	-0.319555	-0.0822662	-0.0378545	-0.0528985	0.00123319	-0.0609265	-0.031848	-0.0302882	-0.0350229	-0.00757929	-0.0176235	-0.00840992	-0.0489889	-0.0268871
-0.0170147	0.0144749	-0.0340331	-0.0376116	-0.000115798	-0.0250383	-0.02659	-0.00736574		-0.0436756	-0.060943	-0.0387985	-0.313591	-0.0847568	-0.0366603	-0.0569438	8.18214e-05	-0.0675999	-0.0304203	-0.0274597	-0.0363847	-0.00597519	-0.014595	-0.0161378	-0.0496886	-0.0266778
-0.0218088	0.0119065	-0.0322857	-0.0370734	0.00276751	-0.0257947	-0.0295889	-0.00954474		-0.0400983	-0.0609583	-0.0364175	-0.32434	-0.0875243	-0.0365966	-0.0614575	-0.00135586	-0.0743892	-0.0301914	-0.025738	-0.0377029	-0.00454498	-0.0119607	-0.0244474	-0.0505302	-0.0255372
-0.0256948	0.0100358	-0.0313443	-0.0355872	0.00577379	-0.0266226	-0.0329078	-0.0115847		-0.0367086	-0.060938	-0.0324053	-0.351935	-0.0901935	-0.0373565	-0.066208	-0.00307201	-0.0809695	-0.0308669	-0.025363	-0.038549	-0.00343016	-0.00998991	-0.0325931	-0.0514892	-0.0237107
-0.0282179	0.0089731	-0.0311533	-0.0335391	0.00888604	-0.0272078	-0.0361821	-0.0132359		-0.033487	-0.0610132	-0.0275114	-0.393135	-0.0924729	-0.0385497	-0.0708511	-0.00506194	-0.0869629	-0.0319455	-0.0263171	-0.0385709	-0.00275195	-0.00881304	-0.0398481	-0.0524672	-0.0215136
-0.02906	0.00863651	-0.0315634	-0.0313326	0.0119995	-0.0270757	-0.0388193	-0.0143498		-0.0304488	-0.0614256	-0.0227589	-0.442219	-0.0942671	-0.0398679	-0.0749836	-0.00725767	-0.0920047	-0.0328535	-0.0282824	-0.0375902	-0.00255403	-0.0084734	-0.0456191	-0.0533066	-0.0192826
-0.0281064	0.00877668	-0.032325	-0.0292059	0.014901	-0.0259094	-0.0400679	-0.0148244		-0.027706	-0.0622558	-0.0192384	-0.490992	-0.0955149	-0.0410251	-0.0781473	-0.00957132	-0.0958101	-0.0330401	-0.0309183	-0.0356652	-0.00287822	-0.00888207	-0.0495006	-0.0538134	-0.0172609
-0.0254666	0.00904587	-0.033152	-0.0272226	0.0172979	-0.023608	-0.039107	-0.0146881		-0.0255005	-0.0634342	-0.0178671	-0.5307	-0.096137	-0.041861	-0.0799389	-0.0118577	-0.0982382	-0.0321149	-0.0338748	-0.0330877	-0.0037383	-0.0099074	-0.0513469	-0.0538102	-0.015591
-0.0214767	0.00907865	-0.0337759	-0.0252947	0.0188908	-0.0203425	-0.0352226	-0.014124		-0.0241825	-0.0647413	-0.01918	-0.553889	-0.0959223	-0.0423474	-0.0801235	-0.013934	-0.0992996	-0.0299457	-0.0368549	-0.0303117	-0.00513042	-0.0114371	-0.0512728	-0.053198	-0.0143241
-0.0167242	0.00856646	-0.033976	-0.023251	0.0194386	-0.0166018	-0.0280223	-0.0133838		-0.024134	-0.0657876	-0.0231928	-0.555658	-0.0941794	-0.0424936	-0.0787077	-0.0156431	-0.0991258	-0.0266648	-0.0396912	-0.0278133	-0.00708698	-0.0133773	-0.0495943	-0.0520264	-0.0134491
-0.0119306	0.00732888	-0.0336526	-0.020974	0.0188484	-0.0129048	-0.0175515	-0.0128493		-0.025668	-0.066272	-0.0294389	-0.535401	-0.090098	-0.0424393	-0.0760057	-0.0168318	-0.0979081	-0.0226984	-0.0421791	-0.0259888	-0.00960207	-0.0157239	-0.0467748	-0.0504937	-0.0129705
-0.00789198	0.00534905	-0.0328212	-0.0184559	0.0172103	-0.00975953	-0.00438729	-0.0128959		-0.0289306	-0.0659782	-0.0370455	-0.496605	-0.0827233	-0.0423308	-0.0725936	-0.0174184	-0.0958408	-0.0186687	-0.0441464	-0.0250467	-0.0126759	-0.0185058	-0.0433251	-0.0489329	-0.0129269
-0.00537735	0.00277743	-0.0315958	-0.015827	0.0147822	-0.00755553	0.0103985	-0.0137747		-0.033826	-0.0648031	-0.0449223	-0.445871	-0.0711592	-0.0422581	-0.0691907	-0.0174162	-0.0930804	-0.0152658	-0.0454638	-0.0249622	-0.0163215	-0.0217181	-0.0397242	-0.0477459	-0.0133956
-0.00495691	-8.03643e-05	-0.0301819	-0.0133178	0.0119539	-0.00641485	0.0254027	-0.015582		-0.0399975	-0.062803	-0.0520331	-0.39147	-0.0552377	-0.0422785	-0.0664971	-0.0169181	-0.0897483	-0.0131508	-0.0460527	-0.0255365	-0.0205275	-0.0252804	-0.0363734	-0.0472698	-0.014467
-0.00696933	-0.00284472	-0.0287698	-0.0111794	0.00913524	-0.00636655	0.0390773	-0.018095		-0.0468632	-0.0600089	-0.0574987	-0.340926	-0.0352419	-0.0423018	-0.0650169	-0.0161217	-0.0859201	-0.0127625	-0.0460125	-0.0264319	-0.0253047	-0.0289493	-0.0335627	-0.0477203	-0.0161816
-0.0114001	-0.0051276	-0.0275111	-0.00961966	0.00668856	-0.00727037	0.0499656	-0.0208421		-0.0536878	-0.0564716	-0.060781	-0.299656	-0.0123413	-0.04219	-0.0649437	-0.0152775	-0.0816408	-0.0142618	-0.045569	-0.0272895	-0.0306204	-0.0323398	-0.0314709	-0.0490947	-0.0184983
-0.0178278	-0.00660591	-0.0264921	-0.00874253	0.00487524	-0.00884842	0.0568993	-0.0232136		-0.0596954	-0.0522663	-0.0617313	-0.270158	0.0113053	-0.0418487	-0.0661249	-0.014647	-0.0769433	-0.017518	-0.04504	-0.0278382	-0.0363485	-0.0349902	-0.0301808	-0.051135	-0.0212704
-0.0254788	-0.00711964	-0.02567	-0.00854067	0.00380894	-0.0107976	0.0591341	-0.0245509		-0.0641844	-0.0474833	-0.0604798	-0.251848	0.0330978	-0.0412776	-0.0681085	-0.0144717	-0.0718122	-0.0220918	-0.0447507	-0.0279282	-0.0422434	-0.0364468	-0.0297039	-0.0533887	-0.0242488
-0.0332629	-0.0066469	-0.0250037	-0.00891839	0.00350661	-0.0126899	0.056324	-0.0244246		-0.0666304	-0.0423751	-0.0574407	-0.242324	0.0497819	-0.0407251	-0.0702899	-0.0149416	-0.0662727	-0.0274222	-0.0449273	-0.0276046	-0.0478957	-0.0364105	-0.0299771	-0.055255	-0.0271393
-0.0399687	-0.00532805	-0.0244551	-0.00972669	0.00388709	-0.014122	0.0484811	-0.0226932		-0.0667643	-0.0373046	-0.053121	-0.238184	0.0583232	-0.0406552	-0.0720504	-0.0162044	-0.0603959	-0.0328912	-0.0456606	-0.0270653	-0.0527833	-0.0347994	-0.0308787	-0.0561306	-0.0296427
-0.0444936	-0.0034403	-0.0240329	-0.0108258	0.0047944	-0.0147972	0.0358566	-0.0195202		-0.0645961	-0.0327089	-0.0479821	-0.236082	0.0566984	-0.0416733	-0.0728987	-0.0183899	-0.0543206	-0.0379106	-0.0468774	-0.0265813	-0.0563536	-0.0317705	-0.0322276	-0.0555617	-0.031514
-0.0460551	-0.0012908	-0.0239199	-0.0121246	0.00604414	-0.0145677	0.0187298	-0.0153925		-0.0603979	-0.0290456	-0.0424073	-0.233722	0.044233	-0.0444208	-0.0725933	-0.0216517	-0.0483614	-0.042069	-0.0484063	-0.0264448	-0.058137	-0.0277028	-0.0337604	-0.0533476	-0.0326178
-0.0443853	0.000759644	-0.0243289	-0.0135936	0.00739418	-0.0135336	-0.00250247	-0.0108466		-0.0546432	-0.0266187	-0.0365903	-0.229581	0.0224554	-0.0493623	-0.0711057	-0.0261745	-0.0428915	-0.0450409	-0.0500062	-0.0268245	-0.057862	-0.0230602	-0.0351923	-0.0496306	-0.0329232
-0.039777	0.00239914	-0.0255488	-0.0152613	0.0085982	-0.0119651	-0.0273965	-0.00640594		-0.0479231	-0.025548	-0.0306111	-0.223265	-0.00528715	-0.0566839	-0.0686213	-0.0321745	-0.0383734	-0.046669	-0.0514464	-0.0277369	-0.0555207	-0.0183166	-0.0362297	-0.0448709	-0.0325149
-0.0330129	0.00342637	-0.0279083	-0.017165	0.00943963	-0.0102091	-0.0553951	-0.00248747		-0.040862	-0.0257365	-0.0245334	-0.215268	-0.0345524	-0.0662256	-0.065459	-0.039861	-0.0353303	-0.0469838	-0.0525872	-0.0290577	-0.0513859	-0.0138699	-0.0366203	-0.0397427	-0.0315598
-0.0251841	0.00372614	-0.031607	-0.0192903	0.00974688	-0.0085344	-0.0855586	0.000755696		-0.0340502	-0.0268761	-0.0184706	-0.206369	-0.060616	-0.0774876	-0.0619189	-0.049356	-0.0341804	-0.0461216	-0.0533768	-0.0305223	-0.04595	-0.009953	-0.0362492	-0.0349974	-0.030252
-0.0174399	0.00335957	-0.0367958	-0.0215386	0.00946584	-0.00705781	-0.116734	0.00322059		-0.0279581	-0.0285864	-0.0126929	-0.197863	-0.0799126	-0.0897049	-0.0583021	-0.0606352	-0.0352924	-0.0444344	-0.0539073	-0.0318799	-0.0398348	-0.00670801	-0.0351213	-0.0312599	-0.0287809
-0.0107622	0.00248345	-0.0434112	-0.023705	0.00864433	-0.00570181	-0.147414	0.00491903		-0.0228955	-0.0304768	-0.00760449	-0.19084	-0.0905763	-0.101931	-0.0548065	-0.0734563	-0.0388123	-0.0423578	-0.0543521	-0.0329259	-0.0336748	-0.00417179	-0.0334092	-0.0289046	-0.0272793
-0.00579342	0.00127277	-0.0510815	-0.0255113	0.00741697	-0.00422564	-0.175785	0.00595287		-0.0189907	-0.0322481	-0.00365543	-0.185895	-0.0926201	-0.113149	-0.0515114	-0.0873218	-0.0445408	-0.0403015	-0.0548748	-0.0335307	-0.0279997	-0.00231963	-0.0314438	-0.0279936	-0.0258054
-0.00275418	-0.000113397	-0.059168	-0.0266802	0.00598309	-0.00240684	-0.200085	0.00634003		-0.0161406	-0.0337886	-0.00121918	-0.183112	-0.0877341	-0.122333	-0.0484671	-0.101499	-0.051947	-0.038602	-0.0555731	-0.0336921	-0.0231744	-0.00116954	-0.0296195	-0.0282497	-0.0243443
-0.00150044	-0.00165561	-0.066683	-0.0270021	0.00453102	-7.43866e-05	-0.218547	0.00627298		-0.0141569	-0.0351481	-0.000440842	-0.181653	-0.0782941	-0.128636	-0.0456412	-0.115076	-0.0600566	-0.0373342	-0.0563789	-0.0334151	-0.0193402	-0.000706503	-0.0283796	-0.029241	-0.0228475
-0.00160745	-0.00344225	-0.0724967	-0.0264028	0.00321513	0.00273997	-0.229814	0.0059709		-0.0128201	-0.0365591	-0.0011659	-0.180182	-0.0668146	-0.131488	-0.0430318	-0.127064	-0.0676407	-0.0363615	-0.0570782	-0.0327363	-0.0164319	-0.000951328	-0.0280912	-0.0304833	-0.0212773
-0.00251991	-0.00560867	-0.0755791	-0.024971	0.00212842	0.0057257	-0.233252	0.00562592		-0.0119771	-0.0383805	-0.00294899	-0.177182	-0.0554017	-0.1307	-0.0407238	-0.136533	-0.0734634	-0.0354144	-0.057389	-0.0317253	-0.0142425	-0.0019609	-0.0289439	-0.0315767	-0.0196513
-0.0037283	-0.00827145	-0.0752233	-0.0229357	0.00128879	0.00839145	-0.228932	0.00554161		-0.0117597	-0.0409912	-0.0051409	-0.1713	-0.0454155	-0.126645	-0.0388714	-0.142741	-0.0765122	-0.0341876	-0.0570686	-0.0304456	-0.0124685	-0.00374018	-0.0309191	-0.0324038	-0.0180998
-0.0048181	-0.0113915	-0.0713145	-0.0206067	0.000657134	0.0100584	-0.217976	0.00575175		-0.0124269	-0.0447475	-0.00707003	-0.161815	-0.0377673	-0.120106	-0.0377217	-0.145228	-0.0763412	-0.0325372	-0.0560365	-0.0290682	-0.0108713	-0.00632369	-0.0337241	-0.0330062	-0.0168195
-0.00556766	-0.0147564	-0.0643628	-0.0183024	0.000139531	0.0100683	-0.202249	0.00616331		-0.0144212	-0.0498674	-0.00818557	-0.148733	-0.0328755	-0.112264	-0.0375085	-0.143874	-0.0731466	-0.0305208	-0.0544215	-0.0278115	-0.00934084	-0.0096761	-0.0368648	-0.0336375	-0.0160638
-0.0059497	-0.0180067	-0.0554043	-0.0162736	-0.000395991	0.00799465	-0.183966	0.00661685		-0.0182962	-0.0563659	-0.00818203	-0.132802	-0.0308398	-0.104558	-0.0383414	-0.138896	-0.0677185	-0.0283949	-0.0525394	-0.0268965	-0.00793516	-0.0136433	-0.0397594	-0.0346957	-0.0160904
-0.00603941	-0.020704	-0.0457672	-0.0146436	-0.0011083	0.00376622	-0.165425	0.00673794		-0.0244008	-0.0640479	-0.00707482	-0.115285	-0.0315836	-0.0983424	-0.040092	-0.130775	-0.0612767	-0.026533	-0.0507832	-0.026526	-0.00695141	-0.0179872	-0.0418594	-0.0364874	-0.0170468
-0.00603271	-0.0224925	-0.0367443	-0.0134173	-0.00215934	-0.00220995	-0.148251	0.00640559		-0.0330053	-0.0724747	-0.00511918	-0.0977814	-0.0346444	-0.0948276	-0.042397	-0.120198	-0.0551114	-0.0252846	-0.0495093	-0.0267381	-0.00676182	-0.022295	-0.0428061	-0.0393327	-0.0189921
-0.00612731	-0.0231781	-0.0293398	-0.012491	-0.0036879	-0.00912931	-0.133286	0.00560777		-0.0440369	-0.0810325	-0.00276104	-0.0819279	-0.0393388	-0.0947461	-0.044703	-0.107941	-0.0503462	-0.0248856	-0.0489317	-0.0274271	-0.00777798	-0.0260815	-0.042493	-0.0433604	-0.0218249
-0.00646232	-0.0227843	-0.0240886	-0.0117081	-0.00578491	-0.0159889	-0.120596	0.00437884		-0.0569516	-0.0890111	-0.000517183	-0.069136	-0.044751	-0.0981238	-0.046407	-0.0947836	-0.0477333	-0.0253909	-0.0490623	-0.0283676	-0.010366	-0.0288909	-0.0410647	-0.0484191	-0.0252708
-0.00714238	-0.0215711	-0.0210257	-0.0109478	-0.00845423	-0.0218623	-0.10948	0.00295612		-0.0708985	-0.0956744	0.00118305	-0.0605615	-0.0497986	-0.104283	-0.0471197	-0.0814645	-0.0475391	-0.0266996	-0.0497492	-0.0292499	-0.0146716	-0.0303617	-0.0388566	-0.0541891	-0.0289712
-0.0081472	-0.0199058	-0.0197882	-0.0101455	-0.0116109	-0.026112	-0.0991911	0.00127018		-0.0845164	-0.100388	0.00200901	-0.056833	-0.0534605	-0.11175	-0.0467219	-0.0685994	-0.0496423	-0.0285899	-0.0507322	-0.0298313	-0.0206842	-0.0303856	-0.0362766	-0.060007	-0.0324521
-0.00939663	-0.0181994	-0.0197591	-0.00934793	-0.015071	-0.0285286	-0.0890918	-0.000880542		-0.0962828	-0.102681	0.00182549	-0.0581198	-0.0548314	-0.118582	-0.0455014	-0.0566738	-0.0535805	-0.0307892	-0.0517414	-0.029965	-0.0281198	-0.0290981	-0.0337131	-0.0650955	-0.0352544
-0.0107933	-0.0168039	-0.0202696	-0.00871213	-0.0185588	-0.0293122	-0.0788205	-0.00372448		-0.104859	-0.102293	0.000695439	-0.0642101	-0.0533247	-0.122793	-0.0441415	-0.0460415	-0.0586827	-0.0330585	-0.0526038	-0.0296302	-0.0363855	-0.0268285	-0.0314615	-0.0687654	-0.0370402
-0.012207	-0.0158948	-0.0207627	-0.00844527	-0.02175	-0.0288631	-0.0685898	-0.00760893		-0.109266	-0.0992123	-0.00120437	-0.0744329	-0.0487554	-0.122788	-0.0434833	-0.0368967	-0.0642265	-0.035199	-0.0532855	-0.0289427	-0.0446674	-0.0240256	-0.0297031	-0.0704954	-0.0376189
-0.0135696	-0.0155163	-0.0208838	-0.00878111	-0.0242945	-0.027634	-0.0585903	-0.0124475		-0.10937	-0.093643	-0.00357275	-0.0879437	-0.041497	-0.117816	-0.0444476	-0.0293385	-0.0694567	-0.0371294	-0.053916	-0.0280507	-0.0519139	-0.0210865	-0.028521	-0.0702498	-0.0370798
-0.0148356	-0.0155424	-0.0205446	-0.00989264	-0.0258791	-0.02591	-0.0491037	-0.017884		-0.105794	-0.0859889	-0.00610805	-0.103671	-0.0324887	-0.108114	-0.0477266	-0.0233726	-0.0737208	-0.0388655	-0.0547437	-0.0271143	-0.0570612	-0.0182939	-0.0279226	-0.0683998	-0.0357331
-0.0159459	-0.0157204	-0.019882	-0.0118308	-0.0262878	-0.0236867	-0.040461	-0.0234208		-0.0997052	-0.0768178	-0.00858389	-0.120287	-0.0230888	-0.0948211	-0.0535439	-0.0189258	-0.0765221	-0.0404711	-0.0560333	-0.0262606	-0.0592689	-0.0157837	-0.027878	-0.0655824	-0.0340199
-0.0168311	-0.0157836	-0.0191808	-0.0145099	-0.0254374	-0.0207412	-0.0327308	-0.0284237		-0.0925588	-0.0667981	-0.0108608	-0.13634	-0.0149849	-0.0796451	-0.0616165	-0.0159082	-0.0775193	-0.0420758	-0.0579738	-0.0255387	-0.0581211	-0.0135542	-0.0283317	-0.0625613	-0.0324418
-0.0173332	-0.0154477	-0.018784	-0.017688	-0.0234183	-0.0167028	-0.0263979	-0.0326834		-0.0854982	-0.0566548	-0.0129515	-0.150123	-0.00970742	-0.0644405	-0.0710308	-0.0141848	-0.0766389	-0.043734	-0.0605681	-0.0249782	-0.0538316	-0.0115738	-0.0292151	-0.0598484	-0.0313554
-0.01725	-0.0145273	-0.0189853	-0.0210182	-0.0204765	-0.0112621	-0.0221138	-0.0363039		-0.0791791	-0.0470834	-0.0149598	-0.159926	-0.00844541	-0.0508124	-0.0804487	-0.0136328	-0.0740278	-0.0454359	-0.0635974	-0.0245737	-0.0472256	-0.00982292	-0.0304516	-0.0576304	-0.0309304
-0.0163993	-0.0129904	-0.0199834	-0.0241215	-0.0169663	-0.00439167	-0.0206309	-0.0395808		-0.0737125	-0.0386662	-0.0170142	-0.164351	-0.0118878	-0.0398317	-0.0884074	-0.0141836	-0.0700412	-0.0471328	-0.066662	-0.0243069	-0.0395911	-0.00833847	-0.0319439	-0.0557656	-0.0311413
-0.0146745	-0.0109386	-0.0218629	-0.0266564	-0.013289	0.00353081	-0.0230258	-0.0429018		-0.0687154	-0.0317982	-0.0192177	-0.162545	-0.0199867	-0.031987	-0.0935863	-0.0158127	-0.065252	-0.048692	-0.0692511	-0.0241884	-0.032404	-0.00723101	-0.0335807	-0.0538425	-0.0317713
-0.0121636	-0.00864666	-0.0246207	-0.0284008	-0.0098056	0.0117063	-0.0299228	-0.046195		-0.0637813	-0.0266364	-0.021562	-0.154599	-0.0322241	-0.0272339	-0.0952056	-0.0185992	-0.0603076	-0.0500632	-0.0709167	-0.0242173	-0.0269802	-0.00661755	-0.0352321	-0.0514977	-0.032572
-0.009152	-0.00646248	-0.0281966	-0.0292855	-0.00678481	0.0190219	-0.0417065	-0.0489511		-0.0586358	-0.023099	-0.0239272	-0.141531	-0.0475379	-0.0251663	-0.0931495	-0.022662	-0.0558946	-0.0512386	-0.0713759	-0.0244133	-0.0242054	-0.00660482	-0.036761	-0.0485161	-0.033299
-0.00608091	-0.00470761	-0.0324905	-0.0293898	-0.00437376	0.0243078	-0.0585477	-0.0502946		-0.0532937	-0.0209051	-0.0261158	-0.125089	-0.0643698	-0.0252487	-0.0879412	-0.0280793	-0.0526474	-0.0522143	-0.0705815	-0.0248126	-0.0243542	-0.00724501	-0.0380531	-0.0449174	-0.0337516
-0.00347371	-0.00360706	-0.0373705	-0.0289123	-0.00259822	0.0266646	-0.0801809	-0.0491385		-0.0481626	-0.0196612	-0.0279056	-0.107404	-0.0808729	-0.0269542	-0.0806169	-0.0348317	-0.0510069	-0.0530187	-0.068774	-0.0254416	-0.0270606	-0.0085062	-0.0390373	-0.0409933	-0.0338119
-0.0017711	-0.0031645	-0.0426649	-0.0280939	-0.00139823	0.025657	-0.10644	-0.0447526		-0.0436999	-0.0189467	-0.0291495	-0.0904407	-0.0948921	-0.0298754	-0.0723782	-0.0426608	-0.051208	-0.0535299	-0.0663579	-0.0263334	-0.0314708	-0.0102928	-0.0397055	-0.0370807	-0.0333546
-0.00125398	-0.00316081	-0.0481793	-0.0271622	-0.000660608	0.0214772	-0.136903	-0.0369051		-0.0403682	-0.0184005	-0.0298244	-0.0756816	-0.104357	-0.033744	-0.0643761	-0.0510696	-0.053187	-0.0535397	-0.0638551	-0.0274874	-0.036439	-0.0124391	-0.0401054	-0.0335157	-0.0322759
-0.00198838	-0.00319374	-0.0537196	-0.0262845	-0.000256598	0.0149029	-0.170638	-0.0259873		-0.0384791	-0.0177834	-0.0300511	-0.0639302	-0.107669	-0.0383351	-0.0575343	-0.059364	-0.0565595	-0.0528229	-0.0618132	-0.028847	-0.0407993	-0.0147409	-0.0403067	-0.0305328	-0.0305038
-0.00380984	-0.00273556	-0.0591395	-0.0255331	-6.33408e-05	0.00704427	-0.206078	-0.0130149		-0.0380005	-0.0169926	-0.0300857	-0.0553295	-0.104073	-0.0433822	-0.0524431	-0.066713	-0.0606889	-0.051169	-0.0606685	-0.0302931	-0.0436347	-0.0169819	-0.0403532	-0.0281674	-0.0280062
-0.00643006	-0.00130743	-0.0643541	-0.0249113	1.7114e-05	-0.000865206	-0.240596	0.000792118		-0.0387844	-0.01605	-0.0302329	-0.049583	-0.0939665	-0.048484	-0.0494315	-0.0723629	-0.0647243	-0.0486056	-0.0607692	-0.0316326	-0.0443809	-0.0189772	-0.0402287	-0.0263891	-0.0248876
-0.0094885	0.00142966	-0.0693394	-0.0243579	4.89664e-05	-0.00779028	-0.270814	0.0141635		-0.040477	-0.0150571	-0.0307919	-0.0461417	-0.0788587	-0.0530785	-0.0485556	-0.0757356	-0.0677614	-0.0453704	-0.0622729	-0.032632	-0.042936	-0.0206121	-0.039845	-0.0250628	-0.0213706
-0.0126362	0.00559369	-0.0741098	-0.0237716	6.60731e-05	-0.0131129	-0.293074	0.0260368		-0.042594	-0.0141309	-0.0319925	-0.0444329	-0.0611211	-0.0565398	-0.0496303	-0.0765256	-0.0690123	-0.0418579	-0.0651096	-0.033058	-0.039618	-0.0218569	-0.0390656	-0.0240002	-0.0177796
-0.0156239	0.0110073	-0.0786376	-0.0230496	5.9332e-05	-0.0166691	-0.304141	0.0357765		-0.0447063	-0.0133412	-0.0339326	-0.0439509	-0.0434334	-0.0583132	-0.0522495	-0.0747912	-0.067943	-0.0385575	-0.0690124	-0.0327297	-0.0350012	-0.0227997	-0.0377627	-0.0230451	-0.0145025
-0.0182785	0.017282	-0.0828331	-0.0220791	1.77949e-05	-0.0187392	-0.301931	0.0430553		-0.0463027	-0.0126961	-0.0366031	-0.0443163	-0.0282875	-0.0581069	-0.0557541	-0.0708507	-0.0644147	-0.0357929	-0.0734679	-0.0315671	-0.0298292	-0.0235833	-0.0358832	-0.0219981	-0.0118793
-0.0205442	0.0238378	-0.0864949	-0.0207743	-5.92732e-05	-0.0198763	-0.285908	0.0479233		-0.0469886	-0.0121328	-0.0398687	-0.0452776	-0.017501	-0.0559954	-0.059321	-0.0652728	-0.0587024	-0.0336797	-0.0778288	-0.0296182	-0.0248017	-0.0243876	-0.0334972	-0.0207055	-0.0101639
-0.0224678	0.029978	-0.0892938	-0.0190939	-0.00014688	-0.0206761	-0.2572	0.050697		-0.0465553	-0.0115511	-0.0434891	-0.0466222	-0.011908	-0.0524183	-0.0620495	-0.0587967	-0.0514363	-0.0320995	-0.0814224	-0.0270631	-0.0204447	-0.0253973	-0.0308183	-0.0190751	-0.00947675
-0.0241373	0.0350149	-0.0908307	-0.0170404	-0.0001432	-0.0215856	-0.218186	0.0517933		-0.044936	-0.0108933	-0.0471738	-0.0481876	-0.0113946	-0.0480994	-0.0631096	-0.0521886	-0.0434735	-0.0307051	-0.0836571	-0.0241913	-0.0170801	-0.026717	-0.0281916	-0.0170567	-0.00978626
-0.0257136	0.0382942	-0.0906744	-0.0146918	7.79661e-05	-0.0227744	-0.172067	0.0517092		-0.0423828	-0.0101449	-0.050569	-0.0497122	-0.0150615	-0.0438136	-0.0619173	-0.0462331	-0.0357257	-0.029153	-0.0841566	-0.0213439	-0.0147609	-0.0284151	-0.025994	-0.014718	-0.010949
-0.0273571	0.039323	-0.088475	-0.0121771	0.000677965	-0.0240948	-0.122247	0.050837		-0.0393244	-0.00938376	-0.053325	-0.0508351	-0.0215989	-0.0402352	-0.0582428	-0.0415835	-0.0290059	-0.0271656	-0.0827918	-0.0188544	-0.0133537	-0.0304671	-0.0245563	-0.0121895	-0.0127263
-0.029193	0.037854	-0.0840841	-0.00965535	0.00183725	-0.0251783	-0.0717376	0.049403		-0.0362634	-0.00878035	-0.0551375	-0.051158	-0.0297382	-0.0378023	-0.0523043	-0.038664	-0.0239103	-0.0246259	-0.0796784	-0.0169842	-0.0126253	-0.0327338	-0.0240645	-0.00964258	-0.0148334
-0.0313252	0.0339173	-0.0776294	-0.00729577	0.00367862	-0.0256102	-0.0229873	0.0474451		-0.0337236	-0.00851493	-0.05576	-0.0501929	-0.0386234	-0.0366288	-0.0447554	-0.0376472	-0.0207842	-0.0216643	-0.075097	-0.0158602	-0.0123021	-0.0350109	-0.0244482	-0.0072789	-0.0169868
-0.0337412	0.0278708	-0.0695672	-0.00522869	0.00629734	-0.02507	0.0223387	0.0448343		-0.032012	-0.00880624	-0.0550814	-0.0476327	-0.0478757	-0.036607	-0.0366068	-0.0383417	-0.0196843	-0.0185342	-0.0694546	-0.0154778	-0.0121732	-0.0369709	-0.0254328	-0.00526274	-0.018925
-0.0363433	0.020322	-0.0606316	-0.00353566	0.00968819	-0.0234767	0.0631687	0.0413809		-0.0312243	-0.00982769	-0.0531152	-0.0433419	-0.0575608	-0.037431	-0.0290783	-0.0402733	-0.0204205	-0.0156191	-0.0632103	-0.0156986	-0.0121104	-0.0382558	-0.0265456	-0.00372876	-0.0204456
-0.0389611	0.0120207	-0.0517073	-0.00224163	0.0136994	-0.0210163	0.0986581	0.036923		-0.0312548	-0.0116599	-0.0499955	-0.0373338	-0.0678778	-0.0386935	-0.0233727	-0.0427855	-0.0226209	-0.0133595	-0.0568262	-0.0162859	-0.0120599	-0.038562	-0.0272108	-0.00277689	-0.0214138
-0.0413184	0.00372009	-0.0436625	-0.00131458	0.0180499	-0.018054	0.127942	0.0314697		-0.0318018	-0.0143365	-0.0459844	-0.0298853	-0.0786328	-0.040008	-0.0204745	-0.0451295	-0.0257395	-0.0121448	-0.0508229	-0.0169865	-0.0120322	-0.0376851	-0.0269368	-0.00246721	-0.0217559
-0.0431589	-0.00395751	-0.0371592	-0.000695619	0.0222846	-0.0150376	0.149892	0.025174		-0.0325627	-0.0177473	-0.0414019	-0.0212404	-0.0891473	-0.0409977	-0.0209367	-0.0467042	-0.0292417	-0.0123165	-0.0456606	-0.0175459	-0.0120411	-0.035645	-0.0253571	-0.00285021	-0.021479
-0.0442401	-0.0106015	-0.032528	-0.000312023	0.0258649	-0.0123498	0.163185	0.0183682		-0.0332614	-0.0217064	-0.0366177	-0.0117203	-0.098031	-0.0413949	-0.0247867	-0.0471323	-0.0326625	-0.0140537	-0.041767	-0.0177775	-0.0120848	-0.0326593	-0.0223799	-0.00395947	-0.0206593
-0.044359	-0.0160431	-0.0297201	-9.70977e-05	0.028277	-0.0102045	0.166669	0.0115392		-0.0336882	-0.0260048	-0.0320249	-0.00181243	-0.103337	-0.0410634	-0.0315458	-0.0463197	-0.0356772	-0.0173228	-0.0395274	-0.0175981	-0.0121478	-0.0290855	-0.0182462	-0.00580989	-0.0194453
-0.043444	-0.0203036	-0.0283345	-7.71731e-06	0.0291319	-0.00863396	0.159868	0.0051784		-0.0337563	-0.0303817	-0.0279912	0.00787921	-0.103147	-0.0399778	-0.0403078	-0.0445101	-0.03827	-0.0218594	-0.0391322	-0.0170021	-0.0121989	-0.0253459	-0.0134599	-0.00839568	-0.0180778
-0.0414655	-0.0235411	-0.0277787	-2.82206e-05	0.0282941	-0.00751157	0.143368	-0.000182135		-0.0333798	-0.0346675	-0.0248642	0.0162943	-0.0958813	-0.0382635	-0.0499885	-0.042112	-0.0405827	-0.0271598	-0.0407233	-0.0160986	-0.0122509	-0.0217811	-0.0087744	-0.0116611	-0.0168431
-0.0385007	-0.0259581	-0.0274106	-0.00017996	0.0259008	-0.0066284	0.119029	-0.00412916		-0.0325077	-0.0387345	-0.0229175	0.022084	-0.0809443	-0.0361242	-0.0595022	-0.0396489	-0.0429539	-0.0325737	-0.0442905	-0.0150543	-0.0123625	-0.018602	-0.00500348	-0.0154976	-0.0160599
-0.0347552	-0.0277196	-0.0266972	-0.000520787	0.0223229	-0.00579816	0.0898054	-0.00647487		-0.0311311	-0.0424523	-0.0223078	0.023808	-0.0591279	-0.033798	-0.0679274	-0.0376541	-0.0458706	-0.0374146	-0.0496286	-0.0140446	-0.012628	-0.0158741	-0.0028288	-0.0197402	-0.0160354
-0.030499	-0.0289305	-0.0253752	-0.00114317	0.018066	-0.00492723	0.059165	-0.0072448		-0.0292558	-0.0457118	-0.0230546	0.0200975	-0.0325802	-0.0315216	-0.0746727	-0.0365058	-0.0497382	-0.0411026	-0.0564845	-0.0132426	-0.013174	-0.0135488	-0.00266122	-0.0241649	-0.0169788
-0.0261532	-0.029602	-0.0234213	-0.00215664	0.0136382	-0.00405563	0.0305179	-0.00678997		-0.0270413	-0.0482711	-0.0249895	0.0101814	-0.00468843	-0.0294701	-0.0794097	-0.0364711	-0.0549556	-0.0432891	-0.0643584	-0.0127469	-0.0140644	-0.0115522	-0.00449	-0.0285211	-0.0189974
-0.022182	-0.0296867	-0.0210785	-0.0036673	0.00944897	-0.0033603	0.00657253	-0.00564846		-0.0247621	-0.0498195	-0.0277795	-0.00604439	0.0205336	-0.0277569	-0.0821053	-0.0375988	-0.061687	-0.043937	-0.072676	-0.0125999	-0.0152914	-0.00983143	-0.00789566	-0.032546	-0.0220414
-0.0189945	-0.0291364	-0.0187833	-0.00575382	0.00574291	-0.00308985	-0.011092	-0.00438398		-0.0227868	-0.0500541	-0.0309712	-0.027998	0.0392323	-0.0264331	-0.0829747	-0.0396927	-0.0697099	-0.043348	-0.0809256	-0.0128151	-0.0167656	-0.00839337	-0.0121529	-0.0359915	-0.0258911
-0.0168957	-0.0279375	-0.0169951	-0.00843081	0.00260448	-0.00348928	-0.0220287	-0.00344981		-0.0215788	-0.0487142	-0.0340429	-0.0544755	0.0484727	-0.0255003	-0.0823366	-0.042382	-0.0784483	-0.0421131	-0.0886142	-0.0133887	-0.0182953	-0.00729299	-0.0163958	-0.0386539	-0.0302138
-0.0159289	-0.0261696	-0.0161846	-0.0116474	-1.07981e-05	-0.00470397	-0.0268291	-0.00298395		-0.0215185	-0.0458032	-0.0365183	-0.0840183	0.0467969	-0.0249417	-0.0806662	-0.0450793	-0.0868264	-0.0409875	-0.0955941	-0.0143634	-0.0196934	-0.00660083	-0.0198346	-0.0403892	-0.034565
-0.0159066	-0.0240026	-0.0166728	-0.0152744	-0.00222037	-0.00671692	-0.026748	-0.00280369		-0.0228926	-0.0415777	-0.0380243	-0.115016	0.0344764	-0.0247384	-0.0784403	-0.0471405	-0.0935216	-0.0407332	-0.101925	-0.0158161	-0.0207857	-0.00637128	-0.0219101	-0.0411365	-0.0384847
-0.0164771	-0.0216537	-0.0185527	-0.0191084	-0.004149	-0.00934548	-0.023224	-0.00248448		-0.0258546	-0.0365085	-0.0383396	-0.145831	0.0133269	-0.024887	-0.0760436	-0.0480116	-0.0972771	-0.041939	-0.107722	-0.0178275	-0.0214455	-0.00660198	-0.0223814	-0.0409262	-0.0415888
-0.0172114	-0.0193427	-0.0217232	-0.0229101	-0.00590087	-0.0122598	-0.0175831	-0.00151406		-0.0303596	-0.0312429	-0.0374317	-0.174832	-0.0138602	-0.0254112	-0.0737726	-0.0473398	-0.0971766	-0.0448495	-0.11314	-0.020449	-0.0216549	-0.00723845	-0.0213238	-0.039887	-0.0436105
-0.0177674	-0.0171981	-0.0258213	-0.0264052	-0.00753932	-0.0150974	-0.0107329	0.000483619		-0.0362698	-0.0263485	-0.0354117	-0.200345	-0.0438776	-0.0263389	-0.0716632	-0.0451296	-0.0930564	-0.0493241	-0.117926	-0.0236197	-0.0214351	-0.00815991	-0.0190472	-0.0382123	-0.0444934
-0.0179359	-0.0152229	-0.0303537	-0.0293317	-0.00909234	-0.0175288	-0.00311865	0.00362238		-0.0433137	-0.0222636	-0.0325216	-0.220741	-0.0737789	-0.027689	-0.0695813	-0.0417207	-0.0855524	-0.0548261	-0.121508	-0.0271519	-0.0208804	-0.00920202	-0.0159992	-0.0361335	-0.0443679
-0.0176471	-0.0132964	-0.0348196	-0.0314797	-0.0105855	-0.019315	0.00508867	0.00769909		-0.0510933	-0.0192464	-0.0290928	-0.234526	-0.101319	-0.0294467	-0.0673081	-0.0377038	-0.0759822	-0.0605225	-0.123124	-0.030741	-0.0201509	-0.0102004	-0.0126542	-0.0338824	-0.0434932
-0.0169114	-0.0111928	-0.038783	-0.0326991	-0.0120661	-0.0203743	0.0138385	0.0122426		-0.0591331	-0.0173285	-0.025481	-0.24058	-0.125047	-0.0315222	-0.0645779	-0.0337724	-0.0660865	-0.0654902	-0.121889	-0.0339913	-0.0194182	-0.0110009	-0.00943568	-0.0316251	-0.0422037
-0.01573	-0.00868722	-0.0420313	-0.0329551	-0.0136079	-0.0207005	0.0228161	0.0166842		-0.0668164	-0.0164826	-0.0220594	-0.238299	-0.144304	-0.0337823	-0.0613224	-0.0305184	-0.0575221	-0.0688593	-0.117402	-0.0365263	-0.0189107	-0.0115283	-0.0066792	-0.0294863	-0.0407677
-0.0140455	-0.0056075	-0.0445599	-0.0323125	-0.0153035	-0.0203728	0.0313457	0.0204969		-0.0734735	-0.0166144	-0.0191558	-0.227742	-0.158967	-0.0360469	-0.0576693	-0.0283034	-0.0515466	-0.0700228	-0.109806	-0.0380382	-0.0188402	-0.011792	-0.00460139	-0.0275272	-0.0393468
-0.0117206	-0.00188395	-0.046517	-0.0309133	-0.0172196	-0.0195303	0.0384898	0.0233434		-0.0784551	-0.0175909	-0.0170123	-0.209719	-0.169159	-0.0381162	-0.0539311	-0.0271829	-0.0487739	-0.0687678	-0.0998275	-0.0383401	-0.0193507	-0.0118727	-0.00331053	-0.025755	-0.0379803
-0.00860097	0.00240652	-0.0481456	-0.0289702	-0.0193302	-0.0182923	0.0431226	0.0251773		-0.0811917	-0.0192848	-0.0157801	-0.185639	-0.175058	-0.0398427	-0.0506177	-0.0269181	-0.0490669	-0.0652908	-0.0888575	-0.0374169	-0.0205094	-0.011929	-0.00281595	-0.0241955	-0.0365796
-0.00457243	0.00709078	-0.0495998	-0.0266882	-0.021502	-0.0168473	0.0445599	0.0261734		-0.0813415	-0.0214622	-0.0154598	-0.15747	-0.176823	-0.0411139	-0.0481792	-0.0270815	-0.0517524	-0.060184	-0.0783491	-0.0353549	-0.022215	-0.0121338	-0.00304556	-0.0228524	-0.0350421
0.000359797	0.0118971	-0.0508984	-0.024256	-0.0234761	-0.0153887	0.0427244	0.0266918		-0.0788086	-0.0238378	-0.0159304	-0.127463	-0.174609	-0.0419032	-0.0469728	-0.0271681	-0.0557627	-0.0542878	-0.0697331	-0.0323398	-0.0242392	-0.012678	-0.00387725	-0.0217622	-0.0332802
0.00600114	0.0164846	-0.0519123	-0.0218354	-0.0249062	-0.0140935	0.0382335	0.0271493		-0.0737519	-0.0261002	-0.0169804	-0.09783	-0.168727	-0.0422841	-0.0472035	-0.0267305	-0.0598906	-0.0485027	-0.0642183	-0.0286165	-0.0262802	-0.0137787	-0.00514947	-0.0210141	-0.0312552
0.0119851	0.0204935	-0.0523572	-0.0195379	-0.0254633	-0.0131687	0.0325442	0.0278419		-0.0665655	-0.0279357	-0.0183242	-0.07058	-0.159835	-0.0423871	-0.0488084	-0.0254875	-0.063068	-0.0436076	-0.0624658	-0.0244047	-0.0280004	-0.0156714	-0.00668488	-0.0207001	-0.029021
0.0177719	0.023545	-0.0519946	-0.0174719	-0.0248756	-0.0127207	0.0272025	0.0289278		-0.0577774	-0.0291545	-0.019713	-0.0471529	-0.148951	-0.0424123	-0.0516604	-0.0233456	-0.0644181	-0.0401042	-0.0648937	-0.0199542	-0.0291883	-0.0186347	-0.00829852	-0.0209515	-0.026643
0.0227354	0.0253101	-0.0506903	-0.0157231	-0.0230162	-0.0128108	0.0236702	0.0303279		-0.0480054	-0.0296841	-0.020961	-0.0284061	-0.137465	-0.0425548	-0.0555232	-0.0204182	-0.0634402	-0.0381422	-0.0714462	-0.0154878	-0.0297907	-0.0229367	-0.00981621	-0.0218579	-0.0242109
0.0262873	0.0255599	-0.0484894	-0.014341	-0.0199424	-0.0134747	0.0229847	0.031745		-0.037899	-0.0295729	-0.0219775	-0.014713	-0.126929	-0.0429417	-0.0600774	-0.0169723	-0.0600439	-0.0375368	-0.0815377	-0.0111911	-0.0299353	-0.0287593	-0.0111072	-0.0233974	-0.0218243
0.027955	0.0242058	-0.0457234	-0.0133423	-0.0158441	-0.0146815	0.0252298	0.0327845		-0.0280962	-0.0289665	-0.0228164	-0.00602206	-0.118692	-0.0435949	-0.0650496	-0.0133353	-0.0544802	-0.0378623	-0.0941975	-0.00727154	-0.0299613	-0.0361164	-0.0121065	-0.0254118	-0.0195492
0.0275257	0.0213508	-0.0428359	-0.0126583	-0.0110583	-0.0164588	0.0298386	0.0330036		-0.0192042	-0.0280186	-0.0236039	-0.00222813	-0.11361	-0.0444092	-0.070036	-0.00985195	-0.0473794	-0.0385808	-0.10779	-0.00386256	-0.0302619	-0.0447463	-0.0128404	-0.0275594	-0.017486
0.025068	0.0172763	-0.0403826	-0.0121583	-0.00597865	-0.0188299	0.0352925	0.0320767		-0.0117535	-0.0268684	-0.0245421	-0.00321576	-0.111744	-0.0451943	-0.074631	-0.00679436	-0.0395722	-0.0391841	-0.12036	-0.00108055	-0.0312438	-0.0540947	-0.0134169	-0.0293839	-0.0157231
0.0208927	0.0124107	-0.0389447	-0.0116764	-0.000973196	-0.0217708	0.0391431	0.0298965		-0.00616358	-0.0256041	-0.0258752	-0.0088412	-0.112273	-0.0457529	-0.0784957	-0.00432922	-0.0319614	-0.0392995	-0.129956	0.000958116	-0.0332475	-0.0633522	-0.0139925	-0.030424	-0.014318
0.015516	0.007269	-0.0389409	-0.0110371	0.00362938	-0.0252191	0.0383442	0.0266072		-0.00268849	-0.0242651	-0.0278175	-0.0189294	-0.11363	-0.0459916	-0.0813248	-0.00253359	-0.0254338	-0.0387385	-0.134869	0.00218829	-0.0364178	-0.071541	-0.0147174	-0.0303464	-0.0133114
0.00947754	0.0023669	-0.0406961	-0.0101348	0.00763659	-0.0289339	0.0293822	0.0225882		-0.00139856	-0.0228596	-0.0305547	-0.0329688	-0.113819	-0.0459644	-0.0830715	-0.00138821	-0.0206603	-0.0374978	-0.134266	0.00250591	-0.0407676	-0.0777212	-0.015694	-0.0290722	-0.0126373
0.00327647	-0.00184818	-0.0442788	-0.00894397	0.0109617	-0.0325489	0.00907325	0.0183513		-0.00216914	-0.021382	-0.0341674	-0.0501412	-0.110838	-0.0459032	-0.0838488	-0.000832838	-0.0180659	-0.035721	-0.128234	0.00183941	-0.0461043	-0.0811382	-0.0169518	-0.0268276	-0.0121622
-0.00267337	-0.00506025	-0.0494316	-0.00752281	0.0135742	-0.0356325	-0.0246432	0.0144014		-0.00468868	-0.0198473	-0.0385803	-0.069396	-0.103135	-0.0461764	-0.083851	-0.000802518	-0.0177908	-0.0336348	-0.117759	0.000198976	-0.0520242	-0.0813708	-0.018451	-0.0241178	-0.0117162
-0.00810251	-0.00711872	-0.0556315	-0.00600549	0.0154864	-0.0377279	-0.0719262	0.0110686		-0.00852124	-0.0182895	-0.043541	-0.0895465	-0.0899597	-0.0471519	-0.0833143	-0.00123814	-0.0196457	-0.0314904	-0.104619	-0.00231594	-0.0580007	-0.0784593	-0.0201308	-0.0216092	-0.0110974
-0.0127711	-0.00803759	-0.0619898	-0.00452997	0.0166463	-0.0385542	-0.130548	0.00846392		-0.0131377	-0.0168039	-0.0486178	-0.109669	-0.0715872	-0.0491252	-0.0822983	-0.00211045	-0.0232394	-0.0295097	-0.0907585	-0.00543814	-0.0633405	-0.0728364	-0.0219326	-0.0199801	-0.0102158
-0.0164932	-0.00797521	-0.0674465	-0.00321721	0.0169568	-0.0380289	-0.195936	0.006432		-0.0179951	-0.0155374	-0.0532703	-0.129178	-0.0493763	-0.0521863	-0.0807276	-0.00340567	-0.0280114	-0.0278416	-0.0780434	-0.00878715	-0.0673361	-0.0652962	-0.023841	-0.0197633	-0.00910048
-0.0191434	-0.00718537	-0.0709705	-0.00214403	0.0163216	-0.0362793	-0.261706	0.00460467		-0.0226135	-0.0146615	-0.0569526	-0.147878	-0.0256044	-0.056143	-0.0784538	-0.00510822	-0.0333168	-0.0265485	-0.0679522	-0.0119405	-0.0693993	-0.0568594	-0.0259017	-0.0212187	-0.00791678
-0.0206298	-0.00595896	-0.07171	-0.00131721	0.0146822	-0.0336527	-0.320771	0.00258048		-0.0266127	-0.0143818	-0.0592585	-0.165944	-0.00319616	-0.0605651	-0.075345	-0.00719265	-0.0385847	-0.0255926	-0.0612779	-0.0145338	-0.0691391	-0.0485503	-0.0281885	-0.0242828	-0.00700771
-0.0210226	-0.00457424	-0.0692973	-0.000721007	0.0121403	-0.0305392	-0.36645	-2.63044e-05		-0.0297686	-0.0148362	-0.0599878	-0.183592	0.0147996	-0.0647854	-0.0714779	-0.00960883	-0.043284	-0.024876	-0.0583447	-0.016316	-0.0665421	-0.0413063	-0.0307878	-0.0285848	-0.00674787
-0.0205113	-0.00325095	-0.0638789	-0.000316652	0.0089589	-0.0273411	-0.393666	-0.00341303		-0.0319969	-0.0160873	-0.059205	-0.200987	0.0256969	-0.0680496	-0.0671581	-0.0122843	-0.0470282	-0.0242713	-0.0589303	-0.0171669	-0.0619477	-0.0357807	-0.0337391	-0.0335174	-0.00752561
-0.0193729	-0.00213025	-0.056079	-6.38144e-05	0.00552753	-0.0244181	-0.399837	-0.00749886		-0.0333101	-0.018113	-0.0572258	-0.218091	0.0276166	-0.0696891	-0.0628927	-0.0151385	-0.049618	-0.0236516	-0.0623744	-0.0170585	-0.0559794	-0.0322394	-0.0369779	-0.0383645	-0.00967837
-0.0179575	-0.00127577	-0.0469131	4.18255e-05	0.00230181	-0.0220117	-0.385173	-0.0119875		-0.0337676	-0.0207567	-0.0544846	-0.234571	0.0199353	-0.0692228	-0.0592761	-0.0180951	-0.0509554	-0.0229524	-0.0678354	-0.015903	-0.0494575	-0.0305716	-0.0403143	-0.0424343	-0.0133706
-0.0165286	-0.000685604	-0.0374683	2.97252e-06	-0.000347488	-0.0203349	-0.352544	-0.0163137		-0.0334207	-0.0238191	-0.0514979	-0.249898	0.00326273	-0.0665656	-0.0567937	-0.0210993	-0.051179	-0.0221404	-0.0741933	-0.0135864	-0.0431565	-0.0302835	-0.0434198	-0.0451714	-0.0186423
-0.0152659	-0.000318442	-0.0287506	-0.000200565	-0.00219112	-0.0195196	-0.306802	-0.0198093		-0.0322983	-0.0270344	-0.0487177	-0.263333	-0.0205371	-0.0620439	-0.0557052	-0.0241211	-0.0505528	-0.0212386	-0.0803432	-0.00990539	-0.0377059	-0.0306587	-0.0458729	-0.0462513	-0.0253197
-0.0142576	-0.000116643	-0.0215329	-0.000605668	-0.00317735	-0.0196046	-0.253737	-0.0218673		-0.0304271	-0.0300711	-0.0464309	-0.274015	-0.048564	-0.0563416	-0.0559546	-0.0271426	-0.049388	-0.0203291	-0.085365	-0.00459285	-0.0335081	-0.0309391	-0.0472417	-0.0456091	-0.0329864
-0.0134923	-2.42477e-05	-0.0162174	-0.00123253	-0.00342564	-0.0205544	-0.198947	-0.0220129		-0.0278849	-0.0325822	-0.0447832	-0.281034	-0.0774083	-0.0504518	-0.0571788	-0.030139	-0.0480829	-0.0194986	-0.0885695	0.00246889	-0.0306696	-0.0304934	-0.0471777	-0.043436	-0.0410363
-0.0129787	5.24843e-06	-0.0129544	-0.00210958	-0.0031329	-0.0221753	-0.147016	-0.0201242		-0.0248356	-0.0341645	-0.0436878	-0.283536	-0.103438	-0.0453835	-0.0588237	-0.03305	-0.0468822	-0.0188849	-0.0897712	0.011302	-0.0291383	-0.0289763	-0.0455037	-0.0401244	-0.048648
-0.0127366	4.63805e-06	-0.0116236	-0.00323602	-0.00253211	-0.0241751	-0.100908	-0.0164165		-0.0215521	-0.034449	-0.0429277	-0.280871	-0.123448	-0.042036	-0.0602608	-0.0357668	-0.0459418	-0.0186134	-0.0891648	0.0216621	-0.0287217	-0.0263768	-0.0422627	-0.0362093	-0.0549339
-0.0128027	-5.6745e-06	-0.0118965	-0.00456459	-0.00183546	-0.0262102	-0.0619219	-0.0113768		-0.018399	-0.0331907	-0.0422689	-0.272706	-0.135199	-0.0410706	-0.0609546	-0.0381328	-0.0453731	-0.0187479	-0.0872068	0.03296	-0.0291523	-0.022984	-0.0377127	-0.0323197	-0.0590965
-0.0132384	-1.25527e-05	-0.0133657	-0.00600991	-0.00120428	-0.0279384	-0.030129	-0.0057276		-0.0157622	-0.0303378	-0.0414907	-0.259187	-0.137698	-0.042742	-0.0605957	-0.0399624	-0.0451764	-0.019294	-0.0844975	0.0444005	-0.0302041	-0.0192736	-0.0322726	-0.0291021	-0.0605694
-0.0140244	-1.32031e-05	-0.0154848	-0.00742129	-0.000765123	-0.0291287	-0.00481891	-0.000165236		-0.0139739	-0.0261244	-0.0405864	-0.240923	-0.131519	-0.0470164	-0.0591505	-0.0410699	-0.0454999	-0.0201164	-0.081477	0.0549159	-0.0315954	-0.0157679	-0.0264371	-0.027263	-0.0591867
-0.0150664	-8.5076e-06	-0.017709	-0.00861881	-0.000598126	-0.0296738	0.0148052	0.00469529		-0.0132316	-0.021036	-0.0397391	-0.218988	-0.11858	-0.0535111	-0.0568841	-0.0412997	-0.0465509	-0.0209909	-0.078381	0.0634265	-0.0330671	-0.012898	-0.020691	-0.0275181	-0.0552061
-0.0161854	-1.10112e-06	-0.0195765	-0.00942951	-0.000752863	-0.0295957	0.0291764	0.00835999		-0.0135392	-0.0157233	-0.0392619	-0.194862	-0.101707	-0.061514	-0.0542777	-0.0405544	-0.0485209	-0.0216682	-0.0752212	0.0690979	-0.0343988	-0.010909	-0.0154375	-0.0305482	-0.0492601
-0.0171077	3.97261e-06	-0.0207221	-0.00971575	-0.00124716	-0.0290087	0.0382598	0.0105294		-0.0146904	-0.0108604	-0.0395809	-0.170207	-0.0840729	-0.0701146	-0.0519047	-0.0388034	-0.0516161	-0.0219259	-0.0718232	0.0714803	-0.0353417	-0.00984194	-0.0109604	-0.0370216	-0.0422234
-0.0175745	6.155e-06	-0.0210507	-0.00943016	-0.00206787	-0.028058	0.0415975	0.0109336		-0.0163366	-0.00697868	-0.040989	-0.146734	-0.0684995	-0.0781644	-0.0502931	-0.036106	-0.0557249	-0.021685	-0.0680315	0.0707172	-0.0357774	-0.00955763	-0.007427	-0.0473508	-0.0350263
-0.0173604	5.66877e-06	-0.0206791	-0.00861881	-0.00317854	-0.0268836	0.0386318	0.00938466		-0.0180622	-0.00436507	-0.0436254	-0.12591	-0.057013	-0.0844996	-0.0497925	-0.0326103	-0.0604835	-0.0210164	-0.0637802	0.0674386	-0.0356468	-0.00980979	-0.00489997	-0.0616528	-0.0284982
-0.0163223	3.38811e-06	-0.0198874	-0.00740964	-0.00451083	-0.025586	0.0290981	0.00581577		-0.0195016	-0.00301597	-0.0474695	-0.108693	-0.0505948	-0.0881462	-0.0505116	-0.028544	-0.0653393	-0.0201168	-0.059165	0.0625213	-0.0349304	-0.0103399	-0.00336993	-0.0796656	-0.0232424
-0.0144641	-1.0472e-06	-0.0190937	-0.00599105	-0.00598023	-0.0242347	0.0133444	0.000284829		-0.0204784	-0.00267943	-0.0523061	-0.0953625	-0.0492106	-0.0884864	-0.0522979	-0.0242189	-0.0695384	-0.0192532	-0.0544741	0.0567705	-0.0337083	-0.0109463	-0.00279126	-0.100563	-0.0195923
-0.0118848	-8.00277e-06	-0.0186356	-0.0045486	-0.0074737	-0.0228768	-0.00758631	-0.00683676		-0.0210076	-0.00297811	-0.0579248	-0.0854605	-0.052029	-0.0854879	-0.0548271	-0.0199778	-0.0725353	-0.0186575	-0.0500533	0.0506229	-0.0319992	-0.0115453	-0.00308321	-0.123174	-0.0176154
-0.00880624	-1.70063e-05	-0.0187458	-0.00323602	-0.00886654	-0.0215617	-0.0319431	-0.0149113		-0.0213277	-0.00353576	-0.0641022	-0.0779404	-0.0577194	-0.0796885	-0.0576832	-0.0161704	-0.0739903	-0.0184785	-0.046258	0.0440146	-0.0298337	-0.0121892	-0.00414935	-0.145946	-0.0171597
-0.00554988	-2.67866e-05	-0.0195118	-0.00215081	-0.0100509	-0.0203713	-0.0575141	-0.0230934		-0.0218372	-0.00411621	-0.0705965	-0.0714719	-0.0647853	-0.0720952	-0.0604514	-0.0131192	-0.0737911	-0.0187538	-0.0433571	0.0364409	-0.0272891	-0.0130387	-0.00587057	-0.16706	-0.0179348
-0.00247226	-2.46524e-05	-0.020813	-0.0013151	-0.0109423	-0.0194223	-0.0820224	-0.0304299		-0.0229305	-0.00472328	-0.0771705	-0.0648688	-0.071768	-0.0639651	-0.0628369	-0.0110563	-0.0721472	-0.0194288	-0.0414299	0.0272546	-0.0244561	-0.0143282	-0.00808418	-0.184749	-0.0195714
3.21243e-05	-6.76177e-06	-0.0224835	-0.000715921	-0.0115262	-0.0188606	-0.103365	-0.0360521		-0.0249425	-0.00558936	-0.0834382	-0.0574176	-0.0774745	-0.0565502	-0.0646388	-0.010122	-0.0692366	-0.0204048	-0.0404201	0.0159354	-0.0215772	-0.0162731	-0.010597	-0.197283	-0.0216923
0.00161643	2.55228e-05	-0.0243071	-0.000313813	-0.0118463	-0.0188299	-0.119981	-0.0392444		-0.0279962	-0.0071461	-0.0889327	-0.0491274	-0.0810797	-0.0508947	-0.0658034	-0.0103215	-0.0652653	-0.0215748	-0.040099	0.00239101	-0.018962	-0.0190077	-0.0131732	-0.203329	-0.0239549
0.00204124	6.49708e-05	-0.0260617	-6.61014e-05	-0.0119787	-0.0194164	-0.130985	-0.039503		-0.031929	-0.00990705	-0.0931761	-0.0407665	-0.0821456	-0.0476917	-0.0664198	-0.0115042	-0.0604669	-0.0228588	-0.0401113	-0.0128692	-0.0169096	-0.0225445	-0.0155502	-0.202206	-0.0260618
0.00120464	7.39956e-05	-0.0276267	3.62357e-05	-0.0120115	-0.020596	-0.136127	-0.0364758		-0.0363353	-0.0143034	-0.0957528	-0.0336558	-0.0807058	-0.0473008	-0.0666388	-0.0133853	-0.0550092	-0.0242049	-0.0400783	-0.0288317	-0.0156562	-0.0267219	-0.0174755	-0.193926	-0.0277754
-0.000805249	3.6084e-05	-0.0288697	-3.67297e-06	-0.0119778	-0.0222169	-0.135707	-0.0300335		-0.0405818	-0.0205817	-0.0965203	-0.0293221	-0.0771187	-0.049724	-0.0667305	-0.0155525	-0.0493007	-0.02557	-0.0395903	-0.044097	-0.0152085	-0.0312737	-0.0187269	-0.179481	-0.0289071
-0.00374189	-4.79268e-05	-0.0297253	-0.000206234	-0.011852	-0.0240018	-0.130357	-0.0202649		-0.0439694	-0.0286788	-0.0956173	-0.0290772	-0.0720253	-0.0546993	-0.0669812	-0.0175422	-0.0438654	-0.0269034	-0.0383211	-0.0571884	-0.0153642	-0.0358414	-0.0191561	-0.160607	-0.0293224
-0.00724959	-0.000148066	-0.0302179	-0.000609057	-0.0115621	-0.0255989	-0.120872	-0.00749792		-0.0459074	-0.0381887	-0.0934442	-0.0336203	-0.066296	-0.0618048	-0.0676272	-0.0189285	-0.0392638	-0.0281176	-0.0360838	-0.0669031	-0.0157671	-0.0400129	-0.0187138	-0.139471	-0.0289664
-0.0109292	-0.000155427	-0.0303995	-0.00123415	-0.0110087	-0.0266813	-0.108059	0.00749451		-0.0460452	-0.0484143	-0.0905942	-0.0427149	-0.0608312	-0.0704485	-0.0688597	-0.0194093	-0.0360735	-0.029074	-0.0328194	-0.0725145	-0.0159923	-0.0434181	-0.0174541	-0.118403	-0.0278797
-0.0144233	5.66724e-05	-0.0304753	-0.00211007	-0.0101374	-0.0269951	-0.0928929	0.0237199		-0.0443982	-0.0584511	-0.0876094	-0.0553065	-0.0565912	-0.080013	-0.0706795	-0.0188823	-0.0345328	-0.0296192	-0.02868	-0.0739716	-0.0157369	-0.0456922	-0.0155297	-0.0992403	-0.02622
-0.0174637	0.000649621	-0.0307017	-0.00323602	-0.00895427	-0.0264322	-0.0765421	0.0399344		-0.0413438	-0.0673454	-0.0848793	-0.069631	-0.0544072	-0.0898406	-0.0729451	-0.0174609	-0.0345867	-0.0296107	-0.0239642	-0.0718651	-0.0148816	-0.0465618	-0.0131626	-0.0831388	-0.0242446
-0.019896	0.00180369	-0.0313113	-0.00456459	-0.00753403	-0.0250539	-0.0604619	0.0547356		-0.0375268	-0.0742496	-0.0825313	-0.0835683	-0.0548011	-0.0992138	-0.075413	-0.0154416	-0.03592	-0.0289754	-0.019063	-0.0672152	-0.01352	-0.0458995	-0.0106048	-0.070486	-0.0222612
-0.0216703	0.00364984	-0.0324897	-0.00600991	-0.00601395	-0.0230297	-0.0466455	0.0669834		-0.0337105	-0.0785498	-0.0803536	-0.0952841	-0.0579142	-0.107432	-0.0777309	-0.0132197	-0.037986	-0.0277877	-0.0144507	-0.0612423	-0.0119365	-0.0437099	-0.00809689	-0.0608337	-0.0205532
-0.022809	0.00628677	-0.0342071	-0.00742129	-0.0045328	-0.0206477	-0.0371697	0.0756514		-0.0305743	-0.0799545	-0.0779489	-0.103222	-0.063376	-0.11376	-0.0796177	-0.0111928	-0.0403459	-0.026247	-0.0105225	-0.0549959	-0.0104494	-0.0402328	-0.00583491	-0.0534054	-0.0193106
-0.0233714	0.00970805	-0.0362653	-0.00861881	-0.00321153	-0.0182289	-0.0341408	0.0801795		-0.0285671	-0.0785218	-0.0747876	-0.106495	-0.0704341	-0.117558	-0.0808568	-0.00966836	-0.0426856	-0.0246844	-0.00757991	-0.0491641	-0.00933781	-0.0358737	-0.00394625	-0.0472299	-0.0185878
-0.0234174	0.0137554	-0.0383573	-0.00942951	-0.00212805	-0.0160621	-0.0393853	0.0806793		-0.027826	-0.0746253	-0.0703535	-0.104941	-0.0781826	-0.118418	-0.0813029	-0.00879826	-0.0448541	-0.0235022	-0.00580536	-0.0440277	-0.0087545	-0.0311297	-0.00248409	-0.0413501	-0.0182984
-0.0229942	0.0181165	-0.0401346	-0.00971663	-0.00129887	-0.0144177	-0.053783	0.0777304		-0.0281631	-0.0688814	-0.0643402	-0.0986576	-0.0858938	-0.116289	-0.080939	-0.00857112	-0.0468989	-0.0230383	-0.00517636	-0.0394714	-0.0086555	-0.026539	-0.00144101	-0.0351289	-0.018268
-0.0221277	0.0223213	-0.0413831	-0.00943299	-0.000713284	-0.0134416	-0.0774523	0.0727177		-0.0291806	-0.0620256	-0.0566414	-0.0883312	-0.0931495	-0.111549	-0.0797178	-0.00882359	-0.0488019	-0.0235387	-0.0056198	-0.0352867	-0.00889876	-0.0225175	-0.000759545	-0.0280002	-0.0182796
-0.0208307	0.0258312	-0.0420515	-0.00862448	-0.000332628	-0.0131895	-0.109343	0.0673889		-0.0303711	-0.0547919	-0.0474628	-0.0747561	-0.0999177	-0.104946	-0.0776019	-0.00929541	-0.0504877	-0.0250552	-0.0069886	-0.0312963	-0.00926062	-0.0193432	-0.000358134	-0.0196565	-0.0181403
-0.0191244	0.0281596	-0.0422547	-0.00741857	-0.000107629	-0.0136593	-0.147203	0.0633965		-0.0312435	-0.0478099	-0.0373134	-0.0585969	-0.106437	-0.0974125	-0.0745806	-0.00970374	-0.0517879	-0.0274111	-0.00908538	-0.0274548	-0.00951946	-0.0171543	-0.000151124	-0.0100919	-0.0177359
-0.0170419	0.0290102	-0.0422223	-0.00599927	-2.4951e-06	-0.0147554	-0.188085	0.0621043		-0.0314544	-0.0415035	-0.0268782	-0.040695	-0.112765	-0.0897557	-0.0706196	-0.00979533	-0.0523807	-0.0302745	-0.0117949	-0.0239622	-0.00958243	-0.0159645	-5.21024e-05	0.000539049	-0.0170255
-0.0146633	0.0283679	-0.0421897	-0.00455085	2.64578e-05	-0.0164147	-0.228331	0.0638		-0.0308009	-0.0361143	-0.0170016	-0.0214932	-0.118813	-0.082522	-0.0658471	-0.00942095	-0.052059	-0.033162	-0.0149317	-0.0209974	-0.00943939	-0.0157573	-5.98879e-07	0.0116115	-0.0160734
-0.0121158	0.0265316	-0.0423454	-0.00322751	1.31368e-05	-0.0185711	-0.264391	0.067793		-0.0292706	-0.0317036	-0.00848958	-0.00147618	-0.124104	-0.0758534	-0.0605031	-0.00856058	-0.0507261	-0.0355756	-0.0183394	-0.0187187	-0.00922901	-0.0164966	3.86457e-05	0.0222827	-0.0150128
-0.00956318	0.0240645	-0.0427904	-0.00212915	-1.71671e-05	-0.0211269	-0.293551	0.0726695		-0.0270188	-0.028201	-0.00196078	0.0185169	-0.127776	-0.0695116	-0.0549113	-0.00731766	-0.0484644	-0.0371285	-0.0219297	-0.0171957	-0.00921507	-0.0181306	7.46817e-05	0.0316815	-0.0139991
-0.00721566	0.0216458	-0.0435666	-0.00129044	-3.2366e-05	-0.0239847	-0.3143	0.0765049		-0.0242809	-0.0255228	0.00222647	0.037441	-0.12909	-0.0631871	-0.0495107	-0.00591606	-0.0456635	-0.0376014	-0.0255917	-0.016257	-0.00967511	-0.0205667	6.98872e-05	0.0389857	-0.0132057
-0.00525234	0.0199284	-0.0446695	-0.000703893	-2.37596e-05	-0.0269353	-0.32691	0.0778461		-0.0213866	-0.0235584	0.00408496	0.0534384	-0.127357	-0.0565399	-0.0446388	-0.00461874	-0.0427792	-0.0370451	-0.0293766	-0.0157486	-0.0109153	-0.0236309	-2.27223e-05	0.0439219	-0.0127384
-0.00380787	0.0193697	-0.0460785	-0.000329789	7.46799e-06	-0.0297235	-0.333109	0.0759118		-0.018652	-0.0222599	0.00393547	0.0643364	-0.122447	-0.0494792	-0.040563	-0.00368894	-0.0403646	-0.0357359	-0.0333687	-0.0154391	-0.01314	-0.0270702	-0.00026266	0.0467097	-0.0126404
-0.00295462	0.0201094	-0.0477831	-0.000115457	4.82541e-05	-0.0321241	-0.335462	0.0707105		-0.0163202	-0.0216766	0.00230049	0.0682293	-0.115117	-0.0423097	-0.0374807	-0.00335167	-0.0389832	-0.0340809	-0.0375895	-0.015039	-0.01638	-0.0305735	-0.000713618	0.0479991	-0.0129094
-0.00264362	0.0219474	-0.0497302	-1.3797e-05	5.40053e-05	-0.0339856	-0.336569	0.0631374		-0.0145558	-0.0219071	-0.000222887	0.0638469	-0.106815	-0.0355568	-0.0354718	-0.00373127	-0.0389967	-0.0325194	-0.0420034	-0.014347	-0.0204972	-0.0338436	-0.00140039	0.0488175	-0.0134773
-0.00279444	0.0243678	-0.0518614	2.088e-05	-1.8398e-05	-0.0353756	-0.338086	0.0542334		-0.0133716	-0.0231361	-0.00313205	0.0515459	-0.0998566	-0.0300558	-0.0346567	-0.00488444	-0.0406832	-0.0313585	-0.0462956	-0.0130219	-0.0251369	-0.0366584	-0.00234778	0.0500517	-0.0143035
-0.0032797	0.0266576	-0.0540714	2.16444e-05	-0.000222209	-0.0365478	-0.340258	0.0451052		-0.012682	-0.0255273	-0.00609982	0.0332277	-0.0967985	-0.0266313	-0.0351259	-0.0067678	-0.0440576	-0.0307149	-0.0499824	-0.0107602	-0.0298262	-0.0389263	-0.00355377	0.0523605	-0.0153575
-0.00394279	0.0280782	-0.056175	1.00306e-05	-0.000615699	-0.0378677	-0.341857	0.0367545		-0.0123518	-0.0291297	-0.00899891	0.0119553	-0.0997046	-0.0257909	-0.0368907	-0.00922673	-0.0488098	-0.0305135	-0.0525443	-0.00738708	-0.0340836	-0.0407203	-0.00498117	0.0560534	-0.0165986
-0.00468582	0.0280215	-0.057971	-1.10062e-06	-0.00123232	-0.0397034	-0.340591	0.0298481		-0.0122304	-0.0338186	-0.0118644	-0.00859567	-0.109621	-0.0276376	-0.0398575	-0.0120301	-0.0543959	-0.0305245	-0.0535325	-0.00281878	-0.0375197	-0.042245	-0.00659356	0.0609542	-0.0179969
-0.00539618	0.0261669	-0.059178	-9.96815e-06	-0.00210244	-0.0422393	-0.33387	0.0251562		-0.012238	-0.0392381	-0.0147932	-0.0253883	-0.125885	-0.0316026	-0.0436872	-0.0148308	-0.0599274	-0.030504	-0.0528717	0.00262524	-0.0399457	-0.0437906	-0.00831067	0.0667167	-0.0194259
-0.00602419	0.0225547	-0.0595266	-1.70152e-05	-0.00322467	-0.0454146	-0.319512	0.0233398		-0.0123674	-0.0448578	-0.0178593	-0.0365026	-0.146213	-0.0366328	-0.0478499	-0.0172358	-0.0644008	-0.0302636	-0.0508699	0.0083483	-0.0413899	-0.0456443	-0.0100525	0.0727975	-0.0207008
-0.00662324	0.0175724	-0.0588585	-2.27581e-05	-0.00455076	-0.0489113	-0.296371	0.0248596		-0.0126699	-0.0500808	-0.0210436	-0.041405	-0.167206	-0.04152	-0.0517024	-0.0188774	-0.0669133	-0.0297239	-0.0481637	0.0135813	-0.0420565	-0.0479824	-0.0117721	0.0785338	-0.0216207
-0.00731453	0.0118936	-0.0571416	-1.98044e-05	-0.00599655	-0.0522229	-0.264589	0.0299374		-0.013232	-0.0544074	-0.0242032	-0.0409133	-0.185124	-0.0452194	-0.0546118	-0.0194614	-0.0668183	-0.0289456	-0.0456072	0.017414	-0.0422266	-0.0507982	-0.0134542	0.0833093	-0.0219793
-0.00837097	0.00630071	-0.0546378	-3.04193e-06	-0.00741484	-0.0548081	-0.225553	0.0380815		-0.014105	-0.0575314	-0.027105	-0.0364086	-0.19694	-0.0472975	-0.0561359	-0.0188861	-0.0640135	-0.0280342	-0.0439432	0.0192286	-0.042158	-0.0538541	-0.0151652	0.0863724	-0.0217297
-0.0101205	0.001545	-0.0518491	2.73131e-05	-0.00862628	-0.0561991	-0.181678	0.0482279		-0.0152839	-0.0594149	-0.0294599	-0.0295037	-0.200965	-0.0480198	-0.0560936	-0.0172443	-0.0589303	-0.0271171	-0.0436736	0.0187276	-0.0419978	-0.0567034	-0.0170113	0.0870224	-0.0209777
-0.0128477	-0.00177852	-0.0494232	6.16722e-05	-0.00945167	-0.056107	-0.135943	0.0588642		-0.0166968	-0.0602751	-0.0309875	-0.021623	-0.197109	-0.0482151	-0.0545951	-0.0148016	-0.0524366	-0.0262939	-0.0449504	0.0159837	-0.0417416	-0.0587802	-0.019086	0.0847188	-0.019967
-0.0167224	-0.00336164	-0.0480801	6.16437e-05	-0.00973629	-0.0544649	-0.091498	0.0682434		-0.0182109	-0.0604414	-0.0314746	-0.0137094	-0.186685	-0.048964	-0.0519708	-0.0119592	-0.0456733	-0.0255775	-0.0475388	0.0115338	-0.0412717	-0.0595228	-0.0214184	0.0791111	-0.0190845
-0.0216585	-0.00312619	-0.0483589	-1.61464e-05	-0.00939748	-0.0513889	-0.0511898	0.0749546		-0.0196879	-0.0602856	-0.0308108	-0.00653827	-0.171752	-0.051108	-0.0486695	-0.00912421	-0.0397135	-0.0249577	-0.0509914	0.00605276	-0.0403977	-0.058515	-0.0239062	0.0703464	-0.0186624
-0.0273298	-0.00124039	-0.0505654	-0.000225048	-0.00842675	-0.0471435	-0.0172068	0.0780896		-0.0210068	-0.0600638	-0.0290275	-0.000613311	-0.154523	-0.0549619	-0.0451501	-0.00665842	-0.0353884	-0.0243759	-0.0547119	0.000357152	-0.0389398	-0.0555889	-0.02632	0.0589967	-0.0189548
-0.0332328	0.00192805	-0.0547496	-0.000622886	-0.00687943	-0.0420571	0.00905526	0.0774203		-0.0220893	-0.0598144	-0.0262976	0.00371956	-0.13677	-0.0601831	-0.0417764	-0.00482844	-0.033158	-0.0237472	-0.058078	-0.00467604	-0.0368069	-0.0508669	-0.0283434	0.0459941	-0.0200934
-0.0387952	0.00594943	-0.0607074	-0.00124128	-0.00485002	-0.036443	0.0271574	0.0734262		-0.022921	-0.0593867	-0.0229275	0.00612301	-0.119487	-0.0658583	-0.038792	-0.00376962	-0.0330627	-0.0230096	-0.0605508	-0.00826294	-0.0340174	-0.0447441	-0.0296545	0.032562	-0.0220108
-0.043535	0.0102874	-0.068119	-0.00210762	-0.00244331	-0.0305825	0.0373645	0.0669874		-0.0235137	-0.0584254	-0.0193084	0.00666087	-0.102929	-0.0708934	-0.0362982	-0.00353664	-0.0348726	-0.0220887	-0.0616622	-0.00962298	-0.0307278	-0.0377959	-0.0300191	0.0198532	-0.0245809
-0.0471401	0.014435	-0.0765598	-0.00322004	0.000238185	-0.0246898	0.0405435	0.0592276		-0.0239056	-0.0565083	-0.0158633	0.00569052	-0.086677	-0.0743034	-0.0342936	-0.00410183	-0.0381591	-0.0209522	-0.0610972	-0.00817479	-0.0271974	-0.0306801	-0.0293553	0.00886207	-0.0275864
-0.0495045	0.017997	-0.0855127	-0.00453579	0.00309385	-0.0189391	0.0380621	0.0512246		-0.0241437	-0.0533094	-0.0129966	0.00396054	-0.0699785	-0.0755327	-0.0327516	-0.00537686	-0.0424142	-0.0196267	-0.0587082	-0.00367744	-0.0237217	-0.02403	-0.027763	0.000303293	-0.0307373
-0.0506869	0.0206739	-0.0943466	-0.00598674	0.00600009	-0.0135217	0.0315014	0.0437664		-0.0242519	-0.0486967	-0.0110231	0.00280072	-0.0520729	-0.0746799	-0.0316623	-0.00724183	-0.0471641	-0.0181921	-0.0545231	0.00365404	-0.0205841	-0.0183596	-0.0254969	-0.00550059	-0.0337492
-0.0508264	0.0224223	-0.102292	-0.00745837	0.00880251	-0.00864917	0.0227742	0.0372995		-0.0242682	-0.0428706	-0.0101639	0.00361669	-0.0324496	-0.0723282	-0.031092	-0.00952295	-0.0519431	-0.0168025	-0.0487798	0.013051	-0.0179744	-0.0140309	-0.0228999	-0.00847385	-0.0362531
-0.0500675	0.0233734	-0.108499	-0.00882505	0.0113057	-0.00458889	0.013841	0.0318356		-0.0242269	-0.0363419	-0.0105107	0.00786049	-0.0111236	-0.0694809	-0.0311757	-0.0120263	-0.0563622	-0.0156382	-0.0418783	0.0233202	-0.0159652	-0.0112136	-0.0203265	-0.00882164	-0.0378969
-0.0484907	0.0237622	-0.112136	-0.00998478	0.0132797	-0.00164034	0.00644586	0.027043		-0.0241632	-0.0298232	-0.0120105	0.0167061	0.0113435	-0.0672814	-0.0320541	-0.014555	-0.0601086	-0.0148634	-0.0343531	0.0330661	-0.0145255	-0.0098881	-0.0180578	-0.0069824	-0.0384144
-0.046103	0.0239061	-0.11258	-0.0108839	0.0145008	-6.11278e-05	0.00199198	0.0223847		-0.0241464	-0.0240936	-0.0145029	0.0304707	0.0338628	-0.0666151	-0.033805	-0.0169247	-0.0629227	-0.0145774	-0.0268044	0.0410587	-0.0135398	-0.00987647	-0.0162432	-0.00353468	-0.0376518
-0.0428648	0.0240019	-0.109544	-0.0115508	0.0147834	-2.89153e-05	0.00117997	0.0173064		-0.0242277	-0.0197755	-0.017693	0.0487882	0.0550634	-0.0680849	-0.0363642	-0.0190049	-0.0646589	-0.0147814	-0.0198414	0.0465013	-0.012886	-0.0108598	-0.0148947	0.00075875	-0.0357085
-0.0387336	0.0241389	-0.103193	-0.0120827	0.0140289	-0.00156599	0.00414587	0.011437		-0.0244594	-0.017223	-0.0212208	0.0703038	0.0735211	-0.0717577	-0.0395033	-0.0207157	-0.0652401	-0.0153755	-0.014018	0.049238	-0.0124626	-0.0124448	-0.0138966	0.00508743	-0.03289
-0.0337374	0.0243137	-0.094188	-0.0126139	0.0122674	-0.00450489	0.0106935	0.00469557		-0.0248881	-0.0164835	-0.0247302	0.0927556	0.0879251	-0.0771662	-0.0428688	-0.0220273	-0.0646545	-0.0161788	-0.00975743	0.0498058	-0.0121966	-0.0142172	-0.0130638	0.00869445	-0.0296485
-0.0280237	0.0244291	-0.0835688	-0.0132626	0.00966965	-0.00851535	0.0206087	-0.00259859		-0.0255086	-0.0173157	-0.0278989	0.11351	0.097311	-0.0835739	-0.0460777	-0.0229456	-0.0629653	-0.0169833	-0.00732559	0.0492179	-0.0120523	-0.0157889	-0.0122218	0.0109611	-0.0265065
-0.0218714	0.0244476	-0.0726352	-0.0140882	0.00653264	-0.0131254	0.0340172	-0.00989525		-0.0263092	-0.0193503	-0.0305614	0.129654	0.10102	-0.0899277	-0.048811	-0.0234888	-0.0602554	-0.017608	-0.00675546	0.0487239	-0.0119643	-0.0168581	-0.0112518	0.0115678	-0.0238823
-0.0156798	0.0243767	-0.0627101	-0.0150635	0.00323498	-0.017802	0.0514177	-0.0164924		-0.027235	-0.022179	-0.0327033	0.138709	0.0988452	-0.0952057	-0.0508915	-0.0236756	-0.0566487	-0.0179554	-0.00786357	0.0494171	-0.0118409	-0.0172284	-0.010146	0.0104982	-0.0220376
-0.00989839	0.0242522	-0.0548798	-0.0160762	0.000163074	-0.0220395	0.0735272	-0.0216668		-0.0281775	-0.0254408	-0.0344402	0.139181	0.0911373	-0.0986239	-0.0523131	-0.0235106	-0.0523014	-0.0180494	-0.010298	0.0518525	-0.0115743	-0.0168235	-0.00901211	0.00802549	-0.0210433
-0.00493817	0.0241188	-0.0498201	-0.0169717	-0.00237188	-0.0254131	0.100834	-0.0249508		-0.0290122	-0.0288903	-0.0360157	0.130784	0.0788065	-0.0995928	-0.053183	-0.0229931	-0.0473789	-0.0180482	-0.0135682	0.0558378	-0.0110382	-0.0156922	-0.00803184	0.00465261	-0.020789
-0.00109484	0.0239072	-0.0476481	-0.0175865	-0.00418864	-0.0276633	0.1332	-0.0259916		-0.0295576	-0.0323245	-0.0376408	0.114718	0.0634318	-0.0980293	-0.0536848	-0.0221051	-0.0420943	-0.0181935	-0.0171938	0.0603624	-0.0101983	-0.0139712	-0.00742835	0.000955669	-0.0210803
0.00151245	0.023447	-0.0479438	-0.017801	-0.00527239	-0.028708	0.169519	-0.0247085		-0.0296352	-0.0355964	-0.0394671	0.0933167	0.0470272	-0.0941929	-0.0539968	-0.0208261	-0.0366915	-0.0187553	-0.0207462	0.0637761	-0.00911722	-0.0118605	-0.00739625	-0.00250595	-0.0216834
0.00294364	0.0224935	-0.0499058	-0.0175771	-0.00576288	-0.0286228	0.207571	-0.0213258		-0.0291208	-0.038587	-0.0415505	0.0694845	0.0317285	-0.0885529	-0.0542262	-0.0191521	-0.0314499	-0.0199515	-0.0238847	0.0641874	-0.00796476	-0.00958348	-0.00805068	-0.00529143	-0.0223842
0.00339783	0.0207872	-0.0525594	-0.016957	-0.00590092	-0.0276327	0.244292	-0.0161623		-0.0279588	-0.0411641	-0.0437757	0.0459957	0.019418	-0.0818442	-0.0544233	-0.0170875	-0.0267082	-0.0218431	-0.0264107	0.0599497	-0.0070493	-0.00733285	-0.00941265	-0.00715465	-0.0230203
0.00313386	0.018187	-0.0550442	-0.0160641	-0.00595785	-0.025998	0.276123	-0.00987412		-0.0262478	-0.0432477	-0.0459951	0.024951	0.0112967	-0.0746361	-0.0545408	-0.0147012	-0.0228147	-0.0243466	-0.028189	0.0501266	-0.00667293	-0.00527205	-0.0113873	-0.00801831	-0.0234657
0.00239648	0.0147084	-0.0567986	-0.0150635	-0.00615822	-0.023979	0.29962	-0.00319717		-0.0242137	-0.0447711	-0.0480111	0.00747519	0.00771937	-0.0673934	-0.0544808	-0.0121207	-0.0201195	-0.0272144	-0.0291762	0.0348197	-0.00711418	-0.00351505	-0.0137885	-0.00797445	-0.0236401
0.00136033	0.0105472	-0.0576437	-0.0141101	-0.0066216	-0.0218054	0.31214	0.00322656		-0.022166	-0.0456834	-0.0496058	-0.00621634	0.00818537	-0.0605145	-0.054155	-0.00952674	-0.0189369	-0.0300848	-0.0294282	0.0152423	-0.00857128	-0.00213308	-0.0163755	-0.00723097	-0.023493
9.77651e-05	0.00604878	-0.0577818	-0.0133138	-0.00732965	-0.0196061	0.312285	0.00880954		-0.0204607	-0.0459634	-0.0506495	-0.016279	0.0115566	-0.0541732	-0.0534799	-0.00717739	-0.0194686	-0.0326159	-0.0290766	-0.00644804	-0.0110507	-0.00119757	-0.0188758	-0.00602457	-0.0230015
-0.00138046	0.00160187	-0.0576148	-0.0126972	-0.00816123	-0.0175164	0.300282	0.0134188		-0.0193716	-0.0455666	-0.0509882	-0.0229595	0.0164275	-0.0487385	-0.0524703	-0.00532386	-0.0217947	-0.0345139	-0.0283885	-0.0275425	-0.0144699	-0.000771254	-0.0210475	-0.00461707	-0.0221749
-0.00310112	-0.00242645	-0.0576132	-0.012196	-0.00892979	-0.0156553	0.277941	0.0172079		-0.0190606	-0.0444574	-0.0505373	-0.0260956	0.0214658	-0.0446272	-0.0512085	-0.00420899	-0.0258135	-0.0356527	-0.0277067	-0.0452392	-0.0186059	-0.000942821	-0.0227035	-0.00323035	-0.0210494
-0.00507911	-0.00577208	-0.0581729	-0.0116875	-0.00944965	-0.0141313	0.248278	0.0204574		-0.0195594	-0.0426155	-0.0493229	-0.0248963	0.0257319	-0.0421889	-0.049791	-0.00404738	-0.0312149	-0.0361319	-0.0273873	-0.0571033	-0.0231135	-0.00183719	-0.0237247	-0.00203036	-0.0197001
-0.00725685	-0.00832214	-0.0594769	-0.0110258	-0.00962575	-0.0131234	0.214996	0.0235268		-0.0207522	-0.0400431	-0.0474322	-0.0182897	0.0288448	-0.0417892	-0.0483218	-0.00495693	-0.0375054	-0.0362342	-0.0277333	-0.0614535	-0.0276416	-0.00358844	-0.0240888	-0.00116348	-0.0182315
-0.00951791	-0.0100881	-0.0615535	-0.0101098	-0.00945281	-0.0127364	0.181724	0.0264204		-0.0224772	-0.0368	-0.0451534	-0.00497011	0.0309225	-0.0433067	-0.0467816	-0.00701353	-0.0440277	-0.0364299	-0.0288921	-0.0575051	-0.031766	-0.00632889	-0.0238255	-0.000713416	-0.016792
-0.0116617	-0.0111914	-0.0642407	-0.00891278	-0.00905008	-0.0130528	0.151464	0.028867		-0.0245396	-0.0329947	-0.0428704	0.0160012	0.0324659	-0.0462904	-0.0450501	-0.0101941	-0.050056	-0.0372412	-0.0308438	-0.0454728	-0.0351213	-0.010128	-0.0230174	-0.000745854	-0.0155609
-0.0134232	-0.0117983	-0.0672312	-0.00749002	-0.00864007	-0.014141	0.126256	0.0304463		-0.02674	-0.0287843	-0.0409696	0.0446564	0.0340889	-0.0501132	-0.0429545	-0.0143455	-0.0549073	-0.0390977	-0.0334153	-0.0264869	-0.037485	-0.0149324	-0.0217928	-0.00132125	-0.0147179
-0.0145277	-0.0120426	-0.0701744	-0.00598055	-0.00846295	-0.0159667	0.107002	0.0307057		-0.0289268	-0.0243542	-0.0397978	0.0800695	0.0362055	-0.0540085	-0.0403027	-0.0192166	-0.058065	-0.0422376	-0.036352	-0.00236603	-0.0387771	-0.0205204	-0.0202816	-0.00246157	-0.0144366
-0.0147079	-0.012005	-0.0726452	-0.004528	-0.00876258	-0.0185448	0.0937199	0.0296032		-0.0309187	-0.0199113	-0.039457	0.119911	0.0389313	-0.0576411	-0.0370457	-0.0243821	-0.0592466	-0.0465796	-0.0393858	0.0245466	-0.039176	-0.0264933	-0.0186577	-0.00418437	-0.0148111
-0.0137766	-0.0116731	-0.074262	-0.00325303	-0.00969103	-0.0218437	0.0857064	0.0275227		-0.0325414	-0.0156656	-0.039831	0.160832	0.0419521	-0.0610305	-0.033288	-0.0293214	-0.0584471	-0.0517359	-0.0422944	0.0517355	-0.0390227	-0.0323097	-0.0170974	-0.00645322	-0.0158491
-0.0116737	-0.0109609	-0.0747436	-0.00222182	-0.0112517	-0.0257308	0.0817707	0.0252143		-0.0336387	-0.0118093	-0.0406347	0.199065	0.0446079	-0.0644472	-0.0292725	-0.0335034	-0.0559211	-0.0570956	-0.044938	0.0767986	-0.0387083	-0.0373651	-0.0157488	-0.00914538	-0.017474
-0.00848599	-0.00976934	-0.0739248	-0.00139426	-0.0133076	-0.0300117	0.0805178	0.0236545		-0.0340437	-0.00853055	-0.0414695	0.230774	0.0461586	-0.068311	-0.0253488	-0.0364374	-0.0520703	-0.0619393	-0.047223	0.097662	-0.0385727	-0.041116	-0.0147397	-0.012055	-0.0195087
-0.00446607	-0.0080189	-0.0718248	-0.000706632	-0.0155509	-0.034262	0.0803649	0.0235783		-0.0336986	-0.00595079	-0.0420303	0.253263	0.0459275	-0.0726658	-0.021832	-0.0378503	-0.0474446	-0.0656509	-0.0491116	0.112846	-0.038734	-0.0431625	-0.0140949	-0.0148722	-0.0217583
4.62916e-06	-0.00571542	-0.0685837	-6.71298e-05	-0.0175816	-0.0379373	0.0798145	0.0253319		-0.0326302	-0.00413123	-0.0421411	0.2652	0.0435913	-0.0771853	-0.0189751	-0.0376992	-0.0426414	-0.0678335	-0.0505744	0.121521	-0.0390746	-0.0433361	-0.0137645	-0.0172387	-0.0240132
0.00446918	-0.00297726	-0.0644063	0.000613557	-0.0189995	-0.0404858	0.0776479	0.0287581		-0.0309505	-0.00307512	-0.0417725	0.26663	0.0393217	-0.0812248	-0.0169508	-0.0361638	-0.0382488	-0.0683797	-0.0515485	0.123531	-0.0392856	-0.0417321	-0.0136517	-0.0188213	-0.0260628
0.00845706	-1.62299e-05	-0.0594929	0.00133401	-0.0194742	-0.0414142	0.0730665	0.0331829		-0.0288964	-0.00267704	-0.0410265	0.259172	0.0337497	-0.0839733	-0.0158661	-0.0336389	-0.0349051	-0.0675055	-0.0519679	0.119372	-0.0389766	-0.0386649	-0.0136195	-0.0193898	-0.0277357
0.0115588	0.00288008	-0.053975	0.0020836	-0.0188605	-0.04055	0.0659678	0.0377608		-0.0267072	-0.00283742	-0.0399925	0.244702	0.0278958	-0.0849251	-0.0158302	-0.0305601	-0.0331455	-0.0656001	-0.0517172	0.110008	-0.0378332	-0.0346216	-0.0135882	-0.0188901	-0.0288548
0.0134731	0.00541012	-0.0479089	0.00278772	-0.017217	-0.0380364	0.0568836	0.0416052		-0.0246458	-0.00345115	-0.0387196	0.225181	0.0229243	-0.0839838	-0.0169502	-0.0273628	-0.0334319	-0.0631505	-0.0506871	0.0967522	-0.0357134	-0.0301544	-0.013527	-0.0174665	-0.0292827
0.0140342	0.00731973	-0.0412983	0.00330435	-0.0147867	-0.0342927	0.0468802	0.0440029		-0.0229806	-0.00442539	-0.0371857	0.202357	0.0198753	-0.0815319	-0.0193191	-0.0244282	-0.036131	-0.06063	-0.0488353	0.0810855	-0.0327001	-0.0257731	-0.0134417	-0.0154379	-0.0289531
0.0132219	0.00844081	-0.0341676	0.00350719	-0.0119569	-0.02996	0.0373466	0.0446106		-0.0219263	-0.00578142	-0.0353006	0.177022	0.0194351	-0.0783414	-0.0229546	-0.0220088	-0.0413652	-0.0583528	-0.0461945	0.0644463	-0.02906	-0.0218721	-0.0133692	-0.0132202	-0.0278874
0.011123	0.00873125	-0.0266241	0.00319597	-0.00913565	-0.0256228	0.0296302	0.0433375		-0.0216961	-0.00752916	-0.0330086	0.150153	0.0218198	-0.0752044	-0.0277278	-0.0203193	-0.0490941	-0.056526	-0.0429516	0.0481476	-0.0251758	-0.0186787	-0.0132928	-0.0112448	-0.0262423
0.00790388	0.00827588	-0.0189224	0.00219291	-0.00668573	-0.0217379	0.0248127	0.040414		-0.0224258	-0.00972523	-0.0303118	0.122498	0.0267413	-0.0727609	-0.0333272	-0.0194913	-0.0589845	-0.0551814	-0.0394026	0.0332371	-0.0214557	-0.0162563	-0.013148	-0.00987278	-0.0242758
0.00377373	0.00726159	-0.0114947	0.000403531	-0.00486956	-0.0185679	0.0234819	0.0363036		-0.0241226	-0.012478	-0.0273134	0.0945148	0.0335149	-0.0712844	-0.0392403	-0.019564	-0.0703383	-0.0541879	-0.0358757	0.0204254	-0.0182409	-0.0145528	-0.012833	-0.00933324	-0.0222964
-0.00106133	0.00594585	-0.00492317	-0.00220281	-0.00380173	-0.016129	0.0256356	0.031534		-0.0266393	-0.0158352	-0.0242322	0.0670186	0.0412714	-0.0705833	-0.0448089	-0.0205181	-0.0821608	-0.0533413	-0.0326641	0.0101183	-0.0157803	-0.0134744	-0.0122269	-0.00971508	-0.0205852
-0.0063808	0.00459903	0.000136209	-0.00545587	-0.00349948	-0.0143684	0.0306953	0.0267384		-0.0296261	-0.0199046	-0.0213453	0.0398593	0.0490974	-0.0701769	-0.0493144	-0.0221677	-0.0931282	-0.0523338	-0.0299011	0.00234829	-0.0141977	-0.0129359	-0.0112674	-0.010968	-0.0193274
-0.0119627	0.00346285	0.00306811	-0.00905756	-0.00388142	-0.0131722	0.0375873	0.0224709		-0.0325915	-0.0247252	-0.0189722	0.0126408	0.0562276	-0.0693819	-0.0520919	-0.0242194	-0.101819	-0.0508831	-0.027546	-0.00313072	-0.0135119	-0.0129091	-0.0099618	-0.012939	-0.0185775
-0.0175731	0.00272214	0.00343594	-0.0126552	-0.00479102	-0.0124173	0.0449384	0.0191346		-0.0349947	-0.0301768	-0.0174213	-0.0148671	0.0621208	-0.0675523	-0.0526692	-0.0263151	-0.106993	-0.0488175	-0.0254208	-0.00675168	-0.0136895	-0.0134239	-0.00839266	-0.0154208	-0.018258
-0.0233388	0.00178925	0.00066779	-0.0159197	-0.00604963	-0.012079	0.0510594	0.0169654		-0.0363164	-0.0360468	-0.0169738	-0.0430428	0.0666232	-0.0641571	-0.0507687	-0.0281	-0.108391	-0.0460415	-0.0232319	-0.00902531	-0.0146548	-0.0144439	-0.00669941	-0.0182025	-0.018196
-0.0290289	0.000566898	-0.00509022	-0.018645	-0.00741634	-0.0120526	0.0545668	0.0159428		-0.0362802	-0.0417779	-0.0178159	-0.0706824	0.0695357	-0.0591227	-0.0465421	-0.0292979	-0.106012	-0.0427286	-0.0207982	-0.0104866	-0.016354	-0.0159825	-0.00502984	-0.0210647	-0.0182102
-0.0342183	-0.000862544	-0.0131587	-0.0207571	-0.00864355	-0.0122267	0.0544674	0.015856		-0.0348905	-0.0466164	-0.0200183	-0.0956558	0.0705706	-0.0528621	-0.0405178	-0.02974	-0.100386	-0.0392118	-0.0180895	-0.0116442	-0.0187431	-0.0180147	-0.00351913	-0.0237996	-0.0181669
-0.0383058	-0.00224625	-0.0224103	-0.0222852	-0.00951106	-0.0124901	0.0502513	0.0163415		-0.0324366	-0.0497684	-0.02354	-0.115439	0.0692537	-0.0461758	-0.033508	-0.0293831	-0.0924504	-0.0358799	-0.0152527	-0.0129576	-0.0217408	-0.0204516	-0.00226621	-0.0262019	-0.0180297
-0.0388955	-0.000332604	-0.0296221	-0.023155	-0.00981084	-0.0125598	0.0427962	0.0170046		-0.0296443	-0.0503477	-0.0281121	-0.127023	0.0640372	-0.0407306	-0.0268563	-0.028134	-0.0810507	-0.0333434	-0.0127931	-0.0150702	-0.0252296	-0.023475	-0.00134829	-0.0279867	-0.0179554
-0.0350778	0.00563918	-0.0331387	-0.0233729	-0.00947821	-0.0123887	0.0326748	0.0173391		-0.0271162	-0.0480281	-0.0334895	-0.129302	0.0540414	-0.0375776	-0.0215278	-0.0261223	-0.0668878	-0.0317473	-0.0110708	-0.0183204	-0.0289279	-0.0269474	-0.000806111	-0.0289432	-0.0180876
-0.0268767	0.0150477	-0.0323657	-0.0229498	-0.00856493	-0.012058	0.0204324	0.0167892		-0.0252944	-0.0430189	-0.0394229	-0.122799	0.0388548	-0.0371826	-0.0181189	-0.023623	-0.0513774	-0.0308481	-0.0103204	-0.0227874	-0.0324146	-0.0305841	-0.000654297	-0.0289226	-0.0185427
-0.0154281	0.0257569	-0.0280116	-0.0219198	-0.00722586	-0.0117668	0.00647128	0.0147964		-0.0243317	-0.0360586	-0.0456695	-0.10945	0.0187831	-0.0392804	-0.0167519	-0.0210361	-0.0365855	-0.0300335	-0.010577	-0.028218	-0.0351885	-0.0339859	-0.000893794	-0.0278868	-0.0193355
-0.00681237	0.0277843	-0.026226	-0.0207687	-0.00576933	-0.0121671	-0.0109385	0.0106128		-0.0235068	-0.0287344	-0.0522843	-0.0930185	-0.00298631	-0.0413225	-0.0161879	-0.0192899	-0.0302175	-0.0277684	-0.0111775	-0.033355	-0.0366785	-0.0359631	-0.00147233	-0.0261297	-0.0200918
-0.00414951	0.0167467	-0.0300318	-0.01974	-0.00443029	-0.0135165	-0.0317769	0.00388445		-0.0223463	-0.0223924	-0.0590282	-0.0760963	-0.0243726	-0.0418286	-0.0156807	-0.0189229	-0.0352147	-0.0231888	-0.0118013	-0.0372152	-0.0365338	-0.0360116	-0.00235185	-0.0239603	-0.0205404
-0.00813922	-0.00708847	-0.0398696	-0.0189192	-0.00335995	-0.0157402	-0.0547221	-0.00530792		-0.0205989	-0.0180807	-0.0654347	-0.060108	-0.0440249	-0.0403059	-0.014904	-0.0200909	-0.0506967	-0.0161596	-0.0124205	-0.0390583	-0.0346754	-0.0341839	-0.00349422	-0.0217406	-0.0205013
-0.0151588	-0.0357336	-0.0515109	-0.0180573	-0.00256657	-0.0182615	-0.0764178	-0.0162654		-0.0186006	-0.0162432	-0.0707176	-0.0449425	-0.0623269	-0.0381588	-0.0144417	-0.0223089	-0.0697893	-0.00772562	-0.0135834	-0.0388154	-0.0313508	-0.0313763	-0.00486034	-0.0197722	-0.0200728
-0.00903013	-0.0398371	-0.0471709	-0.0156941	-0.00174549	-0.0192563	-0.0876013	-0.0270677		-0.0185423	-0.015812	-0.0732088	-0.0276569	-0.0857947	-0.0421709	-0.0177066	-0.0234504	-0.0690783	-0.00162541	-0.0174772	-0.0386263	-0.0272627	-0.0307711	-0.00648261	-0.0178668	-0.0202583
0.0289218	0.014058	-0.00638755	-0.0101052	-0.000507415	-0.0167143	-0.0783194	-0.035352		-0.0230944	-0.0152785	-0.0712047	-0.00548934	-0.122024	-0.0603165	-0.0286721	-0.0209164	-0.0222169	-0.00233095	-0.0266328	-0.0413359	-0.023253	-0.0359345	-0.00837316	-0.0156771	-0.0223445
0.1228	0.168175	0.0971019	0.00104382	0.00167009	-0.00821042	-0.0365433	-0.038225		-0.0358536	-0.0123432	-0.0627938	0.0245763	-0.181468	-0.102923	-0.0525773	-0.0113359	0.10372	-0.0154068	-0.044276	-0.0510976	-0.0202796	-0.0513277	-0.0105715	-0.0124676	-0.0281175
0.299799	0.469325	0.29278	0.0204916	0.00537597	0.00881652	0.0507043	-0.0328785		-0.0607448	-0.00412653	-0.0463283	0.0653968	-0.27655	-0.181588	-0.0954177	0.00853245	0.345073	-0.0468357	-0.0739674	-0.0732994	-0.019284	-0.0821654	-0.0131633	-0.00712963	-0.0396689
0.578037	0.948266	0.600174	0.0502065	0.0110088	0.0358808	0.191458	-0.0170536		-0.100804	0.0116501	-0.0207016	0.117577	-0.41544	-0.303998	-0.161208	0.0416103	0.725533	-0.100519	-0.117997	-0.111827	-0.0208935	-0.131596	-0.0162082	0.00134952	-0.0584855
0.972494	1.62964	1.0352	0.09188	0.0188986	0.0740572	0.392007	0.0107426		-0.158436	0.0373161	0.0146772	0.181925	-0.605444	-0.476299	-0.253343	0.0899913	1.26407	-0.179261	-0.178078	-0.170409	-0.0255526	-0.202353	-0.0198361	0.0140986	-0.0857707
1.48309	2.51194	1.59728	0.145689	0.0290635	0.122892	0.651193	0.0504203		-0.233791	0.0739967	0.0592016	0.257686	-0.846887	-0.698064	-0.371874	0.153779	1.95934	-0.28249	-0.2538	-0.250278	-0.0332815	-0.294462	-0.0241501	0.0317918	-0.121565
2.0875	3.55556	2.26161	0.209491	0.0410725	0.179811	0.957057	0.0998025		-0.323724	0.120805	0.110633	0.341788	-1.12942	-0.95932	-0.511859	0.230212	2.78027	-0.405022	-0.341736	-0.348735	-0.0435697	-0.403923	-0.0291444	0.0542234	-0.164231
2.74441	4.68841	2.98267	0.279097	0.0541156	0.24052	1.28855	0.154988		-0.422247	0.17499	0.165445	0.429807	-1.43362	-1.24194	-0.664032	0.314026	3.67049	-0.537885	-0.435892	-0.4595	-0.0554801	-0.523294	-0.0346968	0.0802853	-0.21071
3.38511	5.79208	3.68525	0.347385	0.0668348	0.298309	1.61136	0.209918		-0.519396	0.230883	0.218229	0.513355	-1.72645	-1.51631	-0.81286	0.396561	4.53735	-0.666957	-0.526746	-0.571185	-0.0675027	-0.64007	-0.0404219	0.107522	-0.256021
3.92765	6.72603	4.27993	0.405744	0.0776118	0.34547	1.88494	0.257604		-0.603264	0.281143	0.262787	0.582258	-1.9683	-1.74735	-0.939709	0.467474	5.27079	-0.775872	-0.603143	-0.669643	-0.0778805	-0.73927	-0.0457502	0.132624	-0.294307
4.29348	7.35585	4.68105	0.445812	0.084895	0.374896	2.07059	0.291531		-0.662379	0.31826	0.293364	0.626579	-2.12127	-1.90161	-1.02658	0.516779	5.76549	-0.849295	-0.654482	-0.740829	-0.0849555	-0.806454	-0.0500382	0.152105	-0.320055

## Sheet: Figure 4f
n.a.

## Sheet: Figure 4g
MDN	MDN+BRK	BDN2	BDN2+BRK
115.977	79.0856	62.5206	39.2058
118.946	80.0436	56.71	38.5495
103.946	135.132	39.1426	38.3347
128.02	61.9683	34.8202	35.8994
118.775	96.4133	56.6472	83.9833
137.458	89.9489	57.1022	50.3712
117.895	102.341	56.3259	76.715
112.173	96.0127	50.8218	34.8896
141.913	79.9551	40.1146	44.5396
136.171	78.5268	48.4604	48.4556
127.207	56.9748	43.4085	48.6519
132.595	119.948	41.928	46.6114
139.331	85.6663	45.4081	50.5132
155.089	129.415	54.2878	46.8278
156.115	100.221	56.5205	40.8401
136.387	106.855	46.742	51.9926
139.49	103.212	42.5179	57.2329
138.643	57.068	38.8796	60.1223
154.016	63.3125	33.7104	55.5443
151.446	81.1814	41.2518	57.8156
132.26	70.2526	61.7002	46.7498
129.4	125.775	49.0343	77.0466
143.059	107.431	56.5259	69.5844
139.85	106.929	52.1002	44.0917
136.074	98.8232	58.4496	56.8668
94.6318	139.731	41.0039	105.305
127.634		51.6541	46.1967
123.656		54.384	130.71
129.183		50.4667	49.7979
123.195		53.5016	60.7182
115.426		59.0098	98.7651
106.858		76.9682	98.0597
110.761		60.6253	94.0652
129.502		73.6429	54.0643
124.44		57.196	49.0682
118.031		62.4785	46.6994
106.893		55.1701	72.9582
125.657		57.5381	72.0747
115.773		43.3357	69.8464
111.385		18.5387	68.1113
121.828		28.2024	43.2304
105.57		48.5588	55.5347
128.739		41.8599	55.6362
112.351		50.2769	55.2356
122.815		50.4296	55.5036
116.929		57.9513	23.2892
124.241		50.8232	22.7086
103.881		44.6677	25.8121
99.2366		50.26	21.6865
119.556		48.0967	21.6013
134.181		61.4645	25.8651
120.86		54.4893	26.7707
155.9		62.7706	28.599
127.985		74.1374	36.2508
130.408		71.2621	39.2312
143.325		58.09	27.3821
124.533		63.3588	18.0352
89.1506		35.5671	27.2121
111.148		31.6537	16.6173
96.2096		36.944	55.6291
89.7721		37.2448	30.8817
138.337		50.8073	30.511
99.7269		42.1737	30.0675
96.1154		47.4077	58.0058
97.0259		49.619	54.419
103.038		54.3464	53.9849
71.8018		50.8591	52.5581
147.749		51.2347	51.7724
115.17		49.803	49.7302
84.5817		55.1294	46.2702
51.9476		62.4195	40.7031
46.4983		50.2745	42.3642
78.8012		60.2932	41.022
124.43		39.9346	113.817
119.133		51.5276	58.9994
100.303		42.9657	37.9663
94.9727		38.9556	24.5912
132.154		22.2726	24.5608
133.324		25.2985	28.0057
134.829		38.6847	34.2688
134.692		56.2148	23.4049
127.185		49.3422	37.9549
117.796		39.9645	24.8708
110.805		67.3001	28.4241
103.623		50.302	29.1473
111.444		35.14	23.5208
118.102		54.8506	26.5007
87.6407		52.7658	42.1115
102.493		51.2839	31.6256
115.803		48.8513	26.4014
112.188		51.7049	30.2075
129.113		64.5008	39.1612
119.173		50.8191	29.4411
123.85		51.0552	28.923
107.176		30.4465	45.6637
109.38		42.7004	69.8282
125.659		42.1482	45.9025
125.517		55.5021	32.8939
126.854		56.3267	39.1819
132.416		58.6797	35.8255
125.63		59.2664	40.2898
125.14		60.0763	50.7556
144.037		53.2179	27.2266
145.944		62.3587	37.2195
136.201		43.8223	43.6163
149.273		80.3447	31.3721
144.17		53.4922	29.9703
144.205		58.9544	55.1957
158.69		63.8755	36.6724
158.88		62.9144	51.3013
145.239		49.4749	31.33
140.975		45.1265	36.2807
131.404		46.6409	59.6481
157.144		36.3603	35.5573
156.011		32.8745	26.4627
142.661		42.3659	90.6069
140.684		63.5185	30.8601
140.267		55.3908	92.8085
128.665		52.1716	86.1017
143.409		58.228	54.5269
141.922		51.4909	57.828
148.517		60.6734	83.8008
142.878		56.8152	81.7018
159.204		61.9064	48.7007
144.637		53.8248	104.757
157.892		51.967	93.9439
156.509		65.9004	52.0528
159.916		49.0374	93.7406
151.414		55.8744
160.735		47.4398
157.615		46.3874
120.146		46.0986
122.572		47.5318
119.666		56.6464
153.644		53.1983
132.827		59.8011
140.36		55.172
120.717		61.604
119.736		57.3135
114.309		62.9189
119.409		64.2423
89.4657		57.4262
91.7185		60.8818
103.904		77.3354
84.3666		57.2509
106.522		56.9054
101.368		60.9165
82.1065		57.6712
105.559		48.9773
109.749		33.6129
104.703		40.7988
100.054		52.9223
109.322		58.9733
91.6577		57.9388
112.31		46.9824
125.45		47.3085
124.59		51.1782
99.4783		60.8143
88.6229		57.0818
109.38		44.6635
76.5253		57.72
130.469		61.6888
91.5859		58.518
114.43		61.6101
77.3839		56.5527
77.4778		55.5434
78.2886		79.1944
107.067		69.4787
86.8619		77.407
88.7041		61.348
84.5009		62.6866
82.107		51.5926
79.1158		57.3399
84.2632		61.6141
83.871		52.5646
112.475		50.3319
86.364		53.7086
95.1271		48.2507
87.1796		74.8268
76.0557		52.4524
83.4188		47.8858
95.7856		42.2124
102.668		56.0814
85.5682		81.6418
98.912		60.087
94.254		50.8641
81.9285		80.5943
77.9695		65.2232
105.926		79.0513
83.2342		65.7874
98.9157		64.42
74.3358		56.3977
81.9562		57.4569
80.786		43.7459
102.53		51.5258
99.0264		47.1415
76.8366		53.1537
85		54.9391
86.3543		47.5142
102.534		46.3354
71.9826		40.3909
94.8189		50.7533
82.3141		49.4706
87.6039		41.0478
81.7214		42.1091
122.558		61.587
108.376		58.1859
135.441		67.187
85.7901		58.0682
82.6005		44.9263
76.2143		54.9275
110.656		46.9198
131.754		48.1967
127.528		49.1605
119.733		49.2484
130.209		54.1148
118.629		49.4541
105.553		63.8588
132.175		53.2571
124.626		60.7701
118.485		53.2669
102.288		57.7137
133.533		51.5135
109.056		48.292
86.2876		52.2606
124.741		53.6199
105.57		59.2767
150.216		50.3722
144.363		51.7578
134.674		55.0316
117.104		59.9295
140.161		38.05
124.1		51.6466
116.103		65.1086
133.284		48.1678
107.436		46.0569
134.373		50.4094
128.303		59.6379
105.436		56.8416
119.076		67.2993
114.784		43.5861
158.894		41.8025
126.004		34.531
147.173		50.9331
124.006		55.01
153.321		47.2721
144.465		48.7578
142.299		49.2552
146.791		56.8372
143.188		57.7491
143.521		36.6447
145.714		45.9128
135.166		57.411
133.66		58.5229
137.375		53.5436
132.548		51.7842
136.925		43.9766
123.208		44.145
137.165		66.1888
135.736		58.9621
142.382		56.2156
134.032		43.2009
136.487		54.0851
137.493		61.9266
141.417		57.5944
140.816		62.5593
132.168		54.4806
135.631		57.4211
140.738		56.9231
153.021		48.2574
140.997		64.9205
135.409		49.7303
136.55		53.4158
139.071		51.603
139.836		51.1438
139.894		61.1488
145.083		53.7086
146.407		44.7883
139.813		48.2271
133.258		50.7181
131.037		52.6033
146.763		52.8013
141.471		58.4105
140.007		52.3145
150.443		56.4947
142.456		50.7393
137.518		44.7998
147.378		54.7089
148.969		52.0922
151.357		50.454
140.242		59.7333
147.918		49.2871
118.054		59.0373
112.838		39.723
123.955		48.9844
132.206		53.4182
140.071		53.1825
127.263		53.6096
129.474		63.0375
134.141		64.1677
123.192		47.6537
136.558		46.7545
141.025		54.9452
129.978		53.9464
147.454		51.0286
140.463		51.592
155.322		56.5901
132.547		66.3646
144.745		69.6107
146.065		65.3639
154.72		47.5861
121.716		69.8632
139.085		56.5631
121.755		46.0691
126.087		49.5469
114.549		52.8989
147.137		51.9789
142.91		59.0265
126.965		63.6933
149.772		64.4002
127.984		58.4313
113.827		56.6708
132.266		68.8617
129.663		61.896
162.656		49.1936
146.412		60.5931
106.486		60.0142
118.272		55.889
105.839		49.0936
104.058		45.6086
111.32		52.6291
108.345		56.5326
127.568		50.9844
96.6683		33.991
122.315		53.9789
118.829		59.0144
125.117		51.4987
106.716		58.7067
139.228		50.367
123.674		50.9739
119.378		47.1279
138.724		52.6859
119.13		52.7323
111.539		41.5232
103.272		45.5118
136.23		46.508
120.775		48.6049
108.048		54.3125
121.987		49.7355
120.792		55.3171
120.354		52.1452
143.597		62.3936
132.937		52.2642
97.6931		57.5092
119.794		43.9035
119.871		52.0823
118.475		61.5814
113.412		53.4789
108.291		45.3778
128.201		52.9739
132.881		46.9847
132.622		58.2472
130.765		49.7267
132.7		40.3008
126.993		46.3633
134.564		55.5714
130.342		57.1119
128.642		65.4943
124.54		58.9376
126.823		67.379
142.642		57.5902
136.604		62.1973
126.986		72.7805
131.069		66.7509
139.437		93.9296
134.9		76.3559
113.811		60.4208
112.394		72.4253
124.424		89.7292
132.351		46.9698
115.05		46.87
131.096		46.2036
108.198		51.2944
93.7486		41.2273
120.837		44.5591
		45.7836
		54.4699
		59.4508
		51.4672
		48.1253
		44.0327
		53.4347
		56.8411
		69.4718
		61.7196
		64.3333
		58.8004
		60.1985
		56.2764
		35.9078
		52.4681
		34.7309
		41.8504
		39.6652
		40.0153
		49.8594
		52.6354
		50.6689
		50.8609
		52.0451
		60.9404
		57.4889
		57.2432
		67.948
		56.6691
		51.1495
		59.8971
		63.423
		57.6648
		48.4981
		55.6856
		50.6927
		50.971
		58.8342
		61.2922
		55.0413
		60.2656
		61.4171
		60.051
		58.7827
		59.3416
		59.593
		55.9388
		58.224
		69.1265
		47.6342
		60.3883
		39.5785
		34.7758
		36.4316
		53.0596
		57.5609
		55.2933
		56.7809
		58.1532
		52.6562
		59.8618
		55.6476
		58.5909
		59.0309
		58.2749
		54.2608
		59.8518
		33.322
		45.6202
		46.72
		36.2852
		52.9513
		52.2407
		53.7246
		55.0592
		54.9282
		52.0931
		47.5864
		54.42
		49.3235
		50.0888
		55.0822
		56.0587
		57.7043
		40.1008
		35.225
		44.9274
		47.494
		44.5575
		51.6259
		45.7964
		50.8985
		52.2044
		58.0538
		56.7954
		63.2464
		55.6476
		52.149
		61.6105
		61.6352
		73.9352
		55.6312
		52.6265
		47.9069
		55.2591
		54.1658
		54.4728
		59.7827
		61.8137
		36.2332
		56.9786
		53.8035
		48.0962
		65.9194
		60.1714
		56.4238
		57.7347
		45.8382
		46.7339
		40.5279
		45.0187
		44.3782
		49.9526
		54.7035
		55.665
		52.0885
		58.624
		58.7563
		65.1678
		60.5098
		60.7989
		58.8892
		57.8587
		63.212
		52.42
		57.6731
		62.7827
		46.6383
		50.4237
		44.5234
		47.3497
		43.6042
		54.77
		51.5161
		44.6754
		57.711
		54.0499
		61.9688
		60.6773
		56.8065
		56.0698
		53.6021
		59.4108
		58.372
		60.5679
		50.9609
		67.9802
		43.6611
		45.8961
		46.3324
		48.8151
		49.9018
		50.3257
		58.5121
		57.0254
		52.3419
		56.3582
		56.8151
		56.9282
		58.9722
		56.804
		57.1707
		62.5829
		60.127
		79.6162
		78.6573
		51.8726
		47.5581
		50.5303
		55.0919
		59.7898
		54.5347
		61.461
		55.4152
		58.2561
		61.2797
		55.4519
		67.4154
		62.9835
		59.4907
		61.4871
		59.5569
		64.4303
		35.6637
		70.9525
		72.0513
		62.8681
		67.8272
		59.9404
		80.3024
		57.3583
		67.4714
		55.2897
		73.3586
		65.1262
		79.3254
		64.9949
		59.3376
		74.453
		66.682
		51.4207
		78.205
		76.1111
		82.9891
		67.533
		38.6181
		73.581
		68.1265
		84.9324
		79.2435
		84.7612
		78.2574
		60.4915
		87.358
		70.4325
		90.7738
		74.9705
		79.4138
		67.5361
		65.4182
		56.1679
		73.7574
		51.501
		45.0252
		62.4575
		55.0311
		58.0258
		61.4746
		63.6568
		78.9034
		49.3871
		40.9673
		66.307
		77.5795
		59.8677
		69.6446
		61.1976
		74.4906
		74.6652
		81.5984
		69.0092
		85.1868
		73.7276
		84.7674
		61.6164
		77.8561
		53.6817
		81.2709
		66.0811
		79.778
		52.7595
		83.6344
		47.2286
		73.7346
		68.6685
		83.1623
		69.3404
		81.3645
		77.3501
		87.4081
		81.2088
		90.3517
		80.677
		74.125
		88.8633
		89.0521
		53.4429
		30.9626
		80.3388
		79.5036
		63.6449
		67.589
		59.7252
		79.4674
		58.6109
		82.3376
		64.4246
		71.2459
		62.2749
		68.867
		66.7813
		65.792
		76.4686
		74.7224
		75.1309
		61.3519
		72.7224
		75.5127
		79.8567
		72.1953
		58.7709
		81.341
		71.2591
		76.8955
		64.8751
		74.3138
		73.5086
		83.6468
		80.2081
		67.2098
		84.0545
		75.227
		37.8994
		71.4039
		78.4687
		68.1723
		76.6658
		47.6805
		74.0614
		67.4083
		83.7725
		76.9142
		75.9806
		78.3019
		70.6719
		63.2624
		77.5481
		78.5393
		66.7486
		85.6674
		63.7125
		87.41
		67.1022
		68.531
		64.4564
		57.1099
		65.9227
		63.1311
		80.8529
		72.1421
		87.1537
		78.0097
		75.0657
		80.8254
		67.877
		60.4261
		63.5619
		74.5482
		65.1895
		75.064
		61.3438
		29.4432
		71.2501
		59.4626
		59.1448
		74.2873
		65.7109
		74.4849
		65.6276
		68.5341
		76.614
		79.4258
		67.9288
		67.0752
		71.2894
		76.6422
		81.2585
		69.837
		74.6419
		26.4834
		38.9276
		41.4273
		42.7893
		39.4539
		43.2731
		48.397
		48.2288
		56.2891
		47.9252
		57.4396
		51.188
		60.4562
		61.1275
		64.9066
		57.0443
		54.2653
		66.6152
		66.8719
		62.8788
		45.8666
		47.891
		42.138
		53.3848
		47.4744
		39.926
		42.4647
		61.6102
		61.4519
		41.7457
		52.9953
		56.208
		53.2668
		69.1289
		70.9735
		67.1136
		68.1853
		73.2279
		68.7639
		69.193
		66.8511
		58.5661
		56.5048
		39.2717
		47.4663
		57.0604
		49.2798
		49.7874
		56.1211
		49.2831
		59.793
		48.5996
		47.394
		55.3266
		66.0943
		65.7528
		62.4612
		65.4136
		58.8478
		56.9876
		78.9305
		63.6611
		63.3011
		69.9899
		60.8023
		67.9608
		60.8328
		56.8743
		44.7314
		51.9093
		45.4611
		42.7017
		46.5996
		56.5208
		52.5804
		58.4632
		58.9913
		50.9933
		52.5305
		52.2718
		60.5057
		59.9235
		56.6498
		76.0219
		64.1935
		73.7877
		55.6019
		52.85
		68.347
		36.5581
		48.919
		46.3575
		54.2957
		52.2673
		50.499
		46.5448
		50.529
		55.9493
		49.4272
		45.8285
		64.0281
		70.9865
		55.3868
		65.7922
		55.8312
		50.4585
		59.0147
		67.609
		62.8839
		65.9249
		61.641
		47.3803
		49.8736
		56.456
		50.7792
		46.9527
		39.04
		52.7661
		43.5484
		46.0174
		55.0097
		58.5824
		60.2373
		54.83
		53.2754
		59.629
		45.1928
		54.6005
		53.9396
		62.9639
		70.5863
		64.9712
		50.7209
		56.4774
		60.1095
		61.4474
		51.8061
		52.6329
		56.9396
		54.0191
		53.1661
		52.9714
		52.7673
		55.7017
		58.434
		60.2327
		61.2094
		61.119
		56.8532
		69.964
		60.9375
		64.3781
		61.9484
		59.0294
		55.9124
		73.172
		55.8938
		42.9332
		59.6795
		63.8717
		58.6988
		57.0126
		59.2698
		55.7294
		51.3434
		55.1331
		63.1514
		55.5805
		53.1787
		76.4634
		72.0691
		64.3111
		61.2288
		63.0297
		67.9829
		60.8427
		57.6715
		57.0515
		66.6105
		62.2171
		56.1907
		37.9103
		52.6496
		46.8361
		50.6082
		44.422
		58.4808
		52.9284
		54.4174
		62.9767
		64.4167
		54.2032
		55.2492
		53.7576
		56.3509
		54.7183
		53.4001
		57.1061
		61.1513
		72.7411
		63.0413
		66.1577
		87.4677
		78.1224
		60.256
		60.0094
		50.1332
		45.4699
		58.3995
		58.6371
		57.1965
		56.9561
		53.6889
		52.8483
		49.2836
		50.7808
		56.454
		49.2383
		49.2974
		54.6151
		50.2957
		52.3355
		49.345
		57.6587
		55.2219
		47.9942
		63.5588
		71.1908
		65.6442
		68.8081
		75.5924
		79.7346
		80.5821
		75.9084
		78.9733
		75.0618
		75.7611
		75.0403
		72.0577
		66.5871
		68.9355
		79.3899
		73.3841
		70.187
		63.6487
		64.7276
		70.743
		69.3517
		67.6944
		62.635
		72.0576
		68.9584
		64.2918
		69.3771
		69.6579
		72.3074
		69.5046
		69.9775
		66.3214
		72.7833
		67.7703
		74.1454
		68.8771
		75.3644
		66.6098
		58.4445
		59.053
		61.2172
		58.552
		64.7049
		62.6705
		63.3432
		64.4951
		62.9796
		66.0391
		67.9737
		68.7904
		69.0867
		77.9209
		63.5733
		62.9286
		72.5323
		68.1629
		64.6424
		63.8405
		57.7463
		65.4894
		77.1398
		58.614
		66.9879
		78.7878
		64.321
		61.8614
		67.8302
		61.2002
		63.1761
		70.6342
		63.5992
		71.0235
		68.8101
		68.486
		71.4276
		61.6705
		63.129
		62.1556
		68.4366
		64.4568
		66.2103
		71.5522
		70.9093
		71.4573
		67.7962
		68.9999
		64.8455
		68.3412
		69.5872
		68.0961
		67.696
		67.7373
		86.2228
		93.075
		90.863
		87.5682
		79.3359
		74.0952
		73.3559
		78.5823
		74.4942
		80.6476
		90.3353
		79.422
		77.9539
		72.6638
		68.746
		72.2149
		70.338
		68.5623
		70.5584
		71.2666
		76.3743
		79.3952
		73.9227
		77.6311
		69.1066
		82.9742
		87.7475
		91.0024
		86.0467
		86.2325
		74.2195
		81.2314
		74.8899
		77.9777
		73.8974
		71.1576
		74.9013
		76.8996
		59.5417
		57.5987
		56.8804
		63.8355
		70.1327
		70.37
		65.5717
		69.5452
		69.7979
		72.0312
		70.426
		72.9242
		72.5446
		73.8929
		88.7182
		71.2708
		69.4951
		76.0732
		71.4681
		68.2996
		76.5616
		61.8906
		67.4455
		66.3701
		74.6393
		74.3152
		71.7416
		63.44
		72.9773
		84.7744
		75.7643
		69.8769
		66.1601
		71.463
		73.6108
		74.744
		71.6763
		59.4919
		62.7138
		73.7149
		64.3409
		65.1272
		69.0049
		64.3803
		63.3625
		63.6697
		69.8029
		70.7204
		66.8059
		67.3409
		59.3108
		69.664
		72.5758
		71.3816
		42.5598
		57.7998
		56.9007
		75.3573
		75.0038
		74.3331
		84.4807
		73.6975
		73.1996
		76.1077
		74.8872
		75.7619
		89.9191
		80.0114
		72.5781
		77.4159
		95.3679
		54.6717
		52.3486
		66.091
		87.6701
		71.513
		95.0452
		80.3107
		96.7453
		82.7809
		82.323
		78.4987
		92.3967
		74.1772
		80.991
		77.9658
		76.546
		87.3552
		81.6422
		77.3399
		77.799
		78.8189
		50.8103
		94.2437
		73.2974
		96.2033
		76.5633
		80.6481
		91.2177
		84.7098
		101.25
		84.3464
		100.196
		82.5538
		95.3108
		78.2865
		99.2653
		76.9142
		101.257
		82.7489
		75.6343
		79.9699
		82.2712
		101.249
		77.94
		72.7162
		59.2054
		64.2019
		69.9911
		87.5921
		84.6254
		101.23
		94.5798
		89.9066
		88.7554
		84.7058
		87.2449
		102.217
		83.3139
		86.7469
		90.1524
		83.0853
		82.9844
		84.2506
		99.9802
		78.7758
		55.377
		70.5187
		62.9732
		93.0952
		65.612
		69.5975
		67.3948
		65.7014
		69.2386
		75.6876
		68.7552
		70.137
		74.4143
		72.9293
		70.6306
		70.7162
		78.3166
		72.6587
		87.6701
		68.319
		73.178
		54.4608
		54.0444
		80.893
		62.7527
		60.3908
		81.8294
		94.1425
		79.2549
		92.4442
		77.1247
		74.9246
		72.4847
		79.2845
		79.9075
		79.3917
		62.4484
		69.6056
		63.415
		65.4009
		87.6466
		72.615
		93.45
		75.1633
		71.8171
		74.8885
		81.1786
		78.3405
		80.4599
		78.0997
		73.3717
		75.5684
		73.7199
		76.028
		76.4291
		76.6472
		77.1075
		69.2134
		81.1175
		74.0282
		78.6071
		82.392
		73.8912
		69.716
		78.9273
		66.6876
		78.0777
		67.0599
		81.8465
		55.702
		62.3419
		61.6104
		90.5605
		69.7484
		66.9545
		99.5217
		92.5729
		67.0386
		76.5571
		48.4564
		64.1721
		68.0829
		79.8237
		70.0511
		72.1148
		68.7106
		74.1654
		66.7181
		79.7912
		57.8704
		75.8452
		75.9522
		75.3329
		68.6458
		73.4361
		67.0835
		54.2335
		72.8761
		86.7422
		66.6103
		49.3696
		74.6695
		71.7951
		86.1471
		89.0541
		78.0935
		68.8921
		76.1717
		73.7806
		68.4869
		74.9513
		74.4761
		72.5419
		76.5568
		72.977
		35.3491
		29.4085
		20.1647
		23.7683
		30.7569
		32.2697
		31.5938
		22.9732
		34.7459
		32.2879
		38.8569
		36.164
		45.8733
		47.1507
		35.9485
		43.0364
		17.5448
		24.8591
		27.9051
		22.7672
		31.5814
		37.7739
		39.7722
		34.0349
		36.4571
		31.3616
		42.1714
		41.84
		37.7325
		35.9732
		39.3434
		36.5795
		40.5015
		37.546
		46.2293
		31.661
		23.3232
		24.6606
		35.14
		37.9153
		38.0515
		37.0307
		39.4356
		37.5162
		33.4904
		35.0008
		41.5045
		38.5347
		36.1484
		40.5731
		45.0624
		55.2435
		34.5264
		33.5889
		21.3923
		21.7168
		28.7703
		27.6814
		39.6757
		30.0524
		41.3584
		37.0991
		43.9239
		48.3223
		46.4128
		45.5215
		44.1512
		68.8665
		37.2485
		33.7019
		31.2237
		36.2197
		40.9261
		25.6163
		47.0657
		42.0716
		42.6056
		41.7247
		44.065
		41.2441
		39.0844
		51.732
		31.0662
		37.1382
		34.3281
		31.904
		27.919
		33.3135
		48.0725
		47.2132
		48.1994
		39.8497
		50.8824
		55.52
		47.4967
		42.4178
		46.9189
		48.9819
		76.2651
		41.7277
		33.29
		39.2355
		39.709
		41.3563
		35.8777
		41.2797
		43.8486
		49.1847
		43.6455
		42.8193
		48.0281
		38.4009
		37.2233
		40.7811
		50.0228
		46.1813
		25.9044
		42.4826
		37.8437
		30.9372
		35.7769
		40.2483
		41.626
		44.5731
		35.1825
		51.9972
		44.5534
		49.0826
		49.142
		39.1138
		43.834
		39.7559
		48.8916
		47.6787
		42.6078
		31.1926
		31.0131
		32.9536
		40.0378
		39.6777
		40.6741
		37.7499
		35.5535
		39.696
		36.0377
		44.0527
		41.9085
		44.7276
		46.1578
		44.5998
		43.2865
		36.0187
		38.1726
		38.4916
		37.8621
		41.6749
		36.9626
		32.9638
		39.0701
		32.3805
		38.7201
		40.6479
		41.7825
		35.08
		39.7241
		40.9166
		44.3836
		41.2877
		58.8598
		46.9533
		42.678
		44.9327
		18.9275
		69.1109
		31.07
		43.4185
		44.7621
		53.049
		45.0766
		48.194
		44.3106
		49.0813
		49.0668
		45.3891
		61.242
		40.896
		75.2674
		50.5825
		52.3031
		54.1128
		55.3658
		59.661
		46.1891
		40.8986
		51.0139
		62.203
		44.7322
		46.5971
		64.7149
		55.5716
		41.4789
		55.6646
		48.1837
		47.426
		49.6587
		51.4244
		45.0817
		47.6249
		55.0809
		50.219
		42.3486
		52.4932
		53.4774
		48.1712
		46.7195
		34.9065
		49.8926
		49.9354
		51.2545
		48.2513
		41.8929
		43.2102
		52.5399
		51.1738
		53.9872
		52.1081
		46.2221
		59.9378
		89.2955
		53.8086
		44.8162
		48.8854
		59.4842
		51.5439
		61.6644
		30.7813
		42.1266
		51.1756
		55.5562
		58.6288
		52.3917
		46.1818
		61.9413
		48.7971
		75.5111
		55.1989
		54.84
		54.7412
		52.2546
		48.8255
		53.1938
		55.2102
		52.8616
		59.1794
		56.0333
		51.0283
		58.6955
		40.7974
		57.8942
		57.5321
		50.8346
		47.3536
		42.3471
		54.7124
		49.44
		54.7404
		54.513
		46.7179
		47.6734
		56.1609
		59.4646
		42.5922
		48.3215
		52.1628
		44.8436
		60.6301
		46.2916
		46.9764
		46.6367
		45.6055
		46.6122
		43.685
		67.029
		56.7769
		50.9617
		50.0127
		58.179
		63.9285
		58.9005
		63.8248
		61.1634
		55.3044
		52.1365
		52.9657
		59.5418
		68.309
		61.3159
		61.1424
		44.5502
		61.9795
		43.9085
		53.0868
		66.5816
		55.6999
		60.3084
		59.6703
		51.4472
		54.1972
		54.2463
		47.2404
		55.0157
		60.0923
		47.003
		54.6048
		61.7638
		60.0902
		63.7234
		66.5203
		61.8639
		53.4168
		49.2525
		54.962
		56.5794
		48.9648
		57.3701
		50.9556
		62.0588
		51.374
		58.1595
		64.2805
		71.9344
		62.8262
		63.4623
		49.2665
		56.2261
		57.2527
		87.1906
		63.8412
		62.5901
		72.5228
		62.5221
		57.6072
		61.3626
		48.4343
		50.3498
		58.5388
		53.9935
		46.4137
		58.1119
		54.0387
		59.0172
		38.4808
		46.6593
		54.9259
		61.072
		61.9092
		58.5301
		79.3112
		58.4978
		80.3608
		55.948
		55.0331
		52.5188
		58.7716
		57.8319
		58.7585
		56.1658
		20.8767
		55.0753
		59.7438
		51.9382
		52.9522
		65.3632
		60.7554
		58.1751
		62.9466
		82.177
		56.7258
		59.8305
		63.9792
		64.5488
		83.8791
		57.6857
		60.2569
		54.8133
		65.6303
		86.777
		62.1837
		66.2372
		61.2217
		60.179
		71.7591
		86.7803
		54.4484
		57.303
		61.5451
		66.7364
		59.3893
		64.6864
		61.0769
		63.0397
		62.5637
		59.1227
		60.6628
		52.0167
		60.3196
		49.6575
		49.9815
		45.756
		57.24
		70.3999
		60.2807
		64.3601
		60.9623
		62.1131
		53.39
		64.4997
		63.0107
		63.1407
		64.9248
		60.3596
		61.7195
		59.1143
		54.2384
		59.803
		56.1096
		56.9881
		58.5558
		85.6956
		65.4437
		80.6507
		73.8619
		63.2443
		58.2028
		60.928
		71.9965
		58.4236
		67.5016
		62.803
		63.6311
		63.4263
		57.8424
		54.0862
		59.839
		67.777
		58.6549
		49.8056
		50.5296
		60.4548
		69.6153
		62.952
		58.5901
		53.6259
		52.5399
		58.1065
		55.3653
		54.4602
		55.4747
		57.5151
		56.8757
		43.2391
		52.0989
		61.1474
		63.7562
		57.8454
		68.7866
		54.9564
		51.7482
		48.644
		51.5881
		55.5755
		56.5774
		49.9855
		46.127
		60.1104
		46.9637
		48.1613
		43.9096
		44.1785
		52.6918
		60.8784
		80.1604
		66.6572
		60.1723
		59.0654
		62.2648
		67.2248
		56.2688
		61.0742
		63.1208
		87.2754
		52.1146
		66.0383
		53.2628
		60.4584
		60.5679
		48.9895
		51.5727
		48.8475
		92.1499
		80.247
		65.6742
		65.7992
		62.948
		66.9851
		67.7773
		71.0697
		59.9535
		69.1948
		57.2262
		67.7152
		82.3319
		67.3505
		64.893
		57.8184
		64.7228
		50.4502
		58.3501
		62.0812
		75.9928
		79.6245
		68.6115
		63.9626
		62.2111
		55.7013
		60.9195
		66.7169
		59.0443
		58.3772
		60.2374
		58.9101
		66.2391
		61.6664
		54.1082
		51.0121
		57.9626
		63.3393
		63.8777
		63.3204
		76.8663
		72.8355
		77.2065
		67.2414
		61.1206
		60.4125
		61.6084
		65.9975
		72.4864
		67.9854
		62.5504
		64.0801
		69.5478
		71.4841
		60.4297
		63.3517
		60.4175
		65.7347
		80.5374
		76.7044
		73.9653
		66.3008
		62.6759
		74.1589
		66.6229
		59.4082
		70.4773
		74.015
		60.1925
		65.558
		57.3992
		64.792
		68.0909
		32.8262
		33.5672
		51.9968
		39.1025
		19.4072
		49.3813
		56.0789
		36.7321
		40.598
		47.3178
		41.1932
		48.9575
		46.2785
		28.3974
		51.0489
		58.2239
		43.6156
		48.6917
		43.9164
		54.6781
		54.8933
		49.7086
		36.5139
		45.3023
		46.0823
		38.5679
		26.5495
		43.9906
		41.9186
		40.1426
		46.6029
		55.9034
		40.6312
		32.9743
		45.9871
		41.1998
		45.9834
		53.4612
		60.7161
		53.2629
		57.7338
		49.2349
		50.1409
		52.6698
		59.118
		71.6656
		44.4712
		58.2638
		46.4459
		53.4317
		46.0621
		59.214
		64.0631
		47.0164
		49.0187
		33.1642
		61.7242
		44.0266
		52.9257
		45.922
		58.6427
		57.4338
		63.1414
		81.4088
[truncated: 599 more rows]

## Sheet: Figure 4h
MDN	MDN+BRK	BDN2	BDN2+BRK
2	0	16	1
3	0	18	1
4	0	17	1
3	0	16	1
3	0	14	1
2	1	17	2
3	0	18	1
4	1	19	1
4	0	19	0
4	0	18	1
1	0	18	2
2	1	21	4
2	1	20	1
3	1	21	2
0	1	21	1
3	0	20	1
1	1	21	1
3	1	21	1
1	1	20	1
1	0	18	1
3	1	19	3
2	1	18	1
1	0	17	1
1	0	17	1
0	1	18	1
1	1	18	3
0	0	19	2
0	0	18	2
2	0	19	2
1	0	17	2
1	0	11	1
1	0	4	1
2	0	12	0
1	0	6	1
1	0	4	1
1	0	9	1
1	0	4	1
1	0	6	1
1	0	10	1
1	0	9	1
3	0	18	1
4	0	20	6
1	0	20	1
1	0	19	1
1	0	19	1
3	0	19	1
1	0	20	1
3	0	19	1
2	0	19	0
3	0	21	0
1	0	4	1
1	1	11	1
1	0	15	1
2	0	17	1
1	0	12	1
1	1	1	1
1	0	0	1
1	1	6	1
2	0	6	1
3	2	11	1
0	0	3	1
1	0	2	1
2	1	1	1
1	0	2	1
0	0	8	1
0	0	5	1
0	0	2	1
0	0	6	1
0	0	6	1
0	0	4	1
0	0	16	1
0	0	18	1
1	0	17	1
0	0	17	1
0	0	14	1
1	0	18	1
0	0	18	1
0	1	19	1
0	0	19	1
0	0	19	2
1	0	19	3
2	0	21	3
2	0	21	2
1	0	22	2
1	0	21	1
1	0	21	1
2	0	22	0
2	0	20	1
1	0	22	1
2	0	20	1
1	0	17	1
1	0	17	1
3	0	13	1
1	0	18	1
0	0	17	4
2	0	16	1
1	0	15	1
2	0	16	1
3	0	12	0
1	0	11	1
3	0	12	1
3	0	11	1
1	0	14	1
2	0	11	2
1	0	11	1
3	0	12	1
4	0	10	1
3	0	11	1
1	0	12	1
2	0	12	1
4	0	19	2
4	0	21	2
3	0	20	2
3	0	20	3
3	0	20	3
4	2	20	2
2	0	20	3
3	0	19	3
3	0	20	3
4		21	3
3		15	2
2		15	1
1		16	1
4		14	1
2		17	2
2		6	2
1		1	2
3		8	2
1		9	2
3		8	3
3		14	1
5		8	1
3		5	1
6		13	1
6		15	1
5		13	1
4		9	1
5		11	1
3		14	1
3		14	1
			1
			1
			1
			1
			1
			1
			1
			1
			1
			1
			1
			1
			1
			1
			2
			1
			1
			2
			1
			1
			1
			1
			1
			1
			1
			1
			1
			2
			1
			1
			1
			1
			1
			1
			1
			1
			1
			1
			1
			2
			2
			2
			2
			2
			1
			1
			1
			1
			1
			1
			1
			1
			1
			1
			1
			2
			1
			2
			1
			1

## Sheet: Figure 4i
MDN	MDN+BRK	BDN2	BDN2+BRK
0.13	0.185	0.03	3
0.195	0.185	0.035	3
0.1625	0.135	0.055	3
0.605	0.168333	0.165	1.24
0.18	0.975	0.075	2.275
0.48	0.329667	0.085	1.095
0.292083	0.935	0.035	0.09
0.395	0.416143	0.035	2.82
0.165	2.155	0.05	2.905
0.225	0.609349	0.15	0.97
0.44	0.32	0.06	2.21
0.297235	0.583045	0.1	0.3
0.445	2.715	0.15	1.645
0.245	0.747041	0.065	0.035
0.655	2.85	0.055	0.035
0.327455	0.887239	0.04	0.04
0.35	1.27	0.175	2.11
0.395	0.909754	0.085	1.805
0.69	2.85	0.1	0.415
0.351278	1.01187	0.115	1.825
0.29	2.85	0.12	1.545
1.62	1.0994	0.025	1.595
0.406161	0.38	0.07	1.74
0.215	1.06812	0.04	1.645
0.86	2.85	0.06	0.875
0.675	1.1394	0.035	0.025
0.426604	1.71	0.065	0.025
0.245	1.16053	0.075	0.995
0.79	0.12	0.06	2.915
0.705	1.12465	0.06	2.875
0.225	0.795	0.07	2.425
0.434946	1.11402	0.04	1.315
0.19	0.075	0.03	0.19
0.475	0.57	0.06	0.01
0.39	0.3225	0.08	2.35
0.225	1.56	0.045	2.045
0.422174	0.631875	0.08	0.395
0.295	0.225	0.195	0.71
0.465	0.564063	0.17	0.195
0.325	0.37	0.135	0.56
0.335	0.41	0.075	0.335
0.41562	0.525382	0.065	0.31
1.67		0.05	0.585
0.444792		0.04	2.475
0.275		0.075	0.98
0.23		0.085	0.785
0.436431		0.09	2.355
0.22		0.065	2.8
0.29		0.04	3
0.429026		0.055	3
0.35		0.04	3
0.03		0.045	3
0.6		0.02	2.065
0.423232		0.12	0.5
0.145		0.125	0.125
0.275		0.14	0.06
0.11		0.11	0.06
0.410255		0.08	0.59
0.105		0.09	0.02
0.405081		0.06	2.11
0.015		0.06	3
0.625		0.05	3
0.595		0.065	3
0.405395		0.065	3
0.275		0.065	3
0.403389		0.05	3
0.135		0.03	3
0.399383		0.06	3
0.225		0.03	3
0.365		0.07	2.8
0.17		0.225	3
0.393212		0.25	3
1.085		0.18	3
0.81		0.255	3
0.408193		0.05	2.855
1.385		0.08	3
0.421045		0.105	3
0.19		0.05	2.86
0.418083		0.07	3
0.805		0.06	2.785
0.42292		0.065	2.665
1		0.1	3
0.855		0.02	3
0.435078		0.05	2.63
0.475		0.06	2.695
0.435548		0.15	3
2.495		0.175	3
0.45922		0.135	3
2.58		0.045	3
0.483049		0.045	3
0.09		0.04	1.63
2.375		0.035	2.65
0.499341		0.035	3
2.305		0.06	3
0.51855		0.03	0.51
2.545		0.065	1.895
0.539659		0.05	0.37
2.745		0.045	0.56
0.562163		0.025	0.72
2.265		0.025	0.295
0.579191		0.06	0.315
2.795		0.06	0.66
0.600915		0.05	0.64
2.385		0.08	0.385
0.618069		0.11	0.65
2.38		0.075	0.33
0.634691		0.025	2.565
0.12		0.045	2.245
0.245		0.07	2.6
0.495		0.035	2.44
0.6252		0.07	3
0.195		0.035	3
0.185		0.05	2.815
0.245		0.035	3
0.21		0.05	3
0.610714		0.045	0.005
0.96		0.095	0.02
0.6137		0.035	0.055
0.57		0.055	0.685
0.613333		0.055	1.37
0.225		0.065	2.88
0.610123		0.05	2.23
0.095		0.045	1.505
0.065		0.05	3
0.175		0.035	3
0.59816		0.045	3
0.54		0.025	1.835
0.597702		0.04	0.535
0.095		0.035	3
0.15		0.025	3
0.24		0.05	3
0.587717		0.035	3
0.085		0.05	2.9
1.475		0.045	2.125
0.590587		0.04	1.555
0.115		0.07	0.7
0.36		0.05	1.405
0.695		0.09	1.05
0.586226		0.105	1.54
2.85		0.06	0.795
0.602396		0.03	1.27
2.815		0.035	0.64
0.617978		0.05	0.325
2.825		0.05	1.125
0.633304		0.055	0.87
0.63		0.03	0.23
2.17		0.045	1.36
0.643735		0.07	1.24
2.845		0.035	1.08
0.658509		0.03	0.735
2.575		0.04	0.09
0.671201		0.04	1.165
2.77		0.045	0.865
0.684919		0.045	0.325
2.81		0.03	0.955
0.698629		0.025	0.53
0.18		0.04	0.525
2.48		0.03	0.78
0.706621		0.03	0.715
1.91		0.045	0.605
0.39		0.06	1.845
0.1		0.05	0.34
0.70835		0.05	3
0.055		0.055	3
0.704366		0.05	3
0.1		0.08	1.55
0.145		0.045	0.81
0.697398		0.035	0.5
0.045		0.055	2.245
0.693537		0.025	2.345
0.205		0.03	0.2
0.205		0.01	1.22
0.21		0.085	0.86
0.206667		0.075	1.355
2.1		0.08	1.33
0.585333		0.04	0.54
0.455		0.06	1.325
1.75		0.045	0.035
0.714625		0.035	2.705
0.48		0.065	3
1.265		0.055	3
0.74333		0.085	3
2.175		0.06	3
0.853458		0.05	3
2.155		0.065	3
0.940228		0.085	3
2.435		0.05	3
1.02815		0.115	3
0.13		0.005	3
2.24		0.035	1.92
1.04384		0.125	2.765
1.14		0.05	3
1.165		0.055	2.455
1.05329		0.05	2.325
1.945		0.05	2.45
1.08896		0.05	3
0.745		0.05	2.395
0.525		0.05	3
1.05653		0.02	3
1.77		0.055	3
1.08031		0.025	3
0.865		0.04	3
1.07359		0.03	1.955
0.205		0.065	0.43
0.14		0.05	3
0.465		0.04	3
1.00662		0.035	0.035
1.875		0.03	2.88
1.02947		0.05	3
2.09		0.05	3
0.205		0.01	2.74
1.03523		0.155	2.785
2.53		0.025	3
1.06999		0.065	2.61
0.43		0.045	3
1.815		0.02	2.635
1.07227		0.05	3
0.53		0.05	0.005
0.335		0.05	1.86
0.77		0.025	2.575
1.04064		0.04	3
2.685		0.01	3
1.07226		0.055	3
1		0.06	3
0.815		0.075	3
0.2		0.05	2.785
1.0508		0.05	1.505
0.275		0.055	2.56
1.17		0.05	3
0.645		0.045	2.44
1.03309		0.035	0.66
2.455		0.06	1.755
1.05603		0.065	0.625
0.75		0.06	1.855
0.31		0.025	0.895
1.03984		0.03	1.685
2.505		0.035	0.73
1.06171		0.04	1.465
0.315		0.045	1
0.42		0.065	1.085
1.53		0.015	3
1.04875		0.025	2.215
0.25		0.035	3
0.23		0.06	3
0.145		0.04	2.32
1.07		0.025	3
1.01586		0.03	3
0.27		0.025	3
0.005		0.035	2.47
0.365		0.03	3
0.985761		0.035	2.84
2.83		0.05	1.095
1.00825		0.05	1.46
1.08		0.05	2.775
1.375		0.045	1.19
1.01341		0.05	0.63
0.37		0.05	2.715
0.33		0.035	2.175
0.335		0.04
0.82		0.06
0.988981		0.07
0.375		0.045
0.255		0.045
0.9		0.05
0.48		0.045
0.968498		0.045
0.31		0.035
0.31		0.05
0.555		0.065
0.951018		0.045
0.325		0.035
0.22		0.055
0.67		0.035
0.935114		0.04
0.145		0.03
0.215		0.06
1.72		0.045
0.928336		0.03
0.22		0.04
0.575		0.035
0.365		0.02
0.265		0.015
0.907904		0.05
0.81		0.055
0.98		0.045
0.90768		0.035
0.175		0.04
0.355		0.045
0.99		0.035
0.89757		0.01
0.29		0.015
0.525		0.055
0.725		0.01
0.888198		0.03
0.125		0.05
0.39		0.055
0.35		0.04
0.805		0.04
0.873489		0.03
0.135		0.02
1.91		0.015
0.5		0.025
0.872917		0.03
2.425		0.01
0.165		0.025
0.87917		0.045
2.815		0.025
0.893301		0.025
0.115		0.035
0.405		0.04
0.22		0.065
1.155		0.045
0.881482		0.04
2.56		0.04
0.15		0.09
0.888013		0.04
0.8		0.025
1.845		0.045
0.893885		0.025
2.035		0.045
0.901492		0.04
0.92		0.045
1.25		0.045
0.335		0.04
0.900197		0.05
2.2		0.055
0.908529		0.06
1.09		0.06
0.39		0.045
0.92		0.055
0.906494		0.03
0.22		0.045
0.325		0.02
0.09		0.045
0.893784		0.04
0.295		0.065
0.335		0.035
0.015		0.02
0.17		0.03
0.02		0.055
0.872408		0.045
0.27		0.045
0.185		0.025
0.105		0.045
0.860585		0.065
0.22		0.055
0.045		0.04
0.065		0.03
0.05		0.015
0.19		0.03
0.135		0.01
0.835952		0.035
0.365		0.02
0.29		0.01
0.035		0.025
0.105		0.05
0.12		0.055
0.195		0.06
0.815177		0.05
0.125		0.05
0.355		0.07
0.33		0.04
0.38		0.04
0.325		0.03
0.801977		0.045
0.19		0.045
0.3		0.07
0.21		0.055
0.945		0.03
0.794123		0.02
0.53		0.015
0.33		0.03
0.235		0.03
0.28		0.13
0.465		0.035
0.78373		0.06
0.255		0.065
0.17		0.07
0.63		0.08
0.777528		0.07
0.215		0.055
0.105		0.065
0.215		0.065
0.769088		0.055
		0.035
		0.065
		0.055
		0.055
		0.085
		0.05
		0.035
		0.045
		0.045
		0.04
		0.05
		0.05
		0.05
		0.07
		0.04
		0.04
		0.045
		0.055
		0.03
		0.055
		0.05
		0.05
		0.04
		0.06
		0.055
		0.04
		0.07
		0.03
		0.065
		0.07
		0.09
		0.08
		0.04
		0.065
		0.05
		0.045
		0.095
		0.05
		0.075
		0.045
		0.06
		0.06
		0.105
		0.035
		0.075
		0.065
		0.07
		0.09
		0.05
		0.075
		0.07
		0.05
		0.08
		0.07
		0.085
		0.075
		0.075
		0.1
		0.095
		0.07
		0.035
		0.04
		0.065
		0.095
		0.065
		0.065
		0.075
		0.08
		0.08
		0.055
		0.07
		0.06
		0.06
		0.035
		0.06
		0.06
		0.045
		0.035
		0.045
		0.05
		0.075
		0.065
		0.05
		0.065
		0.035
		0.04
		0.195
		0.05
		0.09
		0.02
		0.075
		0.025
		0.04
		0.055
		0.05
		0.07
		0.075
		0.05
		0.06
		0.065
		0.06
		0.06
		0.045
		0.05
		0.065
		0.05
		0.04
		0.03
		0.045
		0.035
		0.055
		0.06
		0.03
		0.06
		0.05
		0.03
		0.05
		0.045
		0.06
		0.07
		0.085
		0.065
		0.065
		0.085
		0.05
		0.07
		0.05
		0.04
		0.045
		0.055
		0.08
		0.05
		0.05
		0.03
		0.06
		0.065
		0.06
		0.065
		0.065
		0.075
		0.06
		0.045
		0.04
		0.07
		0.06
		0.08
		0.06
		0.05
		0.06
		0.05
		0.04
		0.045
		0.05
		0.055
		0.05
		0.04
		0.035
		0.045
		0.03
		0.05
		0.05
		0.035
		0.055
		0.02
		0.025
		0.045
		0.035
		0.05
		0.025
		0.14
		0.035
		0.01
		0.035
		0.04
		0.005
		0.05
		0.02
		0.02
		0.04
		0.02
		0.065
		0.01
		0.095
		0.055
		0.015
		0.02
		0.045
		0.065
		0.085
		0.075
		0.065
		0.04
		0.035
		0.03
		0.085
		0.11
		0.025
		0.04
		0.035
		0.05
		0.055
		0.045
		0.095
		0.055
		0.005
		0.075
		0.14
		0.025
		0.01
		0.04
		0.04
		0.025
		0.055
		0.02
		0.02
		0.03
		0.05
		0.025
		0.015
		0.085
		0.01
		0.07
		0.015
		0.065
		0.02
		0.055
		0.015
		0.02
		0.04
		0.02
		0.03
		0.01
		0.05
		0.035
		0.03
		0.135
		0.11
		0.035
		0.07
		0.02
		0.04
		0.005
		0.01
		0.015
		0.215
		0.075
		0.07
		0.08
		0.075
		0.085
		0.09
		0.085
		0.05
		0.09
		0.08
		0.055
		0.07
		0.065
		0.075
		0.065
		0.05
		0.065
		0.16
		0.06
		0.065
		0.05
		0.06
		0.07
		0.07
[truncated: 1,368 more rows]

## Sheet: Figure 4j
MDN	MDN+BRK	BDN2	BDN2+BRK
[truncated: 194 more rows]

[truncated: 3 more sheets: Figure 4k, Figure 4l, Figure 4m-n]
