# Supplementary material for: Neural circuit mechanisms underlying context-specific halting in Drosophila
Source: Nature. 2024 Oct 2;634(8032):191–200. doi: 10.1038/s41586-024-07854-7 (PMC11446846; doi:10.1038/s41586-024-07854-7)
Supplement: Supplementary file 20 — Source Data Fig. 5 [file 41586_2024_7854_MOESM20_ESM.xlsx]

## Sheet: Figure 5a
n.a.

## Sheet: Figure 5b
BB						FG										Control BB						Control FG
Fly1	Fly2	Fly3	Fly4	Fly5		Fly1	Fly2	Fly3	Fly4	Fly5	Fly6	Fly7	Fly8	Fly9		Fly1	Fly2	Fly3	Fly4	Fly5		Fly1	Fly2	Fly3	Fly4
-0.30473	0.254416	0.157238	0.160998	-0.0766988		-0.142105	-0.352838	1.5124	-0.0953063	0.0261539	-0.0637294	-0.33886	-0.288669	0.142891		-0.083781	-0.230799	0.00342961	-0.0343634	0.184595		-0.192984	0.0708117	-0.0421722	0.117103
-0.254714	-0.0870674	0.40797	-0.0732005	0.0955496		-0.106803	-0.103562	0.436072	0.51862	-0.104087	-0.175665	-0.196684	-0.0924171	0.106438		-0.109082	0.0399781	0.0272641	0.0164471	0.00452675		-0.189763	-0.196029	-0.172782	-0.0466885
0.0118557	0.120604	0.195565	0.12984	-0.10104		-0.125706	0.0393065	1.39669	0.0826387	0.0168438	-0.00103812	-0.317306	-0.148122	-0.280978		-0.130525	-0.024684	0.101153	-0.0263251	0.035802		-0.0604939	0.32508	-0.208767	-0.103403
-0.117845	0.0512748	0.17728	-0.180931	-0.17987		-0.0425498	-0.343692	-0.240642	-0.407444	-0.0751711	-0.116858	-0.066943	0.0510884	0.0884596		0.144254	-0.0178039	-0.141082	-0.0338159	-0.00307135		0.0278408	0.0563325	-0.226174	0.082726
-0.13667	0.0143518	0.131347	-0.0271327	0.0625854		-0.247408	0.178801	1.17015	-0.0726816	-0.130943	-0.0689614	-0.159378	-0.571726	-0.0542008		-0.140971	-0.140274	-0.00798745	0.0924957	-0.0299164		-0.166589	0.509534	-0.142142	-0.00927123
0.122603	-0.0313407	-0.0358014	-0.0977643	-0.086737		-0.355056	-0.118448	0.647059	-0.222421	0.0622285	-0.0209679	0.289119	0.271224	0.016429		-0.122884	-0.038341	-0.121086	0.0182368	-0.0394291		-0.304003	-0.139517	-0.451537	-0.0651228
-0.0576253	-0.201817	0.0941518	-0.0740759	-0.261696		-0.126602	-0.40692	-0.519689	0.369632	-0.0713558	-0.167288	-0.26342	0.039631	-0.104298		-0.119608	0.0167276	-0.0865278	0.0511824	0.00413662		-0.0653841	0.370065	0.0801137	0.0202354
0.152668	-0.138601	0.347744	0.0107551	-0.209195		-0.314846	-0.542521	-0.0957705	0.312952	-0.0484205	-0.0305816	0.447876	0.266194	-0.357693		-0.194177	-0.318527	-0.172655	-0.0744517	0.0308675		-0.271703	-0.285031	-0.152608	0.115577
0.242069	0.0858372	-0.0359415	0.157355	-0.0389783		-0.111332	0.0368816	-0.0189596	-0.194944	0.0588998	-0.0852387	0.139896	-0.48257	-0.107525		-0.0489025	-0.0335648	0.0389131	-0.0106274	-0.0798551		-0.109321	-0.0378961	-0.0926276	-0.0791302
-0.0266301	-0.0910334	0.0136444	-0.11191	-0.0931893		-0.0727283	-0.0770942	-0.250365	-0.132018	-0.0181702	0.0479992	0.366218	0.176351	-0.160171		0.0282055	0.174118	0.0460246	0.0564526	-0.0303134		-0.150243	0.0389823	-0.031301	-0.237662
-0.105696	0.0036067	-0.122228	-0.0175196	0.109431		0.354364	-0.153495	-0.157025	0.362973	0.059951	0.0154855	-0.479378	0.332905	0.220781		-0.0372871	0.018166	-0.0542847	-0.0203141	0.00648603		-0.0620502	0.0590655	0.147134	0.169234
-0.109743	0.00158948	0.144525	-0.0279247	0.0227368		-0.170304	0.193707	0.426349	-0.0360104	-0.100681	0.0217541	-0.0267358	-0.0266857	0.0469149		0.0579842	-0.15872	-0.030653	-0.0255111	0.103682		0.321614	-0.0601516	-0.0232059	0.147558
-0.176227	0.103549	-0.0729213	0.116166	-0.175988		0.0574327	-0.100901	0.94069	0.200101	0.193756	0.250029	-0.00974093	0.0647663	-0.0587115		-0.167803	-0.0567739	-0.14221	-0.00835602	-0.125081		-0.247072	-0.130201	-0.250815	0.134033
1.08288	0.4115	0.143655	-0.0646581	-0.0106131		1.91416	1.04065	5.58629	0.788069	0.644307	0.895857	1.7685	1.19227	1.32299		-0.149917	-0.297241	-0.178383	0.0210692	0.0728113		-0.380708	-0.3739	-0.118715	0.121755
1.09698	0.461354	0.0316908	0.324229	0.264287		2.60299	1.53227	9.31697	1.13566	0.806724	1.05473	2.05244	1.80208	1.70759		-0.0846643	-0.248902	-0.060066	-0.051588	-0.00117627		-0.675313	0.0818384	-0.520146	0.29028
1.03603	0.420837	0.0566105	0.279142	0.0784053		3.21633	1.35913	11.3238	1.34088	0.97088	1.22487	1.27523	1.29195	1.35338		-0.226015	-0.170727	-0.158854	-0.0634819	-0.0611106		-0.522828	-0.313872	-0.398571	0.10758
1.09933	0.422881	-0.0566493	0.199524	0.203742		3.10542	1.63213	10.0948	1.44534	1.02011	1.2233	1.75689	1.10311	1.38475		-0.167646	0.00382782	-0.179339	-0.00775655	0.0368399		-0.0204246	-0.340648	-0.485951	0.329516
1.37689	0.147616	0.261335	0.317377	0.19756		3.67259	1.77323	9.95284	1.14269	0.836163	1.09257	1.93223	1.32077	1.47008		-0.0366207	0.13559	-0.146463	0.0836398	0.00550205		-0.16078	0.0658648	-0.36785	0.00547161
1.07451	0.425892	0.356875	0.345473	0.513204		3.33616	1.65364	8.98055	0.777878	1.04805	1.27796	2.00311	1.19548	1.10879		0.0891432	0.117531	-0.0143584	-0.0349926	-0.0679003		-0.331823	0.171023	-0.419536	-0.166648
1.00664	0.404572	0.139347	0.302371	0.157494		3.08985	1.48003	8.263	0.811649	0.928124	1.08121	2.04539	1.04734	1.09928		-0.0128335	0.0601758	-0.0611577	0.0823132	0.0174052		-0.277204	0.0540984	-0.273815	-0.140372
1.03925	0.257396	0.189021	0.447372	0.160205		2.56443	1.39176	8.31648	1.22413	1.05556	0.995784	0.97886	1.47961	0.961966		0.0222931	0.189627	0.0111277	-0.0141668	0.0905694		-0.388325	-0.343019	-0.287799	-0.0957881
0.913737	0.417449	-0.0243263	0.192378	0.128172		3.04549	1.37183	8.9193	1.50005	0.990193	1.12597	1.27648	1.02369	0.987991		0.113635	-0.0307763	-0.139088	-0.0883078	0.0371574		-0.568449	0.110298	-0.168676	0.0877217
0.793871	0.299105	0.243232	0.504964	0.144733		3.12849	1.02197	8.1298	1.62318	0.920047	1.12568	1.3287	0.835559	0.328466		0.041124	0.0914005	-0.0468773	-0.0375482	0.035113		-0.324104	0.0900813	-0.376679	-0.170807
0.787321	0.211597	0.333649	0.203044	-0.01389		3.07082	1.22401	9.14098	1.88532	1.13748	0.939018	1.94674	0.697402	0.624457		0.112283	-0.0528554	-0.0961275	-0.00488667	-0.00388876		-0.200457	0.00198286	-0.121168	-0.121646
0.831472	0.23051	0.150007	0.0355996	0.203061		2.6164	0.938583	7.87312	1.75747	1.07373	0.961695	1.12725	-0.317098	0.67922		0.0571991	0.469325	-0.210444	0.134099	0.0212278		-0.302905	0.110149	-0.557113	-0.208333
0.905232	0.296287	-0.119272	0.210231	0.399113		2.69524	0.6183	6.55858	1.70971	1.14009	1.00987	0.813057	0.647496	0.289879		-0.181095	0.122182	0.066764	0.0274737	-0.0518161		-0.332008	-0.0239947	-0.201379	-0.111366
0.734744	0.398994	0.322874	0.317678	0.159579		2.37415	0.629591	9.21779	2.28082	0.948239	0.860679	2.15938	0.670988	0.581883		-0.159413	0.0104367	0.0296029	0.0344505	0.0730809		-0.193419	0.216308	-0.535726	-0.224731
0.803076	0.576701	0.13211	0.212469	-0.0990868		2.39612	0.345964	8.42538	1.24255	1.10775	0.81661	1.24912	0.753861	0.819876		-0.0693887	-0.00395118	0.0650802	-0.0653912	-0.0591545		-0.335852	0.319431	-0.575926	-0.101606
1.00786	0.248266	-0.0201298	-0.0331238	0.141407		2.02697	0.382615	8.24745	1.93079	1.0301	0.963694	1.67316	0.141078	1.00418		-0.0714874	0.0123584	-0.102859	-0.0963117	0.0223719		-0.191402	-0.270572	-0.150214	0.0563833
0.672741	0.287979	0.112497	0.182592	-0.0975368		2.14281	0.558011	7.47448	1.51222	0.985297	0.915289	1.13389	0.524585	1.01268		0.00694668	0.074295	-0.000902783	-0.0252555	0.0161056		-0.165926	0.179968	-0.469059	-0.318867
1.07973	0.277472	0.162577	0.0703268	0.148618		1.67696	0.247798	7.51142	1.2992	0.977432	0.90021	1.11067	0.823869	0.746917		-0.0917665	-0.0580464	0.0164697	0.0424962	-0.105022		-0.269076	-0.136308	-0.495798	-0.246861
0.82252	0.471152	0.188279	0.0639072	-0.0181047		2.0956	0.286545	7.46573	1.00234	0.936576	1.02094	0.982176	0.366309	1.01111		-0.0274067	-0.012908	-0.106969	-0.112399	-0.0658508		-0.147861	0.139139	-0.102219	-0.0334357
0.966553	0.336278	0.345691	0.15622	0.0124062		1.77759	0.280774	5.63782	1.24953	1.01575	0.674257	0.992539	0.258833	1.19877		0.132709	0.158032	0.110516	0.103145	-0.0621926		0.0554733	-0.033751	-0.503369	-0.209017
0.647429	0.190819	0.479588	0.2705	-0.222033		2.19758	0.614363	7.11959	1.22144	0.831871	0.752418	0.464041	0.817565	1.04639		-0.0944586	-0.120264	0.00218686	0.0493698	-0.0394208		0.0926822	-0.0902855	-0.107734	0.145128
0.828874	0.173186	0.323879	0.141041	0.112274		2.44339	0.345772	6.29703	1.09813	0.805999	0.87876	1.53679	0.59346	1.45578		0.0109339	-0.218977	-0.0447076	-0.00981354	-0.112975		-0.568098	-0.217277	-0.123993	0.00168722
0.674167	0.147006	0.341305	0.086967	0.000508827		1.78777	0.535651	6.14147	1.06367	0.993775	0.765342	1.19523	0.722788	1.15466		-0.113948	0.0708667	-0.140055	0.0261474	-0.147834		-0.66214	0.228445	-0.164865	-0.187794
1.04291	0.376755	0.43232	0.093135	-0.0168255		1.93878	0.157113	5.96257	1.07328	0.931402	0.790089	1.11855	0.849254	1.04443		-0.241229	-0.085274	-0.199668	0.0645009	-0.045369		-0.224514	-0.263128	-0.254605	-0.27773
0.71417	0.270904	-0.165954	0.0416188	0.136272		2.03383	0.282446	6.59844	0.997156	0.75495	0.719228	1.16953	0.714849	1.10042		-0.128987	-0.225712	-0.111806	0.0525683	0.0128836		-0.471497	-0.107995	-0.262923	-0.256803
0.634627	0.1214	0.182865	0.0425964	-0.0488261		1.90008	0.612572	6.79971	0.814946	1.01634	0.749147	0.303627	0.198273	1.39023		-0.0653041	-0.116718	0.0215551	-0.0288339	0.119204		-0.248131	-0.0400158	-0.128622	-0.053964
0.946762	0.177341	0.624477	0.255432	0.0723273		2.16525	0.590319	5.99271	1.64804	0.973286	0.840682	0.917927	0.273053	1.02154		-0.0464119	-0.122651	-0.135004	0.0529432	0.0742116		-0.383943	-0.131863	-0.0401096	0.00151215
0.812877	0.134759	0.362301	0.123415	0.0591715		1.97589	-0.0258615	6.49635	1.51269	0.815544	0.697759	0.648912	-0.0213967	1.04991		0.0146012	0.25958	-0.113368	-0.00339259	0.0736447		-0.512846	0.095123	-0.311784	-0.158798
1.00037	0.193698	0.203229	0.105169	0.0433571		1.6135	0.442162	6.86291	1.47949	0.792433	0.813163	1.39503	0.257293	0.906517		-0.0689438	-0.0719906	0.0197971	0.000861241	0.0306874		-0.387604	0.529805	-0.232961	-0.0892346
0.864075	0.245766	0.376951	0.197527	0.055669		1.4066	0.434965	5.40447	1.1723	0.689578	0.703898	0.798549	0.23617	0.852226		-0.124073	-0.088104	0.108706	-0.000281608	0.0802945		-0.108247	0.232102	0.414137	0.0839166

## Sheet: Figure 5c-d
refer to data available at -	https://doi.org/10.17617/3.OIX8RZ

## Sheet: Figure 5e
Control	BB	FG	BRK
0.621194	-0.02209	0.596119	0.574527
0.428955	0.356524	0.563881	0.090076
-0.04149	0.307761	0.927463	0.19084
0.511642	0.947164	0.32209	0.027969
0.969552	0.93791	0.945373	0.738931
0.187463	0.324776	0.990149	0.709924
0.845075	0.30209	0.412793	0.043545
0.950448	0.105075	0.279534	0.308092
0.893684	-0.33493	-0.08759	0.29771
0.577153	0.650396	0.195399	0.179041
0.715522	0.548955	-0.052	0.583511
0.085075	-0.14985	0.294984	0.457322
0.057313	0.875301	-0.35469	0.480611
0.197612	0.074318	-0.25331	0.690334
-0.14119	-0.14581	-0.37908	0.477557
0.267463	0.169369	0.119243	0.852214
0.986567	0.015038	-0.45256	0.393893
0.394627	-0.12876	-0.34101	0.429313
0.927382	0.326718	0.278964	0.994627
0.823582	0.593386	-0.02622	0.376777
0.770149	0.650687	-0.13584	0.098815
0.970698	0.52705	-0.29008	-0.00389
0.988624	0.703206	0.001345	0.351287
-0.58699	0.61771	0.29067	0.357217
-0.11227	0.590284	-0.54924	0.712239
0.219739	-0.06589	-0.20941	0.966562
-0.28149	0.782791	0.261594	-0.20664
0.264368	0.522985	0.075426
-0.03857	0.109552	0.346364
-0.41433	1	-0.15714
-0.05276	0.302388	0.533566
0.557313	0.604478	0.451427
0.614454	0.482057	-0.13426
0.306275	0.398415	0.294242
1	0.509592
0.440145	0.217899
0.879731	0.502693
0.848498	0.690836
0.587805	0.255744
0.368579

## Sheet: Figure 5f
n.a.

## Sheet: Figure 5g
control	BB	FG	BRK
4.16667	0	0	0.566667
4.76667	0.166667	3.73333	0
1.36667	0	2.13333	0
4.7	0	0	0
4.66667	0	0.5	0
1.36667	0	4.53333	0
0	0	0	0.566667
0.3	0	0	4.1
2.4	0	0.166667	0
0	0	0.0666667	0
0.266667	0	0	0
2.76667	0	0	0.3
0.233333	0.0666667	0	1.43333
0.966667	0	0	0.633333
0.466667	0	0	0.133333
0	0	0	2
0.433333	0	3.43333	4.66667
0.366667	0	0.0666667	3.03333
0.5	0	0.0333333	0.0666667
1.03333	0	4.5	2.3
0.766667	1.73333	0.733333	4.63333
4.56667	0	0.2	4.23333
1.4	0.3	0	3.93333
1.36667	0	0	1.86667
4.66667	0	0.0333333	0.666667
4.76667	0	0.666667	0.433333
4.36667	0	3.23333	0
2.56667	0	0	0.9
3.2	0	2	4.7
4.56667	0	4.5
1	0.266667	0.6
0	0	0.733333
0.8	0	0.233333
1.66667	0
2.03333	0
3.06667	0.2

## Sheet: Figure 5h-left
control	BB	FG	BRK
1.32073	4.02223	4.99289	2.66184
0.4812	2.90999	1.43536	6.01418
1.8589	4.6585	1.679	2.93048
0.759479	3.66376	2.48348	2.52139
0.52	4.13472	3.01045	3.83113
2.23288	4.29643	0.881523	4.59631
8.69908	4.58544	3.66392	3.06035
2.09075	3.46879	4.87756	1.20372
1.55145	4.49355	2.54494	3.92343
2.73158	4.09362	3.43471	3.695
2.92944	5.02531	4.55001	2.68157
1.48296	5.84487	2.81278	2.85666
3.28386	2.92967	6.99033	1.90619
2.62218	2.8446	4.48771	1.96208
1.81963	5.00279	5.36633	2.66455
3.2726	5.24117	7.95039	1.59439
2.73131	3.53821	1.15446	0.869318
2.38253	3.88686	4.27113	1.2399
2.52901	3.19447	3.84843	3.69601
2.29895	6.12754	1.00699	1.69314
2.14076	1.69069	1.91786	0.85972
1.10042	5.80861	3.34041	1.05918
2.03442	2.8947	6.00021	1.11151
1.90193	5.23306	8.75495	0.74203
0.579702	3.73275	4.04581	2.67927
0.600519	4.03826	2.28013	3.18144
1.45542	5.65971	1.19482	3.71032
1.71229	3.69123	2.77206	2.0039
1.45447	10.2591	1.78677	0.53196
0.938517	4.56273	0.757489
2.30057	3.76092	2.22387
3.01314	4.29848	2.58139
1.87408	5.99707	2.35934
1.93763	6.04983
1.5222	5.30405
1.63401	4.01937

## Sheet: Figure 5h-right
control	BB	FG	BRK
0.693991	3.28299	2.26865	1.67219
0.381158	2.65667	0.97982	2.64312
1.1075	4.24593	0.947865	2.2091
0.43407	4.22582	1.31804	1.87234
0.373985	2.40876	1.60071	2.3031
1.3947	3.88129	0.570401	2.34261
3.08971	3.39296	2.41449	1.65144
2.06749	2.85078	2.99139	0.978081
0.791742	3.60954	1.27049	2.88885
1.49748	2.326	2.18796	2.37248
1.4476	3.86208	3.26795	2.46104
0.976187	3.96606	1.50471	1.55366
1.72509	2.49996	5.63061	1.12445
1.23302	2.3497	2.45845	1.66891
1.29733	2.99123	3.94981	1.8827
2.01065	3.60451	3.79889	1.32848
1.81101	2.72112	0.834909	0.687376
1.33118	3.72873	2.19561	0.632872
1.34729	2.28945	2.36191	1.83693
1.4164	3.87333	0.523508	1.17429
0.74397	1.51298	1.38885	0.637007
0.509	3.23826	2.63272	0.620219
0.840439	2.06338	1.84063	0.854626
1.29218	2.93617	2.9743	0.656587
0.372954	2.71898	2.24956	1.65458
0.319163	3.25524	1.7411	1.35817
0.776899	5.187	0.916403	1.45097
0.875012	2.41902	1.78329	1.41825
0.856408	4.91908	1.2697	0.275487
0.557143	3.77023	0.446968
1.32368	2.13394	0.955412
2.63768	3.3193	2.00669
1.39885	3.90675	1.589
1.25392	4.37361
0.828588	3.09472
0.841533	2.81471
