# Supplementary material for: Neural circuit mechanisms underlying context-specific halting in Drosophila
Source: Nature. 2024 Oct 2;634(8032):191–200. doi: 10.1038/s41586-024-07854-7 (PMC11446846; doi:10.1038/s41586-024-07854-7)
Supplement: Supplementary file 21 — Source Data Fig. 6 [file 41586_2024_7854_MOESM21_ESM.xlsx]

## Sheet: Figure 6a-d
n.a.

## Sheet: Figure 6e
1	2	3	4	5	6	conv_beh_headGrooming	conv_beh_frontLegRub	conv_beh_abdomenGrooming	conv_beh_hindLegRub	conv_beh_PER	conv_beh_pushing	conv_beh_midLeft+hindLegRub	conv_beh_midRight+hindLegRub
-0.885115	-1.34414	-0.00471822	-0.961352	-0.389568	-1.2939	0	0	0	0	0	0	0	0
-0.885017	-1.34079	-0.0189534	-0.959071	-0.387139	-1.2867	0	0	0	0	0	0	0	0
-0.88492	-1.33744	-0.0331886	-0.956791	-0.38471	-1.27949	0	0	0	0	0	0	0	0
-0.884823	-1.33408	-0.0474238	-0.95451	-0.382282	-1.27229	0	0	0	0	0	0	0	0
-0.884726	-1.33073	-0.0616591	-0.952229	-0.379853	-1.26509	0	0	0	0	0	0	0	0
-0.884629	-1.32738	-0.0758943	-0.949948	-0.377424	-1.25788	0	0	0	0	0	0	0	0
-0.884532	-1.32403	-0.0901295	-0.947668	-0.374995	-1.25068	0	0	0	0	0	0	0	0
-0.884435	-1.32068	-0.104365	-0.945387	-0.372566	-1.24347	0	0	0	0	0	0	0	0
-0.884338	-1.31733	-0.1186	-0.943106	-0.370138	-1.23627	0	0	0	0	0	0	0	0
-0.88424	-1.31398	-0.132835	-0.940825	-0.367709	-1.22906	0	0	0	0	0	0	0	0
-0.884143	-1.31063	-0.14707	-0.938545	-0.36528	-1.22186	0	0	0	0	0	0	0	0
-0.884046	-1.30728	-0.161306	-0.936264	-0.362851	-1.21465	0	0	0	0	0	0	0	0
-0.883949	-1.30393	-0.175541	-0.933983	-0.360423	-1.20745	0	0	0	0	0	0	0	0
-0.883852	-1.30057	-0.189776	-0.931702	-0.357994	-1.20024	0	0	0	0	0	0	0	0
-0.883755	-1.29722	-0.204011	-0.929422	-0.355565	-1.19304	0	0	0	0	0	0	0	0
-0.883658	-1.29387	-0.218246	-0.927141	-0.353136	-1.18583	0	0	0	0	0	0	0	0
-0.88356	-1.29052	-0.232482	-0.92486	-0.350707	-1.17863	0	0	0	0	0	0	0	0
-0.883463	-1.28717	-0.246717	-0.92258	-0.348279	-1.17142	0	0	0	0	0	0	0	0
-0.883366	-1.28382	-0.260952	-0.920299	-0.34585	-1.16422	0	0	0	0	0	0	0	0
-0.883269	-1.28047	-0.275187	-0.918018	-0.343421	-1.15701	0	0	0	0	0	0	0	0
-0.883172	-1.27712	-0.289422	-0.915737	-0.340992	-1.14981	0	0	0	0	0	0	0	0
-0.883075	-1.27377	-0.303658	-0.913457	-0.338564	-1.14261	0	0	0	0	0	0	0	0
-0.882978	-1.27042	-0.317893	-0.911176	-0.336135	-1.1354	0	0	0	0	0	0	0	0
-0.882881	-1.26707	-0.332128	-0.908895	-0.333706	-1.1282	0	0	0	0	0	0	0	0
-0.882783	-1.26371	-0.346363	-0.906614	-0.331277	-1.12099	0	0	0	0	0	0	0	0
-0.882686	-1.26036	-0.360598	-0.904334	-0.328848	-1.11379	0	0	0	0	0	0	0	0
-0.882589	-1.25701	-0.374834	-0.902053	-0.32642	-1.10658	0	0	0	0	0	0	0	0
-0.882492	-1.25366	-0.389069	-0.899772	-0.323991	-1.09938	0	0	0	0	0	0	0	0
-0.882395	-1.25031	-0.403304	-0.897491	-0.321562	-1.09217	0	0	0	0	0	0	0	0
-0.882298	-1.24696	-0.417539	-0.895211	-0.319133	-1.08497	0	0	0	0	0	0	0	0
-0.882201	-1.24361	-0.431775	-0.89293	-0.316705	-1.07776	0	0	0	0	0	0	0	0
-0.882103	-1.24026	-0.44601	-0.890649	-0.314276	-1.07056	0	0	0	0	0	0	0	0
-0.882006	-1.23691	-0.460245	-0.888368	-0.311847	-1.06335	0	0	0	0	0	0	0	0
-0.881909	-1.23356	-0.47448	-0.886088	-0.309418	-1.05615	0	0	0	0	0	0	0	0
-0.881812	-1.2302	-0.488715	-0.883807	-0.306989	-1.04894	0	0	0	0	0	0	0	0
-0.881715	-1.22685	-0.502951	-0.881526	-0.304561	-1.04174	0	0	0	0	0	0	0	0
-0.881618	-1.2235	-0.517186	-0.879245	-0.302132	-1.03453	0	0	0	0	0	0	0	0
-0.881521	-1.22015	-0.531421	-0.876965	-0.299703	-1.02733	0	0	0	0	0	0	0	0
-0.881424	-1.2168	-0.545656	-0.874684	-0.297274	-1.02012	0	0	0	0	0	0	0	0
-0.881326	-1.21345	-0.559891	-0.872403	-0.294846	-1.01292	0	0	0	0	0	0	0	0
-0.881229	-1.2101	-0.574127	-0.870122	-0.292417	-1.00572	0	0	0	0	0	0	0	0
-0.881132	-1.20675	-0.588362	-0.867842	-0.289988	-0.998511	0	0	0	0	0	0	0	0
-0.881035	-1.2034	-0.602597	-0.865561	-0.287559	-0.991306	0	0	0	0	0	0	0	0
-0.880938	-1.20005	-0.616832	-0.86328	-0.28513	-0.984101	0	0	0	0	0	0	0	0
-0.880841	-1.1967	-0.631068	-0.860999	-0.282702	-0.976897	0	0	0	0	0	0	0	0
-0.880744	-1.19334	-0.645303	-0.858719	-0.280273	-0.969692	0	0	0	0	0	0	0	0
-0.880646	-1.18999	-0.659538	-0.856438	-0.277844	-0.962487	0	0	0	0	0	0	0	0
-0.880549	-1.18664	-0.673773	-0.854157	-0.275415	-0.955282	0	0	0	0	0	0	0	0
-0.880452	-1.18329	-0.688008	-0.851877	-0.272986	-0.948078	0	0	0	0	0	0	0	0
-0.880355	-1.17994	-0.702244	-0.849596	-0.270558	-0.940873	0	0	0	0	0	0	0	0
-0.880258	-1.17659	-0.716479	-0.847315	-0.268129	-0.933668	0	0	0	0	0	0	0	0
-0.880161	-1.17324	-0.730714	-0.845034	-0.2657	-0.926464	0	0	0	0	0	0	0	0
-0.880064	-1.16989	-0.744949	-0.842754	-0.263271	-0.919259	0	0	0	0	0	0	0	0
-0.879967	-1.16654	-0.759184	-0.840473	-0.260843	-0.912054	0	0	0	0	0	0	0	0
-0.879869	-1.16319	-0.77342	-0.838192	-0.258414	-0.904849	0	0	0	0	0	0	0	0
-0.879772	-1.15984	-0.787655	-0.835911	-0.255985	-0.897645	0	0	0	0	0	0	0	0
-0.879675	-1.15648	-0.80189	-0.833631	-0.253556	-0.89044	0	0	0	0	0	0	0	0
-0.879578	-1.15313	-0.816125	-0.83135	-0.251127	-0.883235	0	0	0	0	0	0	0	0
-0.879481	-1.14978	-0.83036	-0.829069	-0.248699	-0.876031	0	0	0	0	0	0	0	0
-0.879384	-1.14643	-0.844596	-0.826788	-0.24627	-0.868826	0	0	0	0	0	0	0	0
-0.879287	-1.14308	-0.858831	-0.824508	-0.243841	-0.861621	0	0	0	0	0	0	0	0
-0.879189	-1.13973	-0.873066	-0.822227	-0.241412	-0.854416	0	0	0	0	0	0	0	0
-0.879092	-1.13638	-0.887301	-0.819946	-0.238984	-0.847212	0	0	0	0	0	0	0	0
-0.878995	-1.13303	-0.901537	-0.817665	-0.236555	-0.840007	0	0	0	0	0	0	0	0
-0.878898	-1.12968	-0.915772	-0.815385	-0.234126	-0.832802	0	0	0	0	0	0	0	0
-0.878801	-1.12633	-0.930007	-0.813104	-0.231697	-0.825598	0	0	0	0	0	0	0	0
-0.878704	-1.12297	-0.944242	-0.810823	-0.229268	-0.818393	0	0	0	0	0	0	0	0
-0.878607	-1.11962	-0.958477	-0.808542	-0.22684	-0.811188	0	0	0	0	0	0	0	0
-0.87851	-1.11627	-0.972713	-0.806262	-0.224411	-0.803983	0	0	0	0	0	0	0	0
-0.878412	-1.11292	-0.986948	-0.803981	-0.221982	-0.796779	0	0	0	0	0	0	0	0
-0.878315	-1.10957	-1.00118	-0.8017	-0.219553	-0.789574	0	0	0	0	0	0	0	0
-0.878218	-1.10622	-1.01542	-0.799419	-0.217125	-0.782369	0	0	0	0	0	0	0	0
-0.878121	-1.10287	-1.02965	-0.797139	-0.214696	-0.775165	0	0	0	0	0	0	0	0
-0.878024	-1.09952	-1.04389	-0.794858	-0.212267	-0.76796	0	0	0	0	0	0	0	0
-0.877927	-1.09617	-1.05812	-0.792577	-0.209838	-0.760755	0	0	0	0	0	0	0	0
-0.87783	-1.09282	-1.07236	-0.790296	-0.207409	-0.75355	0	0	0	0	0	0	0	0
-0.877732	-1.08947	-1.08659	-0.788016	-0.204981	-0.746346	0	0	0	0	0	0	0	0
-0.877635	-1.08611	-1.10083	-0.785735	-0.202552	-0.739141	0	0	0	0	0	0	0	0
-0.877538	-1.08276	-1.11506	-0.783454	-0.200123	-0.731936	0	0	0	0	0	0	0	0
-0.877441	-1.07941	-1.1293	-0.781174	-0.197694	-0.724732	0	0	0	0	0	0	0	0
-0.877344	-1.07606	-1.14354	-0.778893	-0.195266	-0.717527	0	0	0	0	0	0	0	0
-0.877247	-1.07271	-1.15777	-0.776612	-0.192837	-0.710322	0	0	0	0	0	0	0	0
-0.87715	-1.06936	-1.17201	-0.774331	-0.190408	-0.703117	0	0	0	0	0	0	0	0
-0.877053	-1.06601	-1.18624	-0.772051	-0.187979	-0.695913	0	0	0	0	0	0	0	0
-0.876955	-1.06266	-1.20048	-0.76977	-0.18555	-0.688708	0	0	0	0	0	0	0	0
-0.876858	-1.05931	-1.21471	-0.767489	-0.183122	-0.681503	0	0	0	0	0	0	0	0
-0.876761	-1.05596	-1.22895	-0.765208	-0.180693	-0.674299	0	0	0	0	0	0	0	0
-0.876664	-1.05261	-1.24318	-0.762928	-0.178264	-0.667094	0	0	0	0	0	0	0	0
-0.876567	-1.04925	-1.25742	-0.760647	-0.175835	-0.659889	0	0	0	0	0	0	0	0
-0.87647	-1.0459	-1.27165	-0.758366	-0.173407	-0.652684	0	0	0	0	0	0	0	0
-0.876373	-1.04255	-1.28589	-0.756085	-0.170978	-0.64548	0	0	0	0	0	0	0	0
-0.876276	-1.0392	-1.30012	-0.753805	-0.168549	-0.638275	0	0	0	0	0	0	0	0
-0.876178	-1.03585	-1.31436	-0.751524	-0.16612	-0.63107	0	0	0	0	0	0	0	0
-0.876081	-1.0325	-1.32859	-0.749243	-0.163691	-0.623866	0	0	0	0	0	0	0	0
-0.875984	-1.02915	-1.34283	-0.746962	-0.161263	-0.616661	0	0	0	0	0	0	0	0
-0.875887	-1.0258	-1.35706	-0.744682	-0.158834	-0.609456	0	0	0	0	0	0	0	0
-0.87579	-1.02245	-1.3713	-0.742401	-0.156405	-0.602251	0	0	0	0	0	0	0	0
-0.875693	-1.0191	-1.38553	-0.74012	-0.153976	-0.595047	0	0	0	0	0	0	0	0
-0.875596	-1.01574	-1.39977	-0.737839	-0.151548	-0.587842	0	0	0	0	0	0	0	0
-0.875498	-1.01239	-1.414	-0.735559	-0.149119	-0.580637	0	0	0	0	0	0	0	0
-0.875401	-1.00904	-1.42824	-0.733278	-0.14669	-0.573433	0	0	0	0	0	0	0	0
-0.873818	-1.00933	-1.41754	-0.735754	-0.150894	-0.571	0	0	0	0	0	0	0	0
-0.871744	-1.01081	-1.39862	-0.739799	-0.157288	-0.570143	0	0	0	0	0	0	0	0
-0.86967	-1.0123	-1.37969	-0.743844	-0.163681	-0.569285	0	0	0	0	0	0	0	0
-0.867596	-1.01378	-1.36077	-0.747889	-0.170075	-0.568428	0	0	0	0	0	0	0	0
-0.865523	-1.01526	-1.34185	-0.751935	-0.176468	-0.56757	0	0	0	0	0	0	0	0
-0.863449	-1.01675	-1.32292	-0.75598	-0.182862	-0.566713	0	0	0	0	0	0	0	0
-0.861375	-1.01823	-1.304	-0.760025	-0.189255	-0.565855	0	0	0	0	0	0	0	0
-0.859301	-1.01972	-1.28507	-0.764071	-0.195649	-0.564998	0	0	0	0	0	0	0	0
-0.857227	-1.0212	-1.26615	-0.768116	-0.202042	-0.56414	0	0	0	0	0	0	0	0
-0.855154	-1.02268	-1.24723	-0.772161	-0.208436	-0.563283	0	0	0	0	0	0	0	0
-0.85308	-1.02417	-1.2283	-0.776207	-0.214829	-0.562425	0	0	0	0	0	0	0	0
-0.851006	-1.02565	-1.20938	-0.780252	-0.221223	-0.561568	0	0	0	0	0	0	0	0
-0.848932	-1.02713	-1.19045	-0.784297	-0.227616	-0.56071	0	0	0	0	0	0	0	0
-0.846858	-1.02862	-1.17153	-0.788342	-0.23401	-0.559853	0	0	0	0	0	0	0	0
-0.844784	-1.0301	-1.1526	-0.792388	-0.240403	-0.558995	0	0	0	0	0	0	0	0
-0.842711	-1.03159	-1.13368	-0.796433	-0.246797	-0.558138	0	0	0	0	0	0	0	0
-0.840637	-1.03307	-1.11476	-0.800478	-0.25319	-0.55728	0	0	0	0	0	0	0	0
-0.838563	-1.03455	-1.09583	-0.804524	-0.259584	-0.556423	0	0	0	0	0	0	0	0
-0.836489	-1.03604	-1.07691	-0.808569	-0.265977	-0.555565	0	0	0	0	0	0	0	0
-0.834415	-1.03752	-1.05798	-0.812614	-0.272371	-0.554708	0	0	0	0	0	0	0	0
-0.832342	-1.03901	-1.03906	-0.816659	-0.278764	-0.55385	0	0	0	0	0	0	0	0
-0.830268	-1.04049	-1.02014	-0.820705	-0.285158	-0.552993	0	0	0	0	0	0	0	0
-0.828194	-1.04197	-1.00121	-0.82475	-0.291551	-0.552135	0	0	0	0	0	0	0	0
-0.82612	-1.04346	-0.982287	-0.828795	-0.297945	-0.551278	0	0	0	0	0	0	0	0
-0.824046	-1.04494	-0.963363	-0.832841	-0.304338	-0.550421	0	0	0	0	0	0	0	0
-0.821972	-1.04643	-0.944439	-0.836886	-0.310732	-0.549563	0	0	0	0	0	0	0	0
-0.819899	-1.04791	-0.925515	-0.840931	-0.317125	-0.548706	0	0	0	0	0	0	0	0
-0.817825	-1.04939	-0.90659	-0.844976	-0.323519	-0.547848	0	0	0	0	0	0	0	0
-0.815751	-1.05088	-0.887666	-0.849022	-0.329912	-0.546991	0	0	0	0	0	0	0	0
-0.813677	-1.05236	-0.868742	-0.853067	-0.336306	-0.546133	0	0	0	0	0	0	0	0
-0.811603	-1.05385	-0.849818	-0.857112	-0.342699	-0.545276	0	0	0	0	0	0	0	0
-0.80953	-1.05533	-0.830894	-0.861158	-0.349092	-0.544418	0	0	0	0	0	0	0	0
-0.807456	-1.05681	-0.81197	-0.865203	-0.355486	-0.543561	0	0	0	0	0	0	0	0
-0.805382	-1.0583	-0.793045	-0.869248	-0.361879	-0.542703	0	0	0	0	0	0	0	0
-0.803308	-1.05978	-0.774121	-0.873293	-0.368273	-0.541846	0	0	0	0	0	0	0	0
-0.801234	-1.06127	-0.755197	-0.877339	-0.374666	-0.540988	0	0	0	0	0	0	0	0
-0.79916	-1.06275	-0.736273	-0.881384	-0.38106	-0.540131	0	0	0	0	0	0	0	0
-0.797087	-1.06423	-0.717349	-0.885429	-0.387453	-0.539273	0	0	0	0	0	0	0	0
-0.795013	-1.06572	-0.698425	-0.889475	-0.393847	-0.538416	0	0	0	0	0	0	0	0
-0.792939	-1.0672	-0.6795	-0.89352	-0.40024	-0.537558	0	0	0	0	0	0	0	0
-0.790865	-1.06869	-0.660576	-0.897565	-0.406634	-0.536701	0	0	0	0	0	0	0	0
-0.788791	-1.07017	-0.641652	-0.90161	-0.413027	-0.535843	0	0	0	0	0	0	0	0
-0.786717	-1.07165	-0.622728	-0.905656	-0.419421	-0.534986	0	0	0	0	0	0	0	0
-0.784644	-1.07314	-0.603804	-0.909701	-0.425814	-0.534128	0	0	0	0	0	0	0	0
-0.78257	-1.07462	-0.58488	-0.913746	-0.432208	-0.533271	0	0	0	0	0	0	0	0
-0.780496	-1.07611	-0.565955	-0.917792	-0.438601	-0.532413	0	0	0	0	0	0	0	0
-0.778422	-1.07759	-0.547031	-0.921837	-0.444995	-0.531556	0	0	0	0	0	0	0	0
-0.776348	-1.07907	-0.528107	-0.925882	-0.451388	-0.530698	0	0	0	0	0	0	0	0
-0.774275	-1.08056	-0.509183	-0.929928	-0.457782	-0.529841	0	0	0	0	0	0	0	0
-0.772201	-1.08204	-0.490259	-0.933973	-0.464175	-0.528983	0	0	0	0	0	0	0	0
-0.770127	-1.08353	-0.471335	-0.938018	-0.470569	-0.528126	0	0	0	0	0	0	0	0
-0.768053	-1.08501	-0.452411	-0.942063	-0.476962	-0.527268	0	0	0	0	0	0	0	0
-0.765979	-1.08649	-0.433486	-0.946109	-0.483356	-0.526411	0	0	0	0	0	0	0	0
-0.763905	-1.08798	-0.414562	-0.950154	-0.489749	-0.525553	0	0	0	0	0	0	0	0
-0.761832	-1.08946	-0.395638	-0.954199	-0.496143	-0.524696	0	0	0	0	0	0	0	0
-0.759758	-1.09095	-0.376714	-0.958245	-0.502536	-0.523839	0	0	0	0	0	0	0	0
-0.757684	-1.09243	-0.35779	-0.96229	-0.50893	-0.522981	0	0	0	0	0	0	0	0
-0.75561	-1.09391	-0.338866	-0.966335	-0.515323	-0.522124	0	0	0	0	0	0	0	0
-0.753536	-1.0954	-0.319941	-0.97038	-0.521717	-0.521266	0	0	0	0	0	0	0	0
-0.751463	-1.09688	-0.301017	-0.974426	-0.52811	-0.520409	0	0	0	0	0	0	0	0
-0.749389	-1.09837	-0.282093	-0.978471	-0.534504	-0.519551	0	0	0	0	0	0	0	0
-0.747315	-1.09985	-0.263169	-0.982516	-0.540897	-0.518694	0	0	0	0	0	0	0	0
-0.745241	-1.10133	-0.244245	-0.986562	-0.547291	-0.517836	0	0	0	0	0	0	0	0
-0.743167	-1.10282	-0.225321	-0.990607	-0.553684	-0.516979	0	0	0	0	0	0	0	0
-0.741093	-1.1043	-0.206396	-0.994652	-0.560077	-0.516121	0	0	0	0	0	0	0	0
-0.73902	-1.10579	-0.187472	-0.998697	-0.566471	-0.515264	0	0	0	0	0.000298287	0	0	0
-0.736946	-1.10727	-0.168548	-1.00274	-0.572864	-0.514406	0	0	0	0	0.000881247	0	0	0
-0.734872	-1.10875	-0.149624	-1.00679	-0.579258	-0.513549	0	0	0	0	0.0017358	0	0	0
-0.732798	-1.11024	-0.1307	-1.01083	-0.585651	-0.512691	0	0	0	0	0.00284938	0	0	0
-0.730724	-1.11172	-0.111776	-1.01488	-0.592045	-0.511834	0	0	0	0	0.00420991	0	0	0
-0.728651	-1.11321	-0.0928515	-1.01892	-0.598438	-0.510976	0	0	0	0	0.00580578	0	0	0
-0.726577	-1.11469	-0.0739273	-1.02297	-0.604832	-0.510119	0	0	0	0	0.00762586	0	0	0
-0.724503	-1.11617	-0.0550032	-1.02701	-0.611225	-0.509261	0	0	0	0	0.00965943	0	0	0
-0.722429	-1.11766	-0.036079	-1.03106	-0.617619	-0.508404	0	0	0	0	0.0118962	0	0	0
-0.720355	-1.11914	-0.0171548	-1.03511	-0.624012	-0.507546	0	0	0	0	0.0143263	0	0	0
-0.718281	-1.12063	0.00176931	-1.03915	-0.630406	-0.506689	0	0	0	0	0.0169403	0	0	0
-0.716208	-1.12211	0.0206935	-1.0432	-0.636799	-0.505831	0	0	0	0	0.0197289	0	0	0
-0.714134	-1.12359	0.0396176	-1.04724	-0.643193	-0.504974	0	0	0	0	0.0226835	0	0	0
-0.71206	-1.12508	0.0585418	-1.05129	-0.649586	-0.504116	0	0	0	0	0.0257957	0	0	0
-0.709986	-1.12656	0.077466	-1.05533	-0.65598	-0.503259	0	0	0	0	0.0290574	0	0	0
-0.707912	-1.12805	0.0963901	-1.05938	-0.662373	-0.502401	0	0	0	0	0.0324609	0	0	0
-0.705838	-1.12953	0.115314	-1.06342	-0.668767	-0.501544	0	0	0	0	0.0359986	0	0	0
-0.703765	-1.13101	0.134238	-1.06747	-0.67516	-0.500686	0	0	0	0	0.0396635	0	0	0
-0.701691	-1.1325	0.153163	-1.07151	-0.681554	-0.499829	0	0	0	0	0.0434487	0	0	0
-0.699617	-1.13398	0.172087	-1.07556	-0.687947	-0.498971	0	0	0	0	0.0473475	0	0	0
-0.697543	-1.13547	0.191011	-1.0796	-0.694341	-0.498114	0	0	0	0	0.0513538	0	0	0
-0.695469	-1.13695	0.209935	-1.08365	-0.700734	-0.497256	0	0	0	0	0.0554615	0	0	0
-0.693396	-1.13843	0.228859	-1.08769	-0.707128	-0.496399	0	0	0	0	0.0596646	0	0	0
-0.691322	-1.13992	0.247783	-1.09174	-0.713521	-0.495542	0	0	0	0	0.0639577	0	0	0
-0.689248	-1.1414	0.266708	-1.09578	-0.719915	-0.494684	0	0	0	0	0.0683353	0	0	0
-0.687174	-1.14289	0.285632	-1.09983	-0.726308	-0.493827	0	0	0	0	0.0727924	0	0	0
-0.6851	-1.14437	0.304556	-1.10387	-0.732702	-0.492969	0	0	0	0	0.0773239	0	0	0
-0.683026	-1.14585	0.32348	-1.10792	-0.739095	-0.492112	0	0	0	0	0.0819253	0	0	0
-0.680953	-1.14734	0.342404	-1.11197	-0.745489	-0.491254	0	0	0	0	0.0865918	0	0	0
-0.678879	-1.14882	0.361328	-1.11601	-0.751882	-0.490397	0	0	0	0	0.0913193	0	0	0
-0.676805	-1.15031	0.380253	-1.12006	-0.758275	-0.489539	0	0	0	0	0.0961035	0	0	0
-0.674731	-1.15179	0.399177	-1.1241	-0.764669	-0.488682	0	0	0	0	0.10094	0	0	0
-0.672657	-1.15327	0.418101	-1.12815	-0.771062	-0.487824	0	0	0	0	0.105826	0	0	0
-0.670584	-1.15476	0.437025	-1.13219	-0.777456	-0.486967	0	0	0	0	0.110757	0	0	0
-0.66851	-1.15624	0.455949	-1.13624	-0.783849	-0.486109	0	0	0	0	0.11573	0	0	0
-0.668472	-1.15607	0.454125	-1.13849	-0.788774	-0.491137	0	0	0	0	0.120741	0	0	0
-0.670439	-1.15426	0.431862	-1.13898	-0.79225	-0.501961	0	0	0	0	0.125787	0	0	0
-0.672406	-1.15245	0.409598	-1.13946	-0.795727	-0.512785	0	0	0	0	0.130865	0	0	0
-0.674374	-1.15065	0.387335	-1.13995	-0.799203	-0.52361	0	0	0	0	0.135972	0	0	0
-0.676341	-1.14884	0.365072	-1.14044	-0.80268	-0.534434	0	0	0	0	0.141105	0	0	0
-0.678309	-1.14703	0.342809	-1.14092	-0.806157	-0.545258	0	0	0	0	0.146262	0	0	0
-0.680276	-1.14522	0.320546	-1.14141	-0.809633	-0.556083	0	0	0	0	0.15144	0	0	0
-0.682243	-1.14342	0.298282	-1.1419	-0.81311	-0.566907	0	0	0	0	0.156636	0	0	0
-0.684211	-1.14161	0.276019	-1.14238	-0.816586	-0.577731	0	0	0	0	0.161848	0	0	0
-0.686178	-1.1398	0.253756	-1.14287	-0.820063	-0.588556	0	0	0	0	0.167073	0	0	0
-0.688145	-1.13799	0.231493	-1.14336	-0.82354	-0.59938	0	0	0	0	0.17231	0	0	0
-0.690113	-1.13619	0.20923	-1.14384	-0.827016	-0.610204	0	0	0	0	0.177557	0	0	0
-0.69208	-1.13438	0.186967	-1.14433	-0.830493	-0.621029	0	0	0	0	0.182811	0	0	0
-0.694048	-1.13257	0.164703	-1.14482	-0.833969	-0.631853	0	0	0	0	0.188071	0	0	0
-0.696015	-1.13076	0.14244	-1.1453	-0.837446	-0.642678	0	0	0	0	0.193334	0	0	0
-0.697982	-1.12896	0.120177	-1.14579	-0.840923	-0.653502	0	0	0	0	0.1986	0	0	0
-0.69995	-1.12715	0.0979138	-1.14627	-0.844399	-0.664326	0	0	0	0	0.203865	0	0	0
-0.701917	-1.12534	0.0756506	-1.14676	-0.847876	-0.675151	0	0	0	0	0.20913	0	0	0
-0.703884	-1.12354	0.0533874	-1.14725	-0.851352	-0.685975	0	0	0	0	0.214391	0	0	0
-0.705852	-1.12173	0.0311242	-1.14773	-0.854829	-0.696799	0	0	0	0	0.219649	0	0	0
-0.707819	-1.11992	0.00886104	-1.14822	-0.858306	-0.707624	0	0	0	0	0.224901	0	0	0
-0.709787	-1.11811	-0.0134021	-1.14871	-0.861782	-0.718448	0	0	0	0	0.230146	0	0	0
-0.711754	-1.11631	-0.0356653	-1.14919	-0.865259	-0.729272	0	0	0	0	0.235383	0	0	0
-0.713721	-1.1145	-0.0579285	-1.14968	-0.868735	-0.740097	0	0	0	0	0.24061	0	0	0
-0.715689	-1.11269	-0.0801917	-1.15017	-0.872212	-0.750921	0	0	0	0	0.245827	0	0	0
-0.717656	-1.11088	-0.102455	-1.15065	-0.875689	-0.761745	0	0	0	0	0.251032	0	0	0
-0.719623	-1.10908	-0.124718	-1.15114	-0.879165	-0.77257	0	0	0	0	0.256225	0	0	0
-0.721591	-1.10727	-0.146981	-1.15163	-0.882642	-0.783394	0	0	0	0	0.261404	0	0	0
-0.723558	-1.10546	-0.169244	-1.15211	-0.886118	-0.794218	0	0	0	0	0.266569	0	0	0
-0.725526	-1.10366	-0.191508	-1.1526	-0.889595	-0.805043	0	0	0	0	0.271719	0	0	0
-0.727493	-1.10185	-0.213771	-1.15309	-0.893072	-0.815867	0	0	0	0	0.276852	0	0	0
-0.72946	-1.10004	-0.236034	-1.15357	-0.896548	-0.826692	0	0	0	0	0.281968	0	0	0
-0.731428	-1.09823	-0.258297	-1.15406	-0.900025	-0.837516	0	0	0	0	0.287066	0	0	0
-0.733395	-1.09643	-0.28056	-1.15455	-0.903501	-0.84834	0	0	0	0	0.292146	0	0	0
-0.735363	-1.09462	-0.302824	-1.15503	-0.906978	-0.859165	0	0	0	0	0.297207	0	0	0
-0.73733	-1.09281	-0.325087	-1.15552	-0.910455	-0.869989	0	0	0	0	0.302248	0	0	0
-0.739297	-1.091	-0.34735	-1.15601	-0.913931	-0.880813	0	0	0	0	0.307268	0	0	0
-0.741265	-1.0892	-0.369613	-1.15649	-0.917408	-0.891638	0	0	0	0	0.312268	0	0	0
-0.743232	-1.08739	-0.391876	-1.15698	-0.920884	-0.902462	0	0	0	0	0.317246	0	0	0
-0.745199	-1.08558	-0.41414	-1.15747	-0.924361	-0.913286	0	0	0	0	0.322202	0	0	0
-0.747167	-1.08378	-0.436403	-1.15795	-0.927838	-0.924111	0	0	0	0	0.327135	0	0	0
-0.749134	-1.08197	-0.458666	-1.15844	-0.931314	-0.934935	0	0	0	0	0.332046	0	0	0
-0.751102	-1.08016	-0.480929	-1.15893	-0.934791	-0.945759	0	0	0	0	0.336933	0	0	0
-0.753069	-1.07835	-0.503192	-1.15941	-0.938267	-0.956584	0	0	0	0	0.341796	0	0	0
-0.755036	-1.07655	-0.525455	-1.1599	-0.941744	-0.967408	0	0	0	0	0.346635	0	0	0
-0.757004	-1.07474	-0.547719	-1.16039	-0.945221	-0.978232	0	0	0	0	0.35145	0	0	0
-0.758971	-1.07293	-0.569982	-1.16087	-0.948697	-0.989057	0	0	0	0	0.35624	0	0	0
-0.760938	-1.07112	-0.592245	-1.16136	-0.952174	-0.999881	0	0	0	0	0.361004	0	0	0
-0.762906	-1.06932	-0.614508	-1.16185	-0.955651	-1.01071	0	0	0	0	0.365744	0	0	0
-0.764873	-1.06751	-0.636771	-1.16233	-0.959127	-1.02153	0	0	0	0	0.370457	0	0	0
-0.766841	-1.0657	-0.659035	-1.16282	-0.962604	-1.03235	0	0	0	0	0.375145	0	0	0
-0.768808	-1.06389	-0.681298	-1.16331	-0.96608	-1.04318	0	0	0	0	0.379807	0	0	0
-0.770775	-1.06209	-0.703561	-1.16379	-0.969557	-1.054	0	0	0	0	0.384442	0	0	0
-0.772743	-1.06028	-0.725824	-1.16428	-0.973034	-1.06483	0	0	0	0	0.38905	0	0	0
-0.77471	-1.05847	-0.748087	-1.16476	-0.97651	-1.07565	0	0	0	0	0.393632	0	0	0
-0.776677	-1.05667	-0.770351	-1.16525	-0.979987	-1.08648	0	0	0	0	0.398188	0	0	0
-0.778645	-1.05486	-0.792614	-1.16574	-0.983463	-1.0973	0	0	0	0	0.402716	0	0	0
-0.780612	-1.05305	-0.814877	-1.16622	-0.98694	-1.10812	0	0	0	0	0.407217	0	0	0
-0.78258	-1.05124	-0.83714	-1.16671	-0.990417	-1.11895	0	0	0	0	0.41169	0	0	0
-0.784547	-1.04944	-0.859403	-1.1672	-0.993893	-1.12977	0	0	0	0	0.416137	0	0	0
-0.786514	-1.04763	-0.881666	-1.16768	-0.99737	-1.1406	0	0	0	0	0.420556	0	0	0
-0.788482	-1.04582	-0.90393	-1.16817	-1.00085	-1.15142	0	0	0	0	0.424947	0	0	0
-0.790449	-1.04401	-0.926193	-1.16866	-1.00432	-1.16225	0	0	0	0	0.429311	0	0	0
-0.792416	-1.04221	-0.948456	-1.16914	-1.0078	-1.17307	0	0	0	0	0.433648	0	0	0
-0.794384	-1.0404	-0.970719	-1.16963	-1.01128	-1.1839	0	0	0	0	0.437956	0	0	0
-0.796351	-1.03859	-0.992982	-1.17012	-1.01475	-1.19472	0	0	0	0	0.442237	0	0	0
-0.798319	-1.03679	-1.01525	-1.1706	-1.01823	-1.20554	0	0	0	0	0.44649	0	0	0
-0.800286	-1.03498	-1.03751	-1.17109	-1.02171	-1.21637	0	0	0	0	0.450716	0	0	0
-0.802253	-1.03317	-1.05977	-1.17158	-1.02518	-1.22719	0	0	0	0	0.454914	0	0	0
-0.804221	-1.03136	-1.08204	-1.17206	-1.02866	-1.23802	0	0	0	0	0.459084	0	0	0
-0.806188	-1.02956	-1.1043	-1.17255	-1.03214	-1.24884	0	0	0	0	0.463226	0	0	0
-0.808155	-1.02775	-1.12656	-1.17304	-1.03561	-1.25967	0	0	0	0	0.467341	0	0	0
-0.810123	-1.02594	-1.14882	-1.17352	-1.03909	-1.27049	0	0	0	0	0.471428	0	0	0
-0.81209	-1.02413	-1.17109	-1.17401	-1.04257	-1.28131	0	0	0	0	0.475487	0	0	0
-0.814058	-1.02233	-1.19335	-1.1745	-1.04604	-1.29214	0	0	0	0	0.479519	0	0	0
-0.816025	-1.02052	-1.21561	-1.17498	-1.04952	-1.30296	0	0	0	0	0.483523	0	0	0
-0.817992	-1.01871	-1.23788	-1.17547	-1.053	-1.31379	0	0	0	0	0.4875	0	0	0
-0.81996	-1.0169	-1.26014	-1.17596	-1.05647	-1.32461	0	0	0	0	0.49145	0	0	0
-0.821927	-1.0151	-1.2824	-1.17644	-1.05995	-1.33544	0	0	0	0	0.495372	0	0	0
-0.823894	-1.01329	-1.30467	-1.17693	-1.06343	-1.34626	0	0	0	0	0.499266	0	0	0
-0.825862	-1.01148	-1.32693	-1.17742	-1.0669	-1.35708	0	0	0	0	0.503134	0	0	0
-0.827829	-1.00968	-1.34919	-1.1779	-1.07038	-1.36791	0	0	0	0	0.506974	0	0	0
-0.829797	-1.00787	-1.37146	-1.17839	-1.07386	-1.37873	0	0	0	0	0.510788	0	0	0
-0.831764	-1.00606	-1.39372	-1.17888	-1.07733	-1.38956	0	0	0	0	0.514574	0	0	0
-0.833731	-1.00425	-1.41598	-1.17936	-1.08081	-1.40038	0	0	0	0	0.518334	0	0	0
-0.835699	-1.00245	-1.43825	-1.17985	-1.08428	-1.41121	0	0	0	0	0.522066	0	0	0
-0.837666	-1.00064	-1.46051	-1.18034	-1.08776	-1.42203	0	0	0	0	0.525773	0	0	0
-0.839633	-0.998832	-1.48277	-1.18082	-1.09124	-1.43286	0	0	0	0	0.529452	0	0	0
-0.841601	-0.997025	-1.50504	-1.18131	-1.09471	-1.44368	0	0	0	0	0.533105	0	0	0
-0.843568	-0.995217	-1.5273	-1.18179	-1.09819	-1.4545	0	0	0	0	0.536732	0	0	0
-0.845536	-0.99341	-1.54956	-1.18228	-1.10167	-1.46533	0	0	0	0	0.540332	0	0	0
-0.847503	-0.991603	-1.57183	-1.18277	-1.10514	-1.47615	0	0	0	0	0.543907	0	0	0
-0.84947	-0.989795	-1.59409	-1.18325	-1.10862	-1.48698	0	0	0	0	0.547455	0	0	0
-0.851438	-0.987988	-1.61635	-1.18374	-1.1121	-1.4978	0	0	0	0	0.550978	0	0	0
-0.853405	-0.986181	-1.63861	-1.18423	-1.11557	-1.50863	0	0	0	0	0.554474	0	0	0
-0.855372	-0.984374	-1.66088	-1.18471	-1.11905	-1.51945	0	0	0	0	0.557946	0	0	0
-0.85734	-0.982566	-1.68314	-1.1852	-1.12253	-1.53027	0	0	0	0	0.561391	0	0	0
-0.859307	-0.980759	-1.7054	-1.18569	-1.126	-1.5411	0	0	0	0	0.564811	0	0	0
-0.861275	-0.978952	-1.72767	-1.18617	-1.12948	-1.55192	0	0	0	0	0.568206	0	0	0
-0.863242	-0.977144	-1.74993	-1.18666	-1.13296	-1.56275	0	0	0	0	0.571576	0	0	0
-0.864017	-0.972345	-1.76386	-1.18606	-1.13484	-1.56935	0	0	0	0	0.574921	0	0	0
-0.861322	-0.958833	-1.75354	-1.1823	-1.13208	-1.56368	0	0	0	0	0.578241	0	0	0
-0.858626	-0.945321	-1.74322	-1.17854	-1.12932	-1.558	0	0	0	0	0.581537	0	0	0
-0.85593	-0.93181	-1.73289	-1.17477	-1.12656	-1.55232	0	0	0	0	0.584807	0	0	0
-0.853234	-0.918298	-1.72257	-1.17101	-1.1238	-1.54665	0	0	0	0	0.588054	0	0	0
-0.850539	-0.904786	-1.71224	-1.16725	-1.12103	-1.54097	0	0	0	0	0.591276	0	0	0
-0.847843	-0.891275	-1.70192	-1.16349	-1.11827	-1.53529	0	0	0	0	0.594474	0	0	0
-0.845147	-0.877763	-1.6916	-1.15972	-1.11551	-1.52962	0	0	0	0	0.597647	0	0	0
-0.842451	-0.864251	-1.68127	-1.15596	-1.11275	-1.52394	0	0	0	0	0.600797	0	0	0
-0.839756	-0.85074	-1.67095	-1.1522	-1.10999	-1.51827	0	0	0	0	0.603924	0	0	0
-0.83706	-0.837228	-1.66063	-1.14843	-1.10723	-1.51259	0	0	0	0	0.607026	0	0	0
-0.834364	-0.823716	-1.6503	-1.14467	-1.10447	-1.50691	0	0	0	0	0.610106	0	0	0
-0.831668	-0.810204	-1.63998	-1.14091	-1.10171	-1.50124	0	0	0	0	0.613162	0	0	0
-0.828973	-0.796693	-1.62965	-1.13715	-1.09895	-1.49556	0	0	0	0	0.616194	0	0	0
-0.826277	-0.783181	-1.61933	-1.13338	-1.09619	-1.48988	0	0	0	0	0.619204	0	0	0
-0.823581	-0.769669	-1.60901	-1.12962	-1.09343	-1.48421	0	0	0	0	0.622191	0	0	0
-0.820885	-0.756158	-1.59868	-1.12586	-1.09066	-1.47853	0	0	0	0	0.625155	0	0	0
-0.81819	-0.742646	-1.58836	-1.1221	-1.0879	-1.47285	0	0	0	0	0.628097	0	0	0
-0.815494	-0.729134	-1.57804	-1.11833	-1.08514	-1.46718	0	0	0	0	0.631016	0	0	0
-0.812798	-0.715622	-1.56771	-1.11457	-1.08238	-1.4615	0	0	0	0	0.633913	0	0	0
-0.810102	-0.702111	-1.55739	-1.11081	-1.07962	-1.45582	0	0	0	0	0.636788	0	0	0
-0.807406	-0.688599	-1.54706	-1.10705	-1.07686	-1.45015	0	0	0	0	0.639641	0	0	0
-0.804711	-0.675087	-1.53674	-1.10328	-1.0741	-1.44447	0	0	0	0	0.642472	0	0	0
-0.802015	-0.661576	-1.52642	-1.09952	-1.07134	-1.4388	0	0	0	0	0.645281	0	0	0
-0.799319	-0.648064	-1.51609	-1.09576	-1.06858	-1.43312	0	0	0	0	0.648069	0	0	0
-0.796623	-0.634552	-1.50577	-1.092	-1.06582	-1.42744	0	0	0	0	0.650835	0	0	0
-0.793928	-0.621041	-1.49544	-1.08823	-1.06305	-1.42177	0	0	0	0	0.65358	0	0	0
-0.791232	-0.607529	-1.48512	-1.08447	-1.06029	-1.41609	0	0	0	0	0.656304	0	0	0
-0.788536	-0.594017	-1.4748	-1.08071	-1.05753	-1.41041	0	0	0	0	0.659007	0	0	0
-0.78584	-0.580505	-1.46447	-1.07694	-1.05477	-1.40474	0	0	0	0	0.661689	0	0	0
-0.783145	-0.566994	-1.45415	-1.07318	-1.05201	-1.39906	0	0	0	0	0.664351	0	0	0
-0.780449	-0.553482	-1.44383	-1.06942	-1.04925	-1.39338	0	0	0	0	0.666992	0	0	0
-0.777753	-0.53997	-1.4335	-1.06566	-1.04649	-1.38771	0	0	0	0	0.669612	0	0	0
-0.775057	-0.526459	-1.42318	-1.06189	-1.04373	-1.38203	0	0	0	0	0.672213	0	0	0
-0.772362	-0.512947	-1.41285	-1.05813	-1.04097	-1.37635	0	0	0	0	0.674793	0	0	0
-0.769666	-0.499435	-1.40253	-1.05437	-1.03821	-1.37068	0	0	0	0	0.677353	0	0	0
-0.76697	-0.485924	-1.39221	-1.05061	-1.03545	-1.365	0	0	0	0	0.679894	0	0	0
-0.764274	-0.472412	-1.38188	-1.04684	-1.03268	-1.35933	0	0	0	0	0.682414	0	0	0
-0.761579	-0.4589	-1.37156	-1.04308	-1.02992	-1.35365	0	0	0	0	0.684915	0	0	0
-0.758883	-0.445388	-1.36124	-1.03932	-1.02716	-1.34797	0	0	0	0	0.687397	0	0	0
-0.756187	-0.431877	-1.35091	-1.03556	-1.0244	-1.3423	0	0	0	0	0.68986	0	0	0
-0.753491	-0.418365	-1.34059	-1.03179	-1.02164	-1.33662	0	0	0	0	0.692303	0	0	0
-0.750796	-0.404853	-1.33026	-1.02803	-1.01888	-1.33094	0	0	0	0	0.694728	0	0	0
-0.7481	-0.391342	-1.31994	-1.02427	-1.01612	-1.32527	0	0	0	0	0.697133	0	0	0
-0.745404	-0.37783	-1.30962	-1.0205	-1.01336	-1.31959	0	0	0	0	0.699222	0	0	0
-0.742708	-0.364318	-1.29929	-1.01674	-1.0106	-1.31391	0	0	0	0	0.701007	0	0	0
-0.740013	-0.350806	-1.28897	-1.01298	-1.00784	-1.30824	0	0	0	0	0.702502	0	0	0
-0.737317	-0.337295	-1.27864	-1.00922	-1.00507	-1.30256	0	0	0	0	0.70372	0	0	0
-0.734621	-0.323783	-1.26832	-1.00545	-1.00231	-1.29688	0	0	0	0	0.704673	0	0	0
-0.731925	-0.310271	-1.258	-1.00169	-0.999553	-1.29121	0	0	0	0	0.705373	0	0	0
-0.72923	-0.29676	-1.24767	-0.997929	-0.996792	-1.28553	0	0	0	0	0.70583	0	0	0
-0.726534	-0.283248	-1.23735	-0.994167	-0.994031	-1.27985	0	0	0	0	0.706056	0	0	0
-0.723838	-0.269736	-1.22703	-0.990404	-0.99127	-1.27418	0	0	0	0	0.706061	0	0	0
-0.721142	-0.256225	-1.2167	-0.986641	-0.988509	-1.2685	0	0	0	0	0.705856	0	0	0
-0.718447	-0.242713	-1.20638	-0.982879	-0.985748	-1.26283	0	0	0	0	0.705449	0	0	0
-0.715751	-0.229201	-1.19605	-0.979116	-0.982987	-1.25715	0	0	0	0	0.70485	0	0	0
-0.713055	-0.215689	-1.18573	-0.975353	-0.980226	-1.25147	0	0	0	0	0.704068	0	0	0
-0.710359	-0.202178	-1.17541	-0.971591	-0.977465	-1.2458	0	0	0	0	0.703112	0	0	0
-0.707664	-0.188666	-1.16508	-0.967828	-0.974705	-1.24012	0	0	0	0	0.701989	0	0	0
-0.704968	-0.175154	-1.15476	-0.964065	-0.971944	-1.23444	0	0	0	0	0.700708	0	0	0
-0.702272	-0.161643	-1.14444	-0.960303	-0.969183	-1.22877	0	0	0	0	0.699276	0	0	0
-0.699576	-0.148131	-1.13411	-0.95654	-0.966422	-1.22309	0	0	0	0	0.6977	0	0	0
-0.696881	-0.134619	-1.12379	-0.952778	-0.963661	-1.21741	0	0	0	0	0.695988	0	0	0
-0.694185	-0.121107	-1.11346	-0.949015	-0.9609	-1.21174	0	0	0	0	0.694145	0	0	0
-0.691489	-0.107596	-1.10314	-0.945252	-0.958139	-1.20606	0	0	0	0	0.692179	0	0	0
-0.688793	-0.0940841	-1.09282	-0.94149	-0.955378	-1.20038	0	0	0	0	0.690096	0	0	0
-0.686098	-0.0805724	-1.08249	-0.937727	-0.952617	-1.19471	0	0	0	0	0.687901	0	0	0
-0.683402	-0.0670607	-1.07217	-0.933964	-0.949856	-1.18903	0	0	0	0	0.685601	0	0	0
-0.680706	-0.053549	-1.06185	-0.930202	-0.947095	-1.18336	0	0	0	0	0.683201	0	0	0
-0.67801	-0.0400373	-1.05152	-0.926439	-0.944334	-1.17768	0	0	0	0	0.680705	0	0	0
-0.675315	-0.0265256	-1.0412	-0.922676	-0.941573	-1.172	0	0	0	0	0.67812	0	0	0
-0.672619	-0.0130138	-1.03087	-0.918914	-0.938812	-1.16633	0	0	0	0	0.675449	0	0	0
-0.669923	0.000497857	-1.02055	-0.915151	-0.936051	-1.16065	0	0	0	0	0.672699	0	0	0
-0.667227	0.0140096	-1.01023	-0.911389	-0.93329	-1.15497	0	0	0	0	0.669872	0	0	0
-0.664532	0.0275213	-0.999902	-0.907626	-0.930529	-1.1493	0	0	0	0	0.666973	0	0	0
-0.661836	0.041033	-0.989579	-0.903863	-0.927768	-1.14362	0	0	0	0	0.664008	0	0	0
-0.65914	0.0545447	-0.979255	-0.900101	-0.925008	-1.13794	0	0	0	0	0.660978	0	0	0
-0.656444	0.0680564	-0.968931	-0.896338	-0.922247	-1.13227	0	0	0	0	0.657889	0	0	0
-0.653749	0.0815681	-0.958607	-0.892575	-0.919486	-1.12659	0	0	0	0	0.654743	0	0	0
-0.651053	0.0950798	-0.948283	-0.888813	-0.916725	-1.12091	0	0	0	0	0.651545	0	0	0
-0.648357	0.108591	-0.93796	-0.88505	-0.913964	-1.11524	0	0	0	0	0.648298	0	0	0
-0.645661	0.122103	-0.927636	-0.881288	-0.911203	-1.10956	0	0	0	0	0.645004	0	0	0
-0.642966	0.135615	-0.917312	-0.877525	-0.908442	-1.10388	0	0	0	0	0.641667	0	0	0
-0.64027	0.149127	-0.906988	-0.873762	-0.905681	-1.09821	0	0	0	0	0.638291	0	0	0
-0.637574	0.162638	-0.896664	-0.87	-0.90292	-1.09253	0	0	0	0	0.634877	0	0	0
-0.634878	0.17615	-0.886341	-0.866237	-0.900159	-1.08686	0	0	0	0	0.631428	0	0	0
-0.632183	0.189662	-0.876017	-0.862474	-0.897398	-1.08118	0	0	0	0	0.627947	0	0	0
-0.629487	0.203173	-0.865693	-0.858712	-0.894637	-1.0755	0	0	0	0	0.624437	0	0	0
-0.626791	0.216685	-0.855369	-0.854949	-0.891876	-1.06983	0	0	0	0	0.6209	0	0	0
-0.624095	0.230197	-0.845045	-0.851186	-0.889115	-1.06415	0	0	0	0	0.617338	0	0	0
-0.6214	0.243709	-0.834722	-0.847424	-0.886354	-1.05847	0	0	0	0	0.613753	0	0	0
-0.618704	0.25722	-0.824398	-0.843661	-0.883593	-1.0528	0	0	0	0	0.610148	0	0	0
-0.616008	0.270732	-0.814074	-0.839899	-0.880832	-1.04712	0	0	0	0	0.606524	0	0	0
-0.613312	0.284244	-0.80375	-0.836136	-0.878071	-1.04144	0	0	0	0	0.602884	0	0	0
-0.610617	0.297755	-0.793426	-0.832373	-0.875311	-1.03577	0	0	0	0	0.599229	0	0	0
-0.607921	0.311267	-0.783103	-0.828611	-0.87255	-1.03009	0	0	0	0	0.595561	0	0	0
-0.605225	0.324779	-0.772779	-0.824848	-0.869789	-1.02441	0	0	0	0	0.591881	0	0	0
-0.602529	0.33829	-0.762455	-0.821085	-0.867028	-1.01874	0	0	0	0	0.588192	0	0	0
-0.599834	0.351802	-0.752131	-0.817323	-0.864267	-1.01306	0	0	0	0	0.584495	0	0	0
-0.597138	0.365314	-0.741807	-0.81356	-0.861506	-1.00739	0	0	0	0	0.580791	0	0	0
-0.594462	0.378642	-0.73157	-0.809789	-0.858706	-1.00173	0	0	0	0	0.577081	0	0	0
-0.594399	0.367719	-0.73277	-0.804935	-0.850763	-0.999484	0	0	0	0	0.573368	0	0	0
-0.594336	0.356796	-0.733971	-0.800081	-0.842819	-0.997234	0	0	0	0	0.569652	0	0	0
-0.594273	0.345873	-0.735171	-0.795227	-0.834876	-0.994983	0	0	0	0	0.565934	0	0	0
-0.594209	0.33495	-0.736371	-0.790373	-0.826933	-0.992733	0	0	0	0	0.562217	0	0	0
-0.594146	0.324027	-0.737571	-0.785518	-0.81899	-0.990482	0	0	0	0	0.5585	0	0	0
-0.594083	0.313104	-0.738771	-0.780664	-0.811046	-0.988232	0	0	0	0	0.554785	0	0	0
-0.59402	0.302181	-0.739971	-0.77581	-0.803103	-0.985982	0	0	0	0	0.551073	0	0	0
-0.593957	0.291258	-0.741171	-0.770956	-0.79516	-0.983731	0	0	0	0	0.547365	0	0	0
-0.593894	0.280335	-0.742371	-0.766102	-0.787217	-0.981481	0	0	0	0	0.543662	0	0	0
-0.593831	0.269412	-0.743572	-0.761247	-0.779274	-0.97923	0	0	0	0	0.539964	0	0	0
-0.593768	0.258489	-0.744772	-0.756393	-0.77133	-0.97698	0	0	0	0	0.536274	0	0	0
-0.593705	0.247566	-0.745972	-0.751539	-0.763387	-0.974729	0	0	0	0	0.53259	0	0	0
-0.593641	0.236643	-0.747172	-0.746685	-0.755444	-0.972479	0	0	0	0	0.528915	0	0	0
-0.593578	0.22572	-0.748372	-0.741831	-0.747501	-0.970229	0	0	0	0	0.525248	0	0	0
-0.593515	0.214797	-0.749572	-0.736976	-0.739557	-0.967978	0	0	0	0	0.521591	0	0	0
-0.593452	0.203874	-0.750772	-0.732122	-0.731614	-0.965728	0	0	0	0	0.517945	0	0	0
-0.593389	0.192951	-0.751972	-0.727268	-0.723671	-0.963477	0	0	0	0	0.514309	0	0	0
-0.593326	0.182028	-0.753173	-0.722414	-0.715728	-0.961227	0	0	0	0	0.510685	0	0	0
-0.593263	0.171105	-0.754373	-0.71756	-0.707784	-0.958977	0	0	0	0	0.507072	0	0	0
-0.5932	0.160182	-0.755573	-0.712705	-0.699841	-0.956726	0	0	0	0	0.503472	0	0	0
-0.593137	0.149259	-0.756773	-0.707851	-0.691898	-0.954476	0	0	0	0	0.499886	0	0	0
-0.593073	0.138336	-0.757973	-0.702997	-0.683955	-0.952225	0	0	0	0	0.496312	0	0	0
-0.59301	0.127413	-0.759173	-0.698143	-0.676011	-0.949975	0	0	0	0	0.492753	0	0	0
-0.592947	0.11649	-0.760373	-0.693289	-0.668068	-0.947724	0	0	0	0	0.489208	0	0	0
-0.592884	0.105567	-0.761573	-0.688435	-0.660125	-0.945474	0	0	0	0	0.485678	0	0	0
-0.592821	0.0946439	-0.762774	-0.68358	-0.652182	-0.943224	0	0	0	0	0.482163	0	0	0
-0.592758	0.0837209	-0.763974	-0.678726	-0.644238	-0.940973	0	0	0	0	0.478664	0	0	0
-0.592695	0.0727979	-0.765174	-0.673872	-0.636295	-0.938723	0	0	0	0	0.47518	0	0	0
-0.592632	0.0618749	-0.766374	-0.669018	-0.628352	-0.936472	0	0	0	0	0.471713	0	0	0
-0.592569	0.0509519	-0.767574	-0.664164	-0.620409	-0.934222	0	0	0	0	0.468262	0	0	0
-0.592505	0.0400289	-0.768774	-0.659309	-0.612466	-0.931972	0	0	0	0	0.464828	0	0	0
-0.592442	0.0291059	-0.769974	-0.654455	-0.604522	-0.929721	0	0	0	0	0.461411	0	0	0
-0.592379	0.0181829	-0.771174	-0.649601	-0.596579	-0.927471	0	0	0	0	0.458011	0	0	0
-0.592316	0.00725993	-0.772375	-0.644747	-0.588636	-0.92522	0	0	0	0	0.454629	0	0	0
-0.592253	-0.00366307	-0.773575	-0.639893	-0.580693	-0.92297	0	0	0	0	0.451265	0	0	0
-0.59219	-0.0145861	-0.774775	-0.635038	-0.572749	-0.92072	0	0	0	0	0.447918	0	0	0
-0.592127	-0.0255091	-0.775975	-0.630184	-0.564806	-0.918469	0	0	0	0	0.44459	0	0	0
-0.592064	-0.0364321	-0.777175	-0.62533	-0.556863	-0.916219	0	0	0	0	0.44128	0	0	0
-0.592001	-0.0473551	-0.778375	-0.620476	-0.54892	-0.913968	0	0	0	0	0.437988	0	0	0
-0.591937	-0.0582781	-0.779575	-0.615622	-0.540976	-0.911718	0	0	0	0	0.434715	0	0	0
-0.591874	-0.0692011	-0.780775	-0.610768	-0.533033	-0.909467	0	0	0	0	0.431461	0	0	0
-0.591811	-0.0801241	-0.781976	-0.605913	-0.52509	-0.907217	0	0	0	0	0.428226	0	0	0
-0.591748	-0.0910471	-0.783176	-0.601059	-0.517147	-0.904967	0	0	0	0	0.425009	0	0	0
-0.591685	-0.10197	-0.784376	-0.596205	-0.509203	-0.902716	0	0	0	0	0.421812	0	0	0
-0.591622	-0.112893	-0.785576	-0.591351	-0.50126	-0.900466	0	0	0	0	0.418634	0	0	0
-0.591559	-0.123816	-0.786776	-0.586497	-0.493317	-0.898215	0	0	0	0	0.415475	0	0	0
-0.591496	-0.134739	-0.787976	-0.581642	-0.485374	-0.895965	0	0	0	0	0.412335	0	0	0
-0.591433	-0.145662	-0.789176	-0.576788	-0.47743	-0.893715	0	0	0	0	0.409214	0	0	0
-0.591369	-0.156585	-0.790376	-0.571934	-0.469487	-0.891464	0	0	0	0	0.406114	0	0	0
-0.591306	-0.167508	-0.791577	-0.56708	-0.461544	-0.889214	0	0	0	0	0.403032	0	0	0
-0.591243	-0.178431	-0.792777	-0.562226	-0.453601	-0.886963	0	0	0	0	0.39997	0	0	0
-0.59118	-0.189354	-0.793977	-0.557371	-0.445658	-0.884713	0	0	0	0	0.396928	0	0	0
-0.591117	-0.200277	-0.795177	-0.552517	-0.437714	-0.882462	0	0	0	0	0.393905	0	0	0
-0.591054	-0.2112	-0.796377	-0.547663	-0.429771	-0.880212	0	0	0	0	0.390901	0	0	0
-0.590991	-0.222123	-0.797577	-0.542809	-0.421828	-0.877962	0	0	0	0	0.387918	0	0	0
-0.590928	-0.233046	-0.798777	-0.537955	-0.413885	-0.875711	0	0	0	0	0.384953	0	0	0
-0.590865	-0.243969	-0.799977	-0.5331	-0.405941	-0.873461	0	0	0	0	0.382009	0	0	0
-0.590801	-0.254892	-0.801178	-0.528246	-0.397998	-0.87121	0	0	0	0	0.379084	0	0	0
-0.590738	-0.265815	-0.802378	-0.523392	-0.390055	-0.86896	0	0	0	0	0.376178	0	0	0
-0.590675	-0.276738	-0.803578	-0.518538	-0.382112	-0.86671	0	0	0	0	0.373292	0	0	0
-0.590612	-0.287661	-0.804778	-0.513684	-0.374168	-0.864459	0	0	0	0	0.370426	0	0	0
-0.590549	-0.298584	-0.805978	-0.50883	-0.366225	-0.862209	0	0	0	0	0.367579	0	0	0
-0.590486	-0.309507	-0.807178	-0.503975	-0.358282	-0.859958	0	0	0	0	0.364751	0	0	0
-0.590423	-0.32043	-0.808378	-0.499121	-0.350339	-0.857708	0	0	0	0	0.361943	0	0	0
-0.59036	-0.331353	-0.809578	-0.494267	-0.342395	-0.855458	0	0	0	0	0.359154	0	0	0
-0.590297	-0.342276	-0.810779	-0.489413	-0.334452	-0.853207	0	0	0	0	0.356385	0	0	0
-0.590233	-0.353199	-0.811979	-0.484559	-0.326509	-0.850957	0	0	0	0	0.353634	0	0	0
-0.59017	-0.364122	-0.813179	-0.479704	-0.318566	-0.848706	0	0	0	0	0.350903	0	0	0
-0.590107	-0.375045	-0.814379	-0.47485	-0.310622	-0.846456	0	0	0	0	0.348191	0	0	0
-0.590044	-0.385968	-0.815579	-0.469996	-0.302679	-0.844205	0	0	0	0	0.345499	0	0	0
-0.589981	-0.396891	-0.816779	-0.465142	-0.294736	-0.841955	0	0	0	0	0.342825	0	0	0
-0.589918	-0.407814	-0.817979	-0.460288	-0.286793	-0.839705	0	0	0	0	0.34017	0	0	0
-0.589855	-0.418737	-0.819179	-0.455433	-0.27885	-0.837454	0	0	0	0	0.337534	0	0	0
-0.589792	-0.42966	-0.82038	-0.450579	-0.270906	-0.835204	0	0	0	0	0.334917	0	0	0
-0.589729	-0.440583	-0.82158	-0.445725	-0.262963	-0.832953	0	0	0	0	0.332319	0	0	0
-0.589665	-0.451506	-0.82278	-0.440871	-0.25502	-0.830703	0	0	0	0	0.329739	0	0	0
-0.589602	-0.462429	-0.82398	-0.436017	-0.247077	-0.828453	0	0	0	0	0.327178	0	0	0
-0.589539	-0.473352	-0.82518	-0.431162	-0.239133	-0.826202	0	0	0	0	0.324636	0	0	0
-0.589476	-0.484275	-0.82638	-0.426308	-0.23119	-0.823952	0	0	0	0	0.322112	0	0	0
-0.589413	-0.495198	-0.82758	-0.421454	-0.223247	-0.821701	0	0	0	0	0.319606	0	0	0
-0.58935	-0.506121	-0.82878	-0.4166	-0.215304	-0.819451	0	0	0	0	0.317119	0	0	0
-0.589287	-0.517044	-0.829981	-0.411746	-0.20736	-0.8172	0	0	0	0	0.31465	0	0	0
-0.589224	-0.527967	-0.831181	-0.406892	-0.199417	-0.81495	0	0	0	0	0.312199	0	0	0
-0.589161	-0.53889	-0.832381	-0.402037	-0.191474	-0.8127	0	0	0	0	0.309765	0	0	0
-0.589097	-0.549813	-0.833581	-0.397183	-0.183531	-0.810449	0	0	0	0	0.30735	0	0	0
-0.589034	-0.560736	-0.834781	-0.392329	-0.175587	-0.808199	0	0	0	0	0.304953	0	0	0
-0.588971	-0.571659	-0.835981	-0.387475	-0.167644	-0.805948	0	0	0	0	0.302573	0	0	0
-0.588908	-0.582582	-0.837181	-0.382621	-0.159701	-0.803698	0	0	0	0	0.300211	0	0	0
-0.588845	-0.593505	-0.838381	-0.377766	-0.151758	-0.801448	0	0	0	0	0.297867	0	0	0
-0.588782	-0.604428	-0.839582	-0.372912	-0.143814	-0.799197	0	0	0	0	0.29554	0	0	0
-0.588719	-0.615351	-0.840782	-0.368058	-0.135871	-0.796947	0	0	0	0	0.29323	0	0	0
-0.588656	-0.626274	-0.841982	-0.363204	-0.127928	-0.794696	0	0	0	0	0.290938	0	0	0
-0.588593	-0.637197	-0.843182	-0.35835	-0.119985	-0.792446	0	0	0	0	0.288663	0	0	0
-0.588529	-0.64812	-0.844382	-0.353495	-0.112042	-0.790195	0	0	0	0	0.286404	0	0	0
-0.588466	-0.659043	-0.845582	-0.348641	-0.104098	-0.787945	0	0	0	0	0.284163	0	0	0
-0.588403	-0.669966	-0.846782	-0.343787	-0.096155	-0.785695	0	0	0	0	0.281939	0	0	0
-0.58834	-0.680889	-0.847982	-0.338933	-0.0882118	-0.783444	0	0	0	0	0.279731	0	0	0
-0.588277	-0.691812	-0.849183	-0.334079	-0.0802686	-0.781194	0	0	0	0	0.27754	0	0	0
-0.588214	-0.702735	-0.850383	-0.329225	-0.0723253	-0.778943	0	0	0	0	0.275366	0	0	0
-0.588151	-0.713658	-0.851583	-0.32437	-0.0643821	-0.776693	0	0	0	0	0.273208	0	0	0
-0.584777	-0.711011	-0.832835	-0.323818	-0.0645283	-0.770987	0	0	0	0	0.271066	0	0	0
-0.580354	-0.704064	-0.807768	-0.324629	-0.0672375	-0.764186	0	0	0	0	0.268941	0	0	0
-0.575931	-0.697117	-0.782701	-0.325441	-0.0699466	-0.757384	0	0	0	0	0.266832	0	0	0
-0.571507	-0.69017	-0.757633	-0.326252	-0.0726558	-0.750583	0	0	0	0	0.264738	0	0	0
-0.567084	-0.683224	-0.732566	-0.327063	-0.075365	-0.743782	0	0	0	0	0.262661	0	0	0
-0.562661	-0.676277	-0.707499	-0.327874	-0.0780742	-0.736981	0	0	0	0	0.2606	0	0	0
-0.558238	-0.66933	-0.682431	-0.328685	-0.0807833	-0.73018	0	0	0	0	0.258554	0	0	0
-0.553815	-0.662383	-0.657364	-0.329496	-0.0834925	-0.723378	0	0	0	0	0.256524	0	0	0
-0.549392	-0.655437	-0.632296	-0.330307	-0.0862017	-0.716577	0	0	0	0	0.25451	0	0	0
-0.544969	-0.64849	-0.607229	-0.331118	-0.0889109	-0.709776	0	0	0	0	0.25251	0	0	0
-0.540546	-0.641543	-0.582162	-0.331929	-0.09162	-0.702975	0	0	0	0	0.250527	0	0	0
-0.536123	-0.634596	-0.557094	-0.33274	-0.0943292	-0.696174	0	0	0	0	0.248558	0	0	0
-0.5317	-0.627649	-0.532027	-0.333551	-0.0970384	-0.689372	0	0	0	0	0.246605	0	0	0
-0.527277	-0.620703	-0.506959	-0.334362	-0.0997476	-0.682571	0	0	0	0	0.244666	0	0	0
-0.522854	-0.613756	-0.481892	-0.335174	-0.102457	-0.67577	0	0	0	0	0.242743	0	0	0
-0.518431	-0.606809	-0.456825	-0.335985	-0.105166	-0.668969	0	0	0	0	0.240834	0	0	0
-0.514007	-0.599862	-0.431757	-0.336796	-0.107875	-0.662168	0	0	0	0	0.23894	0	0	0
-0.509584	-0.592916	-0.40669	-0.337607	-0.110584	-0.655366	0	0	0	0	0.237061	0	0	0
-0.505161	-0.585969	-0.381622	-0.338418	-0.113293	-0.648565	0	0	0	0	0.235196	0	0	0
-0.500738	-0.579022	-0.356555	-0.339229	-0.116003	-0.641764	0	0	0	0	0.233345	0	0	0
-0.496315	-0.572075	-0.331488	-0.34004	-0.118712	-0.634963	0	0	0	0	0.231509	0	0	0
-0.491892	-0.565129	-0.30642	-0.340851	-0.121421	-0.628162	0	0	0	0	0.229687	0	0	0
-0.487469	-0.558182	-0.281353	-0.341662	-0.12413	-0.62136	0	0	0	0	0.227879	0	0	0
-0.483046	-0.551235	-0.256286	-0.342473	-0.126839	-0.614559	0	0	0	0	0.226085	0	0	0
-0.478623	-0.544288	-0.231218	-0.343284	-0.129549	-0.607758	0	0	0	0	0.224305	0	0	0
-0.4742	-0.537342	-0.206151	-0.344096	-0.132258	-0.600957	0	0	0	0	0.222539	0	0	0
-0.469777	-0.530395	-0.181083	-0.344907	-0.134967	-0.594156	0	0	0	0	0.220786	0	0	0
-0.465354	-0.523448	-0.156016	-0.345718	-0.137676	-0.587355	0	0	0	0	0.219047	0	0	0
-0.46093	-0.516501	-0.130949	-0.346529	-0.140385	-0.580553	0	0	0	0	0.217322	0	0	0
-0.456507	-0.509554	-0.105881	-0.34734	-0.143094	-0.573752	0	0	0	0	0.21561	0	0	0
-0.452084	-0.502608	-0.0808138	-0.348151	-0.145804	-0.566951	0	0	0	0	0.213911	0	0	0
-0.447661	-0.495661	-0.0557464	-0.348962	-0.148513	-0.56015	0	0	0	0	0.212226	0	0	0
-0.443238	-0.488714	-0.0306791	-0.349773	-0.151222	-0.553349	0	0	0	0	0.210553	0	0	0
-0.438815	-0.481767	-0.00561167	-0.350584	-0.153931	-0.546547	0	0	0	0	0.208894	0	0	0
-0.434392	-0.474821	0.0194557	-0.351395	-0.15664	-0.539746	0	0	0	0	0.207248	0	0	0
-0.429969	-0.467874	0.0445231	-0.352206	-0.159349	-0.532945	0	0	0	0	0.205614	0	0	0
-0.425546	-0.460927	0.0695905	-0.353018	-0.162059	-0.526144	0	0	0	0	0.203993	0	0	0
-0.421123	-0.45398	0.0946579	-0.353829	-0.164768	-0.519343	0	0	0	0	0.202385	0	0	0
-0.4167	-0.447034	0.119725	-0.35464	-0.167477	-0.512541	0	0	0	0	0.200789	0	0	0
-0.412277	-0.440087	0.144793	-0.355451	-0.170186	-0.50574	0	0	0	0	0.199206	0	0	0
-0.407854	-0.43314	0.16986	-0.356262	-0.172895	-0.498939	0	0	0	0	0.197635	0	0	0
-0.40343	-0.426193	0.194927	-0.357073	-0.175605	-0.492138	0	0	0	0	0.196077	0	0	0
-0.399007	-0.419246	0.219995	-0.357884	-0.178314	-0.485337	0	0	0	0	0.19453	0	0	0
-0.394584	-0.4123	0.245062	-0.358695	-0.181023	-0.478535	0	0	0	0	0.192996	0	0	0
-0.390161	-0.405353	0.27013	-0.359506	-0.183732	-0.471734	0	0	0	0	0.191474	0	0	0
-0.385738	-0.398406	0.295197	-0.360317	-0.186441	-0.464933	0	0	0	0	0.189963	0	0	0
-0.381315	-0.391459	0.320264	-0.361128	-0.18915	-0.458132	0	0	0	0	0.188465	0	0	0
-0.376892	-0.384513	0.345332	-0.36194	-0.19186	-0.451331	0	0	0	0	0.186978	0	0	0
-0.372469	-0.377566	0.370399	-0.362751	-0.194569	-0.444529	0	0	0	0	0.185503	0	0	0
-0.368046	-0.370619	0.395467	-0.363562	-0.197278	-0.437728	0	0	0	0	0.184039	0	0	0
-0.363623	-0.363672	0.420534	-0.364373	-0.199987	-0.430927	0	0	0	0	0.182587	0	0	0
-0.3592	-0.356726	0.445601	-0.365184	-0.202696	-0.424126	0	0	0	0	0.181146	0	0	0
-0.354777	-0.349779	0.470669	-0.365995	-0.205405	-0.417325	0	0	0	0	0.179716	0	0	0
-0.350353	-0.342832	0.495736	-0.366806	-0.208115	-0.410524	0	0	0	0	0.178298	0	0	0
-0.34593	-0.335885	0.520803	-0.367617	-0.210824	-0.403722	0	0	0	0	0.176891	0	0	0
-0.341507	-0.328939	0.545871	-0.368428	-0.213533	-0.396921	0	0	0	0	0.175495	0	0	0
-0.337084	-0.321992	0.570938	-0.369239	-0.216242	-0.39012	0	0	0	0	0.174109	0	0	0
-0.332661	-0.315045	0.596006	-0.37005	-0.218951	-0.383319	0	0	0	0	0.172735	0	0	0
-0.328238	-0.308098	0.621073	-0.370861	-0.221661	-0.376518	0	0	0	0	0.171372	0	0	0
-0.323815	-0.301151	0.64614	-0.371673	-0.22437	-0.369716	0	0	0	0	0.170019	0	0	0
-0.319392	-0.294205	0.671208	-0.372484	-0.227079	-0.362915	0	0	0	0	0.168677	0	0	0
-0.314969	-0.287258	0.696275	-0.373295	-0.229788	-0.356114	0	0	0	0	0.167345	0	0	0
-0.310546	-0.280311	0.721343	-0.374106	-0.232497	-0.349313	0	0	0	0	0.166024	0	0	0
-0.306123	-0.273364	0.74641	-0.374917	-0.235206	-0.342512	0	0	0	0	0.164713	0	0	0
-0.3017	-0.266418	0.771477	-0.375728	-0.237916	-0.33571	0	0	0	0	0.163412	0	0	0
-0.297276	-0.259471	0.796545	-0.376539	-0.240625	-0.328909	0	0	0	0	0.162122	0	0	0
-0.292853	-0.252524	0.821612	-0.37735	-0.243334	-0.322108	0	0	0	0	0.160842	0	0	0
-0.28843	-0.245577	0.846679	-0.378161	-0.246043	-0.315307	0	0	0	0	0.159572	0	0	0
-0.284007	-0.238631	0.871747	-0.378972	-0.248752	-0.308506	0	0	0	0	0.158312	0	0	0
-0.279584	-0.231684	0.896814	-0.379783	-0.251461	-0.301704	0	0	0	0	0.157061	0	0	0
-0.275161	-0.224737	0.921882	-0.380595	-0.254171	-0.294903	0	0	0	0	0.155821	0	0	0
-0.270738	-0.21779	0.946949	-0.381406	-0.25688	-0.288102	0	0	0	0	0.154591	0	0	0
-0.266315	-0.210843	0.972016	-0.382217	-0.259589	-0.281301	0	0	0	0	0.15337	0	0	0
-0.261892	-0.203897	0.997084	-0.383028	-0.262298	-0.2745	0	0	0	0	0.152158	0	0	0
-0.257469	-0.19695	1.02215	-0.383839	-0.265007	-0.267698	0	0	0	0	0.150957	0	0	0
-0.253046	-0.190003	1.04722	-0.38465	-0.267717	-0.260897	0	0	0	0	0.149764	0	0	0
-0.248623	-0.183056	1.07229	-0.385461	-0.270426	-0.254096	0	0	0	0	0.148581	0	0	0
-0.2442	-0.17611	1.09735	-0.386272	-0.273135	-0.247295	0	0	0	0	0.147408	0	0	0
-0.239776	-0.169163	1.12242	-0.387083	-0.275844	-0.240494	0	0	0	0	0.146243	0	0	0
-0.235353	-0.162216	1.14749	-0.387894	-0.278553	-0.233693	0	0	0	0	0.145088	0	0	0
-0.23093	-0.155269	1.17256	-0.388705	-0.281262	-0.226891	0	0	0	0	0.143942	0	0	0
-0.226507	-0.148323	1.19762	-0.389517	-0.283972	-0.22009	0	0	0	0	0.142805	0	0	0
-0.222084	-0.141376	1.22269	-0.390328	-0.286681	-0.213289	0	0	0	0	0.141677	0	0	0
-0.217661	-0.134429	1.24776	-0.391139	-0.28939	-0.206488	0	0	0	0	0.140558	0	0	0
-0.213238	-0.127482	1.27283	-0.39195	-0.292099	-0.199687	0	0	0	0	0.139447	0	0	0
-0.208815	-0.120536	1.29789	-0.392761	-0.294808	-0.192885	0	0	0	0	0.138346	0	0	0
-0.204392	-0.113589	1.32296	-0.393572	-0.297517	-0.186084	0	0	0	0	0.137253	0	0	0
-0.199969	-0.106642	1.34803	-0.394383	-0.300227	-0.179283	0	0	0	0	0.136168	0	0	0
-0.195546	-0.0996952	1.37309	-0.395194	-0.302936	-0.172482	0	0	0	0	0.135092	0	0	0
-0.191123	-0.0927484	1.39816	-0.396005	-0.305645	-0.165681	0	0	0	0	0.134025	0	0	0
-0.186699	-0.0858017	1.42323	-0.396816	-0.308354	-0.158879	0	0	0	0	0.132966	0	0	0
-0.182276	-0.0788549	1.4483	-0.397627	-0.311063	-0.152078	0	0	0	0	0.131916	0	0	0
-0.177853	-0.0719081	1.47336	-0.398439	-0.313773	-0.145277	0	0	0	0	0.130873	0	0	0
-0.17343	-0.0649614	1.49843	-0.39925	-0.316482	-0.138476	0	0	0	0	0.129839	0	0	0
-0.169007	-0.0580146	1.5235	-0.400061	-0.319191	-0.131675	0	0	0	0	0.128813	0	0	0
-0.164584	-0.0510678	1.54857	-0.400872	-0.3219	-0.124873	0	0	0	0	0.127796	0	0	0
-0.160161	-0.0441211	1.57363	-0.401683	-0.324609	-0.118072	0	0	0	0	0.126786	0	0	0
-0.155738	-0.0371743	1.5987	-0.402494	-0.327318	-0.111271	0	0	0	0	0.125784	0	0	0
-0.151315	-0.0302275	1.62377	-0.403305	-0.330028	-0.10447	0	0	0	0	0.12479	0	0	0
-0.146892	-0.0232808	1.64884	-0.404116	-0.332737	-0.0976687	0	0	0	0	0.123804	0	0	0
-0.141124	-0.0174119	1.65511	-0.402077	-0.330861	-0.0917432	0	0	0	0	0.122826	0	0	0
-0.13407	-0.0125733	1.64341	-0.397314	-0.324602	-0.0866547	0	0	0	0	0.121855	0	0	0
-0.127017	-0.00773469	1.63171	-0.39255	-0.318343	-0.0815663	0	0	0	0	0.120892	0	0	0
-0.119964	-0.0028961	1.62002	-0.387787	-0.312084	-0.0764779	0	0	0	0	0.119937	0	0	0
-0.11291	0.00194248	1.60832	-0.383023	-0.305825	-0.0713895	0	0	0	0	0.118989	0	0	0
-0.105857	0.00678107	1.59662	-0.37826	-0.299566	-0.0663011	0	0	0	0	0.118049	0	0	0
-0.0988034	0.0116197	1.58492	-0.373496	-0.293307	-0.0612126	0	0	0	0	0.117116	0	0	0
-0.09175	0.0164582	1.57323	-0.368733	-0.287048	-0.0561242	0	0	0	0	0.11619	0	0	0
-0.0846966	0.0212968	1.56153	-0.363969	-0.280789	-0.0510358	0	0	0	0	0.115272	0	0	0
-0.0776432	0.0261354	1.54983	-0.359206	-0.27453	-0.0459474	0	0	0	0	0.114361	0	0	0
-0.0705898	0.030974	1.53814	-0.354442	-0.268271	-0.040859	0	0	0	0	0.113457	0	0	0
-0.0635364	0.0358126	1.52644	-0.349679	-0.262012	-0.0357705	0	0	0	0	0.112561	0	0	0
-0.056483	0.0406512	1.51474	-0.344915	-0.255753	-0.0306821	0	0	0	0	0.111671	0	0	0
-0.0494296	0.0454898	1.50304	-0.340152	-0.249494	-0.0255937	0	0	0	0	0.110789	0	0	0
-0.0423762	0.0503284	1.49135	-0.335388	-0.243235	-0.0205053	0	0	0	0	0.109913	0	0	0
-0.0353228	0.0551669	1.47965	-0.330625	-0.236976	-0.0154169	0	0	0	0	0.109044	0	0	0
-0.0282694	0.0600055	1.46795	-0.325861	-0.230717	-0.0103284	0	0	0	0	0.108183	0	0	0
-0.021216	0.0648441	1.45626	-0.321098	-0.224458	-0.00524002	0	0	0	0	0.107328	0	0	0
-0.0141626	0.0696827	1.44456	-0.316334	-0.218199	-0.000151599	0	0	0	0	0.106479	0	0	0
-0.00710916	0.0745213	1.43286	-0.311571	-0.21194	0.00493682	0	0	0	0	0.105638	0	0	0
-5.57547e-05	0.0793599	1.42116	-0.306807	-0.205681	0.0100252	0	0	0	0	0.104803	0	0	0
0.00699765	0.0841985	1.40947	-0.302044	-0.199422	0.0151137	0	0	0	0	0.103975	0	0	0
0.0140511	0.089037	1.39777	-0.29728	-0.193163	0.0202021	0	0	0	0	0.103153	0	0	0
0.0211045	0.0938756	1.38607	-0.292517	-0.186904	0.0252905	0	0	0	0	0.102338	0	0	0
0.0281579	0.0987142	1.37438	-0.287753	-0.180645	0.0303789	0	0	0	0	0.101529	0	0	0
0.0352113	0.103553	1.36268	-0.28299	-0.174386	0.0354673	0	0	0	0	0.100726	0	0	0
0.0422647	0.108391	1.35098	-0.278226	-0.168127	0.0405558	0	0	0	0	0.0999302	0	0	0
0.0493181	0.11323	1.33929	-0.273463	-0.161868	0.0456442	0	0	0	0	0.0991404	0	0	0
0.0563715	0.118069	1.32759	-0.268699	-0.155609	0.0507326	0	0	0	0	0.0983568	0	0	0
0.0634249	0.122907	1.31589	-0.263936	-0.14935	0.055821	0	0	0	0	0.0975794	0	0	0
0.0704783	0.127746	1.30419	-0.259172	-0.143091	0.0609094	0	0	0	0	0.0968082	0	0	0
0.0775317	0.132584	1.2925	-0.254409	-0.136832	0.0659979	0	0	0	0	0.096043	0	0	0
0.0845851	0.137423	1.2808	-0.249645	-0.130573	0.0710863	0	0	0	0	0.0952839	0	0	0
0.0916385	0.142262	1.2691	-0.244882	-0.124314	0.0761747	0	0	0	0	0.0945308	0	0	0
0.0986919	0.1471	1.25741	-0.240118	-0.118055	0.0812631	0	0	0	0	0.0937836	0	0	0
0.105745	0.151939	1.24571	-0.235355	-0.111796	0.0863515	0	0	0	0	0.0930424	0	0	0
0.112799	0.156777	1.23401	-0.230591	-0.105537	0.09144	0	0	0	0	0.0923069	0	0	0
0.119852	0.161616	1.22231	-0.225828	-0.0992781	0.0965284	0	0	0	0	0.0915773	0	0	0
0.126906	0.166454	1.21062	-0.221064	-0.0930191	0.101617	0	0	0	0	0.0908535	0	0	0
0.133959	0.171293	1.19892	-0.216301	-0.0867601	0.106705	0	0	0	0	0.0901354	0	0	0
0.141012	0.176132	1.18722	-0.211537	-0.0805011	0.111794	0	0	0	0	0.0894229	0	0	0
0.148066	0.18097	1.17553	-0.206774	-0.0742422	0.116882	0	0	0	0	0.0887161	0	0	0
0.155119	0.185809	1.16383	-0.20201	-0.0679832	0.12197	0	0	0	0	0.0880149	0	0	0
0.162173	0.190647	1.15213	-0.197247	-0.0617242	0.127059	0	0	0	0	0.0873192	0	0	0
0.169226	0.195486	1.14043	-0.192483	-0.0554652	0.132147	0	0	0	0	0.086629	0	0	0
0.176279	0.200325	1.12874	-0.18772	-0.0492062	0.137236	0	0	0	0	0.0859443	0	0	0
0.183333	0.205163	1.11704	-0.182956	-0.0429472	0.142324	0	0	0	0	0.0852649	0	0	0
0.190386	0.210002	1.10534	-0.178193	-0.0366882	0.147413	0	0	0	0	0.084591	0	0	0
0.19744	0.21484	1.09365	-0.173429	-0.0304292	0.152501	0	0	0	0	0.0839223	0	0	0
0.204493	0.219679	1.08195	-0.168666	-0.0241702	0.157589	0	0	0	0	0.083259	0	0	0
0.211546	0.224517	1.07025	-0.163902	-0.0179112	0.162678	0	0	0	0	0.0826009	0	0	0
0.2186	0.229356	1.05856	-0.159139	-0.0116523	0.167766	0	0	0	0	0.0819479	0	0	0
0.225653	0.234195	1.04686	-0.154375	-0.00539327	0.172855	0	0	0	0	0.0813002	0	0	0
0.232707	0.239033	1.03516	-0.149612	0.000865718	0.177943	0	0	0	0	0.0806576	0	0	0
0.23976	0.243872	1.02346	-0.144848	0.00712471	0.183032	0	0	0	0	0.08002	0	0	0
0.246813	0.24871	1.01177	-0.140085	0.0133837	0.18812	0	0	0	0	0.0793875	0	0	0
0.253867	0.253549	1.00007	-0.135321	0.0196427	0.193208	0	0	0	0	0.07876	0	0	0
0.26092	0.258388	0.988373	-0.130558	0.0259017	0.198297	0	0	0	0	0.0781374	0	0	0
0.267974	0.263226	0.976676	-0.125794	0.0321607	0.203385	0	0	0	0	0.0775198	0	0	0
0.275027	0.268065	0.964978	-0.121031	0.0384197	0.208474	0	0	0	0	0.076907	0	0	0
0.28208	0.272903	0.953281	-0.116267	0.0446786	0.213562	0	0	0	0	0.0762991	0	0	0
0.289134	0.277742	0.941584	-0.111504	0.0509376	0.21865	0	0	0	0	0.075696	0	0	0
0.296187	0.282581	0.929887	-0.10674	0.0571966	0.223739	0	0	0	0	0.0750976	0	0	0
0.303241	0.287419	0.91819	-0.101977	0.0634556	0.228827	0	0	0	0	0.074504	0	0	0
0.310294	0.292258	0.906493	-0.097213	0.0697146	0.233916	0	0	0	0	0.0739151	0	0	0
0.317347	0.297096	0.894796	-0.0924495	0.0759736	0.239004	0	0	0	0	0.0733308	0	0	0
0.324401	0.301935	0.883099	-0.087686	0.0822326	0.244093	0	0	0	0	0.0727511	0	0	0
0.331454	0.306773	0.871402	-0.0829225	0.0884916	0.249181	0	0	0	0	0.0721761	0	0	0
0.338508	0.311612	0.859705	-0.078159	0.0947506	0.254269	0	0	0	0	0.0716055	0	0	0
0.345561	0.316451	0.848008	-0.0733955	0.10101	0.259358	0	0	0	0	0.0710395	0	0	0
0.352614	0.321289	0.836311	-0.068632	0.107269	0.264446	0	0	0	0	0.070478	0	0	0
0.359668	0.326128	0.824613	-0.0638685	0.113528	0.269535	0	0	0	0	0.0699208	0	0	0
0.366721	0.330966	0.812916	-0.059105	0.119787	0.274623	0	0	0	0	0.0693681	0	0	0
0.373775	0.335805	0.801219	-0.0543415	0.126046	0.279712	0	0	0	0	0.0688198	0	0	0
0.380828	0.340644	0.789522	-0.049578	0.132304	0.2848	0	0	0	0	0.0682758	0	0	0
0.387881	0.345482	0.777825	-0.0448145	0.138563	0.289888	0	0	0	0	0.0677361	0	0	0
0.394935	0.350321	0.766128	-0.040051	0.144822	0.294977	0	0	0	0	0.0672007	0	0	0
0.401988	0.355159	0.754431	-0.0352875	0.151081	0.300065	0	0	0	0	0.0666694	0	0	0
0.409042	0.359998	0.742734	-0.030524	0.15734	0.305154	0	0	0	0	0.0661424	0	0	0
0.416095	0.364836	0.731037	-0.0257605	0.163599	0.310242	0	0	0	0	0.0656196	0	0	0
0.423149	0.369675	0.71934	-0.020997	0.169858	0.31533	0	0	0	0	0.0651009	0	0	0
0.430202	0.374514	0.707643	-0.0162335	0.176117	0.320419	0	0	0	0	0.0645863	0	0	0
0.437255	0.379352	0.695946	-0.01147	0.182376	0.325507	0	0	0	0	0.0640757	0	0	0
0.444309	0.384191	0.684248	-0.00670652	0.188635	0.330596	0	0	0	0	0.0635692	0	0	0
0.451362	0.389029	0.672551	-0.00194302	0.194894	0.335684	0	0	0	0	0.0630667	0	0	0
0.458416	0.393868	0.660854	0.00282048	0.201153	0.340773	0	0	0	0	0.0625682	0	0	0
0.465469	0.398707	0.649157	0.00758398	0.207412	0.345861	0	0	0	0	0.0620736	0	0	0
0.472522	0.403545	0.63746	0.0123475	0.213671	0.350949	0	0	0	0	0.0615829	0	0	0
0.479576	0.408384	0.625763	0.017111	0.21993	0.356038	0	0	0	0	0.0610961	0	0	0
0.486629	0.413222	0.614066	0.0218745	0.226189	0.361126	0	0	0	0	0.0606131	0	0	0
0.493683	0.418061	0.602369	0.026638	0.232448	0.366215	0	0	0	0	0.060134	0	0	0
0.500736	0.4229	0.590672	0.0314015	0.238707	0.371303	0	0	0	0	0.0596586	0	0	0
0.507789	0.427738	0.578975	0.036165	0.244966	0.376392	0	0	0	0	0.059187	0	0	0
0.514843	0.432577	0.567278	0.0409285	0.251225	0.38148	0	0	0	0	0.0587192	0	0	0
0.521896	0.437415	0.555581	0.045692	0.257484	0.386568	0	0	0	0	0.058255	0	0	0
0.52895	0.442254	0.543883	0.0504555	0.263743	0.391657	0	0	0	0	0.0577945	0	0	0
0.536003	0.447092	0.532186	0.055219	0.270002	0.396745	0	0	0	0	0.0573376	0	0	0
0.543056	0.451931	0.520489	0.0599825	0.276261	0.401834	0	0	0	0	0.0568844	0	0	0
0.55011	0.45677	0.508792	0.064746	0.28252	0.406922	0	0	0	0	0.0564347	0	0	0
0.557163	0.461608	0.497095	0.0695095	0.288779	0.41201	0	0	0	0	0.0559886	0	0	0
0.560157	0.464227	0.487082	0.0726092	0.289484	0.412799	0	0	0	0	0.055546	0	0	0
0.551783	0.460629	0.481782	0.0710505	0.274639	0.401547	0	0	0	0	0.0551069	0	0	0
0.54341	0.457032	0.476483	0.0694917	0.259793	0.390295	0	0	0	0	0.0546713	0	0	0
0.535036	0.453434	0.471184	0.067933	0.244948	0.379043	0	0	0	0	0.0542391	0	0	0
0.526663	0.449837	0.465884	0.0663742	0.230102	0.367791	0	0	0	0	0.0538104	0	0	0
0.51829	0.446239	0.460585	0.0648154	0.215257	0.35654	0	0	0	0	0.053385	0	0	0
0.509916	0.442642	0.455286	0.0632567	0.200411	0.345288	0	0	0	0	0.052963	0	0	0
0.501543	0.439044	0.449986	0.0616979	0.185566	0.334036	0	0	0	0	0.0525443	0	0	0
0.493169	0.435447	0.444687	0.0601392	0.17072	0.322784	0	0	0	0	0.052129	0	0	0
0.484796	0.431849	0.439388	0.0585804	0.155875	0.311532	0	0	0	0	0.0517169	0	0	0
0.476422	0.428252	0.434088	0.0570217	0.141029	0.30028	0	0	0	0	0.0513081	0	0	0
0.468049	0.424655	0.428789	0.0554629	0.126184	0.289029	0	0	0	0	0.0509025	0	0	0
0.459675	0.421057	0.423489	0.0539041	0.111338	0.277777	0	0	0	0	0.0505001	0	0	0
0.451302	0.41746	0.41819	0.0523454	0.0964927	0.266525	0	0	0	0	0.0501009	0	0	0
0.442928	0.413862	0.412891	0.0507866	0.0816472	0.255273	0	0	0	0	0.0497049	0	0	0
0.434555	0.410265	0.407591	0.0492279	0.0668016	0.244021	0	0	0	0	0.0493119	0	0	0
0.426181	0.406667	0.402292	0.0476691	0.0519561	0.232769	0	0	0	0	0.0489221	0	0	0
0.417808	0.40307	0.396993	0.0461103	0.0371106	0.221517	0	0	0	0	0.0485354	0	0	0
0.409434	0.399472	0.391693	0.0445516	0.0222651	0.210266	0	0	0	0	0.0481517	0	0	0
0.401061	0.395875	0.386394	0.0429928	0.00741957	0.199014	0	0	0	0	0.0477711	0	0	0
0.392687	0.392277	0.381095	0.0414341	-0.00742595	0.187762	0	0	0	0	0.0473934	0	0	0
0.384314	0.38868	0.375795	0.0398753	-0.0222715	0.17651	0	0	0	0	0.0470188	0	0	0
0.37594	0.385082	0.370496	0.0383166	-0.037117	0.165258	0	0	0	0	0.0466471	0	0	0
0.367567	0.381485	0.365197	0.0367578	-0.0519625	0.154006	0	0	0	0	0.0462784	0	0	0
0.359194	0.377887	0.359897	0.035199	-0.066808	0.142755	0	0	0	0	0.0459125	0	0	0
0.35082	0.37429	0.354598	0.0336403	-0.0816535	0.131503	0	0	0	0	0.0455496	0	0	0
0.342447	0.370692	0.349299	0.0320815	-0.0964991	0.120251	0	0	0	0	0.0451895	0	0	0
0.334073	0.367095	0.343999	0.0305228	-0.111345	0.108999	0	0	0	0	0.0448323	0	0	0
0.3257	0.363497	0.3387	0.028964	-0.12619	0.0977472	0	0	0	0	0.0444779	0	0	0
0.317326	0.3599	0.333401	0.0274053	-0.141036	0.0864954	0	0	0	0	0.0441263	0	0	0
0.308953	0.356302	0.328101	0.0258465	-0.155881	0.0752436	0	0	0	0	0.0437775	0	0	0
0.300579	0.352705	0.322802	0.0242877	-0.170727	0.0639917	0	0	0	0	0.0434314	0	0	0
0.292206	0.349107	0.317503	0.022729	-0.185572	0.0527399	0	0	0	0	0.0430881	0	0	0
0.283832	0.34551	0.312203	0.0211702	-0.200418	0.041488	0	0	0	0	0.0427475	0	0	0
0.275459	0.341912	0.306904	0.0196115	-0.215263	0.0302362	0	0	0	0	0.0424096	0	0	0
0.267085	0.338315	0.301605	0.0180527	-0.230109	0.0189844	0	0	0	0	0.0420743	0	0	0
0.258712	0.334718	0.296305	0.016494	-0.244954	0.00773251	0	0	0	0	0.0417417	0	0	0
0.250338	0.33112	0.291006	0.0149352	-0.2598	-0.00351933	0	0	0	0	0.0414117	0	0	0
0.241965	0.327523	0.285706	0.0133764	-0.274645	-0.0147712	0	0	0	0	0.0410844	0	0	0
0.233591	0.323925	0.280407	0.0118177	-0.289491	-0.026023	0	0	0	0	0.0407596	0	0	0
0.225218	0.320328	0.275108	0.0102589	-0.304336	-0.0372749	0	0	0	0	0.0404374	0	0	0
0.216844	0.31673	0.269808	0.00870016	-0.319182	-0.0485267	0	0	0	0	0.0401177	0	0	0
0.208471	0.313133	0.264509	0.00714141	-0.334027	-0.0597785	0	0	0	0	0.0398006	0	0	0
0.200098	0.309535	0.25921	0.00558265	-0.348873	-0.0710304	0	0	0	0	0.039486	0	0	0
0.191724	0.305938	0.25391	0.00402389	-0.363718	-0.0822822	0	0	0	0	0.0391738	0	0	0
0.183351	0.30234	0.248611	0.00246513	-0.378564	-0.0935341	0	0	0	0	0.0388642	0	0	0
0.174977	0.298743	0.243312	0.000906375	-0.393409	-0.104786	0	0	0	0	0.0385569	0	0	0
0.166604	0.295145	0.238012	-0.000652383	-0.408255	-0.116038	0	0	0	0	0.0382521	0	0	0
0.15823	0.291548	0.232713	-0.00221114	-0.4231	-0.12729	0	0	0	0	0.0379498	0	0	0
0.149857	0.28795	0.227414	-0.0037699	-0.437946	-0.138541	0	0	0	0	0.0376498	0	0	0
0.141483	0.284353	0.222114	-0.00532866	-0.452791	-0.149793	0	0	0	0	0.0373521	0	0	0
0.13311	0.280755	0.216815	-0.00688741	-0.467637	-0.161045	0	0	0	0	0.0370569	0	0	0
0.124736	0.277158	0.211516	-0.00844617	-0.482483	-0.172297	0	0	0	0	0.0367639	0	0	0
0.116363	0.27356	0.206216	-0.0100049	-0.497328	-0.183549	0	0	0	0	0.0364733	0	0	0
0.107989	0.269963	0.200917	-0.0115637	-0.512174	-0.194801	0	0	0	0	0.036185	0	0	0
0.0996159	0.266365	0.195618	-0.0131224	-0.527019	-0.206052	0	0	0	0	0.0358989	0	0	0
0.0912424	0.262768	0.190318	-0.0146812	-0.541865	-0.217304	0	0	0	0	0.0356152	0	0	0
0.0828689	0.25917	0.185019	-0.01624	-0.55671	-0.228556	0	0	0	0	0.0353336	0	0	0
0.0744954	0.255573	0.17972	-0.0177987	-0.571556	-0.239808	0	0	0	0	0.0350543	0	0	0
0.066122	0.251975	0.17442	-0.0193575	-0.586401	-0.25106	0	0	0	0	0.0347772	0	0	0
0.0577485	0.248378	0.169121	-0.0209162	-0.601247	-0.262312	0	0	0	0	0.0345023	0	0	0
0.049375	0.244781	0.163821	-0.022475	-0.616092	-0.273564	0	0	0	0	0.0342295	0	0	0
0.0410015	0.241183	0.158522	-0.0240337	-0.630938	-0.284815	0	0	0	0	0.033959	0	0	0
0.0326281	0.237586	0.153223	-0.0255925	-0.645783	-0.296067	0	0	0	0	0.0336905	0	0	0
0.0242546	0.233988	0.147923	-0.0271513	-0.660629	-0.307319	0	0	0	0	0.0334242	0	0	0
0.0158811	0.230391	0.142624	-0.02871	-0.675474	-0.318571	0	0	0	0	0.03316	0	0	0
0.00750764	0.226793	0.137325	-0.0302688	-0.69032	-0.329823	0	0	0	0	0.0328978	0	0	0
-0.000865829	0.223196	0.132025	-0.0318275	-0.705165	-0.341075	0	0	0	0	0.0326378	0	0	0
-0.0092393	0.219598	0.126726	-0.0333863	-0.720011	-0.352326	0	0	0	0	0.032678	0	0	0
-0.0176128	0.216001	0.121427	-0.0349451	-0.734856	-0.363578	0	0	0	0	0.033005	0	0	0
-0.0259862	0.212403	0.116127	-0.0365038	-0.749702	-0.37483	0	0	0	0	0.0336057	0	0	0
-0.0343597	0.208806	0.110828	-0.0380626	-0.764547	-0.386082	0	0	0	0	0.0344673	0	0	0
-0.0427332	0.205208	0.105529	-0.0396213	-0.779393	-0.397334	0	0	0	0	0.0355779	0	0	0
-0.0511067	0.201611	0.100229	-0.0411801	-0.794238	-0.408586	0	0	0	0	0.0369258	0	0	0
-0.0594801	0.198013	0.09493	-0.0427388	-0.809084	-0.419837	0	0	0	0	0.0384999	0	0	0
-0.0678536	0.194416	0.0896306	-0.0442976	-0.823929	-0.431089	0	0	0	0	0.0402894	0	0	0
-0.0762271	0.190818	0.0843313	-0.0458564	-0.838775	-0.442341	0	0	0	0	0.042284	0	0	0
-0.0846006	0.187221	0.0790319	-0.0474151	-0.85362	-0.453593	0	0	0	0	0.0444739	0	0	0
-0.092974	0.183623	0.0737326	-0.0489739	-0.868466	-0.464845	0	0	0	0	0.0468495	0	0	0
-0.101348	0.180026	0.0684332	-0.0505326	-0.883311	-0.476097	0	0	0	0	0.0494018	0	0	0
-0.109721	0.176428	0.0631339	-0.0520914	-0.898157	-0.487349	0	0	0	0	0.0521218	0	0	0
-0.118094	0.172831	0.0578346	-0.0536501	-0.913003	-0.4986	0	0	0	0	0.0550013	0	0	0
-0.126468	0.169233	0.0525352	-0.0552089	-0.927848	-0.509852	0	0	0	0	0.0580321	0	0	0
-0.134841	0.165636	0.0472359	-0.0567677	-0.942694	-0.521104	0	0	0	0	0.0612065	0	0	0
-0.143215	0.162038	0.0419365	-0.0583264	-0.957539	-0.532356	0	0	0	0	0.064517	0	0	0
-0.151588	0.158441	0.0366372	-0.0598852	-0.972385	-0.543608	0	0	0	0	0.0679564	0	0	0
-0.159962	0.154844	0.0313378	-0.0614439	-0.98723	-0.55486	0	0	0	0	0.071518	0	0	0
-0.168335	0.151246	0.0260385	-0.0630027	-1.00208	-0.566111	0	0	0	0	0.075195	0	0	0
-0.176709	0.147649	0.0207391	-0.0645614	-1.01692	-0.577363	0	0	0	0	0.0789811	0	0	0
-0.185082	0.144051	0.0154398	-0.0661202	-1.03177	-0.588615	0	0	0	0	0.0828703	0	0	0
-0.193456	0.140454	0.0101404	-0.067679	-1.04661	-0.599867	0	0	0	0	0.0868568	0	0	0
-0.201829	0.136856	0.00484108	-0.0692377	-1.06146	-0.611119	0	0	0	0	0.0909349	0	0	0
-0.210203	0.133259	-0.000458265	-0.0707965	-1.0763	-0.622371	0	0	0	0	0.0950993	0	0	0
-0.218576	0.129661	-0.00575761	-0.0723552	-1.09115	-0.633622	0	0	0	0	0.0993448	0	0	0
-0.22695	0.126064	-0.011057	-0.073914	-1.10599	-0.644874	0	0	0	0	0.103666	0	0	0
-0.235323	0.122466	-0.0163563	-0.0754728	-1.12084	-0.656126	0	0	0	0	0.10806	0	0	0
-0.243697	0.118869	-0.0216557	-0.0770315	-1.13569	-0.667378	0	0	0	0	0.11252	0	0	0
-0.25207	0.115271	-0.026955	-0.0785903	-1.15053	-0.67863	0	0	0	0	0.117042	0	0	0
-0.260444	0.111674	-0.0322543	-0.080149	-1.16538	-0.689882	0	0	0	0	0.121623	0	0	0
-0.268817	0.108076	-0.0375537	-0.0817078	-1.18022	-0.701134	0	0	0	0	0.126258	0	0	0
-0.277052	0.104483	-0.0426562	-0.083208	-1.19471	-0.712049	0	0	0	0	0.130944	0	0	0
-0.27619	0.101148	-0.0348657	-0.0808727	-1.18553	-0.700932	0	0	0	0	0.135676	0	0	0
-0.275329	0.0978126	-0.0270753	-0.0785374	-1.17636	-0.689815	0	0	0	0	0.140452	0	0	0
-0.274468	0.0944775	-0.0192848	-0.0762022	-1.16718	-0.678698	0	0	0	0	0.145267	0	0	0
-0.273607	0.0911424	-0.0114943	-0.0738669	-1.15801	-0.667581	0	0	0	0	0.150119	0	0	0
-0.272745	0.0878073	-0.00370388	-0.0715316	-1.14883	-0.656464	0	0	0	0	0.155005	0	0	0
-0.271884	0.0844722	0.00408658	-0.0691963	-1.13966	-0.645348	0	0	0	0	0.159921	0	0	0
-0.271023	0.0811371	0.011877	-0.0668611	-1.13048	-0.634231	0	0	0	0	0.164865	0	0	0
-0.270162	0.077802	0.0196675	-0.0645258	-1.12131	-0.623114	0	0	0	0	0.169834	0	0	0
-0.2693	0.0744669	0.027458	-0.0621905	-1.11213	-0.611997	0	0	0	0	0.174826	0	0	0
-0.268439	0.0711318	0.0352484	-0.0598553	-1.10296	-0.60088	0	0	0	0	0.179837	0	0	0
-0.267578	0.0677967	0.0430389	-0.05752	-1.09378	-0.589763	0	0	0	0	0.184865	0	0	0
-0.266717	0.0644617	0.0508294	-0.0551847	-1.08461	-0.578646	0	0	0	0	0.189909	0	0	0
-0.265855	0.0611266	0.0586198	-0.0528494	-1.07544	-0.567529	0	0	0	0	0.194966	0	0	0
-0.264994	0.0577915	0.0664103	-0.0505142	-1.06626	-0.556412	0	0	0	0	0.200033	0	0	0
-0.264133	0.0544564	0.0742008	-0.0481789	-1.05709	-0.545295	0	0	0	0	0.20511	0	0	0
-0.263272	0.0511213	0.0819912	-0.0458436	-1.04791	-0.534179	0	0	0	0	0.210193	0	0	0
-0.26241	0.0477862	0.0897817	-0.0435083	-1.03874	-0.523062	0	0	0	0	0.215282	0	0	0
-0.261549	0.0444511	0.0975721	-0.0411731	-1.02956	-0.511945	0	0	0	0	0.220373	0	0	0
-0.260688	0.041116	0.105363	-0.0388378	-1.02039	-0.500828	0	0	0	0	0.225467	0	0	0
-0.259827	0.0377809	0.113153	-0.0365025	-1.01121	-0.489711	0	0	0	0	0.230561	0	0	0
-0.258965	0.0344458	0.120944	-0.0341673	-1.00204	-0.478594	0	0	0	0	0.235653	0	0	0
-0.258104	0.0311107	0.128734	-0.031832	-0.992863	-0.467477	0	0	0	0	0.240742	0	0	0
-0.257243	0.0277757	0.136524	-0.0294967	-0.983689	-0.45636	0	0	0	0	0.245827	0	0	0
-0.256382	0.0244406	0.144315	-0.0271614	-0.974514	-0.445243	0	0	0	0	0.250907	0	0	0
-0.25552	0.0211055	0.152105	-0.0248262	-0.965339	-0.434126	0	0	0	0	0.25598	0	0	0
-0.254659	0.0177704	0.159896	-0.0224909	-0.956165	-0.42301	0	0	0	0	0.261044	0	0	0
-0.253798	0.0144353	0.167686	-0.0201556	-0.94699	-0.411893	0	0	0	0	0.2661	0	0	0
-0.252937	0.0111002	0.175477	-0.0178203	-0.937815	-0.400776	0	0	0	0	0.271145	0	0	0
-0.252075	0.0077651	0.183267	-0.0154851	-0.928641	-0.389659	0	0	0	0	0.276179	0	0	0
-0.251214	0.00443001	0.191058	-0.0131498	-0.919466	-0.378542	0	0	0	0	0.2812	0	0	0
-0.250353	0.00109492	0.198848	-0.0108145	-0.910291	-0.367425	0	0	0	0	0.286209	0	0	0
-0.249492	-0.00224017	0.206639	-0.00847925	-0.901117	-0.356308	0	0	0	0	0.291203	0	0	0
-0.24863	-0.00557526	0.214429	-0.00614398	-0.891942	-0.345191	0	0	0	0	0.296182	0	0	0
-0.247769	-0.00891035	0.22222	-0.00380871	-0.882767	-0.334074	0	0	0	0	0.301145	0	0	0
-0.246908	-0.0122454	0.23001	-0.00147344	-0.873593	-0.322957	0	0	0	0	0.306092	0	0	0
-0.246047	-0.0155805	0.2378	0.000861836	-0.864418	-0.311841	0	0	0	0	0.311021	0	0	0
-0.245185	-0.0189156	0.245591	0.00319711	-0.855243	-0.300724	0	0	0	0	0.315933	0	0	0
-0.244324	-0.0222507	0.253381	0.00553238	-0.846069	-0.289607	0	0	0	0	0.320826	0	0	0
-0.243463	-0.0255858	0.261172	0.00786765	-0.836894	-0.27849	0	0	0	0	0.325699	0	0	0
-0.242602	-0.0289209	0.268962	0.0102029	-0.827719	-0.267373	0	0	0	0	0.330553	0	0	0
-0.24174	-0.032256	0.276753	0.0125382	-0.818545	-0.256256	0	0	0	0	0.335387	0	0	0
-0.240879	-0.0355911	0.284543	0.0148735	-0.80937	-0.245139	0	0	0	0	0.340199	0	0	0
-0.240018	-0.0389262	0.292334	0.0172087	-0.800195	-0.234022	0	0	0	0	0.34499	0	0	0
-0.239157	-0.0422613	0.300124	0.019544	-0.791021	-0.222905	0	0	0	0	0.34976	0	0	0
-0.238295	-0.0455964	0.307915	0.0218793	-0.781846	-0.211788	0	0	0	0	0.354507	0	0	0
-0.237434	-0.0489314	0.315705	0.0242146	-0.772671	-0.200672	0	0	0	0	0.359231	0	0	0
-0.236573	-0.0522665	0.323496	0.0265498	-0.763497	-0.189555	0	0	0	0	0.363932	0	0	0
-0.235712	-0.0556016	0.331286	0.0288851	-0.754322	-0.178438	0	0	0	0	0.36861	0	0	0
-0.234851	-0.0589367	0.339077	0.0312204	-0.745147	-0.167321	0	0	0	0	0.373265	0	0	0
-0.233989	-0.0622718	0.346867	0.0335557	-0.735973	-0.156204	0	0	0	0	0.377895	0	0	0
-0.233128	-0.0656069	0.354657	0.0358909	-0.726798	-0.145087	0	0	0	0	0.3825	0	0	0
-0.232267	-0.068942	0.362448	0.0382262	-0.717623	-0.13397	0	0	0	0	0.387082	0	0	0
-0.231406	-0.0722771	0.370238	0.0405615	-0.708449	-0.122853	0	0	0	0	0.391638	0	0	0
-0.230544	-0.0756122	0.378029	0.0428967	-0.699274	-0.111736	0	0	0	0	0.396169	0	0	0
-0.229683	-0.0789473	0.385819	0.045232	-0.690099	-0.100619	0	0	0	0	0.400675	0	0	0
-0.228822	-0.0822824	0.39361	0.0475673	-0.680925	-0.0895025	0	0	0	0	0.405155	0	0	0
-0.227961	-0.0856174	0.4014	0.0499026	-0.67175	-0.0783856	0	0	0	0	0.40961	0	0	0
-0.227099	-0.0889525	0.409191	0.0522378	-0.662575	-0.0672687	0	0	0	0	0.414039	0	0	0
-0.226238	-0.0922876	0.416981	0.0545731	-0.653401	-0.0561518	0	0	0	0	0.418442	0	0	0
-0.225377	-0.0956227	0.424772	0.0569084	-0.644226	-0.0450349	0	0	0	0	0.422818	0	0	0
-0.224516	-0.0989578	0.432562	0.0592437	-0.635051	-0.033918	0	0	0	0	0.427169	0	0	0
-0.223654	-0.102293	0.440353	0.0615789	-0.625877	-0.0228011	0	0	0	0	0.431493	0	0	0
-0.222793	-0.105628	0.448143	0.0639142	-0.616702	-0.0116842	0	0	0	0	0.43579	0	0	0
-0.221932	-0.108963	0.455933	0.0662495	-0.607527	-0.000567292	0	0	0	0	0.440061	0	0	0
-0.221071	-0.112298	0.463724	0.0685847	-0.598352	0.0105496	0	0	0	0	0.444306	0	0	0
-0.220209	-0.115633	0.471514	0.07092	-0.589178	0.0216665	0	0	0	0	0.448524	0	0	0
-0.219348	-0.118968	0.479305	0.0732553	-0.580003	0.0327834	0	0	0	0	0.452715	0	0	0
-0.218487	-0.122303	0.487095	0.0755906	-0.570828	0.0439003	0	0	0	0	0.456879	0	0	0
-0.217626	-0.125639	0.494886	0.0779258	-0.561654	0.0550172	0	0	0	0	0.461016	0	0	0
-0.216764	-0.128974	0.502676	0.0802611	-0.552479	0.0661341	0	0	0	0	0.465127	0	0	0
-0.215903	-0.132309	0.510467	0.0825964	-0.543304	0.077251	0	0	0	0	0.469211	0	0	0
-0.215042	-0.135644	0.518257	0.0849317	-0.53413	0.0883679	0	0	0	0	0.473268	0	0	0
-0.214181	-0.138979	0.526048	0.0872669	-0.524955	0.0994848	0	0	0	0	0.477298	0	0	0
-0.213319	-0.142314	0.533838	0.0896022	-0.51578	0.110602	0	0	0	0	0.481302	0	0	0
-0.212458	-0.145649	0.541629	0.0919375	-0.506606	0.121719	0	0	0	0	0.485278	0	0	0
-0.211597	-0.148984	0.549419	0.0942727	-0.497431	0.132836	0	0	0	0	0.489228	0	0	0
-0.210736	-0.152319	0.557209	0.096608	-0.488256	0.143952	0	0	0	0	0.493152	0	0	0
-0.209874	-0.155654	0.565	0.0989433	-0.479082	0.155069	0	0	0	0	0.497048	0	0	0
-0.209013	-0.158989	0.57279	0.101279	-0.469907	0.166186	0	0	0	0	0.500918	0	0	0
-0.208152	-0.162325	0.580581	0.103614	-0.460732	0.177303	0	0	0	0	0.504761	0	0	0
-0.207291	-0.16566	0.588371	0.105949	-0.451558	0.18842	0	0	0	0	0.508578	0	0	0
-0.206429	-0.168995	0.596162	0.108284	-0.442383	0.199537	0	0	0	0	0.512368	0	0	0
-0.205568	-0.17233	0.603952	0.11062	-0.433208	0.210654	0	0	0	0	0.516132	0	0	0
-0.204707	-0.175665	0.611743	0.112955	-0.424034	0.221771	0	0	0	0	0.51987	0	0	0
-0.203846	-0.179	0.619533	0.11529	-0.414859	0.232888	0	0	0	0	0.523582	0	0	0
-0.202984	-0.182335	0.627324	0.117625	-0.405684	0.244005	0	0	0	0	0.527267	0	0	0
-0.202123	-0.18567	0.635114	0.119961	-0.39651	0.255121	0	0	0	0	0.530926	0	0	0
-0.201262	-0.189005	0.642905	0.122296	-0.387335	0.266238	0	0	0	0	0.534559	0	0	0
-0.200401	-0.19234	0.650695	0.124631	-0.37816	0.277355	0	0	0	0	0.538167	0	0	0
-0.199539	-0.195675	0.658486	0.126967	-0.368986	0.288472	0	0	0	0	0.541748	0	0	0
-0.198678	-0.199011	0.666276	0.129302	-0.359811	0.299589	0	0	0	0	0.545304	0	0	0
-0.197817	-0.202346	0.674066	0.131637	-0.350636	0.310706	0	0	0	0	0.548834	0	0	0
-0.196956	-0.205681	0.681857	0.133972	-0.341462	0.321823	0	0	0	0	0.552339	0	0	0
-0.196094	-0.209016	0.689647	0.136308	-0.332287	0.33294	0	0	0	0	0.555819	0	0	0
-0.195233	-0.212351	0.697438	0.138643	-0.323112	0.344057	0	0	0	0	0.559273	0	0	0
-0.194372	-0.215686	0.705228	0.140978	-0.313938	0.355174	0	0	0	0	0.562702	0	0	0
-0.193511	-0.219021	0.713019	0.143313	-0.304763	0.36629	0	0	0	0	0.566106	0	0	0
-0.192649	-0.222356	0.720809	0.145649	-0.295588	0.377407	0	0	0	0	0.569485	0	0	0
-0.191788	-0.225691	0.7286	0.147984	-0.286414	0.388524	0	0	0	0	0.57284	0	0	0
-0.190927	-0.229026	0.73639	0.150319	-0.277239	0.399641	0	0	0	0	0.576169	0	0	0
-0.189886	-0.223192	0.736469	0.142033	-0.265868	0.399051	0	0	0	0	0.579475	0	0	0
-0.188792	-0.214571	0.734203	0.130519	-0.25383	0.394903	0	0	0	0	0.582755	0	0	0
-0.187697	-0.20595	0.731938	0.119006	-0.241791	0.390754	0	0	0	0	0.586012	0	0	0
-0.186602	-0.197329	0.729673	0.107492	-0.229753	0.386606	0	0	0	0	0.589244	0	0	0
-0.185507	-0.188708	0.727408	0.0959777	-0.217714	0.382458	0	0	0	0	0.592453	0	0	0
-0.184412	-0.180088	0.725142	0.0844638	-0.205676	0.37831	0	0	0	0	0.595637	0	0	0
-0.183317	-0.171467	0.722877	0.0729499	-0.193637	0.374161	0	0	0	0	0.598798	0	0	0
-0.182222	-0.162846	0.720612	0.061436	-0.181599	0.370013	0	0	0	0	0.601935	0	0	0
-0.181127	-0.154225	0.718347	0.049922	-0.16956	0.365865	0	0	0	0	0.605049	0	0	0
-0.180032	-0.145604	0.716081	0.0384081	-0.157522	0.361716	0	0	0	0	0.608139	0	0	0
-0.178937	-0.136983	0.713816	0.0268942	-0.145483	0.357568	0	0	0	0	0.611206	0	0	0
-0.177842	-0.128362	0.711551	0.0153803	-0.133445	0.35342	0	0	0	0	0.61425	0	0	0
-0.176747	-0.119741	0.709285	0.00386638	-0.121407	0.349272	0	0	0	0	0.617271	0	0	0
-0.175652	-0.11112	0.70702	-0.00764754	-0.109368	0.345123	0	0	0	0	0.620269	0	0	0
-0.174558	-0.102499	0.704755	-0.0191615	-0.0973297	0.340975	0	0	0	0	0.623245	0	0	0
-0.173463	-0.0938782	0.70249	-0.0306754	-0.0852912	0.336827	0	0	0	0	0.626198	0	0	0
-0.172368	-0.0852572	0.700224	-0.0421893	-0.0732528	0.332678	0	0	0	0	0.629129	0	0	0
-0.171273	-0.0766363	0.697959	-0.0537032	-0.0612143	0.32853	0	0	0	0	0.632037	0	0	0
-0.170178	-0.0680154	0.695694	-0.0652171	-0.0491758	0.324382	0	0	0	0	0.634923	0	0	0
-0.169083	-0.0593944	0.693429	-0.076731	-0.0371374	0.320234	0	0	0	0	0.637788	0	0	0
-0.167988	-0.0507735	0.691163	-0.088245	-0.0250989	0.316085	0	0	0	0	0.64063	0	0	0
-0.166893	-0.0421526	0.688898	-0.0997589	-0.0130605	0.311937	0	0	0	0	0.643451	0	0	0
-0.165798	-0.0335316	0.686633	-0.111273	-0.00102202	0.307789	0	0	0	0	0.646251	0	0	0
-0.164703	-0.0249107	0.684367	-0.122787	0.0110164	0.30364	0	0	0	0	0.649029	0	0	0
-0.163608	-0.0162898	0.682102	-0.134301	0.0230549	0.299492	0	0	0	0	0.651786	0	0	0
-0.162513	-0.00766884	0.679837	-0.145815	0.0350933	0.295344	0	0	0	0	0.654521	0	0	0
-0.161418	0.000952091	0.677572	-0.157328	0.0471318	0.291196	0	0	0	0	0.657236	0	0	0
-0.160323	0.00957302	0.675306	-0.168842	0.0591703	0.287047	0	0	0	0	0.65993	0	0	0
-0.159229	0.018194	0.673041	-0.180356	0.0712087	0.282899	0	0	0	0	0.662603	0	0	0
-0.158134	0.0268149	0.670776	-0.19187	0.0832472	0.278751	0	0	0	0	0.665256	0	0	0
-0.157039	0.0354358	0.668511	-0.203384	0.0952856	0.274602	0	0	0	0	0.667888	0	0	0
-0.155944	0.0440568	0.666245	-0.214898	0.107324	0.270454	0	0	0	0	0.6705	0	0	0
-0.154849	0.0526777	0.66398	-0.226412	0.119363	0.266306	0	0	0	0	0.673092	0	0	0
-0.153754	0.0612986	0.661715	-0.237926	0.131401	0.262158	0	0	0	0	0.675664	0	0	0
-0.152659	0.0699196	0.659449	-0.24944	0.143439	0.258009	0	0	0	0	0.678216	0	0	0
-0.151564	0.0785405	0.657184	-0.260954	0.155478	0.253861	0	0	0	0	0.680748	0	0	0
-0.150469	0.0871614	0.654919	-0.272468	0.167516	0.249713	0	0	0	0	0.683261	0	0	0
-0.149374	0.0957824	0.652654	-0.283982	0.179555	0.245564	0	0	0	0	0.685754	0	0	0
-0.148279	0.104403	0.650388	-0.295495	0.191593	0.241416	0	0	0	0	0.688228	0	0	0
-0.147184	0.113024	0.648123	-0.307009	0.203632	0.237268	0	0	0	0	0.690683	0	0	0
-0.146089	0.121645	0.645858	-0.318523	0.21567	0.23312	0	0	0	0	0.693119	0	0	0
-0.144995	0.130266	0.643593	-0.330037	0.227709	0.228971	0	0	0	0	0.695536	0	0	0
-0.1439	0.138887	0.641327	-0.341551	0.239747	0.224823	0	0	0	0	0.697934	0	0	0
-0.142805	0.147508	0.639062	-0.353065	0.251786	0.220675	0	0	0	0	0.700313	0	0	0
-0.14171	0.156129	0.636797	-0.364579	0.263824	0.216526	0	0	0	0	0.702674	0	0	0
-0.140615	0.16475	0.634531	-0.376093	0.275862	0.212378	0	0	0	0	0.705017	0	0	0
-0.13952	0.173371	0.632266	-0.387607	0.287901	0.20823	0	0	0	0	0.707342	0	0	0
-0.138425	0.181992	0.630001	-0.399121	0.299939	0.204082	0	0	0	0	0.709648	0	0	0
-0.13733	0.190613	0.627736	-0.410635	0.311978	0.199933	0	0	0	0	0.711937	0	0	0
-0.136235	0.199234	0.62547	-0.422149	0.324016	0.195785	0	0	0	0	0.714207	0	0	0
-0.13514	0.207854	0.623205	-0.433662	0.336055	0.191637	0	0	0	0	0.71646	0	0	0
-0.134045	0.216475	0.62094	-0.445176	0.348093	0.187488	0	0	0	0	0.718696	0	0	0
-0.13295	0.225096	0.618675	-0.45669	0.360132	0.18334	0	0	0	0	0.720914	0	0	0
-0.131855	0.233717	0.616409	-0.468204	0.37217	0.179192	0	0	0	0	0.723115	0	0	0
-0.130761	0.242338	0.614144	-0.479718	0.384209	0.175044	0	0	0	0	0.725298	0	0	0
-0.129666	0.250959	0.611879	-0.491232	0.396247	0.170895	0	0	0	0	0.727465	0	0	0
-0.128571	0.25958	0.609614	-0.502746	0.408285	0.166747	0	0	0	0	0.729614	0	0	0
-0.127476	0.268201	0.607348	-0.51426	0.420324	0.162599	0	0	0	0	0.731747	0	0	0
-0.126381	0.276822	0.605083	-0.525774	0.432362	0.15845	0	0	0	0	0.733863	0	0	0
-0.125286	0.285443	0.602818	-0.537288	0.444401	0.154302	0	0	0	0	0.735963	0	0	0
-0.124191	0.294064	0.600552	-0.548802	0.456439	0.150154	0	0	0	0	0.738046	0	0	0
-0.123096	0.302685	0.598287	-0.560316	0.468478	0.146006	0	0	0	0	0.740113	0	0	0
-0.122001	0.311306	0.596022	-0.571829	0.480516	0.141857	0	0	0	0	0.742163	0	0	0
-0.120906	0.319927	0.593757	-0.583343	0.492555	0.137709	0	0	0	0	0.744198	0	0	0
-0.119811	0.328548	0.591491	-0.594857	0.504593	0.133561	0	0	0	0	0.746217	0	0	0
-0.118716	0.337168	0.589226	-0.606371	0.516632	0.129413	0	0	0	0	0.74822	0	0	0
-0.117621	0.345789	0.586961	-0.617885	0.52867	0.125264	0	0	0	0	0.749908	0	0	0
-0.116526	0.35441	0.584696	-0.629399	0.540708	0.121116	0	0	0	0	0.751297	0	0	0
-0.115432	0.363031	0.58243	-0.640913	0.552747	0.116968	0	0	0	0	0.752399	0	0	0
-0.114337	0.371652	0.580165	-0.652427	0.564785	0.112819	0	0	0	0	0.753226	0	0	0
-0.113242	0.380273	0.5779	-0.663941	0.576824	0.108671	0	0	0	0	0.753791	0	0	0
-0.112147	0.388894	0.575634	-0.675455	0.588862	0.104523	0	0	0	0	0.754106	0	0	0
-0.111052	0.397515	0.573369	-0.686969	0.600901	0.100375	0	0	0	0	0.754181	0	0	0
-0.109957	0.406136	0.571104	-0.698483	0.612939	0.0962262	0	0	0	0	0.754028	0	0	0
-0.108862	0.414757	0.568839	-0.709996	0.624978	0.092078	0	0	0	0	0.753657	0	0	0
-0.107767	0.423378	0.566573	-0.72151	0.637016	0.0879297	0	0	0	0	0.753078	0	0	0
-0.106672	0.431999	0.564308	-0.733024	0.649055	0.0837814	0	0	0	0	0.752301	0	0	0
-0.105577	0.44062	0.562043	-0.744538	0.661093	0.0796331	0	0	0	0	0.751335	0	0	0
-0.104482	0.449241	0.559778	-0.756052	0.673131	0.0754848	0	0	0	0	0.750188	0	0	0
-0.103387	0.457862	0.557512	-0.767566	0.68517	0.0713365	0	0	0	0	0.74887	0	0	0
-0.102292	0.466482	0.555247	-0.77908	0.697208	0.0671883	0	0	0	0	0.747388	0	0	0
-0.101198	0.475103	0.552982	-0.790594	0.709247	0.06304	0	0	0	0	0.74575	0	0	0
-0.100103	0.483724	0.550716	-0.802108	0.721285	0.0588917	0	0	0	0	0.743964	0	0	0
-0.0990077	0.492345	0.548451	-0.813622	0.733324	0.0547434	0	0	0	0	0.742037	0	0	0
-0.0979128	0.500966	0.546186	-0.825136	0.745362	0.0505951	0	0	0	0	0.739976	0	0	0
-0.0968178	0.509587	0.543921	-0.83665	0.757401	0.0464468	0	0	0	0	0.737788	0	0	0
-0.0957229	0.518208	0.541655	-0.848163	0.769439	0.0422986	0	0	0	0	0.735479	0	0	0
-0.094628	0.526829	0.53939	-0.859677	0.781478	0.0381503	0	0	0	0	0.733055	0	0	0
-0.0935331	0.53545	0.537125	-0.871191	0.793516	0.034002	0	0	0	0	0.730523	0	0	0
-0.0924381	0.544071	0.53486	-0.882705	0.805554	0.0298537	0	0	0	0	0.727887	0	0	0
-0.0913432	0.552692	0.532594	-0.894219	0.817593	0.0257054	0	0	0	0	0.725154	0	0	0
-0.0902483	0.561313	0.530329	-0.905733	0.829631	0.0215571	0	0	0	0	0.722329	0	0	0
-0.0891534	0.569934	0.528064	-0.917247	0.84167	0.0174089	0	0	0	0	0.719416	0	0	0
-0.0880584	0.578555	0.525798	-0.928761	0.853708	0.0132606	0	0	0	0	0.71642	0	0	0
-0.0869635	0.587176	0.523533	-0.940275	0.865747	0.00911229	0	0	0	0	0.713347	0	0	0
-0.0858686	0.595796	0.521268	-0.951789	0.877785	0.00496401	0	0	0	0	0.710201	0	0	0
-0.0847737	0.604417	0.519003	-0.963303	0.889824	0.000815726	0	0	0	0	0.706985	0	0	0
-0.0836787	0.613038	0.516737	-0.974817	0.901862	-0.00333256	0	0	0	0	0.703704	0	0	0
-0.0825838	0.621659	0.514472	-0.98633	0.913901	-0.00748084	0	0	0	0	0.700362	0	0	0
-0.0814889	0.63028	0.512207	-0.997844	0.925939	-0.0116291	0	0	0	0	0.696962	0	0	0
-0.0811334	0.623986	0.50602	-0.998533	0.927905	-0.0145794	0	0	0	0	0.693509	0	0	0
-0.0814638	0.603858	0.496195	-0.989181	0.920527	-0.0164185	0	0	0	0	0.690006	0	0	0
-0.0817942	0.583731	0.486371	-0.979829	0.91315	-0.0182576	0	0	0	0	0.686455	0	0	0
-0.0821246	0.563603	0.476546	-0.970476	0.905772	-0.0200966	0	0	0	0	0.682861	0	0	0
-0.082455	0.543475	0.466721	-0.961124	0.898395	-0.0219357	0	0	0	0	0.679226	0	0	0
-0.0827854	0.523347	0.456897	-0.951772	0.891017	-0.0237748	0	0	0	0	0.675553	0	0	0
-0.0831158	0.503219	0.447072	-0.94242	0.88364	-0.0256139	0	0	0	0	0.671845	0	0	0
-0.0834462	0.483091	0.437248	-0.933067	0.876262	-0.027453	0	0	0	0	0.668105	0	0	0
-0.0837766	0.462963	0.427423	-0.923715	0.868885	-0.0292921	0	0	0	0	0.664336	0	0	0
-0.084107	0.442835	0.417599	-0.914363	0.861507	-0.0311311	0	0	0	0	0.660539	0	0	0
-0.0844374	0.422707	0.407774	-0.905011	0.85413	-0.0329702	0	0	0	0	0.656717	0	0	0
-0.0847678	0.402579	0.397949	-0.895658	0.846752	-0.0348093	0	0	0	0	0.652873	0	0	0
-0.0850982	0.382451	0.388125	-0.886306	0.839375	-0.0366484	0	0	0	0	0.649008	0	0	0
-0.0854286	0.362323	0.3783	-0.876954	0.831997	-0.0384875	0	0	0	0	0.645124	0	0	0
-0.085759	0.342196	0.368476	-0.867602	0.82462	-0.0403266	0	0	0	0	0.641225	0	0	0
-0.0860894	0.322068	0.358651	-0.85825	0.817242	-0.0421656	0	0	0	0	0.637311	0	0	0
-0.0864198	0.30194	0.348826	-0.848897	0.809865	-0.0440047	0	0	0	0	0.633384	0	0	0
-0.0867502	0.281812	0.339002	-0.839545	0.802487	-0.0458438	0	0	0	0	0.629447	0	0	0
-0.0870807	0.261684	0.329177	-0.830193	0.79511	-0.0476829	0	0	0	0	0.6255	0	0	0
-0.0874111	0.241556	0.319353	-0.820841	0.787732	-0.049522	0	0	0	0	0.621545	0	0	0
-0.0877415	0.221428	0.309528	-0.811488	0.780355	-0.0513611	0	0	0	0	0.617585	0	0	0
-0.0880719	0.2013	0.299704	-0.802136	0.772977	-0.0532001	0	0	0	0	0.61362	0	0	0
-0.0884023	0.181172	0.289879	-0.792784	0.7656	-0.0550392	0	0	0	0	0.609651	0	0	0
-0.0887327	0.161044	0.280054	-0.783432	0.758222	-0.0568783	0	0	0	0	0.605681	0	0	0
-0.0890631	0.140916	0.27023	-0.77408	0.750845	-0.0587174	0	0	0	0	0.60171	0	0	0
-0.0893935	0.120789	0.260405	-0.764727	0.743467	-0.0605565	0	0	0	0	0.597739	0	0	0
-0.0897239	0.100661	0.250581	-0.755375	0.73609	-0.0623955	0	0	0	0	0.593771	0	0	0
-0.0900543	0.0805327	0.240756	-0.746023	0.728712	-0.0642346	0	0	0	0	0.589805	0	0	0
-0.0903847	0.0604048	0.230931	-0.736671	0.721335	-0.0660737	0	0	0	0	0.585843	0	0	0
-0.0907151	0.0402769	0.221107	-0.727318	0.713957	-0.0679128	0	0	0	0	0.581886	0	0	0
-0.0910455	0.020149	0.211282	-0.717966	0.70658	-0.0697519	0	0	0	0	0.577935	0	0	0
-0.0913759	2.11027e-05	0.201458	-0.708614	0.699202	-0.071591	0	0	0	0	0.57399	0	0	0
-0.0917063	-0.0201068	0.191633	-0.699262	0.691825	-0.07343	0	0	0	0	0.570053	0	0	0
-0.0920367	-0.0402347	0.181809	-0.689909	0.684447	-0.0752691	0	0	0	0	0.566125	0	0	0
-0.0923671	-0.0603626	0.171984	-0.680557	0.67707	-0.0771082	0	0	0	0	0.562206	0	0	0
-0.0926975	-0.0804905	0.162159	-0.671205	0.669692	-0.0789473	0	0	0	0	0.558297	0	0	0
-0.0930279	-0.100618	0.152335	-0.661853	0.662315	-0.0807864	0	0	0	0	0.554398	0	0	0
-0.0933583	-0.120746	0.14251	-0.652501	0.654937	-0.0826255	0	0	0	0	0.550511	0	0	0
-0.0936887	-0.140874	0.132686	-0.643148	0.64756	-0.0844645	0	0	0	0	0.546636	0	0	0
-0.0940191	-0.161002	0.122861	-0.633796	0.640182	-0.0863036	0	0	0	0	0.542774	0	0	0
-0.0943495	-0.18113	0.113036	-0.624444	0.632805	-0.0881427	0	0	0	0	0.538925	0	0	0
-0.0946799	-0.201258	0.103212	-0.615092	0.625427	-0.0899818	0	0	0	0	0.535089	0	0	0
-0.0950103	-0.221386	0.0933873	-0.605739	0.61805	-0.0918209	0	0	0	0	0.531268	0	0	0
-0.0953407	-0.241514	0.0835627	-0.596387	0.610672	-0.0936599	0	0	0	0	0.527462	0	0	0
-0.0956711	-0.261642	0.0737382	-0.587035	0.603295	-0.095499	0	0	0	0	0.523671	0	0	0
-0.0960015	-0.28177	0.0639136	-0.577683	0.595917	-0.0973381	0	0	0	0	0.519895	0	0	0
-0.0963319	-0.301898	0.054089	-0.56833	0.58854	-0.0991772	0	0	0	0	0.516136	0	0	0
-0.0966623	-0.322025	0.0442644	-0.558978	0.581162	-0.101016	0	0	0	0	0.512393	0	0	0
-0.0969927	-0.342153	0.0344398	-0.549626	0.573785	-0.102855	0	0	0	0	0.508667	0	0	0
-0.0973231	-0.362281	0.0246152	-0.540274	0.566407	-0.104694	0	0	0	0	0.504959	0	0	0
-0.0976535	-0.382409	0.0147907	-0.530922	0.55903	-0.106534	0	0	0	0	0.501267	0	0	0
-0.0979839	-0.402537	0.00496608	-0.521569	0.551652	-0.108373	0	0	0	0	0.497594	0	0	0
-0.0983143	-0.422665	-0.0048585	-0.512217	0.544275	-0.110212	0	0	0	0	0.493939	0	0	0
-0.0986447	-0.442793	-0.0146831	-0.502865	0.536897	-0.112051	0	0	0	0	0.490302	0	0	0
-0.0989751	-0.462921	-0.0245077	-0.493513	0.52952	-0.11389	0	0	0	0	0.486684	0	0	0
-0.0993055	-0.483049	-0.0343323	-0.48416	0.522142	-0.115729	0	0	0	0	0.483084	0	0	0
-0.0996359	-0.503177	-0.0441568	-0.474808	0.514765	-0.117568	0	0	0	0	0.479504	0	0	0
-0.0999664	-0.523305	-0.0539814	-0.465456	0.507387	-0.119407	0	0	0	0	0.475943	0	0	0
-0.100297	-0.543432	-0.063806	-0.456104	0.50001	-0.121246	0	0	0	0	0.472402	0	0	0
-0.100627	-0.56356	-0.0736306	-0.446752	0.492632	-0.123085	0	0	0	0	0.46888	0	0	0
-0.100958	-0.583688	-0.0834552	-0.437399	0.485255	-0.124924	0	0	0	0	0.465378	0	0	0
-0.101288	-0.603816	-0.0932798	-0.428047	0.477877	-0.126763	0	0	0	0	0.461896	0	0	0
-0.101618	-0.623944	-0.103104	-0.418695	0.4705	-0.128603	0	0	0	0	0.458434	0	0	0
-0.101949	-0.644072	-0.112929	-0.409343	0.463122	-0.130442	0	0	0	0	0.454993	0	0	0
-0.102279	-0.6642	-0.122754	-0.39999	0.455745	-0.132281	0	0	0	0	0.451571	0	0	0
-0.10261	-0.684328	-0.132578	-0.390638	0.448367	-0.13412	0	0	0	0	0.44817	0	0	0
-0.10294	-0.704456	-0.142403	-0.381286	0.44099	-0.135959	0	0	0	0	0.44479	0	0	0
-0.10327	-0.724584	-0.152227	-0.371934	0.433612	-0.137798	0	0	0	0	0.44143	0	0	0
-0.103601	-0.744712	-0.162052	-0.362581	0.426235	-0.139637	0	0	0	0	0.438091	0	0	0
-0.103931	-0.76484	-0.171876	-0.353229	0.418857	-0.141476	0	0	0	0	0.434773	0	0	0
-0.104262	-0.784967	-0.181701	-0.343877	0.41148	-0.143315	0	0	0	0	0.431475	0	0	0
-0.104592	-0.805095	-0.191526	-0.334525	0.404102	-0.145154	0	0	0	0	0.428198	0	0	0
-0.104922	-0.825223	-0.20135	-0.325173	0.396725	-0.146993	0	0	0	0	0.424942	0	0	0
-0.105253	-0.845351	-0.211175	-0.31582	0.389347	-0.148832	0	0	0	0	0.421707	0	0	0
-0.105583	-0.865479	-0.220999	-0.306468	0.38197	-0.150672	0	0	0	0	0.418493	0	0	0
-0.105914	-0.885607	-0.230824	-0.297116	0.374592	-0.152511	0	0	0	0	0.415299	0	0	0
-0.106244	-0.905735	-0.240648	-0.287764	0.367215	-0.15435	0	0	0	0	0.412127	0	0	0
-0.106574	-0.925863	-0.250473	-0.278411	0.359837	-0.156189	0	0	0	0	0.408975	0	0	0
-0.106905	-0.945991	-0.260298	-0.269059	0.35246	-0.158028	0	0	0	0	0.405845	0	0	0
-0.107235	-0.966119	-0.270122	-0.259707	0.345082	-0.159867	0	0	0	0	0.402735	0	0	0
-0.107566	-0.986247	-0.279947	-0.250355	0.337705	-0.161706	0	0	0	0	0.399646	0	0	0
-0.107896	-1.00637	-0.289771	-0.241002	0.330327	-0.163545	0	0	0	0	0.396578	0	0	0
-0.108226	-1.0265	-0.299596	-0.23165	0.32295	-0.165384	0	0	0	0	0.393531	0	0	0
-0.108557	-1.04663	-0.309421	-0.222298	0.315572	-0.167223	0	0	0	0	0.390505	0	0	0
-0.108887	-1.06676	-0.319245	-0.212946	0.308195	-0.169062	0	0	0	0	0.387499	0	0	0
-0.109218	-1.08689	-0.32907	-0.203594	0.300817	-0.170901	0	0	0	0	0.384514	0	0	0
-0.109548	-1.10701	-0.338894	-0.194241	0.29344	-0.17274	0	0	0	0	0.38155	0	0	0
-0.109878	-1.12714	-0.348719	-0.184889	0.286062	-0.17458	0	0	0	0	0.378606	0	0	0
-0.110209	-1.14727	-0.358543	-0.175537	0.278685	-0.176419	0	0	0	0	0.375683	0	0	0
-0.110539	-1.1674	-0.368368	-0.166185	0.271307	-0.178258	0	0	0	0	0.37278	0	0	0
-0.11087	-1.18753	-0.378193	-0.156832	0.26393	-0.180097	0	0	0	0	0.369897	0	0	0
-0.1112	-1.20765	-0.388017	-0.14748	0.256552	-0.181936	0	0	0	0	0.367036	0	0	0
-0.11153	-1.22778	-0.397842	-0.138128	0.249175	-0.183775	0	0	0	0	0.364194	0	0	0
-0.111861	-1.24791	-0.407666	-0.128776	0.241797	-0.185614	0	0	0	0	0.361372	0	0	0
-0.112191	-1.26804	-0.417491	-0.119423	0.23442	-0.187453	0	0	0	0	0.358571	0	0	0
-0.112522	-1.28817	-0.427316	-0.110071	0.227042	-0.189292	0	0	0	0	0.35579	0	0	0
-0.112852	-1.30829	-0.43714	-0.100719	0.219665	-0.191131	0	0	0	0	0.353028	0	0	0
-0.113182	-1.32842	-0.446965	-0.0913668	0.212287	-0.19297	0	0	0	0	0.350287	0	0	0
-0.113513	-1.34855	-0.456789	-0.0820146	0.20491	-0.194809	0	0	0	0	0.347565	0	0	0
-0.113843	-1.36868	-0.466614	-0.0726623	0.197532	-0.196649	0	0	0	0	0.344863	0	0	0
-0.112621	-1.37867	-0.474186	-0.0652853	0.192179	-0.197733	0	0	0	0	0.342181	0	0	0
-0.107215	-1.36136	-0.47569	-0.0632303	0.192279	-0.196786	0	0	0	0	0.339518	0	0	0
-0.101809	-1.34405	-0.477194	-0.0611754	0.192379	-0.195838	0	0	0	0	0.336875	0	0	0
-0.0964027	-1.32675	-0.478697	-0.0591204	0.192479	-0.19489	0	0	0	0	0.334251	0	0	0
-0.0909967	-1.30944	-0.480201	-0.0570654	0.192579	-0.193943	0	0	0	0	0.331647	0	0	0
-0.0855906	-1.29213	-0.481705	-0.0550104	0.192678	-0.192995	0	0	0	0	0.329061	0	0	0
-0.0801845	-1.27482	-0.483208	-0.0529555	0.192778	-0.192047	0	0	0	0	0.326495	0	0	0
-0.0747785	-1.25751	-0.484712	-0.0509005	0.192878	-0.1911	0	0	0	0	0.323947	0	0	0
-0.0693724	-1.2402	-0.486216	-0.0488455	0.192978	-0.190152	0	0	0	0	0.321419	0	0	0
-0.0639664	-1.22289	-0.487719	-0.0467906	0.193078	-0.189205	0	0	0	0	0.318909	0	0	0
-0.0585603	-1.20559	-0.489223	-0.0447356	0.193178	-0.188257	0	0	0	0	0.316418	0	0	0
-0.0531542	-1.18828	-0.490727	-0.0426806	0.193278	-0.187309	0	0	0	0	0.313945	0	0	0
-0.0477482	-1.17097	-0.49223	-0.0406256	0.193378	-0.186362	0	0	0	0	0.311491	0	0	0
-0.0423421	-1.15366	-0.493734	-0.0385707	0.193478	-0.185414	0	0	0	0	0.309056	0	0	0
-0.036936	-1.13635	-0.495238	-0.0365157	0.193578	-0.184466	0	0	0	0	0.306638	0	0	0
-0.03153	-1.11904	-0.496741	-0.0344607	0.193678	-0.183519	0	0	0	0	0.304239	0	0	0
-0.0261239	-1.10173	-0.498245	-0.0324057	0.193778	-0.182571	0	0	0	0	0.301858	0	0	0
-0.0207178	-1.08443	-0.499749	-0.0303508	0.193878	-0.181623	0	0	0	0	0.299494	0	0	0
-0.0153118	-1.06712	-0.501252	-0.0282958	0.193978	-0.180676	0	0	0	0	0.297149	0	0	0
-0.00990571	-1.04981	-0.502756	-0.0262408	0.194078	-0.179728	0	0	0	0	0.294821	0	0	0
-0.00449965	-1.0325	-0.50426	-0.0241859	0.194178	-0.17878	0	0	0	0	0.292511	0	0	0
0.000906417	-1.01519	-0.505763	-0.0221309	0.194278	-0.177833	0	0	0	0	0.290218	0	0	0
0.00631248	-0.997883	-0.507267	-0.0200759	0.194378	-0.176885	0	0	0	0	0.287942	0	0	0
0.0117185	-0.980574	-0.508771	-0.0180209	0.194477	-0.175938	0	0	0	0	0.285684	0	0	0
0.0171246	-0.963266	-0.510274	-0.015966	0.194577	-0.17499	0	0	0	0	0.283443	0	0	0
0.0225307	-0.945957	-0.511778	-0.013911	0.194677	-0.174042	0	0	0	0	0.28122	0	0	0
0.0279367	-0.928648	-0.513282	-0.011856	0.194777	-0.173095	0	0	0	0	0.279013	0	0	0
0.0333428	-0.91134	-0.514785	-0.00980104	0.194877	-0.172147	0	0	0	0	0.276823	0	0	0
0.0387489	-0.894031	-0.516289	-0.00774607	0.194977	-0.171199	0	0	0	0	0.274649	0	0	0
0.0441549	-0.876723	-0.517793	-0.0056911	0.195077	-0.170252	0	0	0	0	0.272493	0	0	0
0.049561	-0.859414	-0.519296	-0.00363612	0.195177	-0.169304	0	0	0	0	0.270352	0	0	0
0.0549671	-0.842105	-0.5208	-0.00158115	0.195277	-0.168356	0	0	0	0	0.268229	0	0	0
0.0603731	-0.824797	-0.522304	0.000473822	0.195377	-0.167409	0	0	0	0	0.266121	0	0	0
0.0657792	-0.807488	-0.523807	0.00252879	0.195477	-0.166461	0	0	0	0	0.26403	0	0	0
0.0711853	-0.79018	-0.525311	0.00458377	0.195577	-0.165513	0	0	0	0	0.261954	0	0	0
0.0765913	-0.772871	-0.526815	0.00663874	0.195677	-0.164566	0	0	0	0	0.259895	0	0	0
0.0819974	-0.755563	-0.528318	0.00869371	0.195777	-0.163618	0	0	0	0	0.257851	0	0	0
0.0874034	-0.738254	-0.529822	0.0107487	0.195877	-0.162671	0	0	0	0	0.255824	0	0	0
0.0928095	-0.720945	-0.531326	0.0128037	0.195977	-0.161723	0	0	0	0	0.253812	0	0	0
0.0982156	-0.703637	-0.532829	0.0148586	0.196077	-0.160775	0	0	0	0	0.251815	0	0	0
0.103622	-0.686328	-0.534333	0.0169136	0.196177	-0.159828	0	0	0	0	0.249834	0	0	0
0.109028	-0.66902	-0.535837	0.0189686	0.196276	-0.15888	0	0	0	0	0.247868	0	0	0
0.114434	-0.651711	-0.53734	0.0210235	0.196376	-0.157932	0	0	0	0	0.245917	0	0	0
0.11984	-0.634403	-0.538844	0.0230785	0.196476	-0.156985	0	0	0	0	0.243982	0	0	0
0.125246	-0.617094	-0.540348	0.0251335	0.196576	-0.156037	0	0	0	0	0.242061	0	0	0
0.130652	-0.599785	-0.541851	0.0271885	0.196676	-0.155089	0	0	0	0	0.240155	0	0	0
0.136058	-0.582477	-0.543355	0.0292434	0.196776	-0.154142	0	0	0	0	0.238264	0	0	0
0.141464	-0.565168	-0.544859	0.0312984	0.196876	-0.153194	0	0	0	0	0.236388	0	0	0
0.14687	-0.54786	-0.546363	0.0333534	0.196976	-0.152246	0	0	0	0	0.234526	0	0	0
0.152276	-0.530551	-0.547866	0.0354084	0.197076	-0.151299	0	0	0	0	0.232679	0	0	0
0.157682	-0.513242	-0.54937	0.0374633	0.197176	-0.150351	0	0	0	0	0.230846	0	0	0
0.163088	-0.495934	-0.550874	0.0395183	0.197276	-0.149404	0	0	0	0	0.229027	0	0	0
0.168494	-0.478625	-0.552377	0.0415733	0.197376	-0.148456	0	0	0	0	0.227223	0	0	0
0.1739	-0.461317	-0.553881	0.0436282	0.197476	-0.147508	0	0	0	0	0.225432	0	0	0
0.179307	-0.444008	-0.555385	0.0456832	0.197576	-0.146561	0	0	0	0	0.223656	0	0	0
0.184713	-0.4267	-0.556888	0.0477382	0.197676	-0.145613	0	0	0	0	0.221893	0	0	0
0.190119	-0.409391	-0.558392	0.0497932	0.197776	-0.144665	0	0	0	0	0.220144	0	0	0
0.195525	-0.392082	-0.559896	0.0518481	0.197876	-0.143718	0	0	0	0	0.218409	0	0	0
0.200931	-0.374774	-0.561399	0.0539031	0.197976	-0.14277	0	0	0	0	0.216687	0	0	0
0.206337	-0.357465	-0.562903	0.0559581	0.198075	-0.141822	0	0	0	0	0.214979	0	0	0
0.211743	-0.340157	-0.564407	0.0580131	0.198175	-0.140875	0	0	0	0	0.213283	0	0	0
0.217149	-0.322848	-0.56591	0.060068	0.198275	-0.139927	0	0	0	0	0.211602	0	0	0
0.222555	-0.305539	-0.567414	0.062123	0.198375	-0.138979	0	0	0	0	0.209933	0	0	0
0.227961	-0.288231	-0.568918	0.064178	0.198475	-0.138032	0	0	0	0	0.208277	0	0	0
0.233367	-0.270922	-0.570421	0.0662329	0.198575	-0.137084	0	0	0	0	0.206635	0	0	0
0.238773	-0.253614	-0.571925	0.0682879	0.198675	-0.136137	0	0	0	0	0.205005	0	0	0
0.244179	-0.236305	-0.573429	0.0703429	0.198775	-0.135189	0	0	0	0	0.203388	0	0	0
0.249585	-0.218997	-0.574932	0.0723979	0.198875	-0.134241	0	0	0	0	0.201783	0	0	0
0.254991	-0.201688	-0.576436	0.0744528	0.198975	-0.133294	0	0	0	0	0.200191	0	0	0
0.260398	-0.184379	-0.57794	0.0765078	0.199075	-0.132346	0	0	0	0	0.198612	0	0	0
0.265804	-0.167071	-0.579443	0.0785628	0.199175	-0.131398	0	0	0	0	0.197045	0	0	0
0.27121	-0.149762	-0.580947	0.0806178	0.199275	-0.130451	0	0	0	0	0.19549	0	0	0
0.276616	-0.132454	-0.582451	0.0826727	0.199375	-0.129503	0	0	0	0	0.193947	0	0	0
0.282022	-0.115145	-0.583954	0.0847277	0.199475	-0.128555	0	0	0	0	0.192417	0	0	0
0.287428	-0.0978364	-0.585458	0.0867827	0.199575	-0.127608	0	0	0	0	0.190898	0	0	0
0.292834	-0.0805279	-0.586962	0.0888376	0.199675	-0.12666	0	0	0	0	0.189392	0	0	0
0.29824	-0.0632193	-0.588465	0.0908926	0.199775	-0.125712	0	0	0	0	0.187897	0	0	0
0.303646	-0.0459107	-0.589969	0.0929476	0.199874	-0.124765	0	0	0	0	0.186414	0	0	0
0.309052	-0.0286021	-0.591473	0.0950026	0.199974	-0.123817	0	0	0	0	0.184942	0	0	0
0.314458	-0.0112935	-0.592976	0.0970575	0.200074	-0.12287	0	0	0	0	0.183483	0	0	0
0.319864	0.00601505	-0.59448	0.0991125	0.200174	-0.121922	0	0	0	0	0.182034	0	0	0
0.32527	0.0233236	-0.595984	0.101167	0.200274	-0.120974	0	0	0	0	0.180597	0	0	0
0.330676	0.0406322	-0.597487	0.103222	0.200374	-0.120027	0	0	0	0	0.179171	0	0	0
0.336082	0.0579408	-0.598991	0.105277	0.200474	-0.119079	0	0	0	0	0.177757	0	0	0
0.341488	0.0752494	-0.600495	0.107332	0.200574	-0.118131	0	0	0	0	0.176353	0	0	0
0.346895	0.092558	-0.601998	0.109387	0.200674	-0.117184	0	0	0	0	0.174961	0	0	0
0.352301	0.109867	-0.603502	0.111442	0.200774	-0.116236	0	0	0	0	0.173579	0	0	0
0.357707	0.127175	-0.605006	0.113497	0.200874	-0.115288	0	0	0	0	0.172209	0	0	0
0.363113	0.144484	-0.606509	0.115552	0.200974	-0.114341	0	0	0	0	0.170849	0	0	0
0.368519	0.161792	-0.608013	0.117607	0.201074	-0.113393	0	0	0	0	0.1695	0	0	0
0.373925	0.179101	-0.609517	0.119662	0.201174	-0.112445	0	0	0	0	0.168161	0	0	0
0.379331	0.196409	-0.61102	0.121717	0.201274	-0.111498	0	0	0	0	0.166833	0	0	0
0.384737	0.213718	-0.612524	0.123772	0.201374	-0.11055	0	0	0	0	0.165516	0	0	0
0.390143	0.231027	-0.614028	0.125827	0.201474	-0.109603	0	0	0	0	0.164208	0	0	0
0.395549	0.248335	-0.615531	0.127882	0.201574	-0.108655	0	0	0	0	0.162912	0	0	0
0.400955	0.265644	-0.617035	0.129937	0.201673	-0.107707	0	0	0	0	0.161625	0	0	0
0.406361	0.282952	-0.618539	0.131992	0.201773	-0.10676	0	0	0	0	0.160348	0	0	0
0.411767	0.300261	-0.620042	0.134047	0.201873	-0.105812	0	0	0	0	0.159082	0	0	0
0.417173	0.31757	-0.621546	0.136102	0.201973	-0.104864	0	0	0	0	0.157825	0	0	0
0.422579	0.334878	-0.62305	0.138157	0.202073	-0.103917	0	0	0	0	0.156579	0	0	0
0.427642	0.351583	-0.624521	0.140057	0.201958	-0.103136	0	0	0	0	0.155342	0	0	0
0.417803	0.34213	-0.624597	0.135247	0.192512	-0.109585	0	0	0	0	0.154115	0	0	0
0.407964	0.332676	-0.624674	0.130436	0.183065	-0.116034	0	0	0	0	0.152897	0	0	0
0.398125	0.323223	-0.62475	0.125625	0.173619	-0.122483	0	0	0	0	0.151689	0	0	0
0.388286	0.313769	-0.624826	0.120815	0.164173	-0.128931	0	0	0	0	0.150491	0	0	0
0.378447	0.304316	-0.624902	0.116004	0.154727	-0.13538	0	0	0	0	0.149302	0	0	0
0.368608	0.294862	-0.624978	0.111194	0.14528	-0.141829	0	0	0	0	0.148123	0	0	0
0.35877	0.285409	-0.625055	0.106383	0.135834	-0.148278	0	0	0	0	0.146953	0	0	0
0.348931	0.275955	-0.625131	0.101573	0.126388	-0.154727	0	0	0	0	0.145792	0	0	0
0.339092	0.266502	-0.625207	0.096762	0.116942	-0.161176	0	0	0	0	0.14464	0	0	0
0.329253	0.257048	-0.625283	0.0919514	0.107496	-0.167625	0	0	0	0	0.143497	0	0	0
0.319414	0.247595	-0.625359	0.0871409	0.0980493	-0.174074	0	0	0	0	0.142363	0	0	0
0.309575	0.238141	-0.625436	0.0823303	0.0886031	-0.180522	0	0	0	0	0.141238	0	0	0
0.299736	0.228688	-0.625512	0.0775197	0.0791569	-0.186971	0	0	0	0	0.140123	0	0	0
0.289898	0.219234	-0.625588	0.0727092	0.0697107	-0.19342	0	0	0	0	0.139015	0	0	0
0.280059	0.209781	-0.625664	0.0678986	0.0602644	-0.199869	0	0	0	0	0.137917	0	0	0
0.27022	0.200327	-0.62574	0.063088	0.0508182	-0.206318	0	0	0	0	0.136827	0	0	0
0.260381	0.190874	-0.625817	0.0582775	0.041372	-0.212767	0	0	0	0	0.135746	0	0	0
0.250542	0.18142	-0.625893	0.0534669	0.0319258	-0.219216	0	0	0	0	0.134673	0	0	0
0.240703	0.171967	-0.625969	0.0486563	0.0224795	-0.225665	0	0	0	0	0.133609	0	0	0
0.230864	0.162514	-0.626045	0.0438458	0.0130333	-0.232113	0	0	0	0	0.132554	0	0	0
0.221026	0.15306	-0.626121	0.0390352	0.00358708	-0.238562	0	0	0	0	0.131506	0	0	0
0.211187	0.143607	-0.626198	0.0342246	-0.00585915	-0.245011	0	0	0	0	0.130467	0	0	0
0.201348	0.134153	-0.626274	0.029414	-0.0153054	-0.25146	0	0	0	0	0.129436	0	0	0
0.191509	0.1247	-0.62635	0.0246035	-0.0247516	-0.257909	0	0	0	0	0.128413	0	0	0
0.18167	0.115246	-0.626426	0.0197929	-0.0341978	-0.264358	0	0	0	0	0.127398	0	0	0
0.171831	0.105793	-0.626502	0.0149823	-0.0436441	-0.270807	0	0	0	0	0.126392	0	0	0
0.161992	0.0963392	-0.626579	0.0101718	-0.0530903	-0.277256	0	0	0	0	0.125393	0	0	0
0.152154	0.0868857	-0.626655	0.00536121	-0.0625365	-0.283705	0	0	0	0	0.124402	0	0	0
0.142315	0.0774323	-0.626731	0.000550643	-0.0719827	-0.290153	0	0	0	0	0.123419	0	0	0
0.132476	0.0679788	-0.626807	-0.00425992	-0.081429	-0.296602	0	0	0	0	0.122443	0	0	0
0.122637	0.0585253	-0.626884	-0.00907049	-0.0908752	-0.303051	0	0	0	0	0.121476	0	0	0
0.112798	0.0490718	-0.62696	-0.0138811	-0.100321	-0.3095	0	0	0	0	0.120516	0	0	0
0.102959	0.0396184	-0.627036	-0.0186916	-0.109768	-0.315949	0	0	0	0	0.119563	0	0	0
0.0931203	0.0301649	-0.627112	-0.0235022	-0.119214	-0.322398	0	0	0	0	0.118618	0	0	0
0.0832815	0.0207114	-0.627188	-0.0283128	-0.12866	-0.328847	0	0	0	0	0.117681	0	0	0
0.0734426	0.0112579	-0.627265	-0.0331233	-0.138106	-0.335296	0	0	0	0	0.116751	0	0	0
0.0636038	0.00180447	-0.627341	-0.0379339	-0.147553	-0.341744	0	0	0	0	0.115828	0	0	0
0.0537649	-0.00764901	-0.627417	-0.0427445	-0.156999	-0.348193	0	0	0	0	0.114913	0	0	0
0.043926	-0.0171025	-0.627493	-0.047555	-0.166445	-0.354642	0	0	0	0	0.114005	0	0	0
0.0340872	-0.026556	-0.627569	-0.0523656	-0.175891	-0.361091	0	0	0	0	0.113104	0	0	0
0.0242483	-0.0360094	-0.627646	-0.0571762	-0.185337	-0.36754	0	0	0	0	0.11221	0	0	0
0.0144094	-0.0454629	-0.627722	-0.0619867	-0.194784	-0.373989	0	0	0	0	0.111323	0	0	0
0.00457058	-0.0549164	-0.627798	-0.0667973	-0.20423	-0.380438	0	0	0	0	0.110443	0	0	0
-0.00526828	-0.0643699	-0.627874	-0.0716079	-0.213676	-0.386887	0	0	0	0	0.10957	0	0	0
-0.0151071	-0.0738233	-0.62795	-0.0764184	-0.223122	-0.393335	0	0	0	0	0.108704	0	0	0
-0.024946	-0.0832768	-0.628027	-0.081229	-0.232569	-0.399784	0	0	0	0	0.107845	0	0	0
-0.0347849	-0.0927303	-0.628103	-0.0860396	-0.242015	-0.406233	0	0	0	0	0.106993	0	0	0
-0.0446237	-0.102184	-0.628179	-0.0908501	-0.251461	-0.412682	0	0	0	0	0.106147	0	0	0
-0.0544626	-0.111637	-0.628255	-0.0956607	-0.260907	-0.419131	0	0	0	0	0.105308	0	0	0
-0.0643014	-0.121091	-0.628331	-0.100471	-0.270354	-0.42558	0	0	0	0	0.104476	0	0	0
-0.0741403	-0.130544	-0.628408	-0.105282	-0.2798	-0.432029	0	0	0	0	0.10365	0	0	0
-0.0839792	-0.139998	-0.628484	-0.110092	-0.289246	-0.438478	0	0	0	0	0.102831	0	0	0
-0.093818	-0.149451	-0.62856	-0.114903	-0.298692	-0.444926	0	0	0	0	0.102018	0	0	0
-0.103657	-0.158905	-0.628636	-0.119714	-0.308138	-0.451375	0	0	0	0	0.101212	0	0	0
-0.113496	-0.168358	-0.628712	-0.124524	-0.317585	-0.457824	0	0	0	0	0.100412	0	0	0
-0.123335	-0.177812	-0.628789	-0.129335	-0.327031	-0.464273	0	0	0	0	0.099618	0	0	0
-0.133173	-0.187265	-0.628865	-0.134145	-0.336477	-0.470722	0	0	0	0	0.0988306	0	0	0
-0.143012	-0.196719	-0.628941	-0.138956	-0.345923	-0.477171	0	0	0	0	0.0980495	0	0	0
-0.152851	-0.206172	-0.629017	-0.143766	-0.35537	-0.48362	0	0	0	0	0.0972745	0	0	0
-0.16269	-0.215625	-0.629093	-0.148577	-0.364816	-0.490069	0	0	0	0	0.0965056	0	0	0
-0.172529	-0.225079	-0.62917	-0.153388	-0.374262	-0.496517	0	0	0	0	0.0957428	0	0	0
-0.182368	-0.234532	-0.629246	-0.158198	-0.383708	-0.502966	0	0	0	0	0.094986	0	0	0
-0.192207	-0.243986	-0.629322	-0.163009	-0.393154	-0.509415	0	0	0	0	0.0942352	0	0	0
-0.202046	-0.253439	-0.629398	-0.167819	-0.402601	-0.515864	0	0	0	0	0.0934904	0	0	0
-0.211884	-0.262893	-0.629474	-0.17263	-0.412047	-0.522313	0	0	0	0	0.0927514	0	0	0
-0.221723	-0.272346	-0.629551	-0.17744	-0.421493	-0.528762	0	0	0	0	0.0920183	0	0	0
-0.231562	-0.2818	-0.629627	-0.182251	-0.430939	-0.535211	0	0	0	0	0.0912909	0	0	0
-0.241401	-0.291253	-0.629703	-0.187061	-0.440386	-0.54166	0	0	0	0	0.0905693	0	0	0
-0.25124	-0.300707	-0.629779	-0.191872	-0.449832	-0.548109	0	0	0	0	0.0898534	0	0	0
-0.261079	-0.31016	-0.629855	-0.196683	-0.459278	-0.554557	0	0	0	0	0.0891432	0	0	0
-0.270918	-0.319614	-0.629932	-0.201493	-0.468724	-0.561006	0	0	0	0	0.0884386	0	0	0
-0.280756	-0.329067	-0.630008	-0.206304	-0.47817	-0.567455	0	0	0	0	0.0877395	0	0	0
-0.290595	-0.338521	-0.630084	-0.211114	-0.487617	-0.573904	0	0	0	0	0.087046	0	0	0
-0.300434	-0.347974	-0.63016	-0.215925	-0.497063	-0.580353	0	0	0	0	0.0863579	0	0	0
-0.310273	-0.357428	-0.630236	-0.220735	-0.506509	-0.586802	0	0	0	0	0.0856753	0	0	0
-0.320112	-0.366881	-0.630313	-0.225546	-0.515955	-0.593251	0	0	0	0	0.0849981	0	0	0
-0.329951	-0.376335	-0.630389	-0.230357	-0.525402	-0.5997	0	0	0	0	0.0843262	0	0	0
-0.33979	-0.385788	-0.630465	-0.235167	-0.534848	-0.606148	0	0	0	0	0.0836597	0	0	0
-0.349628	-0.395241	-0.630541	-0.239978	-0.544294	-0.612597	0	0	0	0	0.0829984	0	0	0
-0.359467	-0.404695	-0.630617	-0.244788	-0.55374	-0.619046	0	0	0	0	0.0823423	0	0	0
-0.369306	-0.414148	-0.630694	-0.249599	-0.563187	-0.625495	0	0	0	0	0.0816914	0	0	0
-0.379145	-0.423602	-0.63077	-0.254409	-0.572633	-0.631944	0	0	0	0	0.0810457	0	0	0
-0.388984	-0.433055	-0.630846	-0.25922	-0.582079	-0.638393	0	0	0	0	0.0804051	0	0	0
-0.398823	-0.442509	-0.630922	-0.264031	-0.591525	-0.644842	0	0	0	0	0.0797695	0	0	0
-0.408662	-0.451962	-0.630998	-0.268841	-0.600971	-0.651291	0	0	0	0	0.0791389	0	0	0
-0.4185	-0.461416	-0.631075	-0.273652	-0.610418	-0.657739	0	0	0	0	0.0785134	0	0	0
-0.428339	-0.470869	-0.631151	-0.278462	-0.619864	-0.664188	0	0	0	0	0.0778927	0	0	0
-0.438178	-0.480323	-0.631227	-0.283273	-0.62931	-0.670637	0	0	0	0	0.077277	0	0	0
-0.448017	-0.489776	-0.631303	-0.288083	-0.638756	-0.677086	0	0	0	0	0.0766662	0	0	0
-0.457856	-0.49923	-0.631379	-0.292894	-0.648203	-0.683535	0	0	0	0	0.0760602	0	0	0
-0.467695	-0.508683	-0.631456	-0.297705	-0.657649	-0.689984	0	0	0	0	0.0754589	0	0	0
-0.477534	-0.518137	-0.631532	-0.302515	-0.667095	-0.696433	0	0	0	0	0.0748624	0	0	0
-0.487372	-0.52759	-0.631608	-0.307326	-0.676541	-0.702882	0	0	0	0	0.0742707	0	0	0
-0.497211	-0.537044	-0.631684	-0.312136	-0.685987	-0.70933	0	0	0	0	0.0736836	0	0	0
-0.50705	-0.546497	-0.63176	-0.316947	-0.695434	-0.715779	0	0	0	0	0.0731011	0	0	0
-0.516889	-0.555951	-0.631837	-0.321757	-0.70488	-0.722228	0	0	0	0	0.0725233	0	0	0
-0.526728	-0.565404	-0.631913	-0.326568	-0.714326	-0.728677	0	0	0	0	0.07195	0	0	0
-0.536567	-0.574858	-0.631989	-0.331379	-0.723772	-0.735126	0	0	0	0	0.0713812	0	0	0
-0.546406	-0.584311	-0.632065	-0.336189	-0.733219	-0.741575	0	0	0	0	0.070817	0	0	0
-0.556245	-0.593764	-0.632141	-0.341	-0.742665	-0.748024	0	0	0	0	0.0702572	0	0	0
-0.55946	-0.589294	-0.633036	-0.351547	-0.741737	-0.747899	0	0	0	0	0.0697018	0	0	0
-0.560746	-0.580767	-0.634168	-0.363765	-0.737788	-0.745861	0	0	0	0	0.0691508	0	0	0
-0.562033	-0.57224	-0.635301	-0.375983	-0.733839	-0.743822	0	0	0	0	0.0686042	0	0	0
-0.563319	-0.563714	-0.636433	-0.388202	-0.72989	-0.741783	0	0	0	0	0.0680619	0	0	0
-0.564606	-0.555187	-0.637565	-0.40042	-0.72594	-0.739744	0	0	0	0	0.0675239	0	0	0
-0.565892	-0.54666	-0.638698	-0.412638	-0.721991	-0.737705	0	0	0	0	0.0669901	0	0	0
-0.567179	-0.538134	-0.63983	-0.424856	-0.718042	-0.735667	0	0	0	0	0.0664606	0	0	0
-0.568465	-0.529607	-0.640963	-0.437074	-0.714093	-0.733628	0	0	0	0	0.0659352	0	0	0
-0.569752	-0.521081	-0.642095	-0.449293	-0.710144	-0.731589	0	0	0	0	0.065414	0	0	0
-0.571038	-0.512554	-0.643228	-0.461511	-0.706195	-0.72955	0	0	0	0	0.0648969	0	0	0
-0.572324	-0.504027	-0.64436	-0.473729	-0.702245	-0.727511	0	0	0	0	0.0643839	0	0	0
-0.573611	-0.495501	-0.645493	-0.485947	-0.698296	-0.725472	0	0	0	0	0.063875	0	0	0
-0.574897	-0.486974	-0.646625	-0.498165	-0.694347	-0.723434	0	0	0	0	0.06337	0	0	0
-0.576184	-0.478448	-0.647758	-0.510384	-0.690398	-0.721395	0	0	0	0	0.0628691	0	0	0
-0.57747	-0.469921	-0.64889	-0.522602	-0.686449	-0.719356	0	0	0	0	0.0623721	0	0	0
-0.578757	-0.461394	-0.650022	-0.53482	-0.682499	-0.717317	0	0	0	0	0.0618791	0	0	0
-0.580043	-0.452868	-0.651155	-0.547038	-0.67855	-0.715278	0	0	0	0	0.0613899	0	0	0
-0.581329	-0.444341	-0.652287	-0.559256	-0.674601	-0.713239	0	0	0	0	0.0609046	0	0	0
-0.582616	-0.435815	-0.65342	-0.571475	-0.670652	-0.711201	0	0	0	0	0.0604232	0	0	0
-0.583902	-0.427288	-0.654552	-0.583693	-0.666703	-0.709162	0	0	0	0	0.0599456	0	0	0
-0.585189	-0.418761	-0.655685	-0.595911	-0.662754	-0.707123	0	0	0	0	0.0594717	0	0	0
-0.586475	-0.410235	-0.656817	-0.608129	-0.658804	-0.705084	0	0	0	0	0.0590016	0	0	0
-0.587762	-0.401708	-0.65795	-0.620347	-0.654855	-0.703045	0	0	0	0	0.0585352	0	0	0
-0.589048	-0.393182	-0.659082	-0.632566	-0.650906	-0.701007	0	0	0	0	0.0580724	0	0	0
-0.590334	-0.384655	-0.660215	-0.644784	-0.646957	-0.698968	0	0	0	0	0.0576134	0	0	0
-0.591621	-0.376128	-0.661347	-0.657002	-0.643008	-0.696929	0	0	0	0	0.057158	0	0	0
-0.592907	-0.367602	-0.66248	-0.66922	-0.639058	-0.69489	0	0	0	0	0.0567061	0	0	0
-0.594194	-0.359075	-0.663612	-0.681438	-0.635109	-0.692851	0	0	0	0	0.0562579	0	0	0
-0.59548	-0.350549	-0.664744	-0.693657	-0.63116	-0.690812	0	0	0	0	0.0558131	0	0	0
-0.596767	-0.342022	-0.665877	-0.705875	-0.627211	-0.688774	0	0	0	0	0.0553719	0	0	0
-0.598053	-0.333495	-0.667009	-0.718093	-0.623262	-0.686735	0	0	0	0	0.0549342	0	0	0
-0.599339	-0.324969	-0.668142	-0.730311	-0.619313	-0.684696	0	0	0	0	0.0545	0	0	0
-0.600626	-0.316442	-0.669274	-0.742529	-0.615363	-0.682657	0	0	0	0	0.0540691	0	0	0
-0.601912	-0.307915	-0.670407	-0.754748	-0.611414	-0.680618	0	0	0	0	0.0536417	0	0	0
-0.603199	-0.299389	-0.671539	-0.766966	-0.607465	-0.678579	0	0	0	0	0.0532177	0	0	0
-0.604485	-0.290862	-0.672672	-0.779184	-0.603516	-0.676541	0	0	0	0	0.052797	0	0	0
-0.605772	-0.282336	-0.673804	-0.791402	-0.599567	-0.674502	0	0	0	0	0.0523796	0	0	0
-0.607058	-0.273809	-0.674937	-0.80362	-0.595617	-0.672463	0	0	0	0	0.0519656	0	0	0
-0.608344	-0.265282	-0.676069	-0.815839	-0.591668	-0.670424	0	0	0	0	0.0515548	0	0	0
-0.609631	-0.256756	-0.677201	-0.828057	-0.587719	-0.668385	0	0	0	0	0.0511473	0	0	0
-0.610917	-0.248229	-0.678334	-0.840275	-0.58377	-0.666347	0	0	0	0	0.0507429	0	0	0
-0.612204	-0.239703	-0.679466	-0.852493	-0.579821	-0.664308	0	0	0	0	0.0503418	0	0	0
-0.61349	-0.231176	-0.680599	-0.864711	-0.575872	-0.662269	0	0	0	0	0.0499439	0	0	0
-0.614777	-0.222649	-0.681731	-0.87693	-0.571922	-0.66023	0	0	0	0	0.0495491	0	0	0
-0.616063	-0.214123	-0.682864	-0.889148	-0.567973	-0.658191	0	0	0	0	0.0491574	0	0	0
-0.617349	-0.205596	-0.683996	-0.901366	-0.564024	-0.656152	0	0	0	0	0.0487688	0	0	0
-0.618636	-0.19707	-0.685129	-0.913584	-0.560075	-0.654114	0	0	0	0	0.0483833	0	0	0
-0.619922	-0.188543	-0.686261	-0.925802	-0.556126	-0.652075	0	0	0	0	0.0480008	0	0	0
-0.621209	-0.180016	-0.687394	-0.938021	-0.552176	-0.650036	0	0	0	0	0.0476213	0	0	0
-0.622495	-0.17149	-0.688526	-0.950239	-0.548227	-0.647997	0	0	0	0	0.0472449	0	0	0
-0.623782	-0.162963	-0.689658	-0.962457	-0.544278	-0.645958	0	0	0	0	0.0468714	0	0	0
-0.625068	-0.154437	-0.690791	-0.974675	-0.540329	-0.64392	0	0	0	0	0.0465009	0	0	0
-0.626354	-0.14591	-0.691923	-0.986893	-0.53638	-0.641881	0	0	0	0	0.0461333	0	0	0
-0.627641	-0.137383	-0.693056	-0.999112	-0.532431	-0.639842	0	0	0	0	0.0457686	0	0	0
-0.628927	-0.128857	-0.694188	-1.01133	-0.528481	-0.637803	0	0	0	0	0.0454068	0	0	0
-0.630214	-0.12033	-0.695321	-1.02355	-0.524532	-0.635764	0	0	0	0	0.0450479	0	0	0
-0.6315	-0.111804	-0.696453	-1.03577	-0.520583	-0.633725	0	0	0	0	0.0446918	0	0	0
-0.632787	-0.103277	-0.697586	-1.04798	-0.516634	-0.631687	0	0	0	0	0.0443385	0	0	0
-0.634073	-0.0947503	-0.698718	-1.0602	-0.512685	-0.629648	0	0	0	0	0.043988	0	0	0
-0.635359	-0.0862237	-0.699851	-1.07242	-0.508735	-0.627609	0	0	0	0	0.0436403	0	0	0
-0.636646	-0.0776971	-0.700983	-1.08464	-0.504786	-0.62557	0	0	0	0	0.0432953	0	0	0
-0.637932	-0.0691705	-0.702116	-1.09686	-0.500837	-0.623531	0	0	0	0	0.042953	0	0	0
-0.639219	-0.0606439	-0.703248	-1.10908	-0.496888	-0.621492	0	0	0	0	0.0426135	0	0	0
-0.640505	-0.0521173	-0.70438	-1.12129	-0.492939	-0.619454	0	0	0	0	0.0425749	0	0	0
-0.641792	-0.0435907	-0.705513	-1.13351	-0.48899	-0.617415	0	0	0	0	0.0428237	0	0	0
-0.643078	-0.0350641	-0.706645	-1.14573	-0.48504	-0.615376	0	0	0	0	0.0433467	0	0	0
-0.644364	-0.0265374	-0.707778	-1.15795	-0.481091	-0.613337	0	0	0	0	0.0441313	0	0	0
-0.645651	-0.0180108	-0.70891	-1.17017	-0.477142	-0.611298	0	0	0	0	0.0451655	0	0	0
-0.646937	-0.00948423	-0.710043	-1.18238	-0.473193	-0.60926	0	0	0	0	0.0464376	0	0	0
-0.648224	-0.000957622	-0.711175	-1.1946	-0.469244	-0.607221	0	0	0	0	0.0479365	0	0	0
-0.64951	0.00756899	-0.712308	-1.20682	-0.465294	-0.605182	0	0	0	0	0.0496514	0	0	0
-0.650797	0.0160956	-0.71344	-1.21904	-0.461345	-0.603143	0	0	0	0	0.051572	0	0	0
-0.652083	0.0246222	-0.714573	-1.23126	-0.457396	-0.601104	0	0	0	0	0.0536885	0	0	0
-0.653369	0.0331488	-0.715705	-1.24348	-0.453447	-0.599065	0	0	0	0	0.0559913	0	0	0
-0.654656	0.0416754	-0.716837	-1.25569	-0.449498	-0.597027	0	0	0	0	0.0584712	0	0	0
-0.655942	0.050202	-0.71797	-1.26791	-0.445548	-0.594988	0	0	0	0	0.0611196	0	0	0
-0.657229	0.0587286	-0.719102	-1.28013	-0.441599	-0.592949	0	0	0	0	0.063928	0	0	0
-0.658515	0.0672552	-0.720235	-1.29235	-0.43765	-0.59091	0	0	0	0	0.0668882	0	0	0
-0.659802	0.0757818	-0.721367	-1.30457	-0.433701	-0.588871	0	0	0	0	0.0699926	0	0	0
-0.661088	0.0843084	-0.7225	-1.31678	-0.429752	-0.586832	0	0	0	0	0.0732336	0	0	0
-0.662374	0.0928351	-0.723632	-1.329	-0.425803	-0.584794	0	0	0	0	0.0766042	0	0	0
-0.663661	0.101362	-0.724765	-1.34122	-0.421853	-0.582755	0	0	0	0	0.0800973	0	0	0
-0.664947	0.109888	-0.725897	-1.35344	-0.417904	-0.580716	0	0	0	0	0.0837065	0	0	0
-0.666234	0.118415	-0.72703	-1.36566	-0.413955	-0.578677	0	0	0	0	0.0874254	0	0	0
-0.66752	0.126941	-0.728162	-1.37788	-0.410006	-0.576638	0	0	0	0	0.0912479	0	0	0
-0.668807	0.135468	-0.729295	-1.39009	-0.406057	-0.5746	0	0	0	0	0.0951681	0	0	0
-0.670093	0.143995	-0.730427	-1.40231	-0.402107	-0.572561	0	0	0	0	0.0991805	0	0	0
-0.671379	0.152521	-0.731559	-1.41453	-0.398158	-0.570522	0	0	0	0	0.10328	0	0	0
-0.672666	0.161048	-0.732692	-1.42675	-0.394209	-0.568483	0	0	0	0	0.107461	0	0	0
-0.673952	0.169575	-0.733824	-1.43897	-0.39026	-0.566444	0	0	0	0	0.111718	0	0	0
-0.675239	0.178101	-0.734957	-1.45119	-0.386311	-0.564405	0	0	0	0	0.116047	0	0	0
-0.676525	0.186628	-0.736089	-1.4634	-0.382362	-0.562367	0	0	0	0	0.120444	0	0	0
-0.677812	0.195154	-0.737222	-1.47562	-0.378412	-0.560328	0	0	0	0	0.124904	0	0	0
-0.679098	0.203681	-0.738354	-1.48784	-0.374463	-0.558289	0	0	0	0	0.129423	0	0	0
-0.680384	0.212208	-0.739487	-1.50006	-0.370514	-0.55625	0	0	0	0	0.133996	0	0	0
-0.681671	0.220734	-0.740619	-1.51228	-0.366565	-0.554211	0	0	0	0	0.138621	0	0	0
-0.682957	0.229261	-0.741752	-1.52449	-0.362616	-0.552173	0	0	0	0	0.143293	0	0	0
-0.684244	0.237787	-0.742884	-1.53671	-0.358666	-0.550134	0	0	0	0	0.148008	0	0	0
-0.68553	0.246314	-0.744016	-1.54893	-0.354717	-0.548095	0	0	0	0	0.152764	0	0	0
-0.686817	0.254841	-0.745149	-1.56115	-0.350768	-0.546056	0	0	0	0	0.157557	0	0	0
-0.687433	0.254322	-0.754112	-1.56366	-0.349171	-0.544511	0	0	0	0	0.162384	0	0	0
-0.687446	0.245662	-0.770122	-1.55743	-0.34969	-0.543411	0	0	0	0	0.167242	0	0	0
-0.687459	0.237003	-0.786132	-1.5512	-0.350209	-0.542311	0	0	0	0	0.172128	0	0	0
-0.687472	0.228343	-0.802142	-1.54497	-0.350729	-0.541211	0	0	0	0	0.177039	0	0	0
-0.687485	0.219684	-0.818152	-1.53874	-0.351248	-0.540111	0	0	0	0	0.181973	0	0	0
-0.687498	0.211024	-0.834162	-1.53251	-0.351767	-0.539011	0	0	0	0	0.186928	0	0	0
-0.687511	0.202365	-0.850172	-1.52629	-0.352287	-0.53791	0	0	0	0	0.191901	0	0	0
-0.687525	0.193705	-0.866182	-1.52006	-0.352806	-0.53681	0	0	0	0	0.196889	0	0	0
-0.687538	0.185046	-0.882192	-1.51383	-0.353326	-0.53571	0	0	0	0	0.20189	0	0	0
-0.687551	0.176386	-0.898202	-1.5076	-0.353845	-0.53461	0	0	0	0	0.206903	0	0	0
-0.687564	0.167727	-0.914212	-1.50137	-0.354364	-0.53351	0	0	0	0	0.211925	0	0	0
-0.687577	0.159067	-0.930222	-1.49514	-0.354884	-0.53241	0	0	0	0	0.216955	0	0	0
-0.68759	0.150408	-0.946232	-1.48891	-0.355403	-0.53131	0	0	0	0	0.22199	0	0	0
-0.687603	0.141748	-0.962242	-1.48269	-0.355922	-0.530209	0	0	0	0	0.227029	0	0	0
-0.687616	0.133089	-0.978252	-1.47646	-0.356442	-0.529109	0	0	0	0	0.23207	0	0	0
-0.687629	0.124429	-0.994262	-1.47023	-0.356961	-0.528009	0	0	0	0	0.237111	0	0	0
-0.687642	0.11577	-1.01027	-1.464	-0.35748	-0.526909	0	0	0	0	0.242152	0	0	0
-0.687655	0.10711	-1.02628	-1.45777	-0.358	-0.525809	0	0	0	0	0.24719	0	0	0
-0.687669	0.0984505	-1.04229	-1.45154	-0.358519	-0.524709	0	0	0	0	0.252224	0	0	0
-0.687682	0.089791	-1.0583	-1.44531	-0.359038	-0.523608	0	0	0	0	0.257253	0	0	0
-0.687695	0.0811315	-1.07431	-1.43908	-0.359558	-0.522508	0	0	0	0	0.262275	0	0	0
-0.687708	0.072472	-1.09032	-1.43286	-0.360077	-0.521408	0	0	0	0	0.26729	0	0	0
-0.687721	0.0638125	-1.10633	-1.42663	-0.360596	-0.520308	0	0	0	0	0.272295	0	0	0
-0.687734	0.0551529	-1.12234	-1.4204	-0.361116	-0.519208	0	0	0	0	0.277291	0	0	0
-0.687747	0.0464934	-1.13835	-1.41417	-0.361635	-0.518108	0	0	0	0	0.282276	0	0	0
-0.68776	0.0378339	-1.15436	-1.40794	-0.362154	-0.517008	0	0	0	0	0.287249	0	0	0
-0.687773	0.0291744	-1.17037	-1.40171	-0.362674	-0.515907	0	0	0	0	0.292209	0	0	0
-0.687786	0.0205149	-1.18638	-1.39548	-0.363193	-0.514807	0	0	0	0	0.297155	0	0	0
-0.687799	0.0118553	-1.20239	-1.38926	-0.363712	-0.513707	0	0	0	0	0.302086	0	0	0
-0.687813	0.00319582	-1.2184	-1.38303	-0.364232	-0.512607	0	0	0	0	0.307003	0	0	0
-0.687826	-0.0054637	-1.23441	-1.3768	-0.364751	-0.511507	0	0	0	0	0.311903	0	0	0
-0.687839	-0.0141232	-1.25042	-1.37057	-0.36527	-0.510407	0	0	0	0	0.316786	0	0	0
-0.687852	-0.0227827	-1.26643	-1.36434	-0.36579	-0.509307	0	0	0	0	0.321651	0	0	0
-0.687865	-0.0314423	-1.28244	-1.35811	-0.366309	-0.508206	0	0	0	0	0.326498	0	0	0
-0.687878	-0.0401018	-1.29845	-1.35188	-0.366828	-0.507106	0	0	0	0	0.331327	0	0	0
-0.687891	-0.0487613	-1.31446	-1.34565	-0.367348	-0.506006	0	0	0	0	0.336136	0	0	0
-0.687904	-0.0574208	-1.33047	-1.33943	-0.367867	-0.504906	0	0	0	0	0.340924	0	0	0
-0.687917	-0.0660803	-1.34648	-1.3332	-0.368386	-0.503806	0	0	0	0	0.345693	0	0	0
-0.68793	-0.0747399	-1.36249	-1.32697	-0.368906	-0.502706	0	0	0	0	0.35044	0	0	0
-0.687943	-0.0833994	-1.3785	-1.32074	-0.369425	-0.501606	0	0	0	0	0.355166	0	0	0
-0.687957	-0.0920589	-1.39451	-1.31451	-0.369944	-0.500505	0	0	0	0	0.35987	0	0	0
-0.68797	-0.100718	-1.41052	-1.30828	-0.370464	-0.499405	0	0	0	0	0.364551	0	0	0
-0.687983	-0.109378	-1.42653	-1.30205	-0.370983	-0.498305	0	0	0	0	0.36921	0	0	0
-0.687996	-0.118037	-1.44254	-1.29582	-0.371502	-0.497205	0	0	0	0	0.373846	0	0	0
-0.688009	-0.126697	-1.45855	-1.2896	-0.372022	-0.496105	0	0	0	0	0.378458	0	0	0
-0.688022	-0.135356	-1.47456	-1.28337	-0.372541	-0.495005	0	0	0	0	0.383047	0	0	0
-0.688035	-0.144016	-1.49057	-1.27714	-0.37306	-0.493905	0	0	0	0	0.387611	0	0	0
-0.688048	-0.152676	-1.50658	-1.27091	-0.37358	-0.492804	0	0	0	0	0.392152	0	0	0
-0.688061	-0.161335	-1.52259	-1.26468	-0.374099	-0.491704	0	0	0	0	0.396668	0	0	0
-0.688074	-0.169995	-1.5386	-1.25845	-0.374618	-0.490604	0	0	0	0	0.401158	0	0	0
-0.688087	-0.178654	-1.55461	-1.25222	-0.375138	-0.489504	0	0	0	0	0.405624	0	0	0
-0.688101	-0.187314	-1.57062	-1.246	-0.375657	-0.488404	0	0	0	0	0.410065	0	0	0
-0.688114	-0.195973	-1.58663	-1.23977	-0.376176	-0.487304	0	0	0	0	0.414481	0	0	0
-0.688127	-0.204633	-1.60264	-1.23354	-0.376696	-0.486204	0	0	0	0	0.418871	0	0	0
-0.68814	-0.213292	-1.61865	-1.22731	-0.377215	-0.485103	0	0	0	0	0.423235	0	0	0
-0.688153	-0.221952	-1.63466	-1.22108	-0.377735	-0.484003	0	0	0	0	0.427573	0	0	0
-0.688166	-0.230611	-1.65067	-1.21485	-0.378254	-0.482903	0	0	0	0	0.431885	0	0	0
-0.688179	-0.239271	-1.66668	-1.20862	-0.378773	-0.481803	0	0	0	0	0.436172	0	0	0
-0.688192	-0.24793	-1.68269	-1.20239	-0.379293	-0.480703	0	0	0	0	0.440432	0	0	0
-0.688205	-0.25659	-1.6987	-1.19617	-0.379812	-0.479603	0	0	0	0	0.444666	0	0	0
-0.688218	-0.265249	-1.71471	-1.18994	-0.380331	-0.478502	0	0	0	0	0.448873	0	0	0
-0.688231	-0.273909	-1.73072	-1.18371	-0.380851	-0.477402	0	0	0	0	0.453055	0	0	0
-0.688245	-0.282568	-1.74673	-1.17748	-0.38137	-0.476302	0	0	0	0	0.457209	0	0	0
-0.688258	-0.291228	-1.76274	-1.17125	-0.381889	-0.475202	0	0	0	0	0.461338	0	0	0
-0.688271	-0.299887	-1.77875	-1.16502	-0.382409	-0.474102	0	0	0	0	0.465439	0	0	0
-0.688284	-0.308547	-1.79476	-1.15879	-0.382928	-0.473002	0	0	0	0	0.469515	0	0	0
-0.688297	-0.317206	-1.81077	-1.15257	-0.383447	-0.471902	0	0	0	0	0.473563	0	0	0
-0.68831	-0.325866	-1.82678	-1.14634	-0.383967	-0.470801	0	0	0	0	0.477586	0	0	0
-0.688323	-0.334525	-1.84279	-1.14011	-0.384486	-0.469701	0	0	0	0	0.481581	0	0	0
-0.688336	-0.343185	-1.8588	-1.13388	-0.385005	-0.468601	0	0	0	0	0.48555	0	0	0
-0.688349	-0.351844	-1.87481	-1.12765	-0.385525	-0.467501	0	0	0	0	0.489493	0	0	0
-0.688362	-0.360504	-1.89082	-1.12142	-0.386044	-0.466401	0	0	0	0	0.493409	0	0	0
-0.688375	-0.369164	-1.90683	-1.11519	-0.386563	-0.465301	0	0	0	0	0.497299	0	0	0
-0.688389	-0.377823	-1.92284	-1.10896	-0.387083	-0.464201	0	0	0	0	0.501162	0	0	0
-0.688402	-0.386483	-1.93885	-1.10274	-0.387602	-0.4631	0	0	0	0	0.504999	0	0	0
-0.688415	-0.395142	-1.95486	-1.09651	-0.388121	-0.462	0	0	0	0	0.50881	0	0	0
-0.688428	-0.403802	-1.97087	-1.09028	-0.388641	-0.4609	0	0	0	0	0.512594	0	0	0
-0.688441	-0.412461	-1.98688	-1.08405	-0.38916	-0.4598	0	0	0	0	0.516352	0	0	0
-0.688454	-0.421121	-2.00289	-1.07782	-0.389679	-0.4587	0	0	0	0	0.520084	0	0	0
-0.688467	-0.42978	-2.0189	-1.07159	-0.390199	-0.4576	0	0	0	0	0.52379	0	0	0
-0.68848	-0.43844	-2.03491	-1.06536	-0.390718	-0.4565	0	0	0	0	0.52747	0	0	0
-0.688493	-0.447099	-2.05092	-1.05914	-0.391237	-0.455399	0	0	0	0	0.531124	0	0	0
-0.688506	-0.455759	-2.06693	-1.05291	-0.391757	-0.454299	0	0	0	0	0.534753	0	0	0
-0.688519	-0.464418	-2.08294	-1.04668	-0.392276	-0.453199	0	0	0	0	0.538355	0	0	0
-0.688533	-0.473078	-2.09895	-1.04045	-0.392795	-0.452099	0	0	0	0	0.541932	0	0	0
-0.688546	-0.481737	-2.11496	-1.03422	-0.393315	-0.450999	0	0	0	0	0.545483	0	0	0
-0.688559	-0.490397	-2.13097	-1.02799	-0.393834	-0.449899	0	0	0	0	0.549009	0	0	0
-0.688572	-0.499056	-2.14698	-1.02176	-0.394353	-0.448799	0	0	0	0	0.55251	0	0	0
-0.688585	-0.507716	-2.16299	-1.01553	-0.394873	-0.447698	0	0	0	0	0.555985	0	0	0
-0.688598	-0.516375	-2.179	-1.00931	-0.395392	-0.446598	0	0	0	0	0.559435	0	0	0
-0.688611	-0.525035	-2.19501	-1.00308	-0.395911	-0.445498	0	0	0	0	0.56286	0	0	0
-0.688624	-0.533694	-2.21102	-0.996848	-0.396431	-0.444398	0	0	0	0	0.566261	0	0	0
-0.688637	-0.542354	-2.22703	-0.99062	-0.39695	-0.443298	0	0	0	0	0.569636	0	0	0
-0.68865	-0.551013	-2.24304	-0.984391	-0.397469	-0.442198	0	0	0	0	0.572987	0	0	0
-0.688663	-0.559673	-2.25905	-0.978162	-0.397989	-0.441098	0	0	0	0	0.576313	0	0	0
-0.688677	-0.568332	-2.27506	-0.971934	-0.398508	-0.439997	0	0	0	0	0.579615	0	0	0
-0.68869	-0.576992	-2.29107	-0.965705	-0.399027	-0.438897	0	0	0	0	0.582893	0	0	0
-0.688703	-0.585651	-2.30708	-0.959476	-0.399547	-0.437797	0	0	0	0	0.586146	0	0	0
-0.688716	-0.594311	-2.32309	-0.953248	-0.400066	-0.436697	0	0	0	0	0.589375	0	0	0
-0.688729	-0.602971	-2.3391	-0.947019	-0.400585	-0.435597	0	0	0	0	0.592581	0	0	0
-0.686742	-0.608734	-2.34811	-0.941058	-0.399393	-0.434265	0	0	0	0	0.595762	0	0	0
-0.679565	-0.606985	-2.33894	-0.93579	-0.393758	-0.43233	0	0	0	0	0.59892	0	0	0
-0.672388	-0.605235	-2.32978	-0.930522	-0.388123	-0.430396	0	0	0	0	0.602054	0	0	0
-0.665211	-0.603486	-2.32061	-0.925254	-0.382488	-0.428462	0	0	0	0	0.605165	0	0	0
-0.658034	-0.601736	-2.31144	-0.919986	-0.376853	-0.426527	0	0	0	0	0.608253	0	0	0
-0.650857	-0.599986	-2.30228	-0.914718	-0.371218	-0.424593	0	0	0	0	0.611317	0	0	0
-0.64368	-0.598237	-2.29311	-0.909451	-0.365583	-0.422659	0	0	0	0	0.614359	0	0	0
-0.636503	-0.596487	-2.28395	-0.904183	-0.359948	-0.420724	0	0	0	0	0.617377	0	0	0
-0.629326	-0.594738	-2.27478	-0.898915	-0.354313	-0.41879	0	0	0	0	0.620373	0	0	0
-0.62215	-0.592988	-2.26561	-0.893647	-0.348678	-0.416856	0	0	0	0	0.623347	0	0	0
-0.614973	-0.591238	-2.25645	-0.888379	-0.343043	-0.414921	0	0	0	0	0.626297	0	0	0
-0.607796	-0.589489	-2.24728	-0.883112	-0.337408	-0.412987	0	0	0	0	0.629226	0	0	0
-0.600619	-0.587739	-2.23811	-0.877844	-0.331773	-0.411053	0	0	0	0	0.632132	0	0	0
-0.593442	-0.58599	-2.22895	-0.872576	-0.326138	-0.409118	0	0	0	0	0.635016	0	0	0
-0.586265	-0.58424	-2.21978	-0.867308	-0.320503	-0.407184	0	0	0	0	0.637879	0	0	0
-0.579088	-0.58249	-2.21062	-0.86204	-0.314868	-0.40525	0	0	0	0	0.640719	0	0	0
-0.571911	-0.580741	-2.20145	-0.856772	-0.309233	-0.403315	0	0	0	0	0.643538	0	0	0
-0.564734	-0.578991	-2.19228	-0.851505	-0.303598	-0.401381	0	0	0	0	0.646336	0	0	0
-0.557557	-0.577242	-2.18312	-0.846237	-0.297963	-0.399447	0	0	0	0	0.649112	0	0	0
-0.55038	-0.575492	-2.17395	-0.840969	-0.292328	-0.397512	0	0	0	0	0.651867	0	0	0
-0.543203	-0.573743	-2.16479	-0.835701	-0.286693	-0.395578	0	0	0	0	0.654601	0	0	0
-0.536027	-0.571993	-2.15562	-0.830433	-0.281058	-0.393644	0	0	0	0	0.657314	0	0	0
-0.52885	-0.570243	-2.14645	-0.825166	-0.275423	-0.391709	0	0	0	0	0.660006	0	0	0
-0.521673	-0.568494	-2.13729	-0.819898	-0.269788	-0.389775	0	0	0	0	0.662678	0	0	0
-0.514496	-0.566744	-2.12812	-0.81463	-0.264153	-0.387841	0	0	0	0	0.665329	0	0	0
-0.507319	-0.564995	-2.11895	-0.809362	-0.258518	-0.385906	0	0	0	0	0.667959	0	0	0
-0.500142	-0.563245	-2.10979	-0.804094	-0.252883	-0.383972	0	0	0	0	0.67057	0	0	0
-0.492965	-0.561495	-2.10062	-0.798826	-0.247248	-0.382038	0	0	0	0	0.67316	0	0	0
-0.485788	-0.559746	-2.09146	-0.793559	-0.241613	-0.380103	0	0	0	0	0.675432	0	0	0
-0.478611	-0.557996	-2.08229	-0.788291	-0.235978	-0.378169	0	0	0	0	0.6774	0	0	0
-0.471434	-0.556247	-2.07312	-0.783023	-0.230343	-0.376235	0	0	0	0	0.679076	0	0	0
-0.464257	-0.554497	-2.06396	-0.777755	-0.224708	-0.3743	0	0	0	0	0.680474	0	0	0
-0.457081	-0.552747	-2.05479	-0.772487	-0.219073	-0.372366	0	0	0	0	0.681605	0	0	0
-0.449904	-0.550998	-2.04563	-0.76722	-0.213438	-0.370432	0	0	0	0	0.682482	0	0	0
-0.442727	-0.549248	-2.03646	-0.761952	-0.207803	-0.368497	0	0	0	0	0.683115	0	0	0
-0.43555	-0.547499	-2.02729	-0.756684	-0.202168	-0.366563	0	0	0	0	0.683516	0	0	0
-0.428373	-0.545749	-2.01813	-0.751416	-0.196533	-0.364629	0	0	0	0	0.683695	0	0	0
-0.421196	-0.544	-2.00896	-0.746148	-0.190898	-0.362694	0	0	0	0	0.683662	0	0	0
-0.414019	-0.54225	-1.9998	-0.74088	-0.185263	-0.36076	0	0	0	0	0.683426	0	0	0
-0.406842	-0.5405	-1.99063	-0.735613	-0.179628	-0.358826	0	0	0	0	0.682998	0	0	0
-0.399665	-0.538751	-1.98146	-0.730345	-0.173993	-0.356891	0	0	0	0	0.682385	0	0	0
-0.392488	-0.537001	-1.9723	-0.725077	-0.168358	-0.354957	0	0	0	0	0.681596	0	0	0
-0.385311	-0.535252	-1.96313	-0.719809	-0.162723	-0.353023	0	0	0	0	0.680639	0	0	0
-0.378134	-0.533502	-1.95396	-0.714541	-0.157088	-0.351088	0	0	0	0	0.679523	0	0	0
-0.370958	-0.531752	-1.9448	-0.709274	-0.151453	-0.349154	0	0	0	0	0.678255	0	0	0
-0.363781	-0.530003	-1.93563	-0.704006	-0.145818	-0.34722	0	0	0	0	0.676842	0	0	0
-0.356604	-0.528253	-1.92647	-0.698738	-0.140183	-0.345285	0	0	0	0	0.675291	0	0	0
-0.349427	-0.526504	-1.9173	-0.69347	-0.134548	-0.343351	0	0	0	0	0.673609	0	0	0
-0.34225	-0.524754	-1.90813	-0.688202	-0.128913	-0.341417	0	0	0	0	0.671803	0	0	0
-0.335073	-0.523004	-1.89897	-0.682934	-0.123278	-0.339482	0	0	0	0	0.669878	0	0	0
-0.327896	-0.521255	-1.8898	-0.677667	-0.117643	-0.337548	0	0	0	0	0.66784	0	0	0
-0.320719	-0.519505	-1.88064	-0.672399	-0.112008	-0.335614	0	0	0	0	0.665696	0	0	0
-0.313542	-0.517756	-1.87147	-0.667131	-0.106373	-0.333679	0	0	0	0	0.66345	0	0	0
-0.306365	-0.516006	-1.8623	-0.661863	-0.100738	-0.331745	0	0	0	0	0.661108	0	0	0
-0.299188	-0.514257	-1.85314	-0.656595	-0.0951032	-0.329811	0	0	0	0	0.658675	0	0	0
-0.292012	-0.512507	-1.84397	-0.651328	-0.0894682	-0.327876	0	0	0	0	0.656156	0	0	0
-0.284835	-0.510757	-1.83481	-0.64606	-0.0838332	-0.325942	0	0	0	0	0.653555	0	0	0
-0.277658	-0.509008	-1.82564	-0.640792	-0.0781982	-0.324008	0	0	0	0	0.650878	0	0	0
-0.270481	-0.507258	-1.81647	-0.635524	-0.0725632	-0.322073	0	0	0	0	0.648127	0	0	0
-0.263304	-0.505509	-1.80731	-0.630256	-0.0669282	-0.320139	0	0	0	0	0.645308	0	0	0
-0.256127	-0.503759	-1.79814	-0.624988	-0.0612933	-0.318205	0	0	0	0	0.642424	0	0	0
-0.24895	-0.502009	-1.78897	-0.619721	-0.0556583	-0.31627	0	0	0	0	0.63948	0	0	0
-0.241773	-0.50026	-1.77981	-0.614453	-0.0500233	-0.314336	0	0	0	0	0.636478	0	0	0
-0.234596	-0.49851	-1.77064	-0.609185	-0.0443883	-0.312402	0	0	0	0	0.633422	0	0	0
-0.227419	-0.496761	-1.76148	-0.603917	-0.0387533	-0.310467	0	0	0	0	0.630316	0	0	0
-0.220242	-0.495011	-1.75231	-0.598649	-0.0331183	-0.308533	0	0	0	0	0.627163	0	0	0
-0.213065	-0.493261	-1.74314	-0.593382	-0.0274833	-0.306599	0	0	0	0	0.623966	0	0	0
-0.205889	-0.491512	-1.73398	-0.588114	-0.0218483	-0.304664	0	0	0	0	0.620727	0	0	0
-0.198712	-0.489762	-1.72481	-0.582846	-0.0162133	-0.30273	0	0	0	0	0.61745	0	0	0
-0.191535	-0.488013	-1.71565	-0.577578	-0.0105783	-0.300796	0	0	0	0	0.614138	0	0	0
-0.184358	-0.486263	-1.70648	-0.57231	-0.00494335	-0.298861	0	0	0	0	0.610792	0	0	0
-0.177181	-0.484514	-1.69731	-0.567042	0.000691644	-0.296927	0	0	0	0	0.607416	0	0	0
-0.170004	-0.482764	-1.68815	-0.561775	0.00632664	-0.294993	0	0	0	0	0.604012	0	0	0
-0.162827	-0.481014	-1.67898	-0.556507	0.0119616	-0.293058	0	0	0	0	0.600582	0	0	0
-0.15565	-0.479265	-1.66981	-0.551239	0.0175966	-0.291124	0	0	0	0	0.597129	0	0	0
-0.148473	-0.477515	-1.66065	-0.545971	0.0232316	-0.28919	0	0	0	0	0.593653	0	0	0
-0.141296	-0.475766	-1.65148	-0.540703	0.0288666	-0.287255	0	0	0	0	0.590159	0	0	0
-0.134119	-0.474016	-1.64232	-0.535436	0.0345016	-0.285321	0	0	0	0	0.586646	0	0	0
-0.126943	-0.472266	-1.63315	-0.530168	0.0401366	-0.283387	0	0	0	0	0.583118	0	0	0
-0.119766	-0.470517	-1.62398	-0.5249	0.0457716	-0.281452	0	0	0	0	0.579576	0	0	0
-0.112589	-0.468767	-1.61482	-0.519632	0.0514066	-0.279518	0	0	0	0	0.576022	0	0	0
-0.105412	-0.467018	-1.60565	-0.514364	0.0570416	-0.277584	0	0	0	0	0.572457	0	0	0
-0.0982349	-0.465268	-1.59649	-0.509096	0.0626765	-0.275649	0	0	0	0	0.568883	0	0	0
-0.091058	-0.463518	-1.58732	-0.503829	0.0683115	-0.273715	0	0	0	0	0.565301	0	0	0
-0.083881	-0.461769	-1.57815	-0.498561	0.0739465	-0.271781	0	0	0	0	0.561713	0	0	0
-0.0767041	-0.460019	-1.56899	-0.493293	0.0795815	-0.269846	0	0	0	0	0.55812	0	0	0
-0.0695272	-0.45827	-1.55982	-0.488025	0.0852165	-0.267912	0	0	0	0	0.554524	0	0	0
-0.0623503	-0.45652	-1.55066	-0.482757	0.0908515	-0.265978	0	0	0	0	0.550925	0	0	0
-0.0551734	-0.454771	-1.54149	-0.47749	0.0964865	-0.264043	0	0	0	0	0.547325	0	0	0
-0.0479965	-0.453021	-1.53232	-0.472222	0.102121	-0.262109	0	0	0	0	0.543725	0	0	0
-0.0408196	-0.451271	-1.52316	-0.466954	0.107756	-0.260175	0	0	0	0	0.540125	0	0	0
-0.0336427	-0.449522	-1.51399	-0.461686	0.113391	-0.25824	0	0	0	0	0.536528	0	0	0
-0.0264657	-0.447772	-1.50482	-0.456418	0.119026	-0.256306	0	0	0	0	0.532934	0	0	0
-0.0192888	-0.446023	-1.49566	-0.45115	0.124661	-0.254372	0	0	0	0	0.529344	0	0	0
-0.0121119	-0.444273	-1.48649	-0.445883	0.130296	-0.252437	0	0	0	0	0.525759	0	0	0
-0.00493501	-0.442523	-1.47733	-0.440615	0.135931	-0.250503	0	0	0	0	0.52218	0	0	0
0.00224191	-0.440774	-1.46816	-0.435347	0.141566	-0.248569	0	0	0	0	0.518607	0	0	0
0.00941882	-0.439024	-1.45899	-0.430079	0.147201	-0.246634	0	0	0	0	0.515041	0	0	0
0.0165957	-0.437275	-1.44983	-0.424811	0.152836	-0.2447	0	0	0	0	0.511484	0	0	0
0.0237726	-0.435525	-1.44066	-0.419544	0.158471	-0.242766	0	0	0	0	0.507935	0	0	0
0.0308347	-0.433648	-1.43137	-0.414355	0.163529	-0.240993	0	0	0	0	0.504396	0	0	0
0.0341939	-0.427662	-1.41817	-0.411738	0.149975	-0.244425	0	0	0	0	0.500867	0	0	0
0.037553	-0.421675	-1.40496	-0.40912	0.136421	-0.247858	0	0	0	0	0.497348	0	0	0
0.0409121	-0.415689	-1.39175	-0.406503	0.122867	-0.251291	0	0	0	0	0.493841	0	0	0
0.0442712	-0.409703	-1.37854	-0.403885	0.109313	-0.254723	0	0	0	0	0.490345	0	0	0
0.0476303	-0.403716	-1.36533	-0.401268	0.0957584	-0.258156	0	0	0	0	0.486862	0	0	0
0.0509894	-0.39773	-1.35213	-0.39865	0.0822042	-0.261588	0	0	0	0	0.483392	0	0	0
0.0543485	-0.391744	-1.33892	-0.396032	0.06865	-0.265021	0	0	0	0	0.479934	0	0	0
0.0577076	-0.385757	-1.32571	-0.393415	0.0550958	-0.268453	0	0	0	0	0.47649	0	0	0
0.0610667	-0.379771	-1.3125	-0.390797	0.0415416	-0.271886	0	0	0	0	0.47306	0	0	0
0.0644259	-0.373785	-1.29929	-0.38818	0.0279875	-0.275318	0	0	0	0	0.469645	0	0	0
0.067785	-0.367798	-1.28609	-0.385562	0.0144333	-0.278751	0	0	0	0	0.466244	0	0	0
0.0711441	-0.361812	-1.27288	-0.382945	0.000879111	-0.282184	0	0	0	0	0.462859	0	0	0
0.0745032	-0.355825	-1.25967	-0.380327	-0.0126751	-0.285616	0	0	0	0	0.459489	0	0	0
0.0778623	-0.349839	-1.24646	-0.377709	-0.0262292	-0.289049	0	0	0	0	0.456134	0	0	0
0.0812214	-0.343853	-1.23325	-0.375092	-0.0397834	-0.292481	0	0	0	0	0.452796	0	0	0
0.0845805	-0.337866	-1.22005	-0.372474	-0.0533376	-0.295914	0	0	0	0	0.449474	0	0	0
0.0879396	-0.33188	-1.20684	-0.369857	-0.0668918	-0.299346	0	0	0	0	0.446168	0	0	0
0.0912988	-0.325894	-1.19363	-0.367239	-0.080446	-0.302779	0	0	0	0	0.44288	0	0	0
0.0946579	-0.319907	-1.18042	-0.364621	-0.0940001	-0.306211	0	0	0	0	0.439608	0	0	0
0.098017	-0.313921	-1.16721	-0.362004	-0.107554	-0.309644	0	0	0	0	0.436354	0	0	0
0.101376	-0.307935	-1.15401	-0.359386	-0.121109	-0.313076	0	0	0	0	0.433117	0	0	0
0.104735	-0.301948	-1.1408	-0.356769	-0.134663	-0.316509	0	0	0	0	0.429897	0	0	0
0.108094	-0.295962	-1.12759	-0.354151	-0.148217	-0.319942	0	0	0	0	0.426695	0	0	0
0.111453	-0.289976	-1.11438	-0.351534	-0.161771	-0.323374	0	0	0	0	0.423511	0	0	0
0.114813	-0.283989	-1.10117	-0.348916	-0.175325	-0.326807	0	0	0	0	0.420346	0	0	0
0.118172	-0.278003	-1.08797	-0.346298	-0.188879	-0.330239	0	0	0	0	0.417198	0	0	0
0.121531	-0.272017	-1.07476	-0.343681	-0.202434	-0.333672	0	0	0	0	0.414068	0	0	0
0.12489	-0.26603	-1.06155	-0.341063	-0.215988	-0.337104	0	0	0	0	0.410957	0	0	0
0.128249	-0.260044	-1.04834	-0.338446	-0.229542	-0.340537	0	0	0	0	0.407865	0	0	0
0.131608	-0.254057	-1.03513	-0.335828	-0.243096	-0.343969	0	0	0	0	0.404791	0	0	0
0.134967	-0.248071	-1.02193	-0.333211	-0.25665	-0.347402	0	0	0	0	0.401736	0	0	0
0.138326	-0.242085	-1.00872	-0.330593	-0.270204	-0.350835	0	0	0	0	0.398699	0	0	0
0.141685	-0.236098	-0.99551	-0.327975	-0.283759	-0.354267	0	0	0	0	0.395681	0	0	0
0.145045	-0.230112	-0.982302	-0.325358	-0.297313	-0.3577	0	0	0	0	0.392682	0	0	0
0.148404	-0.224126	-0.969094	-0.32274	-0.310867	-0.361132	0	0	0	0	0.389702	0	0	0
0.151763	-0.218139	-0.955886	-0.320123	-0.324421	-0.364565	0	0	0	0	0.38674	0	0	0
0.155122	-0.212153	-0.942678	-0.317505	-0.337975	-0.367997	0	0	0	0	0.383798	0	0	0
0.158481	-0.206167	-0.92947	-0.314887	-0.35153	-0.37143	0	0	0	0	0.380874	0	0	0
0.16184	-0.20018	-0.916262	-0.31227	-0.365084	-0.374862	0	0	0	0	0.37797	0	0	0
0.165199	-0.194194	-0.903054	-0.309652	-0.378638	-0.378295	0	0	0	0	0.375084	0	0	0
0.168558	-0.188208	-0.889846	-0.307035	-0.392192	-0.381728	0	0	0	0	0.372217	0	0	0
0.171917	-0.182221	-0.876638	-0.304417	-0.405746	-0.38516	0	0	0	0	0.36937	0	0	0
0.175277	-0.176235	-0.86343	-0.3018	-0.4193	-0.388593	0	0	0	0	0.366541	0	0	0
0.178636	-0.170249	-0.850222	-0.299182	-0.432855	-0.392025	0	0	0	0	0.363731	0	0	0
0.181995	-0.164262	-0.837014	-0.296564	-0.446409	-0.395458	0	0	0	0	0.36094	0	0	0
0.185354	-0.158276	-0.823806	-0.293947	-0.459963	-0.39889	0	0	0	0	0.358168	0	0	0
0.188713	-0.152289	-0.810598	-0.291329	-0.473517	-0.402323	0	0	0	0	0.355415	0	0	0
0.192072	-0.146303	-0.79739	-0.288712	-0.487071	-0.405755	0	0	0	0	0.35268	0	0	0
0.195431	-0.140317	-0.784182	-0.286094	-0.500626	-0.409188	0	0	0	0	0.349965	0	0	0
0.19879	-0.13433	-0.770974	-0.283477	-0.51418	-0.412621	0	0	0	0	0.347268	0	0	0
0.202149	-0.128344	-0.757766	-0.280859	-0.527734	-0.416053	0	0	0	0	0.344589	0	0	0
0.205509	-0.122358	-0.744558	-0.278241	-0.541288	-0.419486	0	0	0	0	0.34193	0	0	0
0.208868	-0.116371	-0.73135	-0.275624	-0.554842	-0.422918	0	0	0	0	0.339289	0	0	0
0.212227	-0.110385	-0.718142	-0.273006	-0.568396	-0.426351	0	0	0	0	0.336666	0	0	0
0.215586	-0.104399	-0.704934	-0.270389	-0.581951	-0.429783	0	0	0	0	0.334062	0	0	0
0.218945	-0.0984123	-0.691726	-0.267771	-0.595505	-0.433216	0	0	0	0	0.331477	0	0	0
0.222304	-0.0924259	-0.678518	-0.265153	-0.609059	-0.436648	0	0	0	0	0.32891	0	0	0
0.225663	-0.0864396	-0.66531	-0.262536	-0.622613	-0.440081	0	0	0	0	0.326361	0	0	0
0.229022	-0.0804532	-0.652102	-0.259918	-0.636167	-0.443514	0	0	0	0	0.32383	0	0	0
0.232381	-0.0744669	-0.638894	-0.257301	-0.649722	-0.446946	0	0	0	0	0.321318	0	0	0
0.235741	-0.0684805	-0.625686	-0.254683	-0.663276	-0.450379	0	0	0	0	0.318823	0	0	0
0.2391	-0.0624942	-0.612478	-0.252066	-0.67683	-0.453811	0	0	0	0	0.316347	0	0	0
0.242459	-0.0565078	-0.59927	-0.249448	-0.690384	-0.457244	0	0	0	0	0.313888	0	0	0
0.245818	-0.0505215	-0.586062	-0.24683	-0.703938	-0.460676	0	0	0	0	0.311448	0	0	0
0.249177	-0.0445351	-0.572854	-0.244213	-0.717492	-0.464109	0	0	0	0	0.309025	0	0	0
0.252536	-0.0385488	-0.559646	-0.241595	-0.731047	-0.467541	0	0	0	0	0.306619	0	0	0
0.255895	-0.0325624	-0.546438	-0.238978	-0.744601	-0.470974	0	0	0	0	0.304232	0	0	0
0.259254	-0.0265761	-0.53323	-0.23636	-0.758155	-0.474406	0	0	0	0	0.301862	0	0	0
0.262613	-0.0205897	-0.520022	-0.233743	-0.771709	-0.477839	0	0	0	0	0.299509	0	0	0
0.265973	-0.0146034	-0.506814	-0.231125	-0.785263	-0.481272	0	0	0	0	0.297173	0	0	0
0.269332	-0.00861702	-0.493606	-0.228507	-0.798817	-0.484704	0	0	0	0	0.294855	0	0	0
0.272691	-0.00263066	-0.480398	-0.22589	-0.812372	-0.488137	0	0	0	0	0.292554	0	0	0
0.27605	0.00335569	-0.46719	-0.223272	-0.825926	-0.491569	0	0	0	0	0.29027	0	0	0
0.279409	0.00934204	-0.453982	-0.220655	-0.83948	-0.495002	0	0	0	0	0.288003	0	0	0
0.282768	0.0153284	-0.440774	-0.218037	-0.853034	-0.498434	0	0	0	0	0.285753	0	0	0
0.286127	0.0213147	-0.427566	-0.215419	-0.866588	-0.501867	0	0	0	0	0.28352	0	0	0
0.289486	0.0273011	-0.414358	-0.212802	-0.880143	-0.505299	0	0	0	0	0.281303	0	0	0
0.292845	0.0332874	-0.40115	-0.210184	-0.893697	-0.508732	0	0	0	0	0.279103	0	0	0
0.296205	0.0392738	-0.387942	-0.207567	-0.907251	-0.512165	0	0	0	0	0.27692	0	0	0
0.299564	0.0452602	-0.374734	-0.204949	-0.920805	-0.515597	0	0	0	0	0.274753	0	0	0
0.302923	0.0512465	-0.361526	-0.202332	-0.934359	-0.51903	0	0	0	0	0.272602	0	0	0
0.306282	0.0572329	-0.348318	-0.199714	-0.947913	-0.522462	0	0	0	0	0.270467	0	0	0
0.309641	0.0632192	-0.33511	-0.197096	-0.961468	-0.525895	0	0	0	0	0.268349	0	0	0
0.313	0.0692056	-0.321902	-0.194479	-0.975022	-0.529327	0	0	0	0	0.266246	0	0	0
0.316359	0.0751919	-0.308694	-0.191861	-0.988576	-0.53276	0	0	0	0	0.26416	0	0	0
0.319718	0.0811783	-0.295486	-0.189244	-1.00213	-0.536192	0	0	0	0	0.262089	0	0	0
0.323077	0.0871646	-0.282278	-0.186626	-1.01568	-0.539625	0	0	0	0	0.260034	0	0	0
0.326437	0.093151	-0.26907	-0.184009	-1.02924	-0.543058	0	0	0	0	0.257994	0	0	0
0.329796	0.0991373	-0.255862	-0.181391	-1.04279	-0.54649	0	0	0	0	0.25597	0	0	0
0.333155	0.105124	-0.242654	-0.178773	-1.05635	-0.549923	0	0	0	0	0.253962	0	0	0
0.336514	0.11111	-0.229446	-0.176156	-1.0699	-0.553355	0	0	0	0	0.251969	0	0	0
0.339873	0.117096	-0.216238	-0.173538	-1.08346	-0.556788	0	0	0	0	0.249991	0	0	0
0.343232	0.123083	-0.20303	-0.170921	-1.09701	-0.56022	0	0	0	0	0.248028	0	0	0
0.346591	0.129069	-0.189822	-0.168303	-1.11056	-0.563653	0	0	0	0	0.24608	0	0	0
0.34995	0.135055	-0.176614	-0.165685	-1.12412	-0.567085	0	0	0	0	0.244147	0	0	0
0.35331	0.141042	-0.163406	-0.163068	-1.13767	-0.570518	0	0	0	0	0.242229	0	0	0
0.356669	0.147028	-0.150198	-0.16045	-1.15123	-0.573951	0	0	0	0	0.240325	0	0	0
0.360028	0.153014	-0.13699	-0.157833	-1.16478	-0.577383	0	0	0	0	0.238437	0	0	0
0.363387	0.159001	-0.123782	-0.155215	-1.17833	-0.580816	0	0	0	0	0.236562	0	0	0
0.366746	0.164987	-0.110574	-0.152598	-1.19189	-0.584248	0	0	0	0	0.234702	0	0	0
0.357836	0.157812	-0.113071	-0.158923	-1.18712	-0.585805	0	0	0	0	0.232857	0	0	0
0.345505	0.146966	-0.119946	-0.167743	-1.17725	-0.58684	0	0	0	0	0.231026	0	0	0
0.333175	0.13612	-0.126822	-0.176563	-1.16737	-0.587874	0	0	0	0	0.229208	0	0	0
0.320844	0.125275	-0.133697	-0.185383	-1.1575	-0.588908	0	0	0	0	0.227405	0	0	0
0.308513	0.114429	-0.140573	-0.194202	-1.14762	-0.589942	0	0	0	0	0.225616	0	0	0
0.296182	0.103583	-0.147448	-0.203022	-1.13775	-0.590976	0	0	0	0	0.22384	0	0	0
0.283852	0.0927376	-0.154324	-0.211842	-1.12787	-0.59201	0	0	0	0	0.222079	0	0	0
0.271521	0.0818919	-0.161199	-0.220661	-1.11799	-0.593045	0	0	0	0	0.220331	0	0	0
0.25919	0.0710463	-0.168075	-0.229481	-1.10812	-0.594079	0	0	0	0	0.218596	0	0	0
0.246859	0.0602006	-0.17495	-0.238301	-1.09824	-0.595113	0	0	0	0	0.216875	0	0	0
0.234528	0.0493549	-0.181826	-0.247121	-1.08837	-0.596147	0	0	0	0	0.215167	0	0	0
0.222198	0.0385093	-0.188701	-0.25594	-1.07849	-0.597181	0	0	0	0	0.213473	0	0	0
0.209867	0.0276636	-0.195577	-0.26476	-1.06862	-0.598215	0	0	0	0	0.211791	0	0	0
0.197536	0.0168179	-0.202452	-0.27358	-1.05874	-0.59925	0	0	0	0	0.210123	0	0	0
0.185205	0.00597223	-0.209328	-0.282399	-1.04887	-0.600284	0	0	0	0	0.208468	0	0	0
0.172874	-0.00487345	-0.216203	-0.291219	-1.03899	-0.601318	0	0	0	0	0.206825	0	0	0
0.160544	-0.0157191	-0.223079	-0.300039	-1.02912	-0.602352	0	0	0	0	0.205196	0	0	0
0.148213	-0.0265648	-0.229954	-0.308858	-1.01924	-0.603386	0	0	0	0	0.203579	0	0	0
0.135882	-0.0374105	-0.23683	-0.317678	-1.00937	-0.604421	0	0	0	0	0.201974	0	0	0
0.123551	-0.0482561	-0.243705	-0.326498	-0.999491	-0.605455	0	0	0	0	0.200382	0	0	0
0.11122	-0.0591018	-0.250581	-0.335318	-0.989616	-0.606489	0	0	0	0	0.198803	0	0	0
0.0988896	-0.0699475	-0.257456	-0.344137	-0.979741	-0.607523	0	0	0	0	0.197236	0	0	0
0.0865588	-0.0807932	-0.264332	-0.352957	-0.969865	-0.608557	0	0	0	0	0.195681	0	0	0
0.074228	-0.0916388	-0.271207	-0.361777	-0.95999	-0.609591	0	0	0	0	0.194138	0	0	0
0.0618973	-0.102485	-0.278083	-0.370596	-0.950115	-0.610626	0	0	0	0	0.192607	0	0	0
0.0495665	-0.11333	-0.284958	-0.379416	-0.940239	-0.61166	0	0	0	0	0.191088	0	0	0
0.0372357	-0.124176	-0.291834	-0.388236	-0.930364	-0.612694	0	0	0	0	0.189581	0	0	0
0.0249049	-0.135022	-0.298709	-0.397055	-0.920489	-0.613728	0	0	0	0	0.188086	0	0	0
0.0125741	-0.145867	-0.305585	-0.405875	-0.910614	-0.614762	0	0	0	0	0.186603	0	0	0
0.000243297	-0.156713	-0.31246	-0.414695	-0.900738	-0.615796	0	0	0	0	0.185131	0	0	0
-0.0120875	-0.167559	-0.319336	-0.423515	-0.890863	-0.616831	0	0	0	0	0.18367	0	0	0
-0.0244183	-0.178404	-0.326211	-0.432334	-0.880988	-0.617865	0	0	0	0	0.182221	0	0	0
-0.0367491	-0.18925	-0.333087	-0.441154	-0.871112	-0.618899	0	0	0	0	0.180784	0	0	0
-0.0490799	-0.200096	-0.339962	-0.449974	-0.861237	-0.619933	0	0	0	0	0.179357	0	0	0
-0.0614107	-0.210941	-0.346838	-0.458793	-0.851362	-0.620967	0	0	0	0	0.177942	0	0	0
-0.0737415	-0.221787	-0.353713	-0.467613	-0.841486	-0.622002	0	0	0	0	0.176538	0	0	0
-0.0860722	-0.232633	-0.360589	-0.476433	-0.831611	-0.623036	0	0	0	0	0.175145	0	0	0
-0.098403	-0.243478	-0.367464	-0.485253	-0.821736	-0.62407	0	0	0	0	0.173763	0	0	0
-0.110734	-0.254324	-0.37434	-0.494072	-0.81186	-0.625104	0	0	0	0	0.172391	0	0	0
-0.123065	-0.26517	-0.381215	-0.502892	-0.801985	-0.626138	0	0	0	0	0.171031	0	0	0
-0.135395	-0.276015	-0.388091	-0.511712	-0.79211	-0.627172	0	0	0	0	0.169681	0	0	0
-0.147726	-0.286861	-0.394966	-0.520531	-0.782235	-0.628207	0	0	0	0	0.168342	0	0	0
-0.160057	-0.297707	-0.401842	-0.529351	-0.772359	-0.629241	0	0	0	0	0.167013	0	0	0
-0.172388	-0.308552	-0.408717	-0.538171	-0.762484	-0.630275	0	0	0	0	0.165694	0	0	0
-0.184719	-0.319398	-0.415593	-0.54699	-0.752609	-0.631309	0	0	0	0	0.164386	0	0	0
-0.197049	-0.330244	-0.422468	-0.55581	-0.742733	-0.632343	0	0	0	0	0.163089	0	0	0
-0.20938	-0.341089	-0.429344	-0.56463	-0.732858	-0.633377	0	0	0	0	0.161801	0	0	0
-0.221711	-0.351935	-0.436219	-0.57345	-0.722983	-0.634412	0	0	0	0	0.160524	0	0	0
-0.234042	-0.362781	-0.443095	-0.582269	-0.713107	-0.635446	0	0	0	0	0.159256	0	0	0
-0.246373	-0.373626	-0.44997	-0.591089	-0.703232	-0.63648	0	0	0	0	0.157999	0	0	0
-0.258703	-0.384472	-0.456846	-0.599909	-0.693357	-0.637514	0	0	0	0	0.156751	0	0	0
-0.271034	-0.395318	-0.463721	-0.608728	-0.683482	-0.638548	0	0	0	0	0.155513	0	0	0
-0.283365	-0.406163	-0.470596	-0.617548	-0.673606	-0.639583	0	0	0	0	0.154285	0	0	0
-0.295696	-0.417009	-0.477472	-0.626368	-0.663731	-0.640617	0	0	0	0	0.153067	0	0	0
-0.308027	-0.427855	-0.484347	-0.635188	-0.653856	-0.641651	0	0	0	0	0.151858	0	0	0
-0.320357	-0.4387	-0.491223	-0.644007	-0.64398	-0.642685	0	0	0	0	0.150659	0	0	0
-0.332688	-0.449546	-0.498098	-0.652827	-0.634105	-0.643719	0	0	0	0	0.149469	0	0	0
-0.345019	-0.460392	-0.504974	-0.661647	-0.62423	-0.644753	0	0	0	0	0.148289	0	0	0
-0.35735	-0.471237	-0.511849	-0.670466	-0.614354	-0.645788	0	0	0	0	0.147117	0	0	0
-0.36968	-0.482083	-0.518725	-0.679286	-0.604479	-0.646822	0	0	0	0	0.145955	0	0	0
-0.382011	-0.492929	-0.5256	-0.688106	-0.594604	-0.647856	0	0	0	0	0.144803	0	0	0
-0.394342	-0.503774	-0.532476	-0.696925	-0.584728	-0.64889	0	0	0	0	0.143659	0	0	0
-0.406673	-0.51462	-0.539351	-0.705745	-0.574853	-0.649924	0	0	0	0	0.142524	0	0	0
-0.419004	-0.525466	-0.546227	-0.714565	-0.564978	-0.650959	0	0	0	0	0.141398	0	0	0
-0.431334	-0.536311	-0.553102	-0.723385	-0.555103	-0.651993	0	0	0	0	0.140281	0	0	0
-0.443665	-0.547157	-0.559978	-0.732204	-0.545227	-0.653027	0	0	0	0	0.139173	0	0	0
-0.455996	-0.558003	-0.566853	-0.741024	-0.535352	-0.654061	0	0	0	0	0.138074	0	0	0
-0.468327	-0.568849	-0.573729	-0.749844	-0.525477	-0.655095	0	0	0	0	0.136983	0	0	0
-0.480658	-0.579694	-0.580604	-0.758663	-0.515601	-0.656129	0	0	0	0	0.135901	0	0	0
-0.492988	-0.59054	-0.58748	-0.767483	-0.505726	-0.657164	0	0	0	0	0.134827	0	0	0
-0.505319	-0.601386	-0.594355	-0.776303	-0.495851	-0.658198	0	0	0	0	0.133762	0	0	0
-0.51765	-0.612231	-0.601231	-0.785122	-0.485975	-0.659232	0	0	0	0	0.132705	0	0	0
-0.529981	-0.623077	-0.608106	-0.793942	-0.4761	-0.660266	0	0	0	0	0.131657	0	0	0
-0.542312	-0.633923	-0.614982	-0.802762	-0.466225	-0.6613	0	0	0	0	0.130617	0	0	0
-0.554642	-0.644768	-0.621857	-0.811582	-0.45635	-0.662334	0	0	0	0	0.129585	0	0	0
-0.566973	-0.655614	-0.628733	-0.820401	-0.446474	-0.663369	0	0	0	0	0.128561	0	0	0
-0.579304	-0.66646	-0.635608	-0.829221	-0.436599	-0.664403	0	0	0	0	0.127545	0	0	0
-0.591635	-0.677305	-0.642484	-0.838041	-0.426724	-0.665437	0	0	0	0	0.126538	0	0	0
-0.603966	-0.688151	-0.649359	-0.84686	-0.416848	-0.666471	0	0	0	0	0.125538	0	0	0
-0.616296	-0.698997	-0.656235	-0.85568	-0.406973	-0.667505	0	0	0	0	0.124546	0	0	0
-0.628627	-0.709842	-0.66311	-0.8645	-0.397098	-0.66854	0	0	0	0	0.123562	0	0	0
-0.640958	-0.720688	-0.669986	-0.87332	-0.387222	-0.669574	0	0	0	0	0.122585	0	0	0
-0.653289	-0.731534	-0.676861	-0.882139	-0.377347	-0.670608	0	0	0	0	0.121617	0	0	0
-0.665619	-0.742379	-0.683737	-0.890959	-0.367472	-0.671642	0	0	0	0	0.120656	0	0	0
-0.67795	-0.753225	-0.690612	-0.899779	-0.357596	-0.672676	0	0	0	0	0.119702	0	0	0
-0.690281	-0.764071	-0.697488	-0.908598	-0.347721	-0.67371	0	0	0	0	0.118756	0	0	0
-0.702612	-0.774916	-0.704363	-0.917418	-0.337846	-0.674745	0	0	0	0	0.117818	0	0	0
-0.714943	-0.785762	-0.711239	-0.926238	-0.327971	-0.675779	0	0	0	0	0.116887	0	0	0
-0.727273	-0.796608	-0.718114	-0.935057	-0.318095	-0.676813	0	0	0	0	0.115963	0	0	0
-0.739604	-0.807453	-0.72499	-0.943877	-0.30822	-0.677847	0	0	0	0	0.115047	0	0	0
-0.751935	-0.818299	-0.731865	-0.952697	-0.298345	-0.678881	0	0	0	0	0.114138	0	0	0
-0.764266	-0.829145	-0.738741	-0.961517	-0.288469	-0.679915	0	0	0	0	0.113236	0	0	0
-0.776597	-0.83999	-0.745616	-0.970336	-0.278594	-0.68095	0	0	0	0	0.112341	0	0	0
-0.788927	-0.850836	-0.752492	-0.979156	-0.268719	-0.681984	0	0	0	0	0.111453	0	0	0
-0.801258	-0.861682	-0.759367	-0.987976	-0.258843	-0.683018	0	0	0	0	0.110572	0	0	0
-0.813589	-0.872527	-0.766243	-0.996795	-0.248968	-0.684052	0	0	0	0	0.109699	0	0	0
-0.82592	-0.883373	-0.773118	-1.00562	-0.239093	-0.685086	0	0	0	0	0.108832	0	0	0
-0.838251	-0.894219	-0.779994	-1.01443	-0.229218	-0.686121	0	0	0	0	0.107972	0	0	0
-0.850581	-0.905064	-0.786869	-1.02325	-0.219342	-0.687155	0	0	0	0	0.107118	0	0	0
-0.862912	-0.91591	-0.793745	-1.03207	-0.209467	-0.688189	0	0	0	0	0.106272	0	0	0
-0.86787	-0.916905	-0.797183	-1.03335	-0.202266	-0.688444	0	0	0	0	0.105432	0	0	0
-0.86639	-0.909298	-0.797621	-1.02805	-0.1974	-0.68802	0	0	0	0	0.104599	0	0	0
-0.86491	-0.901691	-0.798059	-1.02274	-0.192535	-0.687595	0	0	0	0	0.103772	0	0	0
-0.86343	-0.894084	-0.798496	-1.01743	-0.187669	-0.68717	0	0	0	0	0.102952	0	0	0
-0.86195	-0.886477	-0.798934	-1.01213	-0.182804	-0.686745	0	0	0	0	0.102138	0	0	0
-0.86047	-0.878871	-0.799372	-1.00682	-0.177938	-0.686321	0	0	0	0	0.101331	0	0	0
-0.85899	-0.871264	-0.799809	-1.00151	-0.173073	-0.685896	0	0	0	0	0.10053	0	0	0
-0.85751	-0.863657	-0.800247	-0.996205	-0.168207	-0.685471	0	0	0	0	0.0997355	0	0	0
-0.856029	-0.85605	-0.800685	-0.990898	-0.163342	-0.685046	0	0	0	0	0.0989472	0	0	0
-0.854549	-0.848443	-0.801122	-0.985591	-0.158476	-0.684622	0	0	0	0	0.0981652	0	0	0
-0.853069	-0.840836	-0.80156	-0.980284	-0.15361	-0.684197	0	0	0	0	0.0973893	0	0	0
-0.851589	-0.833229	-0.801997	-0.974977	-0.148745	-0.683772	0	0	0	0	0.0966196	0	0	0
-0.850109	-0.825622	-0.802435	-0.969671	-0.143879	-0.683348	0	0	0	0	0.0958559	0	0	0
-0.848629	-0.818015	-0.802873	-0.964364	-0.139014	-0.682923	0	0	0	0	0.0950983	0	0	0
-0.847149	-0.810408	-0.80331	-0.959057	-0.134148	-0.682498	0	0	0	0	0.0943466	0	0	0
-0.845669	-0.802801	-0.803748	-0.95375	-0.129283	-0.682073	0	0	0	0	0.0936009	0	0	0
-0.844189	-0.795195	-0.804186	-0.948443	-0.124417	-0.681649	0	0	0	0	0.0928611	0	0	0
-0.842709	-0.787588	-0.804623	-0.943136	-0.119552	-0.681224	0	0	0	0	0.0921272	0	0	0
-0.841229	-0.779981	-0.805061	-0.93783	-0.114686	-0.680799	0	0	0	0	0.091399	0	0	0
-0.839748	-0.772374	-0.805499	-0.932523	-0.109821	-0.680374	0	0	0	0	0.0906766	0	0	0
-0.838268	-0.764767	-0.805936	-0.927216	-0.104955	-0.67995	0	0	0	0	0.0899599	0	0	0
-0.836788	-0.75716	-0.806374	-0.921909	-0.100089	-0.679525	0	0	0	0	0.0892488	0	0	0
-0.835308	-0.749553	-0.806811	-0.916602	-0.0952239	-0.6791	0	0	0	0	0.0885434	0	0	0
-0.833828	-0.741946	-0.807249	-0.911295	-0.0903583	-0.678676	0	0	0	0	0.0878435	0	0	0
-0.832348	-0.734339	-0.807687	-0.905989	-0.0854928	-0.678251	0	0	0	0	0.0871492	0	0	0
-0.830868	-0.726732	-0.808124	-0.900682	-0.0806272	-0.677826	0	0	0	0	0.0864604	0	0	0
-0.829388	-0.719125	-0.808562	-0.895375	-0.0757617	-0.677401	0	0	0	0	0.085777	0	0	0
-0.827908	-0.711519	-0.809	-0.890068	-0.0708961	-0.676977	0	0	0	0	0.085099	0	0	0
-0.826428	-0.703912	-0.809437	-0.884761	-0.0660306	-0.676552	0	0	0	0	0.0844263	0	0	0
-0.824948	-0.696305	-0.809875	-0.879454	-0.061165	-0.676127	0	0	0	0	0.083759	0	0	0
-0.823467	-0.688698	-0.810312	-0.874148	-0.0562995	-0.675702	0	0	0	0	0.0830969	0	0	0
-0.821987	-0.681091	-0.81075	-0.868841	-0.0514339	-0.675278	0	0	0	0	0.0824401	0	0	0
-0.820507	-0.673484	-0.811188	-0.863534	-0.0465684	-0.674853	0	0	0	0	0.0817885	0	0	0
-0.819027	-0.665877	-0.811625	-0.858227	-0.0417028	-0.674428	0	0	0	0	0.081142	0	0	0
-0.817547	-0.65827	-0.812063	-0.85292	-0.0368373	-0.674003	0	0	0	0	0.0805006	0	0	0
-0.816067	-0.650663	-0.812501	-0.847613	-0.0319717	-0.673579	0	0	0	0	0.0798643	0	0	0
-0.814587	-0.643056	-0.812938	-0.842307	-0.0271062	-0.673154	0	0	0	0	0.079233	0	0	0
-0.813107	-0.635449	-0.813376	-0.837	-0.0222406	-0.672729	0	0	0	0	0.0786067	0	0	0
-0.811627	-0.627843	-0.813814	-0.831693	-0.0173751	-0.672305	0	0	0	0	0.0779854	0	0	0
-0.810147	-0.620236	-0.814251	-0.826386	-0.0125095	-0.67188	0	0	0	0	0.0773689	0	0	0
-0.808667	-0.612629	-0.814689	-0.821079	-0.00764396	-0.671455	0	0	0	0	0.0767574	0	0	0
-0.807186	-0.605022	-0.815126	-0.815772	-0.00277841	-0.67103	0	0	0	0	0.0761506	0	0	0
-0.805706	-0.597415	-0.815564	-0.810466	0.00208714	-0.670606	0	0	0	0	0.0755487	0	0	0
-0.804226	-0.589808	-0.816002	-0.805159	0.00695269	-0.670181	0	0	0	0	0.0749515	0	0	0
-0.802746	-0.582201	-0.816439	-0.799852	0.0118182	-0.669756	0	0	0	0	0.0743591	0	0	0
-0.801266	-0.574594	-0.816877	-0.794545	0.0166838	-0.669331	0	0	0	0	0.0737713	0	0	0
-0.799786	-0.566987	-0.817315	-0.789238	0.0215493	-0.668907	0	0	0	0	0.0731881	0	0	0
-0.798306	-0.55938	-0.817752	-0.783931	0.0264149	-0.668482	0	0	0	0	0.0726096	0	0	0
-0.796826	-0.551773	-0.81819	-0.778625	0.0312804	-0.668057	0	0	0	0	0.0720357	0	0	0
-0.795346	-0.544167	-0.818628	-0.773318	0.036146	-0.667633	0	0	0	0	0.0714663	0	0	0
-0.793866	-0.53656	-0.819065	-0.768011	0.0410115	-0.667208	0	0	0	0	0.0709013	0	0	0
-0.792386	-0.528953	-0.819503	-0.762704	0.0458771	-0.666783	0	0	0	0	0.0703409	0	0	0
-0.790905	-0.521346	-0.81994	-0.757397	0.0507426	-0.666358	0	0	0	0	0.0697849	0	0	0
-0.789425	-0.513739	-0.820378	-0.75209	0.0556082	-0.665934	0	0	0	0	0.0692332	0	0	0
-0.787945	-0.506132	-0.820816	-0.746784	0.0604737	-0.665509	0	0	0	0	0.068686	0	0	0
-0.786465	-0.498525	-0.821253	-0.741477	0.0653393	-0.665084	0	0	0	0	0.068143	0	0	0
-0.784985	-0.490918	-0.821691	-0.73617	0.0702049	-0.664659	0	0	0	0	0.0676044	0	0	0
-0.783505	-0.483311	-0.822129	-0.730863	0.0750704	-0.664235	0	0	0	0	0.06707	0	0	0
-0.782025	-0.475704	-0.822566	-0.725556	0.079936	-0.66381	0	0	0	0	0.0665398	0	0	0
-0.780545	-0.468097	-0.823004	-0.720249	0.0848015	-0.663385	0	0	0	0	0.0660138	0	0	0
-0.779065	-0.460491	-0.823442	-0.714942	0.0896671	-0.662961	0	0	0	0	0.065492	0	0	0
-0.777585	-0.452884	-0.823879	-0.709636	0.0945326	-0.662536	0	0	0	0	0.0649743	0	0	0
-0.776104	-0.445277	-0.824317	-0.704329	0.0993982	-0.662111	0	0	0	0	0.0644607	0	0	0
-0.774624	-0.43767	-0.824754	-0.699022	0.104264	-0.661686	0	0	0	0	0.0639511	0	0	0
-0.773144	-0.430063	-0.825192	-0.693715	0.109129	-0.661262	0	0	0	0	0.0634456	0	0	0
-0.771664	-0.422456	-0.82563	-0.688408	0.113995	-0.660837	0	0	0	0	0.0629441	0	0	0
-0.770184	-0.414849	-0.826067	-0.683101	0.11886	-0.660412	0	0	0	0	0.0624465	0	0	0
-0.768704	-0.407242	-0.826505	-0.677795	0.123726	-0.659987	0	0	0	0	0.0619529	0	0	0
-0.767224	-0.399635	-0.826943	-0.672488	0.128591	-0.659563	0	0	0	0	0.0614632	0	0	0
-0.765744	-0.392028	-0.82738	-0.667181	0.133457	-0.659138	0	0	0	0	0.0609773	0	0	0
-0.764264	-0.384421	-0.827818	-0.661874	0.138323	-0.658713	0	0	0	0	0.0604953	0	0	0
-0.762784	-0.376815	-0.828256	-0.656567	0.143188	-0.658289	0	0	0	0	0.0600171	0	0	0
-0.761304	-0.369208	-0.828693	-0.65126	0.148054	-0.657864	0	0	0	0	0.0595427	0	0	0
-0.759823	-0.361601	-0.829131	-0.645954	0.152919	-0.657439	0	0	0	0	0.059072	0	0	0
-0.758343	-0.353994	-0.829568	-0.640647	0.157785	-0.657014	0	0	0	0	0.058605	0	0	0
-0.756863	-0.346387	-0.830006	-0.63534	0.16265	-0.65659	0	0	0	0	0.0581417	0	0	0
-0.755383	-0.33878	-0.830444	-0.630033	0.167516	-0.656165	0	0	0	0	0.0576821	0	0	0
-0.753903	-0.331173	-0.830881	-0.624726	0.172381	-0.65574	0	0	0	0	0.0572262	0	0	0
-0.752423	-0.323566	-0.831319	-0.619419	0.177247	-0.655315	0	0	0	0	0.0567738	0	0	0
-0.750943	-0.315959	-0.831757	-0.614113	0.182113	-0.654891	0	0	0	0	0.056325	0	0	0
-0.749463	-0.308352	-0.832194	-0.608806	0.186978	-0.654466	0	0	0	0	0.0558798	0	0	0
-0.747983	-0.300745	-0.832632	-0.603499	0.191844	-0.654041	0	0	0	0	0.055438	0	0	0
-0.746503	-0.293139	-0.83307	-0.598192	0.196709	-0.653617	0	0	0	0	0.0549998	0	0	0
-0.745023	-0.285532	-0.833507	-0.592885	0.201575	-0.653192	0	0	0	0	0.054565	0	0	0
-0.743542	-0.277925	-0.833945	-0.587578	0.20644	-0.652767	0	0	0	0	0.0541337	0	0	0
-0.742062	-0.270318	-0.834382	-0.582272	0.211306	-0.652342	0	0	0	0	0.0537058	0	0	0
-0.740582	-0.262711	-0.83482	-0.576965	0.216171	-0.651918	0	0	0	0	0.0532812	0	0	0
-0.739102	-0.255104	-0.835258	-0.571658	0.221037	-0.651493	0	0	0	0	0.05286	0	0	0
-0.737622	-0.247497	-0.835695	-0.566351	0.225902	-0.651068	0	0	0	0	0.0524422	0	0	0
-0.736142	-0.23989	-0.836133	-0.561044	0.230768	-0.650643	0	0	0	0	0.0520276	0	0	0
-0.734662	-0.232283	-0.836571	-0.555737	0.235634	-0.650219	0	0	0	0	0.0516164	0	0	0
-0.733182	-0.224676	-0.837008	-0.550431	0.240499	-0.649794	0	0	0	0	0.0512083	0	0	0
-0.731702	-0.217069	-0.837446	-0.545124	0.245365	-0.649369	0	0	0	0	0.0508035	0	0	0
-0.730222	-0.209463	-0.837884	-0.539817	0.25023	-0.648945	0	0	0	0	0.0504019	0	0	0
-0.728742	-0.201856	-0.838321	-0.53451	0.255096	-0.64852	0	0	0	0	0.0500035	0	0	0
-0.727261	-0.194249	-0.838759	-0.529203	0.259961	-0.648095	0	0	0	0	0.0496082	0	0	0
-0.725781	-0.186642	-0.839196	-0.523896	0.264827	-0.64767	0	0	0	0	0.0492161	0	0	0
-0.724301	-0.179035	-0.839634	-0.51859	0.269692	-0.647246	0	0	0	0	0.048827	0	0	0
-0.722821	-0.171428	-0.840072	-0.513283	0.274558	-0.646821	0	0	0	0	0.048441	0	0	0
-0.721341	-0.163821	-0.840509	-0.507976	0.279424	-0.646396	0	0	0	0	0.0480581	0	0	0
-0.720875	-0.160102	-0.838539	-0.505693	0.278815	-0.645652	0	0	0	0	0.0476782	0	0	0
-0.722942	-0.166101	-0.830549	-0.51097	0.264521	-0.644111	0	0	0	0	0.0473013	0	0	0
-0.725009	-0.172101	-0.822559	-0.516247	0.250227	-0.64257	0	0	0	0	0.0469274	0	0	0
-0.727077	-0.1781	-0.814569	-0.521524	0.235933	-0.641029	0	0	0	0	0.0465564	0	0	0
-0.729144	-0.1841	-0.806579	-0.526801	0.221639	-0.639488	0	0	0	0	0.0461884	0	0	0
-0.731212	-0.1901	-0.798588	-0.532078	0.207345	-0.637947	0	0	0	0	0.0458233	0	0	0
-0.733279	-0.196099	-0.790598	-0.537356	0.193052	-0.636406	0	0	0	0	0.0454611	0	0	0
-0.735347	-0.202099	-0.782608	-0.542633	0.178758	-0.634865	0	0	0	0	0.0451017	0	0	0
-0.737414	-0.208098	-0.774618	-0.54791	0.164464	-0.633324	0	0	0	0	0.0447452	0	0	0
-0.739481	-0.214098	-0.766628	-0.553187	0.15017	-0.631783	0	0	0	0	0.0443914	0	0	0
-0.741549	-0.220097	-0.758638	-0.558464	0.135876	-0.630242	0	0	0	0	0.0440405	0	0	0
-0.743616	-0.226097	-0.750648	-0.563741	0.121582	-0.628701	0	0	0	0	0.0436924	0	0	0
-0.745684	-0.232097	-0.742657	-0.569018	0.107288	-0.627159	0	0	0	0	0.043347	0	0	0
-0.747751	-0.238096	-0.734667	-0.574295	0.0929943	-0.625618	0	0	0	0	0.0430043	0	0	0
-0.749819	-0.244096	-0.726677	-0.579572	0.0787004	-0.624077	0	0	0	0	0.0426644	0	0	0
-0.751886	-0.250095	-0.718687	-0.584849	0.0644065	-0.622536	0	0	0	0	0.0423271	0	0	0
-0.753953	-0.256095	-0.710697	-0.590126	0.0501126	-0.620995	0	0	0	0	0.0419925	0	0	0
-0.756021	-0.262094	-0.702707	-0.595404	0.0358187	-0.619454	0	0	0	0	0.0416606	0	0	0
-0.758088	-0.268094	-0.694717	-0.600681	0.0215248	-0.617913	0	0	0	0	0.0413312	0	0	0
-0.760156	-0.274093	-0.686726	-0.605958	0.00723087	-0.616372	0	0	0	0	0.0410045	0	0	0
-0.762223	-0.280093	-0.678736	-0.611235	-0.00706303	-0.614831	0	0	0	0	0.0406804	0	0	0
-0.764291	-0.286093	-0.670746	-0.616512	-0.0213569	-0.61329	0	0	0	0	0.0403588	0	0	0
-0.766358	-0.292092	-0.662756	-0.621789	-0.0356508	-0.611749	0	0	0	0	0.0400398	0	0	0
-0.768425	-0.298092	-0.654766	-0.627066	-0.0499447	-0.610207	0	0	0	0	0.0397232	0	0	0
-0.770493	-0.304091	-0.646776	-0.632343	-0.0642386	-0.608666	0	0	0	0	0.0394092	0	0	0
-0.77256	-0.310091	-0.638786	-0.63762	-0.0785325	-0.607125	0	0	0	0	0.0390977	0	0	0
-0.774628	-0.31609	-0.630795	-0.642897	-0.0928264	-0.605584	0	0	0	0	0.0387886	0	0	0
-0.776695	-0.32209	-0.622805	-0.648174	-0.10712	-0.604043	0	0	0	0	0.038482	0	0	0
-0.778762	-0.32809	-0.614815	-0.653452	-0.121414	-0.602502	0	0	0	0	0.0381778	0	0	0
-0.78083	-0.334089	-0.606825	-0.658729	-0.135708	-0.600961	0	0	0	0	0.037876	0	0	0
-0.782897	-0.340089	-0.598835	-0.664006	-0.150002	-0.59942	0	0	0	0	0.0375766	0	0	0
-0.784965	-0.346088	-0.590845	-0.669283	-0.164296	-0.597879	0	0	0	0	0.0372795	0	0	0
-0.787032	-0.352088	-0.582855	-0.67456	-0.17859	-0.596338	0	0	0	0	0.0369848	0	0	0
-0.7891	-0.358087	-0.574865	-0.679837	-0.192884	-0.594797	0	0	0	0	0.0366925	0	0	0
-0.791167	-0.364087	-0.566874	-0.685114	-0.207178	-0.593256	0	0	0	0	0.0364024	0	0	0
-0.793234	-0.370086	-0.558884	-0.690391	-0.221472	-0.591714	0	0	0	0	0.0361147	0	0	0
-0.795302	-0.376086	-0.550894	-0.695668	-0.235765	-0.590173	0	0	0	0	0.0358292	0	0	0
-0.797369	-0.382086	-0.542904	-0.700945	-0.250059	-0.588632	0	0	0	0	0.0355459	0	0	0
-0.799437	-0.388085	-0.534914	-0.706222	-0.264353	-0.587091	0	0	0	0	0.0352649	0	0	0
-0.801504	-0.394085	-0.526924	-0.7115	-0.278647	-0.58555	0	0	0	0	0.0349862	0	0	0
-0.803572	-0.400084	-0.518934	-0.716777	-0.292941	-0.584009	0	0	0	0	0.0347096	0	0	0
-0.805639	-0.406084	-0.510943	-0.722054	-0.307235	-0.582468	0	0	0	0	0.0344352	0	0	0
-0.807706	-0.412083	-0.502953	-0.727331	-0.321529	-0.580927	0	0	0	0	0.034163	0	0	0
-0.809774	-0.418083	-0.494963	-0.732608	-0.335823	-0.579386	0	0	0	0	0.033893	0	0	0
-0.811841	-0.424083	-0.486973	-0.737885	-0.350117	-0.577845	0	0	0	0	0.033625	0	0	0
-0.813909	-0.430082	-0.478983	-0.743162	-0.364411	-0.576304	0	0	0	0	0.0333592	0	0	0
-0.815976	-0.436082	-0.470993	-0.748439	-0.378704	-0.574763	0	0	0	0	0.0330955	0	0	0
-0.818044	-0.442081	-0.463003	-0.753716	-0.392998	-0.573221	0	0	0	0	0.0328339	0	0	0
-0.820111	-0.448081	-0.455012	-0.758993	-0.407292	-0.57168	0	0	0	0	0.0325743	0	0	0
-0.822178	-0.45408	-0.447022	-0.76427	-0.421586	-0.570139	0	0	0	0	0.0323168	0	0	0
-0.824246	-0.46008	-0.439032	-0.769548	-0.43588	-0.568598	0	0	0	0	0.0320614	0	0	0
-0.826313	-0.466079	-0.431042	-0.774825	-0.450174	-0.567057	0	0	0	0	0.0318079	0	0	0
-0.828381	-0.472079	-0.423052	-0.780102	-0.464468	-0.565516	0	0	0	0	0.0315565	0	0	0
-0.830448	-0.478079	-0.415062	-0.785379	-0.478762	-0.563975	0	0	0	0	0.031307	0	0	0
-0.832516	-0.484078	-0.407072	-0.790656	-0.493056	-0.562434	0	0	0	0	0.0310595	0	0	0
-0.834583	-0.490078	-0.399082	-0.795933	-0.507349	-0.560893	0	0	0	0	0.030814	0	0	0
-0.83665	-0.496077	-0.391091	-0.80121	-0.521643	-0.559352	0	0	0	0	0.0305704	0	0	0
-0.838718	-0.502077	-0.383101	-0.806487	-0.535937	-0.557811	0	0	0	0	0.0303288	0	0	0
-0.840785	-0.508076	-0.375111	-0.811764	-0.550231	-0.556269	0	0	0	0	0.030089	0	0	0
-0.842853	-0.514076	-0.367121	-0.817041	-0.564525	-0.554728	0	0	0	0	0.0298511	0	0	0
-0.84492	-0.520076	-0.359131	-0.822318	-0.578819	-0.553187	0	0	0	0	0.0296152	0	0	0
-0.846988	-0.526075	-0.351141	-0.827596	-0.593113	-0.551646	0	0	0	0	0.0293811	0	0	0
-0.849055	-0.532075	-0.343151	-0.832873	-0.607407	-0.550105	0	0	0	0	0.0291488	0	0	0
-0.851122	-0.538074	-0.33516	-0.83815	-0.621701	-0.548564	0	0	0	0	0.0289184	0	0	0
-0.85319	-0.544074	-0.32717	-0.843427	-0.635995	-0.547023	0	0	0	0	0.0286898	0	0	0
-0.855257	-0.550073	-0.31918	-0.848704	-0.650288	-0.545482	0	0	0	0	0.028463	0	0	0
-0.857325	-0.556073	-0.31119	-0.853981	-0.664582	-0.543941	0	0	0	0	0.028238	0	0	0
-0.859392	-0.562072	-0.3032	-0.859258	-0.678876	-0.5424	0	0	0	0	0.0280148	0	0	0
-0.86146	-0.568072	-0.29521	-0.864535	-0.69317	-0.540859	0	0	0	0	0.0277933	0	0	0
-0.863527	-0.574072	-0.28722	-0.869812	-0.707464	-0.539318	0	0	0	0	0.0275736	0	0	0
-0.865594	-0.580071	-0.279229	-0.875089	-0.721758	-0.537776	0	0	0	0	0.0273556	0	0	0
-0.867662	-0.586071	-0.271239	-0.880366	-0.736052	-0.536235	0	0	0	0	0.0271394	0	0	0
-0.869729	-0.59207	-0.263249	-0.885644	-0.750346	-0.534694	0	0	0	0	0.0269248	0	0	0
-0.871797	-0.59807	-0.255259	-0.890921	-0.76464	-0.533153	0	0	0	0	0.026712	0	0	0
-0.873864	-0.604069	-0.247269	-0.896198	-0.778934	-0.531612	0	0	0	0	0.0265008	0	0	0
-0.875932	-0.610069	-0.239279	-0.901475	-0.793227	-0.530071	0	0	0	0	0.0262913	0	0	0
-0.877999	-0.616069	-0.231289	-0.906752	-0.807521	-0.52853	0	0	0	0	0.0260835	0	0	0
-0.880066	-0.622068	-0.223299	-0.912029	-0.821815	-0.526989	0	0	0	0	0.0258773	0	0	0
-0.882134	-0.628068	-0.215308	-0.917306	-0.836109	-0.525448	0	0	0	0	0.0256727	0	0	0
-0.884201	-0.634067	-0.207318	-0.922583	-0.850403	-0.523907	0	0	0	0	0.0254698	0	0	0
-0.886269	-0.640067	-0.199328	-0.92786	-0.864697	-0.522366	0	0	0	0	0.0252685	0	0	0
-0.888336	-0.646066	-0.191338	-0.933137	-0.878991	-0.520824	0	0	0	0	0.0250687	0	0	0
-0.890404	-0.652066	-0.183348	-0.938414	-0.893285	-0.519283	0	0	0	0	0.0248705	0	0	0
-0.892471	-0.658065	-0.175358	-0.943692	-0.907579	-0.517742	0	0	0	0	0.0246739	0	0	0
-0.894538	-0.664065	-0.167368	-0.948969	-0.921873	-0.516201	0	0	0	0	0.0244789	0	0	0
-0.896606	-0.670065	-0.159377	-0.954246	-0.936166	-0.51466	0	0	0	0	0.0242854	0	0	0
-0.898673	-0.676064	-0.151387	-0.959523	-0.95046	-0.513119	0	0	0	0	0.0240934	0	0	0
-0.900741	-0.682064	-0.143397	-0.9648	-0.964754	-0.511578	0	0	0	0	0.0239029	0	0	0
-0.902808	-0.688063	-0.135407	-0.970077	-0.979048	-0.510037	0	0	0	0	0.023714	0	0	0
-0.904875	-0.694063	-0.127417	-0.975354	-0.993342	-0.508496	0	0	0	0	0.0235265	0	0	0
-0.906943	-0.700062	-0.119427	-0.980631	-1.00764	-0.506955	0	0	0	0	0.0233405	0	0	0
-0.90901	-0.706062	-0.111437	-0.985908	-1.02193	-0.505414	0	0	0	0	0.023156	0	0	0
-0.911078	-0.712062	-0.103446	-0.991185	-1.03622	-0.503873	0	0	0	0	0.022973	0	0	0
-0.913145	-0.718061	-0.0954564	-0.996462	-1.05052	-0.502331	0	0	0	0	0.0227914	0	0	0
[truncated: 38,001 more rows]

## Sheet: Figure 6f-h
n.a.

## Sheet: Figure 6i
Control	0.217363	0.20632	0.155689	0.124112	0.124098	0.140007	0.227383	0.252758	0.25059	0.242601	0.242372	0.23518	0.236397	0.236397	0.255361	0.312248	0.387055	0.458804	0.513963	0.528697	0.471983	0.456794	0.483284	0.511375	0.548484	0.634604	0.809491	0.936353	0.947115	0.961865	0.91363	0.849054	0.782243	0.724495	0.69578	0.709691	0.708783	0.687725	0.650202	0.636585	0.58974	0.459435	0.357735	0.384677	0.382048	0.373909	0.368179	0.354139	0.345135
	0.291188	0.374552	0.304541	0.254043	0.257353	0.219099	0.325503	0.323172	0.30376	0.297648	0.29294	0.288878	0.307495	0.304971	0.307375	0.292848	0.314788	0.345437	0.357085	0.354007	0.353802	0.36312	0.372016	0.380043	0.376175	0.367932	0.363588	0.352576	0.376064	0.385234	0.388332	0.366042	0.36602	0.384127	0.393107	0.368442	0.330408	0.321512	0.313485	0.353489	0.4414	0.485521	0.490934	0.502927	0.545578	0.586755	0.630569	0.631011	0.621133
	0.0927894	0.215105	0.224885	0.211419	0.30294	0.260884	0.345431	0.331871	0.325685	0.339055	0.36194	0.384763	0.383238	0.404189	0.396392	0.358335	0.345581	0.366387	0.374133	0.389544	0.431623	0.454308	0.454308	0.454308	0.463116	0.466312	0.453839	0.446458	0.435928	0.439307	0.440473	0.436458	0.411486	0.398356	0.377431	0.33983	0.327607	0.33249	0.33249	0.337147	0.335295	0.3314	0.343298	0.332876	0.382236	0.467574	0.467655	0.493838	0.55698
	0.357307	0.52899	0.435773	0.351142	0.327473	0.267933	0.311098	0.308005	0.284184	0.278453	0.229318	0.209385	0.207792	0.20717	0.214005	0.234303	0.232502	0.237443	0.248746	0.247744	0.240866	0.236599	0.223	0.223	0.217764	0.234448	0.236481	0.229367	0.225517	0.213204	0.187979	0.189813	0.197035	0.190801	0.186675	0.173011	0.16039	0.19123	0.276346	0.500066	0.605978	0.640332	0.670711	0.78628	0.920511	0.957154	1.03875	1.0689	1.11989
	0.199783	0.323004	0.269952	0.194278	0.179125	0.178626	0.21045	0.217961	0.233416	0.271589	0.297079	0.292099	0.29703	0.303885	0.374952	0.454611	0.478181	0.46124	0.459478	0.489691	0.48627	0.474955	0.47545	0.459863	0.445853	0.424065	0.420701	0.41577	0.419879	0.369221	0.288249	0.259424	0.257916	0.254611	0.232423	0.239056	0.233014	0.252728	0.265344	0.235815	0.229688	0.233689	0.256798	0.250491	0.238284	0.272547	0.29842	0.307399	0.321394
	0.71207	0.855838	1.1573	1.14147	1.04785	0.967889	0.856627	0.772882	0.738286	0.717744	0.695377	0.623291	0.513121	0.390154	0.408124	0.33076	0.349604	0.288879	0.300654	0.302431	0.310174	0.310689	0.291538	0.291236	0.271599	0.245697	0.242115	0.23387	0.249342	0.257673	0.257298	0.250131	0.247356	0.236838	0.239473	0.250809	0.249887	0.265145	0.272136	0.277776	0.258779	0.250653	0.264063	0.236141	0.20546	0.208354	0.196869	0.190591	0.178036
	0.245046	0.302195	0.335003	0.385944	0.353537	0.307684	0.295563	0.266327	0.249991	0.249429	0.248351	0.252107	0.213787	0.182608	0.170773	0.23478	0.29086	0.288215	0.29326	0.306113	0.331819	0.344672	0.344672	0.344672	0.333753	0.310433	0.309238	0.31096	0.321028	0.327977	0.279428	0.222717	0.23016	0.22901	0.250587	0.289802	0.295141	0.30455	0.308959	0.312938	0.348105	0.3907	0.411937	0.404014	0.374363	0.346466	0.336455	0.323595	0.314248
	1.03549	1.01656	0.733345	0.611073	0.535594	0.584401	0.564753	0.535583	0.477022	0.414917	0.353094	0.337314	0.315489	0.299488	0.289853	0.284817	0.296506	0.31173	0.265424	0.251251	0.298638	0.297621	0.306392	0.302114	0.325368	0.340296	0.365761	0.389483	0.394254	0.382096	0.382937	0.382064	0.348725	0.337761	0.342062	0.345707	0.464049	0.750816	1.15971	1.37926	1.40899	1.53376	1.6649	1.76357	1.84867	1.88879	1.88845	1.91517	1.93764
	0.29704	0.338951	0.307161	0.282473	0.295015	0.27208	0.285688	0.263618	0.257441	0.241343	0.221404	0.221986	0.208535	0.210353	0.21954	0.20831	0.190232	0.207518	0.209837	0.214193	0.224948	0.238224	0.232276	0.218651	0.220046	0.228824	0.228168	0.226588	0.218736	0.197041	0.214206	0.230408	0.21583	0.198725	0.196642	0.16746	0.151015	0.151015	0.153587	0.159934	0.16	0.154695	0.156499	0.155677	0.15778	0.136255	0.113395	0.118138	0.145919
	1.06049	1.35774	3.66299	5.35383	5.45585	4.71007	4.43794	4.49944	4.71908	4.775	4.74345	4.46127	3.88785	3.2338	2.67599	2.2283	1.97555	1.93214	1.82661	1.65179	1.48338	1.34272	1.07485	0.802926	0.824524	0.887996	0.881352	0.958768	0.946694	0.92086	0.93266	0.958624	0.967915	1.03212	1.05287	1.0245	0.899199	0.783242	0.783125	0.699701	0.591704	0.548882	0.501376	0.532626	0.548629	0.549597	0.535618	0.502446	0.436102
	0.769477	0.989575	0.843607	0.760032	0.683225	0.666584	0.621114	0.571822	0.520524	0.471455	0.382593	0.364134	0.310095	0.274695	0.251766	0.249215	0.253286	0.30936	0.314374	0.295217	0.315297	0.31435	0.306441	0.322179	0.339853	0.357469	0.363494	0.364151	0.38839	0.42683	0.406173	0.397578	0.324201	0.284275	0.283961	0.282412	0.282866	0.274997	0.259259	0.25573	0.26589	0.27676	0.289754	0.283852	0.265445	0.375856	0.453765	0.515459	0.552535
	0.552602	0.559606	0.405728	0.331898	0.327148	0.283229	0.358263	0.340517	0.31114	0.298029	0.284379	0.272078	0.270911	0.273704	0.264806	0.26143	0.287098	0.327816	0.328468	0.342642	0.316143	0.326201	0.331012	0.400552	0.523552	0.720003	0.995081	1.20065	1.27765	1.31774	1.44825	1.72196	2.06312	2.48019	2.83523	3.19631	3.63388	4.15055	4.68785	5.20759	5.64763	5.88857	6.01248	6.13935	6.38205	6.6268	6.77771	6.85284	6.90864
BB	0.349853	0.452567	0.333205	0.292053	0.353269	0.289038	0.24991	0.257649	0.234326	0.2221	0.198126	0.206511	0.222583	0.232014	0.217837	0.181048	0.180551	0.194671	0.206393	0.238612	0.310064	0.331513	0.306672	0.309889	0.319459	0.342119	0.337874	0.320842	0.318834	0.332729	0.363411	0.345107	0.353459	0.34641	0.322664	0.279817	0.253388	0.26539	0.269657	0.263046	0.27485	0.330343	0.364031	0.356609	0.397909	0.486056	0.529626	0.541219	0.553577
	0.332278	0.391392	0.282711	0.244492	0.279683	0.228832	0.212787	0.214693	0.22552	0.215228	0.200813	0.191581	0.203356	0.212357	0.225843	0.223377	0.222019	0.276805	0.307693	0.321766	0.373191	0.453481	0.458487	0.475913	0.529437	0.561643	0.575305	0.569291	0.587352	0.635854	0.641426	0.622555	0.567769	0.536881	0.571724	0.57619	0.51493	0.531174	0.491302	0.437418	0.418321	0.439052	0.437375	0.401178	0.36114	0.397601	0.435362	0.453597	0.490066
	0.15544	0.148712	0.124238	0.126962	0.154944	0.126772	0.206749	0.21407	0.232608	0.280039	0.314975	0.35118	0.389624	0.40158	0.397378	0.410302	0.428189	0.463595	0.486487	0.481735	0.48265	0.60443	0.76529	0.768744	0.775256	0.767332	0.797672	0.915967	1.15279	1.46605	1.6678	1.81671	1.94703	2.01156	2.08257	2.125	2.15534	2.15778	2.19717	2.21434	2.2361	2.29083	2.30599	2.30648	2.2406	2.08677	1.91875	1.77637	1.73567
	0.353163	0.378303	0.274209	0.235946	0.246391	0.210201	0.244553	0.243862	0.231085	0.218757	0.218746	0.229414	0.226751	0.223057	0.213906	0.20123	0.205237	0.21916	0.223996	0.217681	0.202265	0.199031	0.216844	0.221347	0.237998	0.228014	0.215525	0.221239	0.228386	0.250682	0.301303	0.3182	0.301121	0.295231	0.303461	0.313678	0.311856	0.283276	0.275423	0.265548	0.313575	0.356844	0.357939	0.353206	0.343036	0.317851	0.305227	0.305227	0.319746
	0.723419	0.629361	0.500384	0.434885	0.349299	0.316619	0.339492	0.34098	0.294615	0.25581	0.254285	0.243611	0.226605	0.210033	0.198681	0.213553	0.25096	0.271583	0.269979	0.271	0.22487	0.234817	0.210665	0.217161	0.219594	0.218144	0.232161	0.256913	0.284787	0.307804	0.322365	0.309754	0.275533	0.272438	0.287126	0.317775	0.31173	0.305983	0.297624	0.290453	0.273079	0.25568	0.235459	0.207585	0.187735	0.182918	0.184628	0.189743	0.191651
	0.499274	0.454337	0.333265	0.277787	0.308785	0.252642	0.254124	0.253857	0.270521	0.257186	0.271161	0.29288	0.319704	0.344558	0.331554	0.322122	0.309675	0.325724	0.331799	0.327291	0.31152	0.31356	0.305409	0.276419	0.258424	0.240251	0.209339	0.180992	0.161303	0.165287	0.159511	0.165905	0.149855	0.155866	0.176107	0.17549	0.172208	0.173502	0.171176	0.18586	0.178522	0.191948	0.214833	0.233637	0.232505	0.225903	0.22074	0.237722	0.239214
	0.226026	0.400601	0.335803	0.288931	0.339225	0.287226	0.287786	0.284018	0.307012	0.317056	0.333759	0.332453	0.335647	0.34033	0.325927	0.297065	0.28168	0.283002	0.281889	0.270782	0.254867	0.260767	0.287077	0.278119	0.270367	0.238402	0.22864	0.22206	0.226971	0.241613	0.258443	0.268063	0.263192	0.267988	0.272013	0.3471	0.452479	0.46439	0.459263	0.448861	0.461218	0.509404	0.555245	0.54565	0.57366	0.58475	0.579381	0.589679	0.609168
	0.302265	0.347427	0.276739	0.215315	0.239093	0.210188	0.223334	0.231562	0.228433	0.235689	0.273582	0.285647	0.292388	0.305002	0.339108	0.398033	0.434668	0.452011	0.475941	0.51166	0.510277	0.500123	0.48596	0.472128	0.476279	0.449846	0.44104	0.420165	0.407257	0.378698	0.322745	0.27999	0.259573	0.232689	0.210427	0.227638	0.237095	0.243438	0.248108	0.23625	0.209082	0.211674	0.216876	0.215022	0.208555	0.194205	0.184225	0.184225	0.184653
	0.556312	0.62578	0.4459	0.335779	0.305294	0.260098	0.262117	0.243164	0.213772	0.194991	0.16283	0.150281	0.173846	0.193204	0.204652	0.251424	0.289773	0.303795	0.30545	0.336551	0.367015	0.373999	0.407872	0.414296	0.408607	0.434001	0.461695	0.452185	0.463022	0.495021	0.449425	0.407612	0.400117	0.423526	0.395888	0.382179	0.384106	0.34638	0.33226	0.334483	0.329276	0.324159	0.319439	0.289244	0.245887	0.244888	0.246152	0.238808	0.218075
	0.121441	0.161921	0.121441	0.0989264	0.0967907	0.135583	0.183136	0.171276	0.16318	0.186705	0.218495	0.223664	0.240725	0.255462	0.261904	0.280348	0.287755	0.256737	0.252904	0.227519	0.220147	0.220033	0.22794	0.230408	0.232412	0.229921	0.238856	0.275334	0.298834	0.318561	0.370461	0.40643	0.413553	0.423328	0.440812	0.508062	0.537973	0.546813	0.557516	0.535974	0.501822	0.497788	0.473404	0.443714	0.457866	0.39974	0.357823	0.365183	0.358072
	0.159722	0.207094	0.164085	0.131194	0.143472	0.132003	0.152523	0.144562	0.133914	0.126097	0.118558	0.122564	0.142861	0.151621	0.165197	0.197144	0.20796	0.23541	0.258047	0.25768	0.258601	0.26182	0.270207	0.279452	0.285519	0.295165	0.33903	0.385493	0.396835	0.415274	0.41823	0.401667	0.372228	0.351374	0.355468	0.341129	0.336736	0.341216	0.339583	0.338821	0.326561	0.287364	0.225837	0.227775	0.214116	0.22851	0.258435	0.258544	0.261537
	0.162845	0.179014	0.139241	0.113453	0.10938	0.100556	0.112066	0.117418	0.109996	0.114762	0.131915	0.136925	0.136925	0.136925	0.138446	0.146669	0.14824	0.167692	0.171902	0.170062	0.163291	0.158877	0.150568	0.147134	0.134993	0.110711	0.0985705	0.103363	0.113882	0.142026	0.169491	0.172287	0.172215	0.179581	0.182838	0.200027	0.200817	0.226583	0.232792	0.253415	0.292543	0.328269	0.335848	0.325328	0.304502	0.291923	0.298397	0.274676	0.268922
	1.05431	1.41564	1.10852	1.05527	0.984805	0.810352	0.778169	0.724953	0.679101	0.618953	0.482583	0.409307	0.409914	0.374575	0.311332	0.266528	0.254181	0.258743	0.2696	0.264755	0.270419	0.293801	0.275528	0.282608	0.375858	0.616575	0.802327	0.846044	0.856639	0.873628	0.927951	0.916516	0.922697	0.970626	0.958378	0.969631	0.96711	0.964922	0.982041	0.903215	0.772571	0.623257	0.594217	0.576354	0.585776	0.587404	0.620628	0.636169	0.617894
	0.455243	0.367307	0.32308	0.474454	0.562488	0.460217	0.43107	0.385628	0.355278	0.328874	0.332026	0.340407	0.326643	0.287077	0.222666	0.165138	0.163494	0.181979	0.192931	0.202607	0.211127	0.229215	0.238438	0.246472	0.274704	0.322462	0.334735	0.334389	0.356589	0.377824	0.384916	0.366516	0.348032	0.33708	0.334619	0.326288	0.301098	0.294554	0.29356	0.269961	0.253672	0.310884	0.344151	0.329296	0.309122	0.290776	0.284971	0.296759	0.328066
FG	0.131236	0.144257	0.100616	0.10891	0.149275	0.174022	0.220378	0.228803	0.237484	0.239104	0.24849	0.257493	0.254171	0.251233	0.247587	0.243142	0.244155	0.22991	0.238842	0.211103	0.181997	0.17102	0.149841	0.132411	0.133212	0.134813	0.128239	0.15264	0.153988	0.158014	0.200332	0.237822	0.23245	0.218163	0.249435	0.292976	0.290809	0.307576	0.315125	0.314296	0.325707	0.347731	0.329779	0.32843	0.350521	0.340937	0.302047	0.320683	0.327096
	0.182079	0.255256	0.199751	0.281078	0.32751	0.267963	0.300457	0.281692	0.269554	0.293141	0.314425	0.330532	0.340677	0.355884	0.309927	0.287522	0.282879	0.303716	0.320333	0.318139	0.313753	0.311559	0.328629	0.343823	0.35144	0.358791	0.33921	0.341753	0.316861	0.330754	0.321695	0.329728	0.3114	0.303997	0.291845	0.261816	0.250568	0.233499	0.221482	0.204339	0.19161	0.212986	0.216884	0.256366	0.304457	0.354673	0.343722	0.381872	0.414553
	0.0674141	0.0597122	0.0768589	0.119068	0.237445	0.204973	0.188437	0.170045	0.165551	0.179241	0.212657	0.22322	0.217165	0.217165	0.204826	0.177653	0.156445	0.153024	0.167425	0.17543	0.186529	0.192457	0.200309	0.214362	0.21421	0.184452	0.177665	0.182632	0.197812	0.194248	0.203791	0.224794	0.238981	0.241045	0.248517	0.247699	0.259589	0.277143	0.304545	0.346382	0.379899	0.405451	0.438797	0.424288	0.416048	0.383576	0.365283	0.356729	0.348794
	0.591922	0.630904	0.824808	0.936713	1.17074	1.02174	0.959646	0.851839	0.824759	0.79299	0.771704	0.718092	0.64131	0.572589	0.508604	0.409415	0.331224	0.308593	0.292495	0.262026	0.229459	0.219298	0.224284	0.215967	0.234236	0.215117	0.23445	0.262772	0.279987	0.266194	0.217199	0.220459	0.248239	0.247857	0.245197	0.24604	0.250968	0.237951	0.233887	0.212175	0.236635	0.255751	0.247549	0.24173	0.232674	0.248704	0.232974	0.199793	0.197474
	15.7383	15.2782	14.0065	11.8872	10.4546	9.81759	9.12556	8.10535	7.21844	6.24868	5.46089	4.66033	3.98791	3.55571	3.29922	3.24304	3.48823	3.86171	4.26588	4.8503	5.75698	6.93303	7.93366	8.8698	9.92344	10.9664	12.1721	13.4202	14.4009	14.8246	14.7403	14.3165	13.9585	13.9125	13.8372	13.3669	12.6354	12.0556	11.7706	11.4919	11.0133	10.4744	10.1036	10.1377	10.7098	11.5557	12.375	12.8407	12.6286
	0.24771	0.264139	0.269056	0.241243	0.34508	0.610252	0.799144	1.05841	1.10866	1.10768	1.10562	1.08894	1.08094	1.07491	1.08891	1.08434	1.04159	0.981054	0.8105	0.786671	0.691393	0.538593	0.390805	0.338911	0.353309	0.393404	0.431269	0.436607	0.430847	0.431424	0.428519	0.430061	0.440659	0.452675	0.446817	0.38045	0.336536	0.350569	0.345921	0.342513	0.341705	0.332785	0.329242	0.340427	0.361381	0.384942	0.394327	0.380287	0.364968
	3.15713	3.18709	5.00333	6.15683	5.97306	5.18711	4.65764	4.12807	3.92927	3.7294	3.5519	3.24092	2.6504	2.0071	1.5053	1.11786	0.842882	0.731552	0.684835	0.647391	0.626686	0.614428	0.594551	0.587935	0.596074	0.562796	0.538721	0.522158	0.523435	0.557939	0.594836	0.611767	0.593111	0.55608	0.500051	0.436386	0.398394	0.390507	0.385451	0.377027	0.388304	0.343325	0.310114	0.282888	0.215524	0.143374	0.116441	0.119621	0.119847
	0.258957	0.259786	0.185246	0.151474	0.133557	0.109274	0.109792	0.117228	0.117032	0.11017	0.100267	0.103358	0.101521	0.0986817	0.105509	0.121155	0.133457	0.14504	0.151933	0.153362	0.149952	0.156819	0.143212	0.132897	0.129379	0.137235	0.146335	0.172259	0.171818	0.187989	0.206305	0.211764	0.20018	0.196455	0.20238	0.203434	0.205073	0.202831	0.203123	0.207302	0.205917	0.193008	0.168973	0.172716	0.15866	0.140123	0.137681	0.144074	0.140907
	0.335963	0.474076	0.400619	0.320854	0.290235	0.244695	0.25588	0.235869	0.213472	0.211412	0.19936	0.197644	0.189025	0.186957	0.183394	0.190854	0.209402	0.221493	0.226068	0.238688	0.248737	0.254293	0.270574	0.295981	0.298974	0.310346	0.329089	0.337692	0.352319	0.397254	0.393417	0.377418	0.398148	0.421324	0.44208	0.473123	0.474808	0.46481	0.452729	0.439104	0.395553	0.364431	0.348981	0.338299	0.302506	0.294091	0.287268	0.254492	0.22409
	0.18128	0.212788	0.195897	0.268656	0.235275	0.201374	0.265665	0.275394	0.269829	0.26456	0.257274	0.25664	0.300247	0.293238	0.275408	0.291086	0.303035	0.317606	0.324514	0.310345	0.271383	0.243287	0.238685	0.243041	0.244622	0.251881	0.242231	0.205441	0.184658	0.186491	0.184183	0.171747	0.159073	0.147093	0.137855	0.131364	0.128263	0.123058	0.112182	0.106401	0.092696	0.0886023	0.0795004	0.0750435	0.0820732	0.0972136	0.0971484	0.10218	0.107845
	0.355967	1.10222	1.87591	1.81752	2.38951	2.703	2.91877	2.67905	2.7	2.79983	2.66521	2.53597	2.50964	2.39756	2.44108	2.30646	1.94291	1.6883	1.49788	1.24517	1.08269	1.0419	1.07597	1.05406	1.02659	1.07441	1.00993	0.870957	0.867577	0.794125	0.788619	0.808146	0.809512	0.768893	0.721222	0.711554	0.700992	0.697127	0.752219	0.704271	0.685762	0.731027	0.717817	0.732321	0.778948	0.853718	0.998442	1.07783	1.17133
BRK	0.0378638	0.050485	0.0378638	0.047061	0.0676334	0.0826723	0.087991	0.0846306	0.0841936	0.0919818	0.0946562	0.105529	0.115717	0.124708	0.122167	0.110524	0.114794	0.11482	0.112188	0.119947	0.119354	0.117942	0.115855	0.113767	0.110467	0.116769	0.111086	0.110205	0.112841	0.11658	0.119356	0.117573	0.107084	0.107127	0.100139	0.105987	0.111476	0.113232	0.1193	0.119267	0.123589	0.13132	0.125785	0.114158	0.119973	0.14405	0.158258	0.16287	0.162824
	0.275363	0.206494	0.142972	0.129916	0.207804	0.216307	0.23639	0.225181	0.21777	0.211982	0.221347	0.226528	0.225031	0.225979	0.225327	0.225749	0.213181	0.202907	0.194928	0.181358	0.165621	0.169743	0.174055	0.166248	0.170378	0.193288	0.203077	0.201134	0.206867	0.214772	0.193243	0.171068	0.168825	0.182783	0.200635	0.220049	0.213699	0.216959	0.228244	0.219133	0.195685	0.187917	0.204425	0.199486	0.225591	0.288039	0.34477	0.377961	0.434102
	0.354047	0.389184	0.299116	0.260724	0.256283	0.232149	0.215075	0.190855	0.167252	0.155204	0.147682	0.15008	0.137368	0.128332	0.119646	0.107534	0.0965531	0.0904548	0.0855002	0.0872095	0.0933666	0.0964646	0.0964646	0.104417	0.120945	0.161464	0.183819	0.183819	0.191775	0.210314	0.224597	0.229331	0.231393	0.23278	0.236473	0.248937	0.270637	0.289999	0.2855	0.265874	0.206005	0.177094	0.180307	0.174543	0.174698	0.188318	0.1997	0.196795	0.195846
	0.181443	0.19092	0.157823	0.157658	0.26195	0.386299	0.545847	0.74631	0.806493	0.831815	0.850905	0.881113	0.900039	0.901935	0.895869	0.882151	0.851	0.813956	0.74095	0.67142	0.578211	0.440405	0.33523	0.277193	0.257509	0.256224	0.231423	0.208565	0.204411	0.19423	0.17124	0.162129	0.151419	0.146064	0.14162	0.132731	0.129815	0.113076	0.104872	0.100238	0.0790727	0.0769237	0.0871787	0.0856615	0.089259	0.0943988	0.0962594	0.0962594	0.0962594
	0.413286	0.407897	0.313319	0.28802	0.351932	0.395549	0.49024	0.574721	0.586138	0.569158	0.563841	0.562613	0.561005	0.544844	0.545062	0.519503	0.635809	1.03696	1.35491	1.46545	1.64999	1.93285	2.32014	2.88806	3.61158	4.43882	5.32061	6.25474	7.23358	8.14097	8.92969	9.52088	9.97184	10.5699	11.2569	11.819	12.1774	12.1338	11.7093	11.2532	10.7417	10.1479	9.55713	9.07654	8.78385	8.59819	8.26846	7.54524	6.67257
	0.141975	0.174118	0.15238	0.129781	0.120369	0.0984839	0.113563	0.107154	0.097689	0.100514	0.1092	0.112968	0.105521	0.0996352	0.0984501	0.0977284	0.113121	0.139648	0.151542	0.159202	0.16954	0.175969	0.18899	0.197838	0.218946	0.261164	0.282272	0.289875	0.312431	0.329885	0.333047	0.323139	0.303808	0.299097	0.301063	0.292066	0.28805	0.289702	0.2865	0.280897	0.267934	0.267042	0.261827	0.241325	0.239732	0.254539	0.252935	0.257033	0.258726
	0.466117	0.38181	0.292756	0.242254	0.239526	0.211676	0.260088	0.257265	0.229027	0.211112	0.221095	0.214547	0.216686	0.218519	0.221194	0.221638	0.225066	0.239734	0.252749	0.265438	0.264668	0.257332	0.259023	0.258149	0.253917	0.243474	0.239934	0.236238	0.239578	0.253898	0.25041	0.244705	0.228143	0.211855	0.187848	0.150183	0.148132	0.14948	0.158208	0.171083	0.178986	0.180231	0.181095	0.175444	0.157647	0.154174	0.16502	0.173116	0.179762
	0.627903	0.697827	0.505933	0.450415	0.429749	0.510319	0.798389	1.04085	1.13937	1.18693	1.22247	1.31003	1.34721	1.35903	1.38408	1.40147	1.37882	1.34065	1.2986	1.26279	1.17453	1.02327	0.960882	0.885743	0.852136	0.810483	0.897901	1.05488	1.16618	1.24378	1.33536	1.57296	1.82137	1.95839	2.05813	2.25592	2.63523	3.13672	3.60855	3.96243	4.21033	4.21756	4.14277	4.12371	4.13802	4.17447	4.13195	4.06923	4.02684
	0.293304	0.269755	0.177081	0.141331	0.128906	0.113001	0.132246	0.133542	0.129133	0.125308	0.168404	0.225346	0.255265	0.280092	0.289017	0.293534	0.303666	0.314836	0.32597	0.319927	0.320669	0.327691	0.321798	0.318241	0.322512	0.32193	0.29314	0.275029	0.256907	0.245171	0.249543	0.243791	0.233724	0.227314	0.223289	0.222028	0.217365	0.220555	0.229433	0.221234	0.175373	0.145457	0.141563	0.144112	0.15271	0.150795	0.161385	0.168447	0.167598
	0.273768	0.384662	0.423448	0.870436	1.27481	1.52712	1.66974	1.85055	1.85854	1.86072	1.84899	1.84469	1.89382	1.90246	1.86227	1.81614	1.74666	1.67015	1.60483	1.58484	1.63643	1.52234	1.4722	1.51924	1.53232	1.59079	1.62744	1.61681	1.59698	1.55632	1.47677	1.43251	1.41649	1.34209	1.21082	1.18776	1.18752	1.23747	1.58271	2.10752	2.62231	3.0805	3.34409	3.48106	3.57613	3.62443	3.79092	3.84638	3.86459
	0.0275285	0.0812837	0.143077	0.182918	0.221406	0.255226	0.253432	0.241505	0.254296	0.2583	0.253082	0.251894	0.239268	0.22682	0.234143	0.221302	0.206952	0.196009	0.180052	0.172021	0.194615	0.222309	0.2211	0.225606	0.259081	0.325226	0.3234	0.434918	0.485655	0.511579	0.510893	0.514105	0.568175	0.589981	0.639392	0.665365	0.65076	0.646808	0.648764	0.617601	0.553119	0.546711	0.441535	0.389138	0.370777	0.388562	0.398037	0.389156	0.413915
	0.4273	0.37353	0.453697	0.657749	0.867346	0.839452	0.90724	0.898848	1.00182	1.0633	1.09025	1.17964	1.22218	1.24639	1.27412	1.22976	1.19469	1.23037	1.24685	1.26672	1.2847	1.31147	1.26445	1.24934	1.27422	1.31117	1.19927	1.17035	1.21734	1.28465	1.46974	1.6236	1.76511	2.05841	2.12387	2.08769	2.11712	2.09351	2.00015	1.92522	1.88536	1.88908	1.85444	1.77591	1.65179	1.4434	1.25111	1.04843	0.71116
	1.36867	1.72621	2.08047	2.15984	1.76814	1.50475	1.32095	1.1596	1.06835	0.986512	0.834652	0.677565	0.497425	0.300252	0.201744	0.174994	0.165241	0.143707	0.131646	0.134183	0.129674	0.127419	0.127419	0.127419	0.141188	0.176639	0.18369	0.20714	0.225415	0.236292	0.242854	0.251937	0.251965	0.255517	0.276355	0.316115	0.373807	0.403573	0.428386	0.432733	0.399511	0.408066	0.385833	0.364367	0.344979	0.337789	0.333874	0.332905	0.327027
	0.342846	0.416172	0.327751	0.269362	0.219974	0.206104	0.212453	0.19512	0.172264	0.157992	0.133492	0.125577	0.118868	0.111479	0.11841	0.141017	0.146013	0.137496	0.135203	0.127467	0.116221	0.114724	0.117287	0.119851	0.123844	0.140533	0.147343	0.146463	0.144915	0.145672	0.147792	0.14913	0.147905	0.148223	0.146412	0.141915	0.136156	0.139911	0.145848	0.143189	0.139001	0.139473	0.135022	0.133472	0.131817	0.12968	0.13218	0.139001	0.149821
	0.414999	0.518216	0.437114	0.425394	0.363844	0.336886	0.318642	0.278699	0.251032	0.236587	0.211784	0.206015	0.213026	0.192207	0.184861	0.210023	0.23925	0.231495	0.229345	0.241566	0.284623	0.31449	0.320098	0.323457	0.32891	0.3393	0.337071	0.311831	0.305769	0.316115	0.284929	0.258566	0.253566	0.24969	0.229458	0.185537	0.157506	0.159053	0.160062	0.149446	0.132517	0.130345	0.134876	0.129873	0.115377	0.115073	0.116519	0.118614	0.113293
	0.157079	0.263082	0.226365	0.704677	0.805906	0.965538	0.909657	0.801616	0.798707	0.807879	0.800544	0.809367	0.808601	0.71894	0.577737	0.525086	0.457853	0.337344	0.264661	0.226371	0.208731	0.224673	0.228925	0.239998	0.240092	0.270402	0.26409	0.2672	0.262787	0.260943	0.284597	0.295661	0.293085	0.281295	0.272165	0.276567	0.26651	0.252287	0.233651	0.217361	0.169226	0.158495	0.151184	0.152873	0.162636	0.149809	0.125217	0.131625	0.13193
[truncated: 5,000 more columns]

## Sheet: Figure 6j
control	BB	FG	BRK
46.1583	19.9583	25.5407	17.4849
31.46	24.7667	64.0444	4.94833
49.2222	11.7405	8.89242	8.69074
13.0333	11.4922	118.883	8.06667
111.033	36.4	9.7	5.45238
15.1548	20.4849	18.4212	12.7436
29.1667	17.7256	20.8857	7.23333
11.8233	25.5467	20.097	12.6744
11.4333	12.5	83.4833	23.3524
11.6196	47.2417	26.0958	9.15238
41.46	22.1	31.6667	9.66667
75.1	15.5692		5.68621
	5.81458		25.8
	27.0667		9.36667
			12.5533
			6.27436

## Sheet: Figure 6k
control	BB	FG	BRK
3	8	6	11
4	5	4	22
3	10	17	20
1	12	1	17
1	2	1	21
6	10	7	14
4	7	7	11
7	4	9	14
2	0	2	7
13	1	9	18
3	8	1	17
0	8		30
	29		7
	7		16
			18
			30

## Sheet: Figure 6l
	no-tripping	tripped
control	19	0
BRK	4	14

## Sheet: Figure 6m
n.a.

## Sheet: Figure 6n
control	all-BRK	Front + Mid	Front+Hind	Front
0.103359	0.048667	0.027806	0.261243	0.190419
0.133597	0.193067	0.012028	0.781384	0.587794
0.140356	0.049055	0.020336	0.231586	0.416272
0.255042	0.096201	0.256728	0.36182	0.171782
0.138921	0.772691	1.14907	0.568337	0.1844
0.141244	0.01881	1.3124	0.623765	0.342951
0.120434	0.003246	1.08173	0.324221	0.279573
0.092987	0.003537	0.655236	0.084653	1.46702
0.122783	0.045433	0.978533	0.257456	0.467676
0.306839	0.031244	0.093151	0.321794	0.206362
0.134648	0.012306	0.170804	0.1674	0.805284
0.197773	0.038917	0.441753	0.215317	0.683708
0.113834	0.025478	0.560967	0.043772	1.75375
0.236287	0.147674	0.616825	0.234589	1.31947
0.133528	0.368605	0.418203	0.708311	1.04721
0.669786	0.396231	0.076968	0.146125	0.051446
0.067837	0.684668	0.146006	0.538328	0.06414
0.071874	1.57651	0.047771	0.351453	0.370045
0.329719	0.208286	0.229324	0.473797	0.068636
0.138602	0.050823	0.343436	0.372243	0.106998
0.068244	0.043547	0.078062	0.711151	0.670554
0.052453	0.039491	0.307205	0.757722	0.049127
0.056217	0.249148	0.617941	0.142764	0.14785
0.054539	0.815027	0.834989	0.097422	0.06076
0.076297	1.25132	0.542784	0.070836	1.18506
0.096257	1.65124	0.323421	0.066792	0.001215
0.069795	0.531947	0.634044	0.085942	0.241711
0.080059	0.041872	1.36641	0.115771	0.421989
0.095148	0.051702	1.61972	0.107629	0.23577
0.122127	0.106074	0.693931	0.12017	0.021652
0.09804	1.81345	1.16762	0.104117	0.291857
0.06241	0.191606	1.1681	0.09555	0.47803
0.104841	0.089924	1.56795	0.16527	0.08702
0.041253	0.163418	2.12543	0.249633	0.514943
0.05538	0.239252	2.32447	0.136934	0.121782
0.108189	1.59208	0.305095	0.07396	0.045744
0.101015	0.464054	0.945896	0.103129	0.149284
0.058954	1.64667	2.15592	0.10214	0.01941
0.086402	0.439933	0.117735	0.376814	0.659293
0.058513	1.37051	0.046334	0.235999	0.096986
0.500348	0.811518	0.045319	0.086119	0.541163
0.192175	0.877276	0.118208	0.160311	0.507652
0.176465	0.79419	0.02034	0.388025	1.10304
0.145236	0.695023	0.011652	0.201188	0.126519
0.109539	1.16921	0.010801	0.616234	0.061206
0.099896	0.285941	0.049292	0.194508	0.15385
0.177506	0.739165	0.040661	0.210632
	1.00429	0.359493	0.109118
	0.388136	0.1209	0.568633
	0.940698	0.062444	0.325424
	0.670015	0.004318	0.578688
	0.789236	0.167341	0.494022
	2.37023	0.097459	0.437615
	1.19772	0.283338	0.496849
	0.17634	0.11597	0.303933
		0.053456	0.142893
		0.350748	0.245055
		0.397165
		0.228253
		0.090035

## Sheet: Figure 6o
control	all-BRK	Front + Mid	Front+Hind	Front
3.28556	8.42514	0.952869	5.56095	11.2818
4.18946	3.69669	2.93749	5.14592	5.82886
2.53418	4.4761	0.842371	4.76936	12.1161
3.34664	9.14402	24.7339	2.96925	2.80541
6.42655	4.39039	4.07616	7.3902	1.61076
2.07363	8.47267	3.73935	3.3208	6.08493
1.28976	18.7097	1.74661	2.62695	8.96812
5.90085	12.0886	6.10553	13.5343	19.9253
3.13645	8.08307	2.69689	22.7537	3.73479
5.26004	2.39661	2.98155	2.25155	15.8913
3.98807	21.6478	2.84881	16.3114	1.59597
1.69233	2.69618	11.1806	6.01058	7.71044
3.21558	1.3987	10.6348	27.7522	1.34804
11.8628	5.03351	7.74242	24.5703	8.8288
2.12809	2.0713	18.5015	17.856	13.7581
12.8904	4.24718	10.8237	1.5206	3.36841
1.21612	13.7549	20.2905	1.4625	0.848126
2.65348	1.79016	10.5975	1.30773	2.92989
1.94622	4.94423	7.2404	0.621348	7.50689
4.2208	6.19032	12.8355	4.58269	6.57398
4.23481	3.25956	14.0422	5.53855	2.53369
7.75881	1.91907	2.91838	2.14545	4.17072
1.88387	3.56965	3.81734	2.73156	7.19787
1.90115	4.84126	4.91138	1.77442	8.95601
1.81441	1.97859	9.18291	4.89069	2.92937
2.05105	23.6879	4.68549	2.587	5.34639
6.13223	3.0552	4.30214	10.5743	6.56573
0.849872	4.55113	2.78393	5.51215	2.44199
1.60418	4.74976	3.03591	30.5746	10.8503
3.63509	20.7284	6.09505	2.19079	3.52171
4.21535	18.3704	3.21115	4.97121	3.9941
16.5697	15.3686	20.6289	2.16703	16.1569
3.15268	19.3344	10.729	7.74485	25.708
4.98304	6.67854	15.1136	14.3558	14.2238
4.32156	8.78209	26.324	6.35053	14.6762
11.5341	11.7333	4.68625	19.8951	10.1292
7.11332	3.03961	4.15453	17.9839	17.289
24.0188	7.26102	16.0076	12.5653	8.28438
5.63315	13.0317	23.3393	12.2824	7.03629
2.52466	17.0239	21.2971	13.0716	3.80363
10.2163	5.07635	19.607	9.46941	9.77946
13.167	7.45375	5.27285	4.3908	25.1843
7.3833	8.7077	20.0107	7.77428	12.0428
3.10343	7.97995	20.4655	14.3216	14.9627
4.3329	4.9016	21.6409	16.2432	4.49714
5.37644	4.64933	15.5383	15.5857	27.7071
7.37943	4.98089	6.61978	16.202	18.9917
7.65866	6.10521	5.61157	17.7597	3.80725
2.43861	8.69769	4.87828	19.866	8.74397
19.047	1.18258	6.72946	15.3617	7.46
1.16534	19.0212	5.01095	21.096	6.16782
17.1583	6.76281	2.14845	2.59714	15.4187
9.94058	9.44641	10.0302	9.90305	15.0626
5.26248	3.16403	6.61803	5.39904	10.7756
3.40265	6.17364	12.5978	2.16172	3.00159
9.26674	1.48162	14.0273	3.02635	4.22041
2.10286	17.723	13.9871	10.6539	13.752
2.62582	12.1394	11.0672	4.30138	5.89791
6.89972	4.95716	20.4098	8.60821	18.7469
6.75002	4.03862	8.87772	10.9235	5.32621
5.78715	10.0737	26.347	12.7989	9.57703
1.78666	19.0241	4.89742	1.82448	26.0882
2.41338	31.6161	9.31287	1.93993	6.0042
2.93026	26.3756	14.1354	4.77826	7.90045
3.82038		8.24035	5.00307	13.6639
7.49983		24.9812	6.35024	21.7558
2.08244		18.9324	10.4413	19.6816
2.15322		16.5022	5.58022	17.9733
		17.3273	10.9316
		11.6564	22.2438
		19.6208	7.63331
		13.8537	20.5403
		22.6141
		3.16234
		9.52943
		12.8943
		20.0618
		7.44435
		4.06255
		4.32071
		13.4738
		7.2897
		12.2155
		5.69446
		7.69818
		22.9761
		15.9277
		9.645
		18.0302
		32.5592
		20.4552
		23.0448
		7.98305
		22.6241
		20.8401
		15.1251
		8.69469
		7.60463
		10.5764
		4.82252
		15.7179
		1.36026

[truncated: 3 more sheets: Figure 6p, Figure 6q, Figure 6r]
