# Supplementary material for: Neural circuit mechanisms underlying context-specific halting in Drosophila
Source: Nature. 2024 Oct 2;634(8032):191–200. doi: 10.1038/s41586-024-07854-7 (PMC11446846; doi:10.1038/s41586-024-07854-7)
Supplement: Supplementary file 22 — Source Data Extended Data Fig. 1 [file 41586_2024_7854_MOESM22_ESM.xlsx]

## Sheet: Extended Data Figure 1a
refer to data available at -	https://doi.org/10.17617/3.OIX8RZ

## Sheet: Extended Data Figure 1b-top
FG	5.95657	5.90161	5.93812	6.08623	6.26172	6.35892	6.41231	6.54354	6.64087	6.68816	6.74722	6.75532	6.67945	6.50112	6.34436	6.38453	6.52051	6.61916	6.72217	6.84214	7.00281	7.20477	7.38081	7.53406	7.64713	7.78246	8.04313	8.34499	8.70346	9.06548	9.30996	9.51033	9.74412	9.91437	9.97698	10.0219	10.0202	9.94162	9.88951	9.9779	9.96859	9.75582	9.51807	9.23522	8.87129	8.54188	8.32116	8.14452	7.98707
	12.5347	12.5667	12.6145	12.8174	13.1176	13.4037	13.6835	13.9438	14.1195	14.2396	14.2359	14.1373	14.0162	13.8864	13.7695	13.6721	13.5591	13.4348	13.3016	13.1379	12.907	12.6641	12.5349	12.5197	12.5887	12.7708	12.974	13.1648	13.4253	13.8224	14.2688	14.5763	14.7606	14.9557	15.1899	15.3985	15.5451	15.6608	15.827	15.8743	15.6552	15.4034	15.2328	15.0193	14.6703	14.3281	14.2383	14.3068	14.2995
	9.67851	9.76548	9.8819	10.0125	10.1682	10.3636	10.5572	10.7229	10.8732	10.9713	11.0321	11.0422	10.8927	10.652	10.4868	10.3801	10.2368	9.97634	9.62266	9.36058	9.22308	9.07742	8.91938	8.75769	8.56835	8.37771	8.2076	8.10326	8.03197	7.92119	7.77301	7.66267	7.60895	7.61129	7.55756	7.4042	7.24706	7.05581	6.7871	6.5284	6.36007	6.30398	6.25491	6.191	6.13816	6.04705	5.88767	5.71823	5.56048
	14.4677	14.3263	14.161	14.021	13.8574	13.7006	13.5807	13.4537	13.2907	13.1001	12.9308	12.8478	12.8276	12.8108	12.829	12.9525	13.1596	13.3278	13.4111	13.4347	13.3959	13.2905	13.1489	12.9995	12.7795	12.6186	12.5034	12.3428	12.0362	11.6323	11.2902	10.9316	10.5086	10.2254	10.1305	10.0705	10.0135	10.039	10.091	10.1604	10.2291	10.2795	10.3413	10.5822	11.0159	11.4341	11.8135	12.2486	12.6425
	16.696	16.4091	16.1903	16.0836	16.0362	16.0342	16.0568	16.1642	16.2997	16.446	16.6192	16.7559	16.8519	16.9247	17.0266	17.2091	17.3988	17.474	17.412	17.315	17.2174	17.0588	16.8376	16.681	16.5941	16.5218	16.4855	16.505	16.5278	16.5106	16.5592	16.6395	16.7459	16.9634	17.1511	17.3014	17.4237	17.4617	17.4732	17.4847	17.5105	17.5445	17.4735	17.3512	17.308	17.2762	17.2931	17.3682	17.4186
	16.0298	16.0083	16.0866	16.1327	16.0111	15.8196	15.6432	15.5017	15.4265	15.2834	15.0854	14.8434	14.6233	14.4918	14.403	14.3142	14.1426	13.9063	13.6041	13.3202	13.0929	12.8976	12.7658	12.6924	12.7286	12.8234	13.0438	13.4187	13.7794	14.054	14.3529	14.729	15.1022	15.423	15.6331	15.7397	15.8227	15.9038	16.0431	16.3122	16.5985	16.7666	16.8384	16.8618	16.8189	16.7342	16.6031	16.4699	16.4595
	17.7547	17.4463	17.066	16.6753	16.3639	16.0686	15.7598	15.5738	15.4971	15.4092	15.3473	15.4348	15.6001	15.6936	15.7233	15.742	15.8167	15.9735	16.0905	16.1507	16.2789	16.396	16.3313	16.0797	15.8079	15.6334	15.4447	15.1874	14.9052	14.6373	14.3597	14.0671	13.723	13.3675	13.045	12.6506	12.2076	11.8585	11.754	11.8478	11.8948	11.8654	11.9047	12.0812	12.2808	12.4613	12.6426	12.8244	12.905
	16.5542	16.3645	16.2854	16.311	16.4104	16.5003	16.5098	16.5448	16.6458	16.7626	16.9534	17.1969	17.4253	17.6236	17.8578	18.1325	18.2926	18.2417	18.1112	18.0364	17.9476	17.7999	17.564	17.2477	16.9211	16.5488	16.246	16.038	15.803	15.5088	15.2205	15.0549	14.9954	14.9595	14.9368	14.9875	15.0719	15.1876	15.441	15.7934	16.1176	16.2718	16.3781	16.5721	16.7933	16.9797	17.0655	17.1283	17.1795
	8.26456	8.26946	8.24742	8.20792	8.2079	8.29578	8.4045	8.44943	8.47257	8.50755	8.53093	8.59995	8.74182	8.95967	9.23336	9.55621	9.82913	10.0049	10.0885	10.0863	9.93758	9.6763	9.46136	9.29773	9.11975	8.90545	8.62763	8.28356	7.9464	7.62932	7.22329	6.81331	6.45249	6.17084	6.0002	5.94263	5.98595	5.96881	5.89616	5.86365	5.89808	6.00384	6.22761	6.50254	6.71825	6.94059	7.19821	7.48064	7.73231
	13.9532	14.0203	14.0362	14.0971	14.2483	14.4292	14.5997	14.7886	15.0938	15.3822	15.5537	15.6553	15.6833	15.6803	15.6599	15.6033	15.4713	15.2474	15	14.8638	14.7965	14.6406	14.55	14.6348	14.895	15.2214	15.5017	15.7273	15.9233	16.1116	16.3006	16.5904	16.9637	17.3066	17.4927	17.5502	17.7383	18.0326	18.2567	18.4234	18.5803	18.6196	18.4919	18.2768	18.013	17.7595	17.5326	17.2218	16.849
	11.0865	11.3908	11.8352	12.2714	12.6002	12.8472	13.1128	13.3761	13.566	13.7639	13.9952	14.0662	14.0036	13.9408	13.8712	13.7709	13.6525	13.4245	13.138	12.9764	12.8339	12.6285	12.4875	12.3777	12.2561	12.1576	12.1196	12.1187	12.0715	12.0651	12.1776	12.3089	12.473	12.6631	12.7684	12.817	12.8736	12.9379	13.1018	13.3677	13.6195	13.8098	14.028	14.321	14.5222	14.4632	14.31	14.2295	14.1717
	13.7972	13.8175	13.6774	13.4528	13.246	13.0247	12.8845	12.8415	12.8639	13.0654	13.4142	13.7494	14.044	14.3441	14.6437	14.9044	15.0946	15.326	15.751	16.2871	16.8294	17.2126	17.5727	18.0057	18.3228	18.5136	18.7224	18.9485	19.2189	19.5622	19.888	20.215	20.526	20.6374	20.6125	20.5728	20.6175	20.7259	20.7632	20.6668	20.4888	20.3214	20.1586	19.9209	19.5729	19.2256	18.9409	18.7439	18.6576
	8.46003	8.55804	8.66493	8.67694	8.68217	8.62316	8.54516	8.48766	8.1993	7.96201	7.94483	7.82492	7.75257	7.84731	7.99817	8.07564	8.07917	8.08815	8.2168	8.37904	8.54056	8.63949	8.82738	9.12248	9.34209	9.4893	9.67224	9.90968	10.124	10.2471	10.3241	10.4149	10.533	10.5899	10.5765	10.6165	10.6572	10.5057	10.2525	10.1136	10.0875	9.99625	9.77648	9.59965	9.4657	9.29725	9.13912	8.89867	8.64729
	15.1544	15.0574	14.9509	14.8514	14.7288	14.5603	14.2418	13.8281	13.46	13.1876	12.9695	12.8424	12.8429	12.8837	12.931	12.9583	12.9324	12.9037	12.8489	12.6361	12.2952	12.0287	11.812	11.5676	11.2156	10.7747	10.3678	9.97113	9.52733	9.06907	8.6159	8.30331	8.45982	8.9294	9.08542	8.93579	8.85596	8.73336	8.61103	8.56436	8.57383	8.46993	8.22127	8.00926	7.87965	7.81301	7.6549	7.00471	6.04432
	13.2604	13.5861	13.9158	14.23	14.5026	14.7424	15.0308	15.3488	15.5647	15.7065	15.9007	16.067	16.0826	16.0186	16.0404	16.1395	16.1566	16.0926	15.9831	15.7783	15.5043	15.209	14.9045	14.6666	14.437	14.0731	13.7233	13.5161	13.3693	13.1002	12.7505	12.5105	12.3575	12.2939	12.3656	12.4355	12.4514	12.5199	12.6298	12.8672	13.3311	13.8305	14.1427	14.2562	14.4695	14.7347	14.8668	14.9166	14.9256
	13.5559	13.3594	13.2719	13.2952	13.412	13.4822	13.5611	13.7778	13.9739	14.1393	14.2971	14.3728	14.3256	14.1807	14.1453	14.2855	14.4135	14.5106	14.5827	14.589	14.5353	14.4537	14.3785	14.4029	14.4164	14.3867	14.4538	14.6725	14.9802	15.2496	15.4188	15.6184	15.8126	15.9414	16.147	16.4844	16.7128	16.6907	16.5523	16.4255	16.3262	16.2067	16.0133	15.8372	15.8653	16.0598	16.1087	15.9662	15.8397
FG∩ChAT	14.3055	14.4536	14.5765	14.7115	14.8413	14.9189	14.99	15.0735	15.0908	15.0453	14.9284	14.6692	14.2909	13.8679	13.414	12.9397	12.4892	12.0816	11.7102	11.3184	10.8922	10.4336	9.85284	9.31774	8.89252	8.50528	8.19813	8.03021	7.98546	8.04009	8.14914	8.26241	8.34999	8.45539	8.63006	8.85355	9.12052	9.50541	9.87085	10.15	10.4366	10.789	11.1901	11.5314	11.8017	12.0794	12.2648	12.3002	12.1399
	20.2227	20.107	20.176	20.2674	20.2317	20.1034	19.93	19.8142	19.7114	19.5209	19.2721	19.1431	19.3003	19.7667	20.3468	20.6903	20.8222	21.0213	21.2941	21.4571	21.5146	21.4966	21.3394	21.0995	20.868	20.6197	20.2993	19.9284	19.6466	19.4363	19.2604	19.2297	19.2466	19.0678	18.8416	18.7779	18.819	18.9959	19.3298	19.708	20.1313	20.6181	21.1012	21.475	21.6414	21.6521	21.6308	21.6153	21.8718
	15.3873	15.3487	15.3914	15.393	15.3375	15.1852	14.9969	14.7389	14.322	13.6601	12.9429	12.4585	12.15	11.9195	11.6226	11.0639	10.3515	9.73807	9.27933	8.89833	8.57203	8.25762	7.90181	7.70782	7.73035	7.64561	7.35306	7.03986	6.79759	6.75439	7.07089	7.5607	7.93279	8.14756	8.27978	8.38274	8.59399	8.90704	9.16436	9.28553	9.34269	9.38197	9.3714	9.31211	9.20835	8.97265	8.62588	8.31216	8.15217
	13.956	13.9233	13.863	13.8202	13.8598	13.9597	14.1038	14.2632	14.4518	14.6767	14.8759	15.1232	15.4426	15.7571	16.025	16.2969	16.5845	16.8843	17.074	17.1979	17.3191	17.3515	17.2759	17.1128	16.9328	16.7705	16.5726	16.3786	16.1673	15.9219	15.741	15.6418	15.4877	15.3974	15.3228	15.1937	15.1019	15.0727	15.1526	15.2676	15.3156	15.3646	15.4349	15.4843	15.4968	15.4538	15.3313	15.1824	15.0317
	21.499	21.2608	20.9878	20.7707	20.6083	20.4049	20.1839	19.9569	19.7473	19.5756	19.4725	19.3782	19.2612	19.1659	19.1295	19.1699	19.3317	19.5493	19.6959	19.8668	20.1734	20.5227	20.8306	21.0468	21.1618	21.228	21.3154	21.3098	21.2241	21.1813	21.1748	21.1539	21.1036	21.1167	21.1904	21.2266	21.2884	21.4314	21.6215	21.8376	22.0707	22.2767	22.506	22.7838	22.951	22.934	22.7792	22.5664	22.2403
	15.2074	15.7358	16.1065	16.2379	16.2914	16.3339	16.383	16.4369	16.4371	16.3824	16.2578	16.0825	15.9636	15.9374	15.9769	16.0887	16.2148	16.3314	16.5906	16.8655	17.0763	17.2849	17.5085	17.7063	17.8514	17.9587	18.1976	18.5762	18.9421	19.2189	19.4387	19.6336	19.8162	19.8971	19.9411	20.0437	20.1022	20.0628	19.9752	19.9578	20.0574	20.1237	20.078	19.9702	19.8778	19.7951	19.63	19.4242	19.2311
	12.5856	12.9167	13.0616	13.0672	13.0562	12.9872	12.6711	12.1596	11.6797	11.2597	10.9242	10.6976	10.354	9.87032	9.48347	9.23237	9.0403	8.93943	8.87211	8.79217	8.754	8.89735	9.15323	9.26043	9.28438	9.25072	9.25781	9.4885	9.79176	10.101	10.361	10.498	10.5249	10.5651	10.5778	10.5145	10.3534	10.203	10.2332	10.3917	10.5946	10.6326	10.4949	10.4631	10.3871	10.2792	10.293	10.4301	10.5128
	13.9298	13.9037	13.9122	13.902	13.8104	13.6253	13.4404	13.3002	13.1701	13.0593	12.937	12.8514	12.8708	12.9091	12.9446	13.0579	13.2726	13.5063	13.7414	14.0168	14.3388	14.6916	15.0423	15.4016	15.7232	15.9995	16.2788	16.4712	16.5482	16.5994	16.6183	16.566	16.5128	16.4414	16.2768	16.0022	15.6432	15.2934	14.9664	14.6681	14.3398	13.9469	13.6619	13.5057	13.372	13.2331	13.0606	12.7981	12.4913
	18.1946	18.5563	19.0054	19.6458	20.2382	20.6508	20.8988	20.9618	21.0529	21.2487	21.3623	21.4133	21.3777	21.13	20.7702	20.4541	20.2709	20.1518	19.9677	19.8166	19.6916	19.5457	19.4952	19.4609	19.3375	19.2783	19.3183	19.2934	19.1555	18.9978	18.8129	18.4519	18.0296	17.6999	17.4288	17.1095	16.7343	16.3081	15.8602	15.4342	14.9963	14.5726	14.2688	14.166	14.2619	14.4429	14.6536	14.749	14.7216
	13.2505	13.1397	13.0419	12.9804	12.9419	12.8172	12.5639	12.2791	12.1058	12.0398	11.9221	11.7716	11.6432	11.5645	11.5486	11.5802	11.692	11.9432	12.2692	12.5609	12.7956	13.0205	13.249	13.3944	13.4639	13.5067	13.5401	13.6144	13.678	13.7388	13.8497	13.9455	13.9545	13.9193	13.8204	13.7522	13.834	14.0183	14.1844	14.2588	14.416	14.6449	14.7518	14.8047	14.9098	15.0662	15.2364	15.4429	15.6966
	16.643	16.5397	16.4544	16.3257	16.1298	15.8759	15.7827	15.799	15.705	15.548	15.3981	15.3079	15.3464	15.3969	15.3256	15.3521	15.6485	16.0174	16.4663	16.8939	17.3261	17.7108	17.9343	18.0221	18.0367	18.065	18.151	18.202	18.2437	18.255	18.1451	17.9351	17.6418	17.3195	17.0211	16.7042	16.3269	15.8877	15.4758	15.1573	14.7937	14.3296	13.8963	13.4807	13.1647	13.0198	12.8835	12.6807	12.4818
	15.1006	14.8696	14.7931	14.5976	14.1687	13.7033	13.3988	13.2143	13.1144	13.1086	13.1535	13.304	13.4924	13.6484	13.9199	14.2194	14.3986	14.5107	14.6864	14.9127	14.8993	14.6961	14.5047	14.2633	14.051	13.8505	13.6158	13.3887	13.2476	13.1419	13.0258	12.9817	13.0019	12.9944	13.0084	13.3252	13.8577	14.3402	14.784	15.1662	15.4219	15.6396	15.877	16.0239	16.1209	16.299	16.4282	16.366	16.2202
	17.2967	17.423	17.6114	17.8551	18.0595	18.1192	18.0743	18.1171	18.2462	18.3032	18.2821	18.2586	18.2588	18.265	18.2881	18.4039	18.5303	18.4431	18.1883	17.9386	17.778	17.7308	17.6348	17.474	17.4101	17.4127	17.4787	17.6621	17.8596	18.0092	18.0785	18.1287	18.2748	18.4967	18.7322	18.9453	19.0363	19.0737	19.1095	19.0666	18.9585	18.8348	18.6369	18.3945	18.1271	17.7317	17.2711	17.0101	16.8762
	12.8125	12.9171	13.0106	13.1674	13.4046	13.5728	13.6281	13.6705	13.7407	13.8614	13.9999	14.1439	14.2684	14.3336	14.3247	14.2801	14.2062	14.0918	13.8839	13.6406	13.4378	13.26	13.0762	12.8984	12.7729	12.6844	12.6631	12.807	13.0539	13.319	13.5948	13.9263	14.2715	14.6062	14.8188	14.8944	14.9618	15.0949	15.246	15.3028	15.3	15.2717	15.1739	14.9298	14.5745	14.2603	13.9146	13.5578	13.315
	15.7128	16.0749	16.4538	16.6394	16.7676	16.9876	17.1679	17.206	17.1509	17.1174	17.093	17.0685	17.0817	17.0982	17.0611	16.9917	16.9711	17.0469	17.1033	17.0627	16.9613	16.7936	16.7134	16.8539	17.0496	17.1559	17.1726	17.1922	17.2389	17.2669	17.2654	17.1613	16.9361	16.7631	16.6806	16.6724	16.8137	16.9055	16.8525	16.748	16.696	16.6942	16.6007	16.4347	16.3547	16.3647	16.3737	16.2809	16.1057
	14.7335	15.0221	15.377	15.6082	15.5623	15.5262	15.5158	15.4012	15.2627	15.1336	14.9967	14.9095	14.9252	14.9669	14.9587	14.9163	14.8274	14.7165	14.6682	14.6173	14.4613	14.3538	14.3471	14.3494	14.4117	14.4692	14.4566	14.3366	14.2019	14.1035	14.0625	14.049	13.9971	13.9739	14.0372	14.1745	14.2665	14.3212	14.3507	14.3167	14.2584	14.1475	14.1235	14.2481	14.429	14.6383	14.8386	15.0982	15.4101
FG+BB	14.0575	14.2433	14.3595	14.6278	14.8754	15.0748	15.323	15.6111	15.924	16.1834	16.2809	16.2829	16.1569	15.9256	15.8282	15.8029	15.6832	15.6374	15.6957	15.8537	16.0664	16.119	16.0526	16.08	16.2578	16.5405	16.758	16.8106	16.8669	16.8689	16.8894	17.0668	17.2519	17.2272	17.0687	16.9211	16.8549	16.8776	16.9694	17.0836	17.0548	16.837	16.7575	17.0292	17.1588	17.0058	16.8827	16.8999	17.0587
	12.3914	12.6683	12.9633	13.2871	13.6903	14.281	14.8848	15.409	15.8802	16.3039	16.7631	17.2581	17.63	17.8522	17.9926	18.051	18.107	18.214	18.2436	18.1947	18.0871	17.9844	17.8981	17.7992	17.6652	17.3901	16.9953	16.716	16.519	16.2817	16.0957	16.0637	16.1419	16.3556	16.5939	16.7732	16.9838	17.2734	17.5447	17.8049	18.1573	18.6703	19.1822	19.4969	19.7994	20.0893	20.223	20.1785	19.9321
	10.4625	10.7405	10.974	11.1784	11.3841	11.5479	11.7531	12.0126	12.2447	12.6372	13.2113	13.7216	14.1198	14.432	14.6629	14.9043	15.0656	15.0963	14.9693	14.7864	14.6373	14.591	14.6867	14.9219	15.0726	15.0718	15.0426	14.943	14.8293	14.6924	14.477	14.3217	14.2881	14.4276	14.6813	14.8942	14.9677	14.8116	14.5485	14.4831	14.4954	14.5626	14.8535	15.2141	15.5552	15.8572	16.1891	16.5749	16.8478
	13.7418	13.7493	13.6351	13.4888	13.1924	12.6452	12.132	11.7683	11.4369	11.1379	10.9666	10.8437	10.6112	10.4121	10.2785	10.1205	10.0035	9.87065	9.69107	9.63369	9.63619	9.43869	9.15722	8.98678	8.94473	8.87195	8.73932	8.62682	8.41881	8.06113	7.62474	7.20522	6.82005	6.46967	6.19492	6.01136	5.99773	5.99803	5.79732	5.5425	5.34912	5.18571	5.03884	4.94412	4.94451	5.04063	5.22301	5.54029	5.99219
	17.6078	17.4147	17.3123	17.1174	16.7749	16.2944	15.7568	15.2866	14.8961	14.5461	14.169	13.7713	13.5264	13.4443	13.3458	13.2864	13.2733	13.2339	13.2273	13.3293	13.5687	13.9142	14.2835	14.6099	14.8116	14.9501	15.1083	15.2081	15.2126	15.0778	14.6027	13.8989	13.2917	12.9124	12.6407	12.357	12.0421	11.7907	11.6612	11.5763	11.5047	11.4819	11.4104	11.3535	11.4551	11.7063	12.0254	12.3879	12.6149
	15.6041	15.4489	15.3056	15.1436	14.9539	14.8839	14.8922	14.8924	14.8014	14.5831	14.2959	14.0315	13.8908	13.7735	13.7337	13.8569	14.1229	14.4317	14.7546	15.0757	15.3229	15.5616	15.6995	15.6634	15.7216	15.8716	15.9635	15.8764	15.6351	15.2947	14.9658	14.6199	14.2019	13.759	13.4186	13.158	12.905	12.7657	12.8255	12.9506	13.2013	13.6566	14.1329	14.5502	14.936	15.2892	15.5834	15.8582	16.0679
	15.7838	15.4789	14.9939	14.3009	13.6061	13.1634	13.0555	13.1778	13.2735	13.2899	13.3631	13.4445	13.4256	13.3532	13.3089	13.2908	13.2772	13.4715	13.8949	14.1677	14.0744	13.7002	13.2144	12.877	12.7395	12.6635	12.5899	12.5374	12.5269	12.473	12.3103	12.1265	11.819	11.4144	11.1233	11.0212	11.0085	11.0693	11.1467	11.0845	10.7879	10.3965	10.0908	9.95039	10.0161	10.2495	10.5098	10.7055	10.8464
	13.249	13.3147	13.4692	13.7461	14.1158	14.5685	14.9399	15.1162	15.1297	14.9974	14.7366	14.4278	14.2327	14.007	13.5132	13.0009	12.6292	12.225	11.75	11.2521	10.7241	10.1851	9.65568	9.41341	9.33577	9.25792	9.19009	9.11567	9.03793	9.09083	9.11032	9.03115	8.98365	8.94755	8.86318	8.7339	8.64952	8.69905	8.5986	8.45725	8.3378	8.22194	8.16408	8.21527	8.25147	8.3231	8.5962	8.9848	9.3305
	15.5022	15.9416	16.437	16.754	17.0519	17.4619	17.825	18.0907	18.1901	18.0658	17.8811	17.7306	17.5161	17.2701	17.0556	16.6494	16.0078	15.408	14.9605	14.4861	13.9975	13.6729	13.4666	13.3672	13.4307	13.4855	13.4192	13.3393	13.4421	13.7356	14.0239	14.1845	14.2956	14.4811	14.7656	15.0614	15.256	15.3146	15.3046	15.2961	15.3652	15.5871	15.9805	16.1969	16.1894	16.2453	16.3328	16.473	16.5466
	19.0317	18.7351	18.4813	18.2355	18.066	18.018	17.859	17.3965	16.7631	16.1499	15.542	14.9601	14.416	13.8644	13.4289	13.1147	12.7486	12.3329	11.9855	11.567	10.9558	10.4014	10.1147	10.0109	9.89714	9.77451	9.8475	10.2199	10.7407	11.0809	11.2667	11.613	12.0681	12.4881	13.0006	13.7062	14.4877	15.3149	16.2315	17.1707	18.1173	18.9155	19.3335	19.4458	19.472	19.4377	19.2338	18.9217	18.6059
	16.2388	16.2015	16.1365	16.0695	15.9029	15.615	15.4113	15.3753	15.4228	15.4093	15.3239	15.3001	15.368	15.4465	15.4918	15.4926	15.4432	15.4453	15.502	15.6283	15.8278	15.9136	15.7865	15.6005	15.5351	15.4977	15.2816	14.8684	14.4126	14.061	13.7536	13.4325	13.0577	12.6439	12.236	11.8559	11.5246	11.3359	11.2729	11.3005	11.4614	11.7858	12.1589	12.5315	12.8533	13.1562	13.5258	13.945	14.2896
	15.7216	15.909	15.9898	15.9816	15.9998	15.9226	15.6589	15.4242	15.3626	15.3484	15.1886	15.0399	14.9437	14.746	14.4813	14.2281	13.8883	13.4839	13.1813	12.9505	12.6429	12.2788	11.8928	11.5161	11.1566	10.979	10.9624	11.0776	11.4089	11.8801	12.3835	12.8908	13.3064	13.553	13.7539	14.062	14.4303	14.678	14.738	14.774	14.8061	14.7714	14.5592	14.1027	13.5387	12.96	12.4147	12.0297	11.7914
	15.9686	15.8234	15.7158	15.6281	15.6235	15.6545	15.6194	15.4799	15.3141	15.1413	15.1075	15.1374	15.179	15.291	15.3298	15.3015	15.4231	15.6901	16.0054	16.2787	16.486	16.5519	16.6596	16.9317	17.1025	16.9819	16.8027	16.689	16.5562	16.4019	16.2525	15.9799	15.6111	15.3155	15.1746	15.1052	15.0953	15.0141	14.8903	14.915	14.9177	14.6752	14.4076	14.2127	14.0225	13.9	13.8434	13.7258	13.5296
	18.9045	19.0348	19.1287	19.3518	19.5188	19.5086	19.4866	19.509	19.4864	19.3593	19.1712	19.0284	18.8017	18.4357	18.1238	17.9697	17.9058	17.9157	18.0018	18.0419	18.0459	18.0075	17.7831	17.4139	17.0725	16.799	16.4583	16.1278	15.8758	15.6132	15.2386	14.9683	14.785	14.4437	14.0362	13.7161	13.4497	13.2141	13.0219	12.8957	12.7459	12.6704	12.7465	12.8695	12.8062	12.7194	12.6589	12.5438	12.5579
	19.7923	19.5652	19.2615	19.0483	18.8442	18.6328	18.4473	18.2988	18.1465	17.8916	17.5601	17.3419	17.2258	17.2175	17.2897	17.2074	17.1011	17.156	17.1582	17.0906	17.0771	17.1818	17.3085	17.3754	17.4399	17.4545	17.3524	17.237	17.1397	16.9773	16.8111	16.6357	16.3688	16.1976	16.1266	15.8641	15.339	14.8232	14.4936	14.2514	13.9593	13.6046	13.2641	12.8662	12.4769	12.2899	12.617	13.4972	14.1128
	13.9382	13.5807	13.3706	13.2927	13.2004	13.14	13.0786	12.8838	12.6447	12.4655	12.3093	12.2809	12.5429	12.9347	13.2664	13.5034	13.7207	13.7767	13.7792	13.9424	14.1205	14.3057	14.5857	14.8317	15.0575	15.3031	15.5422	15.723	15.7439	15.6642	15.7235	15.9347	16.1898	16.4402	16.5705	16.6228	16.6984	16.7639	16.7857	16.7253	16.5396	16.2461	15.9106	15.7732	15.9336	16.0704	16.1444	16.2278	16.1442
[truncated: 551 more columns]

## Sheet: Extended Data Figure 1b-bottom
FG	1.15752	1.09246	1.02941	1.01244	1.03195	1.06645	1.1127	1.17444	1.22621	1.26473	1.31466	1.36122	1.39813	1.44081	1.47235	1.49586	1.52623	1.55911	1.59145	1.59442	1.56005	1.53164	1.54961	1.60239	1.59627	1.50668	1.43989	1.41389	1.37837	1.35656	1.37589	1.43415	1.50036	1.53472	1.54719	1.57415	1.61606	1.60947	1.56867	1.62237	1.75158	1.85034	1.91201	1.93772	1.92214	1.8839	1.84586	1.82107	1.81255
	1.60553	1.51613	1.5004	1.55287	1.58088	1.58581	1.60002	1.61077	1.6052	1.57885	1.51261	1.43378	1.37048	1.30958	1.30657	1.39017	1.46878	1.4633	1.41802	1.40783	1.41266	1.41969	1.45148	1.48639	1.50516	1.50688	1.5003	1.50401	1.51878	1.49962	1.41609	1.31648	1.26761	1.28337	1.32278	1.36367	1.39693	1.41201	1.41492	1.41108	1.41512	1.44432	1.49089	1.5388	1.6091	1.70023	1.77262	1.78931	1.76061
	0.980982	0.958223	0.933957	0.906195	0.898166	0.919191	0.932496	0.90338	0.855804	0.837634	0.851903	0.875138	0.89692	0.9142	0.933861	0.96861	1.00225	1.00634	0.98931	0.959802	0.925144	0.904504	0.898892	0.916028	0.937521	0.934057	0.92455	0.921092	0.932645	0.956641	0.970596	0.97317	0.966565	0.966734	0.995833	1.0346	1.04941	1.04957	1.05947	1.07949	1.09576	1.10965	1.12316	1.13467	1.16726	1.21073	1.24256	1.27692	1.29175
	1.17842	1.16062	1.14414	1.17735	1.20096	1.19044	1.22502	1.33051	1.39407	1.37036	1.35834	1.38718	1.40222	1.39704	1.37462	1.33927	1.33706	1.35599	1.35258	1.37761	1.45049	1.45451	1.37538	1.33863	1.34824	1.3308	1.31835	1.35637	1.42045	1.48127	1.51169	1.51784	1.50985	1.48131	1.42362	1.34284	1.29784	1.29577	1.30961	1.33328	1.34765	1.34599	1.3389	1.31975	1.27428	1.22753	1.20061	1.20036	1.21149
	1.49932	1.51585	1.58547	1.64906	1.69233	1.7348	1.76323	1.79512	1.81794	1.80255	1.76195	1.72252	1.68958	1.64447	1.61049	1.59182	1.51908	1.42927	1.40014	1.35931	1.2893	1.29059	1.33345	1.33282	1.3119	1.2875	1.26857	1.29479	1.36285	1.40686	1.4082	1.44004	1.48554	1.4936	1.49661	1.50748	1.48399	1.41711	1.37262	1.37431	1.38535	1.37737	1.35441	1.31878	1.30108	1.33956	1.37117	1.36751	1.34914
	1.56681	1.56167	1.61279	1.69907	1.73541	1.72642	1.74165	1.79954	1.86374	1.93107	1.99922	2.0268	2.01122	2.00455	2.0335	2.06003	2.05105	1.98355	1.86002	1.78074	1.80818	1.89674	1.97888	1.98344	1.91372	1.83096	1.78891	1.78806	1.75029	1.66945	1.60979	1.60112	1.63418	1.67949	1.69846	1.65713	1.5572	1.47012	1.48931	1.57824	1.66494	1.74141	1.79322	1.82639	1.85516	1.86408	1.85708	1.87134	1.91822
	1.34917	1.36789	1.38425	1.39281	1.40828	1.46985	1.54926	1.57832	1.56453	1.55012	1.51869	1.47436	1.42268	1.35308	1.29542	1.28461	1.32015	1.37161	1.40148	1.39496	1.33703	1.23905	1.19177	1.19493	1.1931	1.21523	1.2468	1.24583	1.22655	1.19528	1.14544	1.08531	1.02178	1.00273	1.03116	1.04872	1.03967	0.996888	0.95232	0.924968	0.877044	0.828944	0.823448	0.84388	0.874272	0.905325	0.916442	0.924936	0.923819
	1.31259	1.36339	1.39933	1.42558	1.44876	1.44874	1.42924	1.428	1.41455	1.37836	1.37546	1.43941	1.54782	1.627	1.63798	1.61445	1.57534	1.50651	1.42616	1.38771	1.42343	1.49304	1.55953	1.65506	1.75326	1.80074	1.81478	1.79553	1.76733	1.75875	1.76038	1.80388	1.87011	1.93014	1.99354	2.01932	1.97452	1.88216	1.79112	1.75297	1.74549	1.69133	1.60746	1.54419	1.48833	1.42723	1.38187	1.36981	1.35248
	1.13788	1.09157	1.05166	0.997073	0.97746	1.03087	1.07807	1.07678	1.07077	1.09443	1.17894	1.27775	1.3092	1.27082	1.22934	1.25249	1.30217	1.34645	1.43227	1.51821	1.51652	1.47363	1.50374	1.61095	1.67952	1.6598	1.64315	1.69923	1.84432	1.99183	2.02886	2.0146	1.99337	1.91908	1.81243	1.77782	1.83488	1.83877	1.75767	1.71665	1.71827	1.72377	1.71655	1.60431	1.44738	1.36872	1.32933	1.2978	1.27977
	1.74022	1.77093	1.78524	1.76788	1.76948	1.78534	1.76458	1.74285	1.75384	1.75922	1.71434	1.66083	1.65841	1.70115	1.75251	1.75982	1.71413	1.67314	1.68916	1.7104	1.68718	1.6661	1.6373	1.57736	1.53393	1.51537	1.52159	1.55002	1.5372	1.48248	1.4578	1.47363	1.4592	1.39866	1.38094	1.42223	1.45666	1.47335	1.49668	1.53103	1.56569	1.56372	1.52904	1.51477	1.53064	1.57683	1.63324	1.69663	1.75322
	1.44506	1.45364	1.50441	1.55908	1.56171	1.54226	1.5446	1.55657	1.56665	1.59341	1.59564	1.54858	1.49091	1.44117	1.41845	1.43427	1.45166	1.41538	1.3492	1.34721	1.37653	1.34914	1.31295	1.27752	1.21841	1.19984	1.22797	1.26106	1.29731	1.31013	1.27329	1.23072	1.23621	1.31759	1.40398	1.46083	1.56201	1.64945	1.68344	1.69823	1.69117	1.68463	1.69312	1.68903	1.66148	1.65099	1.66763	1.68636	1.64849
	1.23458	1.1482	1.00283	0.914066	0.914585	0.923803	0.915522	0.929544	1.00935	1.13467	1.22875	1.32224	1.45023	1.57276	1.68117	1.78288	1.88981	1.98002	2.03775	2.0949	2.14717	2.17447	2.16841	2.09312	1.97931	1.88531	1.78805	1.67489	1.55673	1.46349	1.41997	1.41151	1.43802	1.45405	1.41912	1.3821	1.37065	1.36703	1.389	1.47838	1.60727	1.69003	1.71096	1.71693	1.7222	1.71632	1.70194	1.697	1.70892
	2.57711	2.5711	2.52021	2.47399	2.49633	2.55342	2.61414	2.65083	2.64522	2.62787	2.59698	2.50276	2.40038	2.37246	2.4059	2.46846	2.49947	2.46406	2.36829	2.22732	2.1061	2.03498	1.98819	1.95809	1.95649	1.95411	1.95267	1.96222	1.90938	1.8038	1.74333	1.76415	1.79229	1.77817	1.77036	1.75831	1.72091	1.7258	1.84714	1.99973	2.05767	2.06283	2.0684	2.10263	2.17345	2.20751	2.14543	2.0595	2.04541
	1.58654	1.61549	1.64301	1.6778	1.71964	1.75146	1.74378	1.71699	1.66619	1.61203	1.61243	1.64967	1.67018	1.64636	1.60724	1.60609	1.61604	1.58476	1.58153	1.68063	1.82639	1.93897	1.98406	1.99819	2.0247	2.03216	2.00726	2.029	2.16256	2.29824	2.40713	2.65039	3.0292	3.37481	3.52489	3.50836	3.47111	3.48293	3.5579	3.64443	3.70353	3.72878	3.69524	3.5912	3.48881	3.38033	3.16073	2.83636	2.48956
	1.44079	1.38852	1.34614	1.31799	1.30537	1.29753	1.28236	1.29212	1.3109	1.30122	1.28283	1.29317	1.30435	1.27641	1.24062	1.23447	1.25411	1.28038	1.3085	1.33388	1.36279	1.39917	1.40316	1.37154	1.36829	1.3873	1.36788	1.35039	1.38664	1.43269	1.45597	1.46331	1.44653	1.4184	1.39501	1.3723	1.3539	1.34011	1.34291	1.34206	1.32904	1.34622	1.35955	1.33064	1.29761	1.26632	1.21821	1.19647	1.21488
	1.47784	1.49643	1.50021	1.53515	1.61518	1.69358	1.72583	1.7386	1.72206	1.64721	1.58239	1.59185	1.62911	1.65299	1.70935	1.78618	1.81954	1.79773	1.74952	1.69423	1.6265	1.57166	1.54751	1.54973	1.57826	1.6213	1.65528	1.69506	1.74435	1.70562	1.59043	1.51166	1.49077	1.50618	1.51397	1.5043	1.50019	1.50514	1.53836	1.59325	1.60708	1.56412	1.4846	1.39951	1.37674	1.39578	1.40383	1.41492	1.42227
FG∩ChAT	1.16801	1.11958	1.06341	1.02314	1.02433	1.04562	1.04172	1.00149	0.915653	0.815857	0.774378	0.770595	0.76687	0.778549	0.804301	0.834946	0.894863	0.971747	1.00379	0.982964	0.952991	0.95963	0.98611	1.001	1.02587	1.04437	1.02869	1.02396	1.06365	1.09956	1.09005	1.041	0.979293	0.955178	0.976209	0.996346	0.986329	0.9555	0.918823	0.890712	0.890164	0.913167	0.926793	0.906376	0.878554	0.879289	0.91444	0.952245	0.954353
	2.25644	2.28126	2.22058	2.12496	2.00081	1.98217	2.09577	2.1793	2.21946	2.23864	2.20626	2.16126	2.17059	2.25054	2.28763	2.23109	2.18777	2.21772	2.25304	2.24551	2.19626	2.12667	2.15785	2.28994	2.41848	2.53966	2.61972	2.61108	2.53298	2.43349	2.38885	2.41484	2.43357	2.45708	2.5293	2.6086	2.65605	2.59354	2.45282	2.35626	2.27426	2.1937	2.1506	2.20112	2.37955	2.53815	2.56746	2.51937	2.45948
	3.13524	3.11491	3.14261	3.21139	3.2691	3.16976	2.87594	2.50611	2.29562	2.22492	2.05069	1.93978	1.96969	1.96264	1.94726	1.9864	2.20473	2.52996	2.64852	2.6592	2.7568	2.87435	3.01525	3.07311	3.02381	3.1065	3.29526	3.45803	3.57286	3.61799	3.60452	3.41182	3.07529	2.83444	2.65218	2.47783	2.33969	2.18686	2.04991	1.93	1.7779	1.57383	1.34661	1.20273	1.18703	1.25152	1.31022	1.31982	1.34498
	1.73832	1.71981	1.74989	1.78275	1.81425	1.84327	1.85568	1.87277	1.85278	1.75298	1.6541	1.63031	1.61737	1.54776	1.47772	1.45162	1.42882	1.39879	1.44109	1.53657	1.58035	1.5748	1.52854	1.48117	1.49872	1.54783	1.59087	1.61874	1.66669	1.79881	1.97248	2.09752	2.13179	2.05077	1.92209	1.86468	1.8783	1.9252	1.99618	2.05052	2.05944	2.03089	1.98329	1.89336	1.73324	1.56518	1.43532	1.38524	1.43876
	1.30696	1.34675	1.36351	1.38896	1.42016	1.42423	1.42833	1.47331	1.53409	1.59438	1.6423	1.64315	1.63801	1.65186	1.63566	1.59954	1.56662	1.55115	1.53342	1.48283	1.45831	1.4529	1.41963	1.41491	1.4248	1.39378	1.39137	1.41698	1.39137	1.34802	1.32305	1.31779	1.33552	1.3509	1.3544	1.34544	1.32336	1.29785	1.25202	1.21167	1.24885	1.31703	1.34908	1.39144	1.45788	1.51174	1.52516	1.49084	1.49553
	1.94802	1.77865	1.66214	1.75473	1.95392	2.05349	2.05831	2.04547	2.08638	2.21622	2.32458	2.33515	2.34114	2.40104	2.47845	2.55057	2.61625	2.62755	2.49124	2.32527	2.31581	2.41281	2.48175	2.42341	2.25929	2.13074	2.10675	2.10151	2.0759	2.06744	2.08099	2.11497	2.13697	2.16604	2.20936	2.21437	2.17036	2.12723	2.1206	2.17155	2.29951	2.41764	2.47293	2.51981	2.58692	2.64253	2.69418	2.75349	2.75444
	2.01033	1.85002	1.75178	1.6656	1.64252	1.65146	1.61998	1.58096	1.61032	1.66798	1.69868	1.7573	1.85103	1.91432	1.92705	1.91745	1.93081	1.9773	2.00877	1.99261	1.94817	1.92612	1.92472	1.87826	1.8167	1.84481	1.95851	2.06256	2.12732	2.18995	2.25052	2.2971	2.40067	2.54581	2.60726	2.63253	2.7021	2.75073	2.74975	2.73679	2.69929	2.58987	2.48596	2.49423	2.54116	2.57658	2.60037	2.57254	2.53135
	1.02851	1.04352	1.06686	1.0635	1.04181	1.0653	1.12741	1.1781	1.20587	1.23615	1.27489	1.27888	1.25138	1.24552	1.25125	1.23463	1.20256	1.19502	1.21583	1.20821	1.15515	1.08052	1.00459	0.96463	0.957106	0.929448	0.888327	0.853336	0.797709	0.739937	0.714353	0.716029	0.732274	0.750849	0.780588	0.843253	0.953302	1.08216	1.1637	1.1969	1.24331	1.31002	1.36129	1.40384	1.44091	1.45824	1.45915	1.43856	1.41242
	1.90908	1.864	1.78274	1.74672	1.75427	1.79583	1.87312	1.89433	1.84023	1.81297	1.84359	1.85437	1.81593	1.7823	1.78954	1.84205	1.92357	1.99767	2.02811	2.03024	1.99324	1.88068	1.77047	1.74297	1.75645	1.75694	1.77486	1.81904	1.87729	1.98386	2.09529	2.17419	2.27873	2.38008	2.41467	2.42102	2.41945	2.41467	2.431	2.44151	2.42321	2.42541	2.50359	2.58204	2.53222	2.38328	2.22896	2.10193	2.07247
	1.18049	1.15666	1.11709	1.06162	0.986717	0.915756	0.900952	0.972819	1.10839	1.24422	1.323	1.35965	1.40036	1.51937	1.70692	1.82269	1.89739	2.01835	2.12259	2.16488	2.17144	2.18555	2.23027	2.32201	2.4156	2.45382	2.47939	2.51377	2.46684	2.31652	2.20655	2.13272	2.012	1.92818	1.92384	1.95685	1.99041	1.94813	1.75208	1.51919	1.42757	1.40752	1.33568	1.25373	1.23825	1.27789	1.34035	1.41499	1.46863
	1.93849	1.8408	1.73947	1.67382	1.66991	1.6614	1.62964	1.60437	1.55858	1.47386	1.38436	1.32564	1.32388	1.35139	1.37602	1.42031	1.46865	1.49695	1.50062	1.45141	1.37011	1.32177	1.31066	1.28802	1.25193	1.24868	1.28289	1.30949	1.31129	1.28725	1.2585	1.27814	1.32425	1.3506	1.36463	1.41286	1.50399	1.57534	1.6104	1.65833	1.75456	1.83805	1.83723	1.80319	1.80203	1.814	1.81123	1.81502	1.83285
	1.57194	1.6574	1.79938	1.87882	1.86713	1.86671	1.94967	2.06725	2.18418	2.25213	2.21944	2.16442	2.1418	2.1176	2.10941	2.09698	2.10613	2.22329	2.35796	2.43198	2.44758	2.40687	2.35378	2.28346	2.22539	2.23539	2.2457	2.26175	2.4075	2.62744	2.83283	2.95556	2.86908	2.69642	2.60385	2.57758	2.5704	2.54357	2.5403	2.58996	2.62839	2.63525	2.5962	2.4612	2.28302	2.12071	1.95108	1.81858	1.77391
	1.26007	1.22727	1.27074	1.37922	1.42612	1.39622	1.37988	1.35986	1.31696	1.29646	1.30452	1.33032	1.37579	1.43577	1.4839	1.49422	1.48806	1.44654	1.36746	1.3721	1.44948	1.47375	1.45172	1.44873	1.46005	1.44811	1.43349	1.44815	1.45799	1.42985	1.42044	1.45768	1.49102	1.49818	1.43975	1.34415	1.32333	1.36754	1.3868	1.37342	1.40091	1.44006	1.41199	1.37869	1.397	1.45104	1.52878	1.58558	1.57869
	1.62734	1.66222	1.67697	1.62723	1.52396	1.42306	1.36771	1.35106	1.35413	1.38428	1.41404	1.35982	1.27158	1.26025	1.25875	1.2193	1.21372	1.25579	1.28892	1.30918	1.34426	1.39574	1.44406	1.45899	1.44635	1.45895	1.54531	1.6143	1.57955	1.53301	1.51564	1.46668	1.39034	1.34291	1.32867	1.29984	1.23153	1.16019	1.11895	1.09485	1.07309	1.01878	0.943831	0.929033	0.972389	1.04915	1.15883	1.28741	1.42912
	1.57164	1.56906	1.49916	1.4042	1.38684	1.43294	1.42788	1.36739	1.34034	1.36716	1.41551	1.4723	1.52363	1.56286	1.59654	1.58011	1.50639	1.46273	1.46962	1.43518	1.39007	1.42143	1.47559	1.51027	1.51204	1.46568	1.41143	1.3817	1.35459	1.33699	1.38048	1.474	1.56106	1.62226	1.66778	1.68845	1.65174	1.57381	1.52418	1.53969	1.61246	1.68309	1.71107	1.71894	1.70625	1.67302	1.63243	1.59184	1.56165
	2.25467	2.19561	2.15191	2.10607	2.13533	2.30604	2.51609	2.6299	2.61485	2.48757	2.40055	2.45549	2.54597	2.56115	2.51766	2.47672	2.4404	2.39845	2.35436	2.28483	2.12822	1.93721	1.79696	1.70027	1.69447	1.71765	1.64598	1.52684	1.45167	1.44442	1.46157	1.47857	1.51884	1.55918	1.55298	1.52387	1.49717	1.47999	1.47041	1.43895	1.41967	1.44577	1.49179	1.53729	1.56031	1.56845	1.56871	1.53058	1.4731
FG+BB	3.22905	3.27869	3.3173	3.30753	3.25161	3.24229	3.29132	3.40194	3.53324	3.59913	3.60909	3.52208	3.31819	3.12069	2.98882	2.89568	2.82675	2.868	3.10259	3.33449	3.35465	3.24221	3.09469	2.98263	3.01881	3.11324	3.14497	3.15722	3.15971	3.139	3.1377	3.17415	3.13134	2.91911	2.68983	2.60758	2.64952	2.73636	2.7616	2.64379	2.46465	2.31029	2.20899	2.1728	2.1366	2.07343	2.02578	2.01502	2.02128
	2.09167	1.97913	1.8401	1.76991	1.76089	1.73976	1.65434	1.56957	1.55477	1.5794	1.59535	1.59202	1.56159	1.49812	1.45656	1.49237	1.56158	1.58511	1.5974	1.64949	1.71278	1.77467	1.82418	1.84533	1.859	1.87781	1.90269	1.95525	2.01325	2.03033	1.98936	1.94031	1.95098	1.98315	1.98205	1.94774	1.91134	1.88443	1.87643	1.88019	1.90681	1.99569	2.09452	2.20005	2.31883	2.41355	2.49072	2.55415	2.58332
	2.47677	2.32843	2.19251	2.12112	2.06335	1.95634	1.82256	1.70379	1.60673	1.5682	1.58353	1.63357	1.6827	1.69007	1.67445	1.66723	1.67574	1.69607	1.76911	1.87711	2.00309	2.15006	2.2266	2.20981	2.12634	1.99074	1.84177	1.76841	1.82525	1.90221	1.92843	1.95738	1.98951	1.97992	1.96311	1.93289	1.85988	1.88809	2.03276	2.15273	2.24913	2.33249	2.33421	2.24021	2.1554	2.12437	2.09723	2.05658	1.97993
	1.24388	1.26293	1.29142	1.35735	1.42114	1.45021	1.47327	1.48812	1.52258	1.57262	1.58239	1.56212	1.52124	1.44987	1.38203	1.33132	1.29098	1.24447	1.16444	1.10579	1.12192	1.20513	1.32039	1.38555	1.3671	1.31551	1.27862	1.25493	1.24385	1.26222	1.27667	1.25788	1.22838	1.20054	1.16033	1.07417	0.921198	0.741949	0.602477	0.536138	0.532831	0.552878	0.576792	0.591035	0.577808	0.581881	0.632203	0.71731	0.832669
	1.45864	1.40828	1.35438	1.32771	1.32104	1.32818	1.32941	1.32061	1.30922	1.30529	1.33394	1.38631	1.42143	1.41805	1.40037	1.40151	1.39961	1.37397	1.37321	1.39814	1.39851	1.37218	1.35984	1.38298	1.38569	1.33783	1.26923	1.20947	1.22923	1.33104	1.41815	1.46315	1.52352	1.62006	1.66889	1.6631	1.66424	1.64317	1.60688	1.60095	1.64493	1.7313	1.79085	1.76392	1.67691	1.60329	1.62647	1.70724	1.68275
	3.0219	2.79493	2.55347	2.45946	2.47163	2.47801	2.46902	2.43327	2.34078	2.29011	2.31399	2.28541	2.22801	2.22382	2.2351	2.25591	2.32706	2.39695	2.42283	2.4265	2.46631	2.58812	2.71482	2.80688	2.88557	2.93169	2.92695	2.85855	2.76332	2.71929	2.71616	2.65273	2.51914	2.39151	2.34256	2.37324	2.3695	2.30738	2.25341	2.17342	2.08239	2.05915	2.07095	2.07915	2.09421	2.10927	2.12989	2.22722	2.38262
	1.5167	1.49341	1.4513	1.43711	1.4379	1.4637	1.52003	1.57517	1.60337	1.58011	1.56633	1.61528	1.68717	1.71873	1.68493	1.66626	1.68965	1.69385	1.70993	1.7707	1.80143	1.79505	1.83026	1.89898	1.93723	1.9261	1.88513	1.82593	1.79579	1.80842	1.79842	1.80394	1.86219	1.88985	1.88006	1.91491	1.94713	1.88744	1.80889	1.7767	1.76857	1.75417	1.7324	1.72089	1.7308	1.7611	1.77314	1.74786	1.71205
	1.37239	1.36066	1.38162	1.40554	1.38524	1.36995	1.40169	1.44182	1.44451	1.41542	1.40048	1.41444	1.44699	1.47371	1.46893	1.45542	1.4428	1.39349	1.33199	1.31528	1.34295	1.39228	1.49344	1.72839	2.06633	2.3525	2.57553	2.78453	2.98859	3.20075	3.29986	3.3119	3.35337	3.36958	3.36129	3.36242	3.38072	3.36078	3.19218	2.91701	2.66375	2.41943	2.16195	1.92956	1.73052	1.65352	1.68306	1.73129	1.78589
	1.668	1.69629	1.69897	1.67751	1.66151	1.62749	1.55881	1.51604	1.52808	1.56829	1.6276	1.67771	1.69827	1.70071	1.66344	1.60754	1.61086	1.68324	1.75218	1.78947	1.82741	1.86921	1.8947	1.94723	2.02658	2.00978	1.93204	1.91295	1.92755	1.93061	1.91115	1.84783	1.74927	1.68375	1.67008	1.65051	1.62345	1.62211	1.58344	1.51176	1.51889	1.55678	1.52405	1.46483	1.43613	1.43184	1.47548	1.56469	1.63027
	1.95099	1.91605	1.88901	1.88933	1.90546	1.90871	1.88042	1.8616	1.8529	1.81754	1.76391	1.72893	1.71013	1.62797	1.49651	1.42869	1.4409	1.50659	1.57256	1.55606	1.46859	1.39307	1.3627	1.34748	1.32416	1.30689	1.33104	1.40067	1.4708	1.48588	1.44236	1.39417	1.34205	1.28712	1.30503	1.4082	1.5153	1.5652	1.57064	1.59516	1.64677	1.64694	1.58115	1.50945	1.48966	1.53842	1.60544	1.66692	1.74566
	1.31005	1.27653	1.28133	1.31027	1.36775	1.44251	1.50886	1.53807	1.50995	1.46807	1.49066	1.53308	1.52132	1.5089	1.54304	1.5767	1.59716	1.61938	1.63537	1.66593	1.69203	1.67722	1.65405	1.65271	1.64038	1.58557	1.52029	1.48454	1.50034	1.54631	1.56921	1.55145	1.49641	1.44881	1.41454	1.37164	1.38163	1.44752	1.49953	1.54169	1.59271	1.60694	1.60104	1.5782	1.51516	1.48515	1.51902	1.58905	1.61081
	2.52014	2.46025	2.41216	2.30402	2.12813	1.98053	1.85015	1.74238	1.69267	1.77327	1.97792	2.19919	2.45789	2.67705	2.80711	2.93823	3.0011	2.99478	3.06635	3.17774	3.23114	3.24717	3.2399	3.20904	3.07461	2.86684	2.72681	2.5792	2.44516	2.35391	2.20665	2.04801	1.88847	1.70782	1.56389	1.51107	1.51745	1.55436	1.63688	1.74419	1.84425	1.85516	1.79128	1.75775	1.79743	1.90692	2.02824	2.17426	2.36014
	3.26481	3.25142	3.22537	3.25749	3.31148	3.23441	2.96299	2.68833	2.60455	2.6291	2.652	2.60973	2.45485	2.2761	2.24623	2.34006	2.4098	2.49249	2.5308	2.47051	2.53314	2.72965	2.80369	2.7321	2.6544	2.61674	2.63716	2.68852	2.69315	2.60597	2.53058	2.56271	2.54935	2.48442	2.4992	2.47725	2.38759	2.3832	2.48442	2.59054	2.63605	2.62076	2.58248	2.61664	2.74276	2.84223	2.89329	2.97632	3.07107
	1.90058	1.83036	1.8296	1.84622	1.80349	1.74014	1.70646	1.66004	1.60658	1.57215	1.537	1.49751	1.46596	1.46613	1.50614	1.56575	1.59659	1.59511	1.59885	1.59598	1.5569	1.53295	1.57474	1.63279	1.68217	1.73817	1.80028	1.86248	1.89354	1.88505	1.89473	1.93188	1.92873	1.87437	1.84782	1.89547	1.93317	1.89377	1.81811	1.76178	1.74134	1.7255	1.69129	1.64683	1.58776	1.50344	1.44937	1.47756	1.53423
	1.57377	1.56115	1.55317	1.55269	1.56861	1.58715	1.60445	1.6466	1.65021	1.58916	1.53514	1.50429	1.46584	1.47191	1.57172	1.69302	1.76975	1.82678	1.89003	1.91469	1.8974	1.92383	2.06837	2.27455	2.40387	2.45834	2.57003	2.78678	2.99377	3.09334	3.09208	3.06664	3.06185	3.05522	3.07974	3.14523	3.16421	3.04678	2.86975	2.81666	2.87098	2.83823	2.67734	2.46412	2.24141	2.09582	2.13989	2.36666	2.52282
	1.93697	1.97246	2.04042	2.13128	2.15567	2.10378	2.06992	2.08157	2.10647	2.12818	2.11222	2.0919	2.08129	2.00214	1.87855	1.81136	1.80729	1.81709	1.81115	1.80477	1.81457	1.81593	1.78327	1.73538	1.70792	1.69163	1.70384	1.77102	1.83976	1.87164	1.89329	1.90891	1.89447	1.85805	1.83481	1.8348	1.84283	1.86764	1.90445	1.95362	2.01772	2.0344	2.02818	2.06218	2.09558	2.12036	2.15011	2.14455	2.10615
[truncated: 551 more columns]

## Sheet: Extended Data Figure 1c
n.a.

## Sheet: Extended Data Figure 1d
refer to data available at -	https://doi.org/10.17617/3.OIX8RZ
