# Supplementary material for: Neural circuit mechanisms underlying context-specific halting in Drosophila
Source: Nature. 2024 Oct 2;634(8032):191–200. doi: 10.1038/s41586-024-07854-7 (PMC11446846; doi:10.1038/s41586-024-07854-7)
Supplement: Supplementary file 23 — Source Data Extended Data Fig. 2 [file 41586_2024_7854_MOESM23_ESM.xlsx]

## Sheet: Extended Data Figure 2a
n.a.

## Sheet: Extended Data Figure 2b
n.a.

## Sheet: Extended Data Figure 2c
n.a.

## Sheet: Extended Data Figure 2d
A	7.04696	9.03411	12.5978	13.0858	12.9649	12.9242	13.5233	13.3688	13.0241	12.8961	12.4451	11.5768	10.6941	10.0789	9.4988	8.87194	8.17589	7.70052	7.47456	7.27441	6.92186	6.80228	7.40843	8.54348	9.50404	10.468	11.4567	12.3585	13.2014	14.1023	15.1007	16.3671	17.4775	18.1799	18.5566	18.7263	18.8101	18.8204	18.6891	18.5953	18.575	18.5335	18.2071	17.7549	17.5728	17.4051	16.9203	16.2233	15.5544
B	19.12	18.4985	18.3349	20.6405	21.6653	22.5781	22.9829	23.1888	23.7747	24.1608	24.0567	24.0767	24.4054	24.331	23.979	23.8567	23.8316	23.6517	23.4435	23.4863	23.7314	23.8922	23.6193	23.0533	22.7624	23.254	24.0751	24.4271	24.6036	24.8296	24.759	24.2257	23.2424	21.9238	20.4933	18.9939	17.822	17.2669	16.9645	16.9336	17.025	16.8237	16.6145	16.4351	16.3178	16.6203	17.3324	18.5773	20.2105
C	0.589436	1.65701	6.88776	8.96022	8.71742	7.99613	8.65193	9.95077	11.0431	12.1734	13.2526	13.9677	14.2179	14.3497	14.6254	15.3695	16.2032	16.7308	17.0328	17.0867	16.5704	15.6669	14.7726	14.1108	13.7978	13.4483	12.9588	12.5833	12.404	12.4746	12.3581	11.7929	11.2443	11.0121	10.981	11.215	11.717	12.3223	12.7847	13.027	13.3268	13.6039	13.6758	13.6867	13.5197	12.9369	12.5054	12.4367	12.3909
D	20.827	21.313	20.3709	20.7158	21.3789	21.7625	22.2968	22.8031	23.2207	23.4844	23.8048	24.4608	25.0326	25.4883	25.8842	25.9725	25.9675	26.0492	25.9668	25.7274	25.4478	24.941	24.6335	24.5716	24.3521	24.2355	24.369	24.4249	24.222	23.9469	23.7399	23.4245	23.0586	23.0179	23.0949	23.0643	23.3713	23.6149	23.7046	24.0716	24.2203	24.0326	23.955	23.9881	24.2734	24.7806	25.106	25.5188	26.0225
E	0.579486	0.661695	0.483038	0.394575	0.600425	1.20677	2.88802	4.76422	5.37092	5.93667	7.02552	8.72318	10.4367	11.8918	13.2413	14.4479	15.5706	16.7634	17.9101	18.915	19.5871	19.8011	20.3029	21.4761	22.5854	22.7281	22.1277	21.9553	22.2909	22.663	22.9651	23.2854	23.695	23.8476	23.6573	23.6457	24.0175	24.4411	24.6835	24.7673	25.0465	25.6763	25.8554	25.4621	25.3622	25.612	25.7161	25.6984	25.7843
F	26.862	25.8646	23.7024	22.6956	22.9169	23.5693	24.6512	24.9429	25.0347	25.1892	25.5039	25.933	26.4986	27.1445	27.5101	27.6279	27.4532	26.8786	26.45	25.7927	24.7833	24.1794	24.1158	24.0379	23.6887	23.4395	23.2588	23.1605	23.1241	22.8569	22.2857	21.5268	20.6084	19.2361	17.9146	16.9211	15.8067	14.785	14.2785	14.0402	13.6288	13.2272	13.0179	12.9985	13.2829	13.8619	15.0798	16.9118	18.9437
G	27.2028	27.479	26.2157	25.0897	23.5728	22.5785	20.7359	20.2902	19.6342	18.9305	18.2813	18.0637	18.0436	17.9649	18.1616	18.755	19.2524	19.6969	20.4693	21.6458	22.9511	23.9439	24.5562	24.6774	24.3334	23.8008	23.0117	21.9536	20.7868	19.8783	19.2925	18.6414	17.5094	15.9645	14.4852	13.0751	11.504	9.98073	9.01491	8.74558	8.82813	8.88594	8.79534	8.5245	8.17905	7.3216	6.47451	6.05185	5.78082
H	18.6028	18.3448	21.8963	24.3202	25.6082	26.1135	26.1369	26.4036	27.2125	27.7289	28.0457	28.1195	27.6289	26.7602	26.1224	25.8933	25.7815	25.4193	25.0113	24.858	24.7707	24.7564	24.7779	24.6858	24.7902	25.0211	25.1654	25.7263	26.5918	27.2229	27.7194	28.0892	28.3724	28.5345	28.4277	28.2113	27.9237	27.6432	27.515	27.5386	27.75	27.8079	27.5495	27.6033	27.764	27.3332	26.9353	27.237	28.0678
I	22.6636	22.1865	23.6554	24.7818	24.8746	23.1629	22.3914	21.8585	21.5944	21.2967	21.2112	21.246	21.0022	20.8176	20.5718	19.863	19.4696	19.8371	20.448	20.7878	20.9297	21.2347	21.7481	22.0977	22.4236	22.7112	22.9163	23.1565	23.0162	22.84	23.1408	23.0872	22.6786	22.6845	23.0028	23.1586	23.0579	22.7812	22.6859	22.9601	23.2226	23.2656	23.3462	23.744	24.0507	23.9552	24.0349	24.4542	24.6433
J	24.9947	25.6928	27.2328	28.1311	29.8672	29.7146	29.9651	29.0819	28.9006	28.9403	28.7958	28.6978	28.4819	27.9519	27.4984	27.0585	26.6469	26.6787	26.8686	26.775	26.168	25.7355	26.2678	26.8198	26.9655	27.1765	27.2247	26.8828	26.6104	26.2236	25.7677	25.3732	24.5319	23.2772	22.2473	22.0071	22.2935	22.1812	21.6919	21.376	21.4078	21.6775	22.1379	22.768	23.4998	23.7077	23.2627	23.2503	24.0199
K	29.4416	29.3693	29.8803	30.9211	31.7876	32.6531	33.6966	34.0879	34.453	34.7107	35.2122	35.7972	36.2673	36.3736	36.1038	35.8798	35.7837	35.6843	35.3196	34.7246	34.2344	33.9105	33.7798	33.8143	33.7428	33.3868	33.1072	32.9945	32.787	32.1873	31.2596	30.7939	30.758	30.6649	30.5393	30.5985	30.7514	30.6631	30.5341	30.7194	30.9915	30.9662	30.9202	30.965	30.9311	30.8775	30.4681	29.4768	28.5247
L	25.6235	26.4024	28.6024	29.3633	29.7623	29.4492	28.2088	27.1375	26.6634	26.2692	25.9851	25.6423	25.2253	24.8673	24.4271	23.8478	23.5133	23.6718	24.0909	24.6813	25.5289	26.4845	27.3388	28.1679	29.069	29.8246	30.3607	30.6464	30.8296	31.376	32.0699	32.3683	32.2021	32.0215	31.9477	31.301	29.9958	28.7794	28.1105	27.6964	27.1147	26.2965	25.3068	24.3837	23.5242	22.539	21.6485	21.027	20.3389
M	0.180267	0.190211	0.252091	0.343618	0.31035	0.310601	0.301522	0.301114	0.302073	0.303752	0.319174	0.314188	0.306758	0.277078	0.244923	0.235843	0.235856	0.245736	0.321343	0.416191	0.419563	0.463947	0.489637	0.480235	0.517536	0.577418	0.620606	0.640429	0.674987	0.723474	0.750871	0.755863	0.726483	0.628813	0.521887	0.516511	0.451002	0.413114	0.409539	0.363687	0.292979	0.249658	0.229046	0.193221	0.152965	0.150141	0.144088	0.164315	0.171428
N	30.9829	30.8588	31.1342	30.8556	30.7583	30.8975	30.2997	29.1454	28.7264	28.4645	28.2122	27.7838	27.5764	27.6107	27.6117	27.7881	27.956	27.5304	26.8273	26.4447	26.6518	27.2881	27.7993	28.0181	27.9938	28.0907	28.3741	28.3516	28.148	27.9975	27.6289	27.068	26.6665	26.5648	26.5035	26.3065	25.9564	25.5559	25.3808	25.5446	25.6658	25.4726	25.2808	25.2452	25.2924	25.1415	24.905	24.9405	24.9997
O	28.3696	27.2306	25.8451	26.1505	26.3051	25.8864	26.0102	26.1131	25.8461	25.6396	25.5351	25.3934	25.3112	25.3369	25.2778	25.2576	25.166	25.012	25.3582	25.6506	25.3273	24.8911	24.5296	24.2498	24.1493	24.368	24.9393	25.4131	25.3506	25.0098	24.8198	25.0182	25.5436	25.9552	25.9628	25.7758	25.677	25.8827	26.272	26.489	26.4881	26.3579	26.2126	26.2507	26.6437	27.0935	26.9633	26.222	25.5861
P	0.197451	0.276561	0.230946	0.192319	0.219569	0.20205	0.244681	0.242387	0.236844	0.23416	0.226662	0.220146	0.21935	0.21935	0.214495	0.204981	0.192078	0.186764	0.187537	0.167083	0.1334	0.113495	0.10632	0.0986989	0.0969446	0.0885643	0.0827426	0.0899851	0.100654	0.10173	0.108159	0.124085	0.140604	0.153795	0.166727	0.173895	0.190811	0.198268	0.221754	0.236924	0.282246	0.364881	0.386979	0.411899	0.419946	0.427609	0.419649	0.41978	0.416308
Q	27.7367	28.2905	26.8741	25.1593	23.6804	22.4612	22.0162	22.032	21.6269	21.2582	20.8702	20.6464	21.023	21.7512	22.2436	22.7653	23.5743	24.3732	25.0491	25.706	26.3875	27.0478	27.5216	27.9303	28.3237	28.5525	28.6925	28.6765	28.5138	28.5018	28.5693	28.3287	27.8907	27.6025	27.4138	26.9138	26.191	25.9334	26.0851	26.1793	26.5167	27.0758	27.3777	27.2858	26.9329	26.8325	27.1009	27.3627	27.5734
R	17.987	18.0447	18.7634	19.1994	17.4756	15.4187	14.8704	14.7797	14.3658	13.5154	12.4863	11.758	11.1214	10.3473	9.55025	9.11577	9.12675	9.39726	9.48521	9.20367	8.76412	8.12931	7.40732	7.25085	7.5706	7.79176	7.62355	7.16906	6.84266	6.88591	6.98562	6.63745	6.15278	5.97476	5.84952	5.73352	5.72877	5.73899	5.33914	4.82345	4.50629	4.17979	4.1739	4.17296	4.04906	3.84294	3.9824	4.55014	4.99125
S	30.4458	29.796	28.2986	26.6431	26.8225	27.0513	27.0263	26.0384	25.8115	25.6475	25.4404	25.0833	24.7606	24.8171	24.999	25.1078	25.297	25.4965	25.5988	25.513	25.715	26.5629	27.3155	27.4825	27.188	26.7763	26.9028	27.5955	28.2571	28.4497	28.3222	28.1715	27.7447	27.0534	26.6906	26.5545	26.3089	26.062	25.908	26.0412	26.4207	26.3439	25.9364	25.5649	25.3455	25.4723	25.5847	25.782	26.2815
T	13.0369	12.7722	12.5966	13.4927	12.8266	11.4873	10.4991	9.45642	8.89916	8.27267	7.55262	7.13772	6.86414	7.2232	7.26102	7.06294	7.31334	7.59098	8.05187	8.56121	9.24031	10.0089	10.6416	10.9324	10.8652	11.3523	11.7634	11.5733	10.3797	9.55338	9.21192	8.6851	8.3926	7.96377	7.66768	7.28172	6.67017	5.94922	5.37395	5.26566	4.82398	4.14235	3.77116	3.59956	3.34438	3.00267	2.80018	2.50702	2.08175
U	7.81908	7.69411	9.91284	13.4854	15.6981	17.9907	19.5024	20.8459	22.1761	23.5271	24.7292	25.6964	26.2443	26.0315	25.3867	24.9879	24.9403	24.8294	24.3252	23.2039	21.6442	20.063	18.4551	16.6999	15.2953	14.425	13.7781	13.1285	12.913	13.0543	12.8623	12.3062	11.6222	11.229	11.9301	13.1681	14.0695	15.3971	17.2567	18.5785	19.541	20.3014	20.7811	21.2964	22.0982	23.0066	23.6393	23.9778	24.2895
[truncated: 5,000 more columns]

## Sheet: Extended Data Figure 2e
n.a.

## Sheet: Extended Data Figure 2f
Left BRK (1,3,5)- Translational vel	28.7749	28.6828	28.7448	28.5207	28.0534	27.7036	27.4917	27.3665	27.3749	27.4152	27.211	26.7932	26.2933	25.7692	25.0168	23.8961	22.8685	22.1749	21.5724	21.2643	21.1124	20.8251	20.5958	20.4324	20.2052	20.2724	20.7086	21.1785	21.7678	22.8645	24.1171	24.7902	24.8028	24.7463	24.7943	24.8761	24.8679	24.6041	24.4259	24.4273	24.288	24.1657	24.0313	23.7799	23.6545	23.7963	24.3119	25.1877	26.0615
	24.5162	24.533	24.6383	24.6807	24.5188	23.976	23.0376	22.0666	21.5026	21.528	21.9064	22.4312	23.0458	23.2135	23.1151	23.3015	23.5037	23.5164	23.6768	24.1749	24.9101	25.9389	27.0166	27.6695	27.7545	27.365	26.734	26.1378	25.6534	24.9603	23.7862	22.5127	21.4208	20.5025	19.7888	19.2673	18.7811	18.5007	18.5159	18.7605	19.2333	19.5802	19.755	20.1863	21.0883	22.2417	22.8951	23.0275	23.123
	24.7295	25.0307	25.0092	24.9662	25.0793	25.1432	25.3922	26.0657	26.6204	26.6433	26.6055	26.707	26.7108	26.7433	26.5563	26.1706	25.9698	25.7217	25.3745	25.203	25.0771	24.8722	24.6352	24.4287	24.4843	24.6399	24.6864	24.8242	24.9763	25.1814	25.3531	25.4283	25.7079	26.0298	26.1018	26.0966	26.0511	26.0842	26.2505	26.0999	25.5603	25.0688	24.7264	24.3374	23.8429	23.4681	23.0503	22.6349	22.379
	25.7941	25.8648	25.8502	25.9714	26.1867	26.2793	26.4258	26.6699	26.7959	26.8847	27.1733	27.3656	27.3072	27.3391	27.7494	28.2505	28.5009	28.2625	27.1807	26.0371	25.6749	25.7015	25.6314	25.6705	25.9021	26.1511	26.4893	26.7368	26.5995	26.306	26.0799	25.8365	25.9041	26.3941	26.6886	26.5091	26.0236	25.5043	24.9678	24.2684	23.503	22.8875	22.5076	22.3403	22.2188	22.2149	22.4493	22.5947	22.884
	1.55297	1.50022	1.49822	1.6117	1.58969	1.54798	1.92901	2.73198	3.82759	5.21846	6.72617	8.39539	10.0109	11.7635	13.5532	15.1478	16.5853	18.0797	19.3399	20.5816	21.939	22.7894	23.1243	23.4298	23.6408	23.5795	23.4101	23.5703	23.9877	23.9741	23.9415	24.2312	24.4591	25.0169	25.7779	26.2307	26.8447	27.6056	27.992	28.341	28.7849	29.0691	29.1883	29.113	29.2528	29.6627	29.9571	30.0616	29.8444
	23.7106	23.1019	22.5603	22.063	21.611	21.0089	20.3427	19.9135	19.8274	20.3166	21.0623	21.7611	22.4648	22.9462	23.209	23.5281	23.9617	24.3371	24.4707	24.4172	24.7726	25.4451	25.8763	26.1986	26.5616	26.8416	26.8793	27.046	27.635	28.0527	28.3095	28.6307	28.636	28.6349	28.8455	28.6775	28.4684	28.7856	29.2258	29.4146	29.3349	28.9757	28.4302	27.9903	27.8176	27.6009	27.276	27.1817	27.2701
	29.0479	29.5212	29.8799	29.7925	29.5069	29.5334	29.7153	29.728	29.7954	29.9624	29.9996	30.1698	30.4864	30.3848	29.5182	28.2117	26.9396	25.8734	24.907	23.883	22.6713	21.4949	20.3623	18.9407	17.3688	15.897	14.1236	12.0681	10.4085	9.32915	8.58231	8.11063	7.86198	8.01932	8.37077	8.51869	8.39036	8.17509	8.20153	8.33523	8.31628	8.35523	8.5061	8.60456	8.61895	8.4696	8.0838	7.4686	6.48184
	21.4345	21.4862	21.3842	21.4452	21.6953	21.9949	22.3601	22.8449	23.3143	23.9417	24.8881	25.7452	26.166	26.2131	26.3365	26.7122	27.0295	27.3454	27.531	27.475	27.4041	27.3009	27.1728	27.0603	26.887	26.6157	26.2023	26.0022	26.2007	25.8634	24.5467	22.9288	21.2014	19.4295	17.7903	16.1278	14.4387	12.7712	11.1538	9.49417	7.76965	6.17715	4.88484	3.95453	3.79232	4.37015	5.31045	6.56511	8.04089
	28.088	28.1426	28.294	28.1824	27.8862	27.8883	28.1159	28.1097	27.7764	27.4687	27.4262	27.3456	27.1706	27.2668	27.4952	27.5065	27.168	26.804	26.4126	25.8033	25.5214	25.521	25.3445	25.236	25.3166	25.3876	25.4863	25.4935	25.287	25.2455	25.3767	25.4908	25.6003	25.9033	26.2369	26.1838	25.9962	25.9772	26.1387	26.2091	25.9633	25.7278	25.6778	25.6024	25.384	25.2645	25.2919	25.0709	24.7056
	24.1097	24.5261	24.7471	24.9054	24.9664	25.0528	25.251	25.3063	25.0959	24.892	24.6634	24.1919	23.6648	23.1709	22.7318	22.3181	21.9066	21.5816	21.3558	21.1809	20.9476	20.5632	20.2118	20.0658	19.7341	19.2802	19.1775	19.2143	18.9118	18.1899	17.617	17.1657	16.4292	15.76	15.3195	14.9607	14.8339	14.878	15.0213	15.4666	16.0445	16.3997	16.708	17.4585	18.4424	19.0289	19.588	20.6076	21.6054
	11.7349	11.1989	10.846	10.657	10.7386	10.9855	11.4407	11.9509	11.9567	11.7452	11.7243	11.8265	11.567	10.7644	9.77097	9.36484	9.76691	10.1802	10.7884	11.6019	12.1422	12.0207	11.3567	10.9776	10.6545	10.0848	9.35276	8.75767	8.46983	8.53916	8.57205	8.24641	7.72046	7.1324	6.37325	5.3398	4.92883	5.16583	4.944	4.69008	4.67574	4.61578	4.59721	4.69069	4.63681	4.61561	4.65484	4.56052	4.51607
	12.5102	12.4076	11.9368	11.54	11.1119	10.7613	10.7378	10.73	10.374	9.78403	9.23978	8.73848	8.06789	7.41929	7.12623	6.98877	7.18541	7.7347	7.99031	7.971	7.82837	7.46618	6.94107	6.59672	6.58321	6.67315	6.72116	7.0412	7.69696	8.48498	9.19475	9.57714	9.75383	9.91694	10.026	10.2072	10.7357	11.5673	12.4813	13.3205	14.0193	14.5667	14.9007	15.252	15.8375	16.3207	16.6559	17.2014	17.9145
	17.6644	18.478	19.3724	20.1832	21.0151	21.804	22.1956	22.39	22.6049	22.6864	22.8011	23.1205	23.4481	23.7236	23.9466	24.0771	24.2107	24.4868	24.7328	24.6112	24.157	23.5506	23.0675	22.6276	21.762	20.5084	19.4884	18.8208	18.1698	17.5277	16.9184	16.0452	14.9905	13.9733	13.1906	12.9079	13.0574	13.1375	13.3401	14.23	15.4298	16.1958	16.7357	17.4915	18.3233	19.0161	19.6753	20.3108	21.0574
	12.2438	12.6297	12.4303	11.8112	11.6661	12.2527	13.0274	13.5347	13.7333	13.819	13.9944	14.2027	14.2175	13.9589	13.5811	13.1991	12.8446	12.7187	12.9166	12.9798	12.9115	12.7622	12.6853	12.9066	13.188	13.3211	13.5004	13.7884	14.1396	14.6866	15.437	16.2283	16.9753	17.4895	17.9461	18.4344	19.0192	19.4916	19.5937	19.6267	19.6825	19.5332	19.4042	19.6629	20.1853	20.7421	21.402	22.0104	22.2705
	10.4194	11.1836	12.0443	12.7614	13.3873	14.0482	14.7832	15.519	16.1734	16.8131	17.4989	17.9494	18.2115	18.6311	19.0157	19.3251	19.686	20.1542	20.8406	21.4883	21.8942	22.1009	22.1212	22.1197	22.2524	22.3257	22.2964	22.1416	21.7674	21.4662	21.336	21.3736	21.4481	21.4124	21.437	21.4914	21.4329	21.2212	20.9224	20.3248	19.5757	18.9696	18.4868	18.2797	18.2457	18.2448	18.1492	17.8917	17.3025
	24.9792	24.7003	24.3521	23.9442	23.6735	23.2872	22.7758	22.4454	22.1929	21.7606	21.2919	20.8763	20.5169	20.145	19.7516	19.4103	19.1994	19.1286	19.0516	18.9023	18.7252	18.5375	18.468	18.5008	18.5338	18.5889	18.9196	19.5289	20.4071	21.4849	22.4079	23.0731	23.6082	24.1891	24.7332	25.0993	25.3787	25.4577	25.3611	25.5546	26.0945	26.5302	26.7109	26.6615	26.5189	26.4397	26.3706	26.3629	26.3283
	27.2667	26.7241	26.0075	25.3281	24.643	23.8385	23.3071	22.5155	21.2058	19.9782	18.547	16.6498	14.8517	13.3205	11.9617	10.6067	9.24324	8.01413	7.0161	6.4182	5.83341	5.36245	5.54901	6.14018	6.87441	8.02926	9.52818	11.1831	12.7755	14.2257	15.6924	17.1364	18.5221	19.8142	21.0659	22.5094	23.7303	24.438	24.7858	24.9181	24.7056	24.3449	24.2106	24.4022	24.5893	24.624	24.6989	24.8952	24.9902
	7.29262	7.03093	6.86888	6.95437	6.95664	6.7524	6.60317	6.44421	6.40514	6.55727	6.63529	6.66273	7.09288	8.02461	8.63261	8.85925	8.87445	8.78491	8.62546	8.36272	8.04814	7.88612	7.88863	7.72072	7.57138	7.66567	7.69899	7.22347	6.39405	5.49694	4.7937	4.36318	4.18313	4.06497	3.96431	4.05798	4.49235	4.95731	5.40848	5.69367	5.71233	5.79268	6.02407	6.25923	6.49516	6.82839	7.29748	7.77281	8.19702
	8.88105	8.64511	8.50878	8.40296	8.45811	8.70964	8.94135	9.14438	9.50147	10.1224	11.1193	12.2764	13.1139	13.7528	14.3918	15.0009	15.5468	15.9446	16.3567	16.7458	16.8783	16.8271	16.6966	16.5236	16.4512	16.171	15.3252	14.2423	13.2955	12.4905	11.9771	11.8156	11.9955	12.2128	12.2267	12.2604	12.5239	12.9727	13.3843	13.6136	13.8631	14.4333	15.2032	15.8131	16.2862	16.4262	16.031	15.1819	14.1168
	0.392807	0.38578	0.378096	0.391744	0.383695	0.39437	0.409579	0.40119	0.390532	0.36791	0.35584	0.336555	0.326283	0.275803	0.198369	0.184007	0.211503	0.262154	0.292526	0.30458	0.305057	0.387445	0.786336	1.39593	2.0643	2.75891	3.48328	4.07595	4.58466	5.28702	6.13083	6.95552	7.67772	8.1018	8.29415	8.53422	8.59487	8.36574	7.96309	7.43081	7.02099	6.60135	6.57553	6.82636	6.92418	6.90128	6.9499	7.12625	7.55677
	19.5615	19.1647	18.6279	18.5431	18.7782	19.0047	19.1563	19.2046	19.364	19.8157	20.2477	20.5542	20.7923	21.0002	21.2471	21.2923	21.4883	22.1805	22.8431	23.272	23.7394	24.2189	24.3416	24.2836	24.4175	24.5912	24.6722	25.0155	25.6827	26.1125	26.4482	27.1849	27.8676	28.0619	28.0886	28.3924	28.9559	29.4753	29.6825	29.658	29.7984	29.92	29.584	29.1648	29.2472	29.6397	29.8177	30.0119	30.5495
	30.0066	29.8416	29.5625	29.4259	29.467	29.5084	29.5246	29.5285	29.3682	29.0729	28.7034	28.5135	28.7295	29.1978	29.6456	29.7621	29.7831	29.9827	30.1874	30.2452	30.0916	29.936	30.0982	30.5566	31.0229	31.2963	31.4521	31.6124	31.6543	31.6449	31.8497	32.0012	31.9082	31.7297	31.5351	31.4569	31.3151	30.7866	30.1838	29.9037	29.7139	29.1512	28.5474	28.4191	28.3154	28.0654	28.1166	28.3145	28.4938
	25.3827	26.3387	27.3607	28.3531	29.1905	29.8202	30.1562	30.1941	30.3063	30.1834	29.5414	29.0984	29.067	29.0401	28.8671	28.6821	28.6272	28.4509	27.9466	27.1493	26.1481	25.4921	25.067	24.4021	23.8888	23.8322	23.8432	23.7586	23.7332	23.7886	23.904	24.1947	24.5975	25.1013	25.9053	26.833	27.4327	27.8194	28.3189	29.0684	29.6079	29.6962	29.6196	29.0931	27.9975	26.853	25.8807	25.2811	25.0175
	1.61343	2.43396	3.42187	4.58125	5.71352	6.78122	7.88708	9.09854	10.3625	11.9534	13.5988	15.0955	16.4379	18.1518	19.5272	20.3774	21.1375	21.8939	22.2827	22.4992	22.9025	23.2585	23.5637	23.9887	24.1535	24.3176	24.6464	24.7209	24.589	24.545	24.7966	24.8143	24.4343	24.3071	24.4618	24.3176	23.8203	23.2471	22.6589	22.2268	21.8277	21.2673	20.9587	21.1511	21.3785	21.3088	21.3361	21.5597	21.7505
	0.279155	0.272855	0.272337	0.318897	0.474021	0.800308	1.21378	1.54551	1.8523	2.36742	3.05836	3.63741	3.95193	4.09151	4.27629	4.60564	5.32382	6.18095	6.92289	7.54655	8.08148	8.5987	9.22795	9.99486	10.73	11.2614	11.7832	12.7229	13.8992	14.839	15.5271	15.8311	15.923	16.1704	16.5495	16.8833	17.1002	17.3993	17.8096	18.0029	18.1564	18.5226	18.7029	18.6807	18.6008	18.1669	17.9004	18.0733	18.2829
Left BRK (1,3,5)- Angular vel	1.47874	1.38512	1.32076	1.41043	1.67377	2.01066	2.29425	2.40992	2.38544	2.42575	2.53865	2.57739	2.59758	2.6349	2.64751	2.67068	2.68463	2.73785	2.77004	2.68185	2.59264	2.48585	2.37823	2.38258	2.37665	2.27785	2.21215	2.13136	2.07004	2.20126	2.42373	2.63295	2.76777	2.79639	2.6977	2.50769	2.45856	2.55418	2.609	2.6155	2.64881	2.7107	2.7906	2.78999	2.60171	2.34226	2.11544	1.86072	1.61737
	2.46142	2.28922	2.14137	2.07185	2.10731	2.17789	2.21074	2.23395	2.17571	2.1255	2.24772	2.44745	2.59101	2.68679	2.70496	2.71316	2.77208	2.78118	2.71265	2.56019	2.42871	2.34432	2.20827	2.15152	2.2618	2.31714	2.17136	1.9173	1.67907	1.62004	1.70605	1.87674	2.11355	2.23756	2.26687	2.25443	2.21071	2.22599	2.26048	2.20657	2.03384	1.8346	1.73158	1.71041	1.68828	1.62465	1.51804	1.4344	1.42601
	2.0141	2.06725	2.09211	2.07769	2.12629	2.18693	2.12059	1.84496	1.48562	1.32921	1.36316	1.44577	1.53311	1.63984	1.80409	1.89532	1.90097	1.9671	1.99867	1.92241	1.85353	1.81542	1.82595	1.89031	1.90846	1.86591	1.82662	1.80905	1.75813	1.65722	1.56358	1.45476	1.35899	1.36935	1.40133	1.39693	1.4242	1.43791	1.46186	1.56416	1.74589	1.96273	2.07213	2.12556	2.17535	2.21403	2.30671	2.34804	2.37183
	2.40534	2.59417	2.80055	2.99149	3.10393	3.14033	3.17444	3.12059	3.03526	2.95302	2.73365	2.53706	2.42759	2.3039	2.28575	2.3111	2.18999	2.07748	2.6311	4.33314	6.08624	6.65769	6.60752	6.66126	6.76952	6.7599	6.66567	6.62184	6.61507	6.63434	6.73536	6.93659	7.05169	6.46365	4.77502	3.15215	2.74187	2.84265	2.74909	2.61519	2.62602	2.71652	2.78331	2.82145	2.78512	2.64654	2.47838	2.38544	2.32176
	1.11275	1.05025	1.18194	1.31755	1.31429	1.27516	1.26052	1.29047	1.40825	1.57557	1.6641	1.67093	1.68549	1.74347	1.8405	1.91059	1.88075	1.75708	1.78957	2.07709	2.29065	2.48052	2.76499	2.8577	2.79989	2.82269	2.94157	3.04014	2.99085	2.84902	2.86822	3.0134	3.03427	2.91142	2.68356	2.56671	2.54481	2.38814	2.21771	2.12319	2.05229	1.89219	1.72303	1.7551	1.86803	1.80029	1.60523	1.58299	1.67247
	2.60713	2.43822	2.12549	1.9978	2.01526	2.00688	2.06692	2.13944	2.08848	2.11741	2.18304	2.07236	2.05093	2.12879	2.03467	1.95156	2.04993	2.23096	2.40553	2.54035	2.61893	2.54859	2.39549	2.32011	2.23258	2.10649	2.08086	2.0268	1.86567	1.85413	1.9923	2.02387	1.92245	1.80278	1.67444	1.57366	1.6142	1.75373	1.90543	2.03022	2.04489	2.03941	2.15505	2.33522	2.44101	2.45111	2.47098	2.46037	2.38005
	2.92022	2.95969	2.72768	2.55177	2.55913	2.57698	2.46178	2.23757	2.08928	2.04575	2.01435	1.95685	1.92859	2.03256	2.22532	2.31115	2.22583	2.10471	1.99896	1.88597	1.84764	1.87927	1.88591	1.80516	1.6825	1.67544	1.77025	1.82748	1.89131	1.97334	1.98099	2.01793	2.14009	2.25917	2.32846	2.33054	2.31741	2.33737	2.37119	2.4244	2.46083	2.40363	2.31922	2.15226	1.889	1.69406	1.51062	1.31228	1.16606
	2.49832	2.48492	2.50887	2.51796	2.4846	2.39744	2.20297	1.94406	1.77336	1.73373	1.73674	1.70825	1.69001	1.67039	1.64176	1.73708	1.85601	1.89348	1.99318	2.08887	2.06122	2.03558	2.05297	2.03242	1.95668	1.87274	1.89788	1.95667	1.89141	1.7774	1.64662	1.51544	1.39102	1.19427	1.02998	0.966302	0.912762	0.860526	0.83662	0.810454	0.745738	0.661985	0.672256	0.857273	1.07967	1.18582	1.19926	1.22006	1.29167
	2.46381	2.5779	2.58261	2.41545	2.21844	2.11147	2.0682	1.98768	1.8643	1.7796	1.76159	1.72937	1.62601	1.55538	1.56931	1.61388	1.6702	1.69534	2.19832	3.54551	4.68495	4.95167	4.93471	4.93915	4.88706	4.84262	4.79169	4.75368	4.78577	4.77082	4.72196	4.7179	4.80022	4.4948	3.30133	2.13094	1.78848	1.81635	1.86873	1.9693	2.05702	2.15624	2.21985	2.17482	2.15065	2.13596	2.1338	2.23036	2.29869
	1.76975	1.69444	1.60004	1.42963	1.19386	1.10025	1.04572	0.995723	1.17158	1.42267	1.51095	1.53721	1.61064	1.62914	1.59923	1.6133	1.66943	1.7265	1.74072	1.72082	1.69006	1.72315	1.77731	1.6798	1.54717	1.54207	1.54352	1.51863	1.56428	1.60759	1.64119	1.76385	1.89706	1.94748	1.91429	1.87761	1.87063	1.77706	1.69636	1.71641	1.72902	1.78982	1.86963	1.87304	1.86068	1.82352	1.69145	1.55361	1.51659
	1.58941	1.61077	1.72949	1.78896	1.79463	1.84252	1.85315	1.75503	1.641	1.68282	1.76033	1.73971	1.75621	1.90998	2.12408	2.24118	2.16903	1.97858	1.86799	1.8202	1.75056	1.75003	1.83029	1.92676	2.00697	2.10613	2.20452	2.19366	2.04501	1.90388	2.01141	2.37476	2.7755	3.02663	3.11788	3.12809	3.05194	2.91228	2.77692	2.69829	2.71416	3.00635	3.49018	3.75414	3.78203	3.69468	3.47278	3.15668	3.4718
	1.40606	1.32126	1.25571	1.33324	1.44922	1.50448	1.50607	1.50236	1.57977	1.88827	2.30077	2.55945	2.64812	2.58235	2.42462	2.44881	2.78256	3.14788	3.32748	3.33405	3.28601	3.31209	3.44726	3.58428	3.44298	3.1003	2.89051	2.80245	2.76201	2.77608	2.64897	2.31272	1.99808	1.78034	1.6829	1.76674	1.90248	1.91051	1.77799	1.637	1.59358	1.60072	1.62866	1.70728	1.7105	1.62088	1.54693	1.47187	1.44622
	2.34026	2.18479	1.96313	1.80951	1.69044	1.54049	1.48317	1.47542	1.43357	1.45977	1.52381	1.50262	1.39878	1.3304	1.33783	1.35399	1.3824	1.43912	1.50124	1.55046	1.54333	1.54462	1.64042	1.69986	1.65749	1.6261	1.68738	1.78512	1.78335	1.77947	1.85844	1.88066	1.88536	2.0159	2.24136	2.40278	2.34614	2.13707	1.96201	1.84535	1.80493	1.81894	1.83071	1.9231	1.99771	1.93975	1.90054	1.86777	1.6845
	1.59468	1.62767	1.63902	1.68778	1.80452	1.87849	1.79094	1.70949	1.69574	1.6327	1.55109	1.56438	1.61897	1.61936	1.73049	1.99113	2.13989	2.18499	2.23431	2.16205	2.04202	2.07146	2.18514	2.29888	2.41804	2.44818	2.34417	2.26867	2.31113	2.19022	1.84349	1.6095	1.48653	1.3915	1.50638	1.74497	1.82966	1.80504	1.74264	1.61231	1.52086	1.51114	1.4737	1.41721	1.44884	1.51663	1.55955	1.57161	1.57444
	1.92852	1.91955	1.80891	1.63974	1.54606	1.51792	1.50257	1.52123	1.5248	1.51804	1.55749	1.59234	1.60128	1.5778	1.52361	1.44318	1.35592	1.30508	1.27506	1.28733	1.38059	1.49583	1.60349	1.80465	2.01857	2.07892	2.0293	1.94146	1.88728	1.91718	2.05663	2.23687	2.36413	2.45487	2.47443	2.38986	2.28609	2.3312	2.40649	2.34587	2.37816	2.51477	2.60652	2.64588	2.57837	2.41596	2.22268	2.06754	2.01847
	1.50187	1.39937	1.33055	1.30312	1.30783	1.38835	1.53418	1.59825	1.47426	1.29529	1.22325	1.21427	1.24185	1.29857	1.34609	1.41484	1.5542	1.69976	1.75705	1.74736	1.69899	1.59206	1.55632	1.65951	1.74606	1.82078	1.86744	1.81338	1.73219	1.67995	1.67128	1.61468	1.49452	1.47095	1.53342	1.55626	1.55896	1.4953	1.38425	1.33767	1.29431	1.24535	1.25373	1.32368	1.36175	1.344	1.36522	1.44498	1.48709
	1.87121	1.86385	1.957	1.96771	1.93056	1.94987	1.83733	1.60706	1.51048	1.51511	1.48886	1.46036	1.43169	1.37629	1.33796	1.33743	1.45716	1.67514	1.83304	1.85884	1.96478	2.32564	2.61872	2.75244	2.84735	2.93763	3.03378	3.07818	3.11773	3.15357	3.14973	2.95853	2.60352	2.42854	2.43102	2.21506	1.76583	1.4683	1.336	1.29106	1.42027	1.64555	1.79393	1.82335	1.83997	1.87051	1.89138	1.94865	1.98989
	2.99627	3.12272	3.24123	3.26401	3.18145	3.13508	3.18572	3.2475	3.2858	3.41321	3.46321	3.40638	3.51845	3.60091	3.48202	3.36813	3.30913	3.2593	3.29024	3.47775	3.73319	3.85725	3.76571	3.55913	3.34501	3.18408	2.99153	2.67259	2.39992	2.25994	2.24579	2.36809	2.49405	2.57237	2.57395	2.44013	2.27114	2.16157	2.1516	2.28002	2.51562	2.71948	2.86801	3.0031	3.02103	2.91258	2.73326	2.51568	2.29372
	2.74613	2.45369	2.33374	2.33941	2.36401	2.34873	2.30338	2.32694	2.34696	2.32981	2.2327	1.95133	1.66835	1.53123	1.43882	1.33542	1.24449	1.18596	1.19314	1.27492	1.3548	1.4259	1.50067	1.56526	1.65887	1.74625	1.81411	1.87923	1.9135	1.9583	2.116	2.35311	2.48715	2.46426	2.36474	2.34568	2.37387	2.31546	2.25718	2.18026	2.08442	1.98866	1.92149	2.05572	2.24156	2.17157	1.94996	1.85081	1.88292
	0.368776	0.353509	0.322993	0.324935	0.372948	0.426316	0.451546	0.439115	0.395628	0.352449	0.331945	0.327285	0.320267	0.295799	0.286225	0.323789	0.365876	0.372129	0.367263	0.361465	0.34522	0.491266	0.827621	1.0563	1.13515	1.19868	1.24721	1.32963	1.45375	1.5072	1.50548	1.53634	1.60438	1.64793	1.7907	2.08297	2.11201	1.9463	2.01008	2.12189	2.10676	2.08437	2.03587	1.96055	1.94228	1.93054	1.91437	1.91747	1.90492
	2.73495	2.7556	2.8103	2.69938	2.47775	2.33749	2.29618	2.25018	2.21273	2.21845	2.18334	2.0134	1.80232	1.70932	1.7675	1.93168	2.05551	2.08593	2.14271	2.1808	2.08766	1.97027	1.93211	1.94916	2.01623	2.12053	2.172	2.15343	2.10827	1.98991	1.79692	1.63455	1.51761	1.52127	1.77896	2.0538	2.16933	2.23303	2.27952	2.35456	2.45704	2.53795	2.59784	2.70592	2.85868	2.92567	2.91801	2.90979	2.76529
	1.53879	1.55467	1.62092	1.73484	1.89817	2.12371	2.24479	2.25403	2.23735	2.161	2.1241	2.14295	2.15283	2.20925	2.25664	2.343	2.51978	2.56	2.46953	2.34616	2.23908	2.27923	2.35762	2.43771	2.54791	2.5229	2.44966	2.45633	2.41154	2.33815	2.2285	2.14228	2.3309	2.60256	2.72067	2.71561	2.73861	2.88375	2.8797	2.70122	2.58015	2.48377	2.36945	2.32926	2.36737	2.4201	2.42222	2.27085	2.02214
	1.31426	1.50449	1.76166	1.93516	2.01599	2.04351	2.1128	2.19108	2.19439	2.18483	2.24443	2.34085	2.39036	2.36012	2.32948	2.2355	2.00356	1.80294	1.71416	1.85869	2.24182	2.4864	2.54678	2.6264	2.65008	2.56043	2.429	2.34031	2.39566	2.53209	2.62451	2.68758	2.68078	2.55574	2.2531	1.82405	1.56238	1.42771	1.30515	1.34402	1.43552	1.4884	1.58711	1.64319	1.66928	1.84218	2.02821	2.09021	2.16255
	1.62823	1.85409	2.07923	2.17643	2.21159	2.28537	2.43644	2.66631	2.91263	3.10811	3.18918	3.15806	3.00199	2.72604	2.52322	2.50776	2.56064	2.60023	2.63273	2.68865	2.75275	2.68582	2.53749	2.44635	2.37733	2.36591	2.42048	2.43778	2.42348	2.38529	2.24128	1.98765	1.76912	1.73	1.71936	1.60061	1.57096	1.6283	1.59501	1.54302	1.54274	1.55494	1.61093	1.67951	1.68432	1.67948	1.78691	2.00882	2.17972
	0.242335	0.235251	0.211245	0.203369	0.277047	0.423436	0.554409	0.6169	0.663449	0.774575	0.896771	0.980413	1.04395	1.09394	1.15525	1.26809	1.42634	1.60259	1.77918	1.85651	1.81752	1.75848	1.76205	1.78413	1.74705	1.73473	1.76488	1.79727	1.86411	1.99255	2.09763	2.15094	2.18265	2.10404	1.98971	1.93108	1.88584	1.81734	1.73725	1.68095	1.60936	1.5102	1.42187	1.36783	1.39129	1.53387	1.63106	1.55156	1.47499
[truncated: 551 more columns]

## Sheet: Extended Data Figure 2g
Right BRK (2,4,6)-Translational vel	21.1566	21.0724	21.2486	21.7991	22.4548	22.733	22.4318	21.7839	21.2805	21.1425	21.3274	21.6059	21.6602	21.5866	21.7321	22.1335	22.6042	23.004	23.1211	23.0552	23.1109	23.4116	24.2483	25.2167	25.7296	25.9845	26.2672	26.6361	27.0874	27.2788	26.9633	26.4099	25.9497	25.7855	25.7687	25.519	25.2016	24.955	24.8016	24.817	24.8087	24.8202	24.928	24.9102	24.9418	25.3793	25.8551	26.2956	26.8254
	26.2551	26.1025	26.072	25.8868	25.3275	24.7223	24.1757	23.6262	23.1267	22.7394	22.5104	22.2011	21.9288	21.9714	22.1746	22.4186	22.5599	22.4585	22.3201	22.3522	22.5223	22.8037	22.9745	22.9931	23.1071	22.8813	22.0716	21.2405	20.6511	20.2058	19.7208	19.2011	18.9144	18.9546	19.0953	18.9779	18.5719	18.1692	17.8624	17.4223	17.1096	17.3118	17.6615	17.8083	17.9498	18.2007	18.5015	18.7634	18.9052
	0.536007	0.517167	0.500079	0.490758	0.481177	0.449748	0.382356	0.354405	0.335445	0.325965	0.342867	0.362095	0.363348	0.381584	0.319206	0.303013	0.30141	0.333584	0.349085	0.341519	0.313078	0.278873	0.266452	0.268148	0.268148	0.255935	0.238267	0.230897	0.206294	0.226644	0.206431	0.182107	0.134445	0.118944	0.118944	0.135628	0.183242	0.229363	0.240548	0.253715	0.273287	0.304906	0.3151	0.307231	0.289358	0.281497	0.379827	0.498069	0.633512
	12.0507	11.3745	11.0713	10.8728	10.5167	10.3765	10.5095	10.6635	10.8348	11.0682	11.7544	13.0864	14.5544	16.0282	17.682	19.1844	20.1425	20.5659	20.8127	21.11	21.2469	21.1447	21.0355	20.9424	20.7003	20.5019	20.3057	20.0154	19.7439	19.3225	18.9105	18.6987	18.7289	19.1519	19.5539	19.8312	20.4034	21.0441	21.6515	22.4877	22.9454	22.9856	23.2367	23.4261	23.3209	23.1054	22.9809	22.9298	22.7879
	21.7211	22.2005	22.4236	22.7754	23.2275	23.4721	23.4611	23.5358	24.0409	24.5062	24.3429	23.5525	22.5424	21.9082	21.6472	21.4734	21.4536	21.3561	21.106	20.7823	20.3012	20.1099	20.3816	20.5091	20.3559	20.3007	20.3698	20.4447	20.6041	20.9773	21.0713	20.7491	20.725	20.7737	20.619	20.7277	20.8233	20.4497	20.0715	20.1775	20.5314	20.8785	21.157	21.0587	20.6066	20.3792	20.3748	20.0679	19.6938
	0.531552	0.5082	0.528535	0.53123	0.513407	0.603188	0.656313	0.655981	0.632317	0.633568	0.632941	0.603237	0.545057	0.470225	0.412663	0.393636	0.356756	0.327016	0.286809	0.254593	0.160759	0.101751	0.0971154	0.0950698	0.113521	0.124476	0.124634	0.124634	0.1334	0.130751	0.164869	0.188615	0.181575	0.183766	0.200402	0.242898	0.281768	0.277903	0.281803	0.262775	0.25206	0.265962	0.276165	0.270991	0.270986	0.254212	0.250334	0.249198	0.253149
	24.708	24.1659	23.3736	22.4544	21.467	20.6947	20.0727	19.3606	18.8606	18.5388	18.0919	17.7027	17.5351	17.6489	18.0713	18.6981	19.4991	20.7005	22.0456	22.9892	23.5418	24.1201	24.5948	24.6494	24.4082	24.244	24.2738	24.1789	23.7299	23.1241	22.6701	22.547	22.4907	22.4369	22.7196	23.1159	23.3363	23.8342	24.8924	26.0941	26.7591	26.7249	26.2115	25.3436	24.0976	22.5101	20.7237	18.8191	16.9044
	23.8375	24.0077	24.0715	23.6766	23.3331	23.3811	23.5477	23.689	24.071	24.8834	25.7131	26.2099	26.6362	27.0649	27.3649	27.5738	27.6759	27.7516	27.8715	28.0505	28.2379	28.2231	28.0985	28.025	27.6853	27.2108	27.1226	27.2375	27.1432	27.0557	27.2945	27.6533	27.8155	27.7459	27.7061	27.8804	28.2019	28.4588	28.2254	27.9208	28.1009	28.0893	27.5712	27.2684	27.2873	27.0185	26.5533	26.1876	25.7347
	21.3683	19.667	18.3947	17.7453	17.1784	16.5098	16.0687	15.8771	15.7657	15.8491	16.2143	16.8046	17.6695	18.8196	20.2887	22.0719	23.9653	25.0262	25.2101	25.3128	25.2562	24.7451	23.6249	22.1483	20.8936	19.7224	19.0653	18.4391	17.6047	17.194	16.9764	16.5591	16.6288	17.1043	17.5804	18.346	19.6029	21.2462	23.1273	24.8005	26.0311	26.3228	26.4317	26.7994	26.9029	26.5939	25.9243	24.9271	24.3938
	18.7971	19.293	19.7532	20.1693	20.2892	20.0754	19.6124	18.7582	17.5399	16.3683	15.4738	14.4383	13.0595	11.6296	10.248	8.89978	7.81985	7.0492	6.36837	5.884	5.44574	5.22654	5.53371	6.18302	6.62426	6.76496	7.04743	7.80129	8.93105	9.95645	10.6709	10.9804	10.7825	10.3917	9.89582	9.67438	9.81323	10.1679	10.5826	11.0904	11.5442	11.8319	11.8657	11.7683	11.8724	11.9679	12.0203	12.4294	13.1257
	0.477569	0.448907	0.40898	0.398167	0.378533	0.353942	0.361319	0.366872	0.360908	0.362354	0.335946	0.343758	0.336525	0.313647	0.284593	0.284771	0.287002	0.292548	0.296161	0.277647	0.253685	0.214513	0.210651	0.198916	0.174649	0.174708	0.178007	0.183033	0.186116	0.191769	0.219858	0.219805	0.228747	0.222719	0.238285	0.209885	0.241189	0.235781	0.23415	0.258112	0.282321	0.281234	0.283819	0.28128	0.267023	0.2335	0.237562	0.231615	0.235215
	21.4513	21.5973	22.0233	22.3787	22.6714	23.1237	23.7553	24.5626	25.1185	25.426	25.682	25.8272	26.2721	26.8567	27.1417	27.34	27.281	26.9564	26.9228	27.0201	27.0471	27.2539	27.2772	26.9302	26.6185	26.3612	25.8183	24.9851	24.2966	23.98	23.7471	23.6642	23.7936	23.6208	23.3426	23.2104	23.0019	23.1045	23.4932	23.697	23.9675	24.3018	24.4394	24.4247	24.3323	24.2715	24.1822	24.0991	24.281
	24.451	22.9372	21.5828	20.6233	19.8787	18.825	17.5596	16.6094	15.6181	14.4552	13.5587	12.7963	12.3118	12.4388	12.9282	13.2117	13.4334	13.374	13.0975	12.8029	12.5776	12.4809	12.0902	11.6142	11.6142	11.7003	11.6822	11.8595	12.1008	12.3857	12.7651	13.0259	13.3512	13.7375	13.7546	13.3344	12.6276	12.2885	11.9641	11.3797	10.7109	9.97573	9.04963	8.30636	7.68941	7.0088	6.40343	5.86152	5.31469
	24.4336	24.453	24.2998	23.9251	23.7839	23.8442	23.7691	23.6977	23.8323	24.0629	24.2859	24.5301	24.8421	24.9858	24.7758	24.2462	23.5791	23.1365	22.9394	22.7194	22.4602	22.2457	22.1788	22.1299	21.8667	21.6916	21.7106	21.7252	21.9576	22.4759	23.2073	24.106	24.8503	25.2466	25.4664	25.5944	25.5796	25.1663	24.4513	24.039	23.6815	23.2102	22.8934	22.6167	22.2827	21.9804	21.7913	21.8121	22.1787
	18.6587	18.9273	19.2836	19.8781	20.1403	20.0418	19.7701	19.4635	19.3275	19.3588	19.4679	19.3098	18.6692	18.04	17.8183	17.9391	18.261	18.2533	17.9267	17.8257	17.9365	18.0057	17.6982	17.325	16.7903	16.2037	16.0555	16.4803	16.7668	16.6028	16.1179	15.2616	14.4042	13.8674	13.6538	13.5659	13.5898	13.9601	14.2561	14.6905	15.2077	15.5624	15.7662	16.0312	16.1613	16.1515	16.4932	17.1322	17.7472
Right BRK (2,4,6)-Angular vel	2.08023	2.11805	2.09193	1.92558	1.62105	1.46728	1.55317	1.72499	1.88676	1.95278	1.92777	1.84721	1.80243	1.82511	1.81525	1.87518	2.0306	2.11698	2.14279	2.156	2.10586	2.04005	2.03103	2.04706	2.06132	2.05559	2.10395	2.15634	2.08645	2.00517	1.88018	1.86592	2.24367	2.63434	2.77162	2.80937	2.74293	2.57673	2.42968	2.41559	2.56283	2.67168	2.61026	2.60687	2.68363	2.67908	2.59397	2.38453	2.1668
	1.7255	1.7567	1.74196	1.63611	1.5891	1.5893	1.58685	1.61689	1.7077	1.82472	1.87754	1.91489	1.89469	1.71394	1.55229	1.53747	1.56662	1.61866	1.70516	1.77816	1.87786	1.97006	1.94676	1.80915	1.66718	1.67916	1.76016	1.89712	2.15737	2.2822	2.2533	2.2542	2.2349	2.18499	2.14872	2.05541	1.94157	1.92291	1.96962	2.00115	1.99625	1.99732	1.91223	1.70678	1.58545	1.53474	1.45712	1.42267	1.40185
	0.531268	0.485196	0.452285	0.436733	0.418393	0.389512	0.374014	0.367401	0.357714	0.35287	0.351441	0.354542	0.371184	0.359346	0.308018	0.277095	0.268112	0.263505	0.264335	0.255129	0.230647	0.210407	0.206548	0.207654	0.207654	0.201151	0.187618	0.170107	0.158306	0.160096	0.141528	0.102862	0.0850448	0.0842148	0.0842148	0.0932688	0.124875	0.160926	0.17977	0.190461	0.203925	0.218665	0.223793	0.216415	0.204646	0.198801	0.263406	0.472199	0.722267
	1.31517	1.54936	1.754	1.82684	1.88345	1.96018	1.97453	1.94233	1.84925	1.75261	1.7611	1.83841	1.92936	1.97897	2.02035	1.99672	1.80943	1.6249	1.54754	1.45714	1.34529	1.41012	1.62188	1.75033	1.8879	2.16093	2.31052	2.22463	2.20498	2.35485	2.44923	2.45165	2.55434	2.7449	2.84432	2.82596	2.68116	2.46239	2.36232	2.24961	1.94643	1.70768	1.66472	1.63843	1.61231	1.93473	2.55112	2.82548	2.75968
	2.85047	2.65386	2.50743	2.42913	2.33841	2.2996	2.37326	2.44713	2.36968	2.17748	2.01801	1.86417	1.6677	1.53313	1.53685	1.6784	1.84002	1.90423	1.89869	1.85977	1.73361	1.49912	1.30239	1.2347	1.23064	1.25142	1.27453	1.31497	1.37744	1.39028	1.36919	1.33233	1.32086	1.46208	1.6646	1.76178	1.80659	1.8746	1.97735	2.09289	2.19705	2.36004	2.54484	2.75661	3.02908	3.1628	3.13779	3.05176	2.94387
	0.212793	0.237803	0.282876	0.328899	0.373622	0.407052	0.426708	0.445351	0.455044	0.454967	0.44817	0.431503	0.415652	0.406701	0.415826	0.433056	0.410179	0.34535	0.280443	0.231098	0.200539	0.181467	0.1563	0.150417	0.173726	0.186307	0.185067	0.185067	0.195724	0.218361	0.227433	0.218411	0.213466	0.218694	0.221694	0.227834	0.252379	0.270691	0.256797	0.246711	0.266843	0.286316	0.29168	0.285816	0.264953	0.248274	0.249047	0.250428	0.244783
	1.80855	1.88941	1.90921	1.87729	1.91179	2.07721	2.29843	2.48783	2.57845	2.57265	2.53767	2.47936	2.41159	2.37769	2.35807	2.2563	2.08741	1.98473	1.91318	1.76513	1.54774	1.34611	1.27785	1.39313	1.56567	1.65597	1.68332	1.67639	1.69002	1.83053	2.00531	2.09258	2.14301	2.16826	2.13841	2.09446	2.17247	2.31161	2.25644	2.02851	1.82173	1.72138	1.71745	1.69983	1.57015	1.44456	1.41079	1.38637	1.35546
	2.22628	2.07558	1.90679	1.83767	1.829	1.8059	1.796	1.78631	1.74042	1.64707	1.45625	1.15466	0.942618	0.929481	1.0681	1.24633	1.29097	1.29515	1.3475	1.38443	1.43078	1.52153	1.68085	1.85564	1.96908	1.99873	1.97969	1.98549	1.95347	1.7987	1.64529	1.6405	1.6816	1.64597	1.64097	1.69882	1.68527	1.61983	1.6537	1.81192	1.95155	1.9781	1.95335	1.93506	1.88277	1.79506	1.74974	1.72149	1.76128
	3.7152	3.73744	3.77949	3.87726	3.94785	4.00389	4.01368	3.94167	3.85896	3.87232	3.93263	3.98841	3.8987	3.54399	3.08324	2.70622	2.50181	2.37931	2.30413	2.25491	2.13724	1.98149	1.83806	1.92043	2.24517	2.42282	2.36662	2.29562	2.36587	2.52124	2.5855	2.53053	2.42787	2.36359	2.39503	2.45793	2.48282	2.50737	2.45905	2.24994	2.07308	2.06794	2.16715	2.32177	2.47558	2.56734	2.71569	3.05039	3.33759
	1.35727	1.46449	1.60621	1.67053	1.63054	1.54985	1.46717	1.38203	1.30227	1.24514	1.3709	1.82003	2.29375	2.47092	2.46717	2.47557	2.78915	3.42783	3.92959	4.19061	4.37331	4.56303	4.81746	5.10679	5.33307	5.29813	4.90802	4.47119	4.27858	4.26572	4.26199	3.90523	3.19337	2.67172	2.45429	2.31891	2.15739	1.93708	1.70273	1.50038	1.38932	1.36673	1.39007	1.47794	1.53813	1.54118	1.56626	1.62433	1.68283
	0.689627	0.631098	0.571721	0.545656	0.524334	0.468705	0.408912	0.375273	0.340634	0.279289	0.220539	0.204905	0.21108	0.221043	0.23217	0.222412	0.208185	0.212923	0.216578	0.212707	0.220711	0.235584	0.247936	0.262316	0.288791	0.320325	0.335012	0.339301	0.349576	0.369446	0.390485	0.398312	0.399729	0.408944	0.415988	0.419365	0.431833	0.437762	0.431515	0.417834	0.405177	0.411474	0.414154	0.397381	0.372093	0.360338	0.375739	0.38474	0.382652
	1.82579	1.79958	1.86768	2.04189	2.06692	1.96158	1.9348	1.93518	1.9253	1.95185	1.9659	1.95115	1.92507	1.86814	1.87946	1.9886	2.04869	1.9286	1.75991	1.74151	1.77741	1.7782	1.76702	1.79615	1.8545	1.86549	1.82223	1.81994	1.97154	2.11054	2.06671	2.03178	2.11487	2.14162	2.08287	2.03832	2.02425	2.01208	1.9385	1.81989	1.74179	1.8046	1.89895	1.83642	1.78582	1.83818	1.86513	1.87743	1.89696
	1.5635	1.55247	1.63042	1.76245	1.77061	1.7389	1.79603	1.87266	1.97043	2.05292	2.14287	2.36684	2.54359	2.47446	2.35379	2.32465	2.34125	2.31674	2.23669	2.18983	2.14197	2.06053	1.9706	1.94289	2.04812	2.11082	1.96393	1.79646	1.75275	1.77061	1.84994	1.93699	1.94163	1.8695	1.78446	1.70538	1.69361	1.76403	1.74836	1.77857	2.01987	2.28459	2.42418	2.50198	2.60868	2.83216	3.14502	3.3137	3.43785
	1.67681	1.63433	1.58895	1.52088	1.46363	1.48158	1.51648	1.53866	1.577	1.60186	1.55786	1.448	1.28581	1.11327	1.07704	1.22464	1.49806	1.75156	1.86873	1.90814	1.9057	1.88513	1.88134	1.90248	1.93742	1.94346	1.92302	1.89491	1.83911	1.75472	1.5653	1.21634	0.907047	0.767004	0.714163	0.720282	0.866565	1.1869	1.4894	1.62669	1.70166	1.77557	1.80787	1.82933	1.84159	1.8177	1.80589	1.8152	1.81684
	1.50654	1.38185	1.35273	1.38731	1.44871	1.58208	1.71159	1.75105	1.77166	1.80303	1.83962	1.87971	1.90988	1.98526	2.05536	2.01288	1.89056	1.80189	1.77557	1.71084	1.56921	1.53424	1.68869	1.84473	1.91985	1.9612	2.01839	2.0587	2.01981	2.0146	2.08462	2.20913	2.47037	2.79609	2.99801	3.04921	2.99934	2.86957	2.7457	2.68233	2.62032	2.50591	2.38111	2.27962	2.18283	2.10419	2.0439	1.89668	1.63152
[truncated: 551 more columns]
