# Supplementary material for: Neural circuit mechanisms underlying context-specific halting in Drosophila
Source: Nature. 2024 Oct 2;634(8032):191–200. doi: 10.1038/s41586-024-07854-7 (PMC11446846; doi:10.1038/s41586-024-07854-7)
Supplement: Supplementary file 24 — Source Data Extended Data Fig. 3 [file 41586_2024_7854_MOESM24_ESM.xlsx]

## Sheet: Extended Data Figure 3a
n.a.

## Sheet: Extended Data Figure 3b
n.a.

## Sheet: Extended Data Figure 3c-left
Control	BB	FG	BRK
0.38	1.37	2.74	2.755
0.125	0.41	2.55	2.75
0.105	0.145	2.25	2.725
0.15	0.11	2.345	2.755
1.605	1.375	2.735	2.74
0.23	1.185	2.71	2.755
0.27	0.31	2.61	2.755
0.305	0.14	2.755	2.755
0.23	0.155	0.685	2.75
0.135	0.135	0.105	2.755
0.285	0.15	0.75	2.755
0.835	0.11	2.66	2.755
0.16	0.135	2.56	2.735
0.355	1.485	0.375	2.72
0.645	2.42	0.425	2.755
0.11	0.145	1.505	2.73
0.235	0.44	2.54	2.75
1.225	0.17	2.6	2.755
0.805	0.385	2.735	2.735
0.45	0.31	2.755	2.745
2.465	0.11	2.725	2.755
1.81	0.145	2.755	2.745
	0.555	2.755	2.755
	1.005	2.715	2.755
	2.695	2.75	2.755
	2.755	2.215	2.755
	2.73	0.365	2.755
	2.755	1.215	2.755
	2.69	2.675	2.73
	0.38	2.735	2.755
	0.18	2.67	2.755
	1.865	0.29	2.755
	0.42	2.3	2.755
	1.37	1.35	2.735
	0.705	0.935	2.735
	0.295	0.205	2.745
	0.855	2.055	2.755
	0.12	0.42	2.755
	1.865	0.485	2.73
	0.23	0.71	2.755
	0.905	2.22	2.755
	0.11	0.21	2.755
	2.57	1.865	2.755
	0.555	0.125	2.725
	0.125	0.2	2.755
	1.185	2.02	2.755
	0.24	2.45	2.755
	0.645	0.255
	0.93	0.315
	0.26	0.13
	0.515	1.65
	1.3	0.21
	0.215	1.43
	2.265
	2.71
	2.69
	0.355
	1.61
	0.28
	0.15
	0.825
	1.105
	0.575
	0.235
	0.155
	0.26
	0.225
	1.125
	0.265
	0.18
	0.455
	0.47
	0.115
	0.285
	0.31

## Sheet: Extended Data Figure 3c-right
Control	BB	FG	BRK
0.49	0.985	0.26	0.245
2.23	1.06	0.45	0.25
0.295	0.28	0.75	0.275
0.89	0.85	0.655	0.245
1.395	0.275	0.265	0.26
1.745	2.41	0.29	0.245
0.56	0.28	0.39	0.245
1.115	1.46	0.245	0.245
1.775	0.58	0.765	0.25
2.14	0.245	0.34	0.245
0.245	0.245	0.44	0.245
1.61	0.265	0.33	0.245
2.345	0.95	0.46	0.265
1.1	0.48	0.4	0.28
1.195	0.305	0.265	0.245
0.535	0.245	0.245	0.27
1.19	0.27	0.275	0.25
	0.245	0.245	0.245
	0.31	0.245	0.265
	0.305	0.285	0.255
	1.135	0.25	0.245
	0.995	0.785	0.255
	0.3	1.16	0.245
	0.29	0.325	0.245
	0.285	0.265	0.245
	0.34	0.33	0.245
	0.3	0.295	0.245
	0.455	1.65	0.245
	0.49	2.065	0.27
	0.3	0.485	0.245
	0.29	0.45	0.245
	0.3	0.78	0.245
	0.245	0.75	0.245
	1.195	0.33	0.265
	0.49	0.545	0.265
	1.415	0.555	0.255
	0.305	0.905	0.245
	0.34	0.535	0.245
	0.3		0.27
	0.285		0.245
			0.245
			0.245
			0.245
			0.275
			0.245
			0.245
			0.245

## Sheet: Extended Data Figure 3d
Control							BB							FG							BRK
L1	L2	L3	R1	R2	R3		L1	L2	L3	R1	R2	R3		L1	L2	L3	R1	R2	R3		L1	L2	L3	R1	R2	R3
1	1	1	0	0	0		1	1	3	2	1	3		1	0	0	1	0	0		0	0	0	1	0	0
12	11	11	13	7	8		5	4	3	2	2	1		1	0	1	0	1	1		0	0	1	1	0	0
0	0	1	1	1	0		1	1	0	1	0	1		0	0	2	1	2	1		1	0	0	0	0	0
8	7	2	7	6	6		1	1	2	3	1	3		0	1	3	1	2	0		0	0	0	0	0	0
9	9	8	10	6	6		1	1	0	1	0	1		1	1	0	0	1	0		1	0	0	0	1	0
6	4	2	9	3	6		11	8	11	9	7	7		1	1	0	0	0	0		0	0	0	0	0	0
1	1	0	2	2	3		1	1	0	0	1	1		1	0	0	0	1	0		1	0	0	1	0	0
2	1	1	4	2	0		4	3	7	4	5	3		0	0	1	0	1	0		1	1	0	0	0	0
8	6	4	4	2	0		1	2	2	1	2	2		1	0	0	1	1	1		1	0	1	0	1	0
9	4	4	7	7	3		0	0	2	0	0	0		0	0	0	0	0	0		0	0	1	0	0	0
0	0	0	0	0	0		0	1	0	1	0	0		3	2	1	0	0	2		0	0	0	0	0	0
10	7	8	10	6	7		1	0	0	0	0	1		0	1	0	0	0	0		0	0	0	1	0	0
12	5	8	13	7	5		5	4	3	3	4	1		2	0	1	1	2	1		1	1	0	0	0	1
6	5	3	3	0	4		0	2	1	2	0	0		1	1	1	2	1	1		1	0	0	0	1	0
8	3	2	8	0	6		1	1	1	2	1	1		0	1	1	1	0	0		2	0	0	0	0	0
2	1	0	0	0	1		0	0	0	0	0	0		0	0	0	1	0	0		1	0	1	0	1	0
4	1	1	3	2	1		0	1	0	1	0	1		1	1	0	1	0	1		1	0	0	0	0	1
							0	1	0	0	1	0		1	0	0	0	1	1		0	0	0	0	0	0
							0	0	0	0	0	1		0	0	0	0	0	0		0	1	0	0	0	1
							1	1	1	1	1	1		1	1	0	1	0	1		0	0	0	1	0	0
							3	1	4	2	3	2		0	1	0	1	0	1		0	0	1	0	0	0
							1	1	2	2	1	1		2	1	2	4	1	3		0	0	1	0	0	0
							1	0	0	0	0	1		3	1	2	0	1	3		0	1	0	0	0	0
							1	1	0	1	0	1		2	1	0	2	1	0		0	0	0	1	0	0
							1	1	0	1	0	1		0	0	0	1	0	0		0	0	0	1	0	1
							1	1	1	1	0	1		1	1	2	1	1	1		1	0	0	0	1	0
							1	0	1	0	0	0		1	2	0	1	1	2		0	0	0	1	0	2
							0	0	1	2	0	3		6	3	4	3	6	4		1	0	0	0	0	1
							0	1	3	1	0	1		8	4	5	9	4	6		0	0	1	1	0	0
							0	1	0	2	0	0		2	0	0	2	1	2		0	0	0	0	0	0
							1	0	1	1	1	1		1	1	1	2	1	1		0	0	0	0	0	0
							0	0	2	0	1	1		1	1	0	1	2	2		0	0	0	1	0	0
							0	0	0	0	0	0		1	2	1	0	1	2		0	0	0	0	0	0
							5	2	0	5	4	4		0	1	0	1	0	0		0	0	0	0	0	1
							2	1	0	2	1	0		2	1	1	3	1	0		1	0	0	0	1	0
							4	3	4	5	1	2		3	2	2	3	3	0		0	0	1	1	0	0
							1	1	1	1	1	1		3	0	0	2	2	2		1	0	0	0	0	1
							1	0	2	1	1	1		1	2	1	1	1	0		1	0	0	0	0	1
							1	1	0	1	1	1									0	1	0	0	1	0
							0	0	0	0	0	1									0	0	0	0	0	0
																					0	0	0	0	0	1
																					0	0	1	0	0	1
																					1	0	0	0	0	0
																					1	0	2	1	0	3
																					0	1	0	0	0	1
																					1	0	0	0	0	0
																					0	0	0	0	1	1

## Sheet: Extended Data Figure 3e-top
FL:Body-Coxa					FL:Coxa-Trochanter					FL:Femur-Tibia					FL:Tibia-Tarsus
Control	BB	FG	BRK		Control	BB	FG	BRK		Control	BB	FG	BRK		Control	BB	FG	BRK
3.14709	1.49099	0.648503	0.394292		2.49012	5.79126	1.62224	0.892152		8.64105	9.07305	1.71564	0.306335		6.15256	4.91451	0.665372	1.58929
5.02785	1.19679	1.36501	0.530062		8.13072	8.30257	4.32071	0.391308		3.41192	10.2681	6.04626	0.503468		2.36438	2.92171	3.81145	1.73033
2.34566	0.787908	1.44847	2.21936		3.29601	1.96962	4.23459	1.97211		5.03416	1.8322	5.34492	0.628005		2.52096	0.784714	4.08954	0.527059
3.23314	8.60602	0.757382	2.65764		10.2089	17.1767	3.18001	0.67815		11.8415	20.9624	4.97489	2.04222		2.26887	9.92929	0.790195	1.08966
0.428918	1.3522	2.012	0.144834		0.072272	0.693523	3.88595	0.21213		0.156823	3.19658	3.30911	0.337501		1.05388	0.889358	1.22765	0.931157
4.93577	1.92792	2.07559	1.31878		5.25504	6.79387	2.05532	1.89678		10.812	11.1948	2.64131	1.22875		7.05252	5.17849	3.34743	1.06617
8.06279	2.77913	0.211825	1.08151		12.6561	14.8976	0.424064	1.84214		11.2269	17.9118	0.337488	1.45789		3.50842	8.19064	0.263859	0.778612
5.51051	3.05759	1.45665	2.77134		9.98514	8.59567	6.14577	3.32391		11.6943	9.049	12.1441	1.70559		9.84977	2.31842	5.07368	0.726262
1.94875	3.56395	4.781	0.513783		3.4738	3.88015	8.07359	0.615588		7.21358	9.95815	11.613	0.600305		1.33034	6.90501	9.60913	0.636502
2.35122	2.09323	0.413124	1.71537		10.4446	4.32595	2.24563	0.581204		14.6863	6.81054	5.28307	0.623436		2.34929	3.04883	2.75993	0.876048
2.05671	5.53964	3.63851	0.417503		3.2576	8.359	7.29549	0.220682		3.87266	15.9387	7.74817	0.69241		1.54863	5.64771	3.24984	0.616658
3.10062	1.85416	1.41226	4.50107		1.48874	4.69204	4.16727	3.77572		0.906495	7.58955	5.97158	16.1344		1.04451	2.01412	2.76393	8.60189
2.06303	3.29815	5.91255	0.276252		3.68818	3.31644	12.314	0.640242		2.50935	4.44679	13.9694	1.10544		0.394418	3.7395	10.5775	0.722184
1.4328	1.56497	5.78986	1.41631		5.77222	3.21407	5.49371	1.0328		8.40652	5.39927	10.4336	0.3997		1.32886	2.05722	6.68746	1.08162
1.9448	2.87932	8.15642	1.89732		7.00671	4.83785	12.305	0.947042		8.80874	3.73796	8.84079	0.839225		2.18789	1.18288	17.3359	1.3005
0.595541	2.23329	7.29754	1.49154		0.734441	3.21407	8.57542	2.17009		0.310721	2.68924	12.6575	1.27929		0.756759	2.24787	11.8637	0.755823
2.03532	2.63818	3.22693	1.18339		2.4847	8.41759	7.08633	1.74452		0.794043	11.4872	5.70423	0.552712		1.30397	0.962797	8.80798	0.550968
9.2266	1.82003	5.60098	2.74185		5.00208	5.66724	5.79441	3.92934		9.61114	11.3085	9.00638	2.6138		3.14895	3.87414	6.13816	1.20112
4.52182	0.524331	0.473636	0.289336		17.2269	0.600914	3.23768	0.165122		25.6408	0.612068	4.95186	0.619694		10.9626	0.509093	0.882319	0.844044
2.36929	1.10746	6.53307	1.29387		4.7942	2.01131	8.75474	0.656195		6.49286	1.74383	9.44021	0.54923		1.52133	2.35433	12.8945	1.39902
7.57883	1.9318	0.925438	1.07188		10.2159	1.33508	1.66616	0.823316		7.72729	0.918694	2.83063	0.74623		4.22038	0.554251	1.20215	0.708542
0.743952	0.839808	0.955327	1.99073		0.363281	1.50996	1.33255	2.87742		0.443996	3.2939	0.497717	3.59949		0.637507	1.30021	0.691284	2.74786
7.07801	4.32672	3.45839	0.83272		10.4259	6.66558	3.01856	0.263204		18.9344	7.12326	3.29095	0.389903		9.39179	5.03743	2.79064	0.438047
7.57708	1.03999	0.650466	2.4392		21.5995	2.2729	0.914236	3.1333		26.76	3.95764	0.875358	2.93935		5.27345	2.55836	0.382085	0.995833
6.00922	1.57676	1.24719	0.907771		9.31383	2.26225	3.00916	0.384042		13.0283	3.4412	10.3991	0.493371		4.97616	3.80992	7.54521	0.742255
2.47612	2.96276	1.8725	2.72209		6.50134	9.57953	2.28431	3.59247		8.58258	15.8625	3.4861	4.7808		2.12801	5.47598	0.969886	2.75337
4.04895	0.998908	1.05019	0.875414		10.5099	2.94108	3.34277	0.288152		7.84369	5.03292	5.51084	0.644247		1.18628	3.11816	2.22145	1.03961
3.85916	1.25929	1.64836	1.43489		6.05874	3.5637	4.49484	0.827116		9.08293	9.30526	3.95982	0.960459		2.62073	6.70773	1.74871	0.381584
4.37086	1.48535	0.309611	2.16787		11.7737	3.0556	1.27469	1.54667		20.5439	5.27964	1.40066	0.511396		4.23118	1.6939	4.7861	0.526582
1.95707	4.05559	0.411439	1.25233		3.07367	8.51924	2.79667	0.774713		5.89185	15.1389	5.07202	0.580893		3.51974	4.81815	2.77949	0.275464
1.55438	1.99078	3.22267	1.87666		1.79011	5.03606	5.52206	1.08432		0.791288	4.10879	6.20784	2.22053		1.12964	1.84109	3.5543	1.46464
1.63035	0.736109	0.1566	0.603836		6.39774	1.56719	1.19599	0.362192		12.8421	2.81241	1.04428	0.991826		6.28672	1.29839	1.39416	0.309236
0.922907	3.51206	1.65115	0.657251		0.63164	7.05034	5.31549	0.446063		0.460645	7.61289	10.3155	0.797444		0.615663	5.30317	5.37695	0.661246
1.15031	1.45102	3.33349	1.09372		1.46442	4.27961	6.32419	0.442236		0.657296	2.42762	6.11824	1.60711		1.25003	1.66829	4.05426	0.570034
	2.7615	5.8587	0.591875			6.21435	14.8191	0.15036			6.95312	16.7403	0.763002			4.56631	5.45345	0.22377
	1.08926	5.97303	1.79992			2.19349	17.1232	0.674298			3.36932	18.5501	1.59964			1.78126	8.10271	1.33507
	0.41615	9.91989	4.69211			2.56761	10.9595	7.51635			3.14721	23.0132	5.17423			0.549361	21.204	2.6157
	5.37552	2.07059	2.93307			10.8169	4.57191	3.26819			8.89593	4.14144	0.853055			3.16442	2.86612	0.507543
	3.11284	1.22242	1.28648			5.72814	2.47118	0.744654			6.95585	1.78974	0.36814			1.85983	0.941519	0.74665
	1.9923	1.26891	1.0244			3.50433	2.52827	0.158259			2.75385	2.46753	1.40892			1.34197	0.835799	0.939701
	4.19972	7.24731	1.27693			4.62894	6.37875	0.67571			6.50465	12.0197	0.935382			6.16101	7.47279	0.245152
	5.68375	1.27236	1.40685			8.91619	3.00175	0.623366			11.4028	6.4526	4.00938			3.53823	1.4923	1.70592
	1.03446	1.14729	2.28911			2.03492	2.12132	2.19536			2.34174	3.10152	1.7298			1.25577	1.14262	1.22028
	5.00305	1.87521	2.78473			12.2112	2.30372	2.18197			17.4625	5.68824	0.637855			6.01753	2.29035	0.438434
	3.45825	0.278822	1.43369			7.27253	0.431364	0.873346			7.91283	0.34468	0.294201			2.62446	0.60453	0.372783
	15.1557	3.03637	2.59504			25.6357	6.98288	5.2068			29.5493	14.2138	5.8311			9.33623	8.1695	2.04749
	5.78301	4.09146	1.83571			5.05505	6.51703	0.326818			5.23758	9.0342	1.86198			10.8799	13.8802	0.498779
	3.7437	0.995097	2.16874			10.8132	1.38643	4.86268			15.9835	2.08893	8.72984			3.6608	1.42184	5.07437
	10.2725	1.65155	2.03657			19.1848	3.51621	1.23442			11.0098	9.15002	0.925649			39.0945	5.22385	0.437311
	6.56958	6.15113	2.42449			13.3857	11.4863	1.49636			26.9782	16.3915	1.18004			8.67433	5.60125	0.5883
	4.6672	8.54598	0.786822			8.99672	18.3838	2.04258			17.0175	16.7893	0.49592			3.43925	3.72983	1.05204
	1.92567	2.52419	0.546379			4.95316	6.64507	0.289068			7.94482	10.1068	0.40851			0.615229	3.33423	1.24054
	2.97884	2.10413	0.735534			5.3652	6.09276	1.09807			9.22986	9.39391	0.643993			6.22875	3.09749	0.468203
	2.37087	2.62011	1.0163			5.74289	6.70263	1.49784			12.6496	11.3393	1.89584			5.39231	3.66234	1.0368
	2.80057	3.02165	0.573072			1.20302	5.38137	0.399111			1.70381	5.10016	0.402766			1.69632	2.70532	1.16485
	1.50114	1.9746	0.69256			0.817174	1.18126	1.02361			1.66067	4.23446	0.686814			1.05083	1.85912	0.530483
	4.26695	1.26399	2.02124			7.89116	0.87547	1.01943			8.34777	2.29141	1.74961			3.53366	1.54692	4.80727
	2.70215	1.06913	0.409236			1.90939	2.77513	0.43053			5.27074	5.22605	0.433748			2.46666	2.04348	0.755308
	0.455094	0.562762	1.27682			0.520021	1.15299	2.42064			1.09641	2.72735	2.09279			0.799533	0.937721	4.15907
	4.89258	1.55527	1.39986			11.2902	1.65435	1.07123			15.9375	0.547019	0.404126			5.52826	1.28599	0.648834
	0.952173	1.83086	1.38554			0.427356	1.34486	0.664335			0.396956	2.03269	0.26415			0.750044	1.71521	0.560191
	2.93342	1.01817	0.634802			2.6831	0.537475	1.67689			2.84958	2.07843	0.997542			1.75567	1.04638	6.20773
	3.81707	0.827474	1.53011			5.12766	2.25394	0.891815			7.16064	2.36886	0.368217			3.69614	3.0538	1.53288
	0.872442	1.8494	0.923649			1.5954	2.5506	0.974198			3.08559	4.94793	0.452698			1.66522	2.47951	0.94092
	1.66749	1.68848	12.6235			3.45566	4.00542	25.4217			6.38625	6.14371	35.5237			3.49934	3.69068	6.64036
	1.36726	1.566	1.42348			2.75367	3.125	0.699504			5.57955	3.36313	0.991149			0.776552	0.975481	0.434605
	0.677327	0.828054	1.30079			1.62725	2.75174	1.37877			3.92146	2.7137	0.660777			1.76268	1.42771	0.83262
	1.70024	1.46661	1.2482			3.12192	2.69451	0.977549			7.23548	2.28813	0.535633			3.80724	2.59933	0.692918
	1.85333	3.4535	1.75634			2.93699	3.90708	0.394764			3.94389	4.76886	1.53265			2.41717	3.15153	0.485344
	0.964873	0.542926	1.09031			2.40832	0.757446	0.37039			3.23182	0.352339	0.497421			1.5901	0.742679	0.204237
	2.21449	2.09607	2.08319			6.28353	3.00663	1.38073			8.72815	4.10021	0.74264			3.27284	1.53568	0.402074
	1.32327	4.41329	1.29245			1.15076	8.008	0.681959			2.81303	9.72594	1.15091			1.01342	4.75772	0.820178
	3.65538	1.81673	1.87463			4.88717	2.11005	0.574694			5.85603	1.66617	0.533904			3.16208	1.99594	0.747015
	2.25389	2.05519	0.307212			4.65849	3.28096	0.33788			6.32714	4.48405	0.654476			0.86924	2.02968	0.610374
	5.92725	4.1806	1.15066			12.4926	8.69397	0.351656			13.2313	15.1392	0.756655			5.84846	9.57584	0.320344
	0.808112	3.37381	4.42795			2.79931	4.87422	3.94867			3.76539	4.38774	1.60025			1.96327	3.0133	2.34133
	0.645732		0.75127			1.88279		2.02152			2.38901		1.7225			0.320517		0.48437
	4.93427		2.15359			7.54266		0.370069			10.0426		2.26428			2.94249		0.803786
	3.45219		1.02857			7.3943		0.392563			9.16765		0.626472			2.37057		0.734475
	4.51901		0.979394			8.72166		0.660436			10.9624		1.04345			2.55261		0.395321
			1.48039					0.439828					1.92694					0.598925
			1.44364					0.328091					1.39126					0.315344
			0.369826					0.122378					0.879321					1.07136
			4.76194					4.75873					1.94283					1.83936
			4.82702					3.2245					1.73463					0.468485
			2.61348					1.8649					0.661711					0.794037
			1.34248					0.345267					1.1233					1.10893
			3.24748					0.721911					1.94793					0.701629
			2.10213					0.906478					3.35351					0.437708
			1.75531					0.636501					1.32604					0.81707
			4.31981					5.4397					2.47107					1.82033
			1.51093					0.134006					1.21255					0.375956
			1.21513					0.564114					0.93413					0.220051
			0.721566					0.7506					0.448423					4.22003

## Sheet: Extended Data Figure 3e-mid
ML:Body-Coxa					ML:Coxa-Trochanter					ML:Femur-Tibia					ML:Tibia-Tarsus
Control	BB	FG	BRK		Control	BB	FG	BRK		Control	BB	FG	BRK		Control	BB	FG	BRK
1.00116	0.373918	0.489984	0.536117		1.25355	1.64806	0.594194	2.23765		3.41657	3.87912	1.70064	5.84722		6.31854	1.79603	1.10646	4.76284
1.07394	0.699481	0.252665	0.378443		5.12438	3.0399	0.659476	0.689633		7.67573	6.85045	0.61562	1.41879		3.58358	2.00914	1.85082	7.00294
0.603581	0.256942	1.19727	0.152633		0.069633	0.983815	4.58712	0.349029		1.04395	1.06833	8.93904	0.257536		0.644437	0.522201	3.56528	0.30077
0.882198	1.04047	0.207689	0.518047		6.56461	7.68742	1.0291	0.434284		11.1757	7.72624	1.14853	0.362929		4.88359	3.5907	0.477562	0.39148
0.145353	0.403701	0.957667	0.098438		0.234134	2.26155	3.20799	0.323681		0.113458	2.43709	10.6757	0.498955		0.150992	1.21528	9.26685	0.955541
2.34147	1.34039	0.267471	0.123933		4.79988	1.62626	1.90391	0.522424		8.87522	1.60958	4.57566	0.487929		4.81695	2.02436	2.95531	0.584165
0.626077	1.33379	0.125144	0.187969		7.02722	3.66382	0.168822	0.382952		7.97544	5.02592	0.149115	0.877072		3.68785	1.79498	0.419297	1.88504
0.843624	0.212497	0.518761	0.266627		5.1869	4.33047	3.68813	0.270497		6.5224	9.52889	6.92999	0.312783		4.25526	5.04139	4.33254	0.74006
0.497604	0.562142	0.745464	0.170329		0.681393	4.50993	4.43271	0.463035		0.529191	3.72072	8.94339	1.02149		0.278144	7.07104	4.55495	1.82116
0.766447	0.789172	0.390116	0.10532		4.80102	4.34332	0.621052	0.284128		8.67788	5.37039	0.785667	0.951738		4.84772	2.0868	1.26749	3.5546
0.757321	0.445191	0.362707	0.344562		1.98724	5.57127	2.50636	1.77337		5.2738	3.74292	4.3343	5.44589		3.20907	1.54514	1.97423	4.4037
0.908833	0.5837	0.495035	0.448167		3.20682	1.27314	2.67795	1.01741		4.47699	3.98167	4.05342	1.96214		3.28348	0.670872	2.18956	0.498733
0.269842	1.22937	0.867419	0.235266		1.08644	5.81357	10.0608	0.751585		1.77007	10.6265	17.2677	1.15162		1.17846	2.49736	6.51516	2.76036
0.421943	0.321291	0.666882	0.200201		2.04896	1.40996	0.642514	0.249279		3.20927	3.55899	1.23748	0.263392		1.76322	1.04365	0.775241	0.65552
0.304789	1.05161	0.746359	0.278407		2.42114	2.67453	2.19886	0.613834		3.52678	8.00626	2.33618	0.642728		2.92586	4.63455	1.43656	0.207479
0.478206	0.338875	0.754845	0.18204		0.786445	0.304514	1.83216	1.33096		0.929954	1.93877	1.7909	3.6161		0.174781	2.12194	1.81471	3.0967
1.09985	0.491824	0.334835	0.16104		2.37442	3.08177	1.61357	0.469103		3.12665	8.83947	4.68794	1.12269		1.45162	4.21517	4.11095	1.04245
2.79804	0.225416	0.469005	0.273387		5.24958	3.64572	1.4066	1.05929		18.5419	8.26686	3.17826	0.713006		11.5578	4.79087	1.84336	2.3965
1.32315	0.282005	0.579318	0.124649		3.58515	0.573945	1.57417	0.231619		11.4882	0.557536	1.50268	0.359149		3.77703	0.432662	1.50533	1.01382
0.935546	0.422505	0.626353	0.152525		0.639027	2.06715	1.99947	0.947134		0.997982	4.59396	2.90001	0.426289		0.216871	2.91082	1.70569	1.20363
1.2882	0.208464	0.332099	0.189977		6.97074	0.381853	1.09692	0.359562		9.53146	0.140098	0.843981	0.261006		1.95719	0.916894	1.55066	0.606022
0.133196	0.153417	0.203612	0.216464		0.160079	1.25644	0.331097	0.505887		0.124649	4.36841	0.340295	0.310937		0.165445	2.6751	1.15227	0.930253
1.94663	0.598811	1.91848	0.160668		4.48225	2.03667	4.85851	0.169449		6.94031	4.72656	5.29979	0.32202		6.37151	1.44393	3.97317	0.521779
0.798361	0.228885	0.274823	1.1426		6.96114	0.478329	0.852189	0.661047		14.5286	2.17693	2.22747	0.726735		6.84705	1.42468	2.23676	0.490599
1.00155	0.351016	0.808663	0.103847		6.70939	2.46576	5.27287	0.208599		8.17226	3.49243	7.77561	0.215098		3.3088	2.1968	3.15107	0.518421
0.153557	0.256345	0.83505	0.159454		2.19592	1.32041	4.37367	0.200258		3.47783	0.950279	7.63946	0.162084		0.339786	0.568501	2.38524	0.242935
0.347959	0.28278	0.364606	0.177325		2.65698	0.620943	0.998623	0.175749		4.84923	0.878243	2.00723	0.118905		2.68467	0.840776	1.35482	0.239658
0.592813	0.55031	0.313717	0.236327		1.00553	4.7101	0.429434	0.085153		6.2831	6.06015	1.74033	0.231809		2.87193	3.69158	0.912957	0.49736
0.439475	0.516356	1.14188	0.199063		0.644024	1.46106	5.0201	0.806135		2.86927	4.6903	14.08	0.46639		1.34577	3.40753	5.46879	1.16542
0.710226	0.697784	0.922483	0.139445		1.60445	1.21214	2.38741	0.562942		0.328981	2.71955	5.63044	0.442297		0.724337	1.51151	2.97178	1.54432
0.475007	0.277027	0.584857	0.356207		0.981741	4.67587	0.974026	0.599837		2.57034	9.11576	1.65263	0.293965		0.955151	4.00705	1.32871	0.226393
0.426358	0.21278	0.12638	0.260377		1.61477	0.733915	0.382185	5.74803		1.95115	3.08697	0.533126	15.2746		1.73662	2.19393	0.194759	4.80158
0.158121	1.08168	0.369502	0.150516		0.20107	10.0576	1.34498	0.355265		0.33434	15.7713	2.28563	0.22805		0.214582	8.1324	0.497261	0.28673
1.26585	0.375961	0.97017	0.235254		0.862397	8.89109	5.61272	0.404393		1.71338	15.6188	9.98848	0.367109		1.15035	5.77421	5.16141	0.492822
	0.911753	1.33441	0.198662			9.69096	1.90726	0.186877			21.4493	2.37797	0.197975			9.5475	1.29862	0.398498
	0.234961	1.14091	0.209996			1.236	3.19203	0.135323			1.37944	5.66338	0.441089			0.849569	2.42766	0.56675
	0.527759	1.39463	0.274038			0.460716	3.24425	4.65501			2.08189	7.4157	5.79144			1.22759	3.68014	18.4106
	0.694089	0.608496	0.889864			4.95491	1.59799	1.52454			7.54706	2.11712	3.08564			2.03883	1.12857	1.76865
	0.492303	0.311536	0.342556			1.95873	0.445868	0.261557			3.10656	0.778914	0.74208			1.61536	0.732976	0.67929
	0.366539	0.79079	0.138182			4.23301	0.711443	0.16198			6.07776	0.961541	0.477854			2.20876	1.00497	0.602007
	1.29526	0.987447	0.164499			2.62482	3.48219	0.270395			5.44261	4.55549	0.317322			2.55617	0.908717	0.479718
	0.839181	0.203322	0.598222			3.70359	1.25681	0.865005			3.85966	1.49525	2.31998			2.18113	0.511842	1.44818
	0.297024	0.918071	0.329698			1.64788	7.14692	0.597362			1.10211	18.5935	0.323124			1.06695	10.7965	0.309065
	1.26701	0.293197	0.317274			4.27041	0.740893	0.423168			10.6271	2.56665	1.40694			4.03686	0.987419	0.227669
	0.376283	0.103616	0.297424			1.13771	0.153917	0.277799			2.9695	0.159023	1.05988			1.71608	0.403777	0.930697
	0.377702	0.633461	0.19861			0.869132	1.33052	0.13231			1.25956	3.86664	0.63016			1.85156	1.41772	1.51953
	0.92083	0.491939	0.104267			5.80592	4.11164	0.256742			9.20888	5.77916	0.379533			5.83956	11.7886	0.343468
	0.237297	0.158714	0.263498			2.32244	0.779704	0.298437			5.22555	1.81762	0.344749			3.59599	1.25146	0.5775
	0.708946	0.284461	0.253146			2.16309	0.647227	0.376428			5.79265	1.72062	0.310353			8.49563	0.645132	0.270363
	0.445708	0.589159	1.0677			0.907857	0.709062	9.52588			5.93538	1.88891	16.1576			3.73933	1.33609	6.11481
	0.663652	1.04148	0.539908			3.33964	3.1517	0.177821			2.89767	8.00674	0.26392			1.72371	4.78936	0.276979
	1.07336	0.532097	0.306078			1.47469	0.229866	0.559809			0.320868	1.00442	0.751732			0.806585	1.47972	2.24284
	1.37665	0.866277	0.162735			0.512485	0.467082	0.279521			4.77744	1.54326	0.670389			1.77217	1.43871	0.868929
	0.636803	0.370799	0.148667			3.48095	0.802137	1.3506			2.36503	1.23208	0.402954			1.40797	4.62407	2.66434
	0.6634	0.191121	0.185942			3.11754	0.758196	0.183397			8.70099	4.29489	0.218858			2.10308	3.74763	0.188819
	0.627896	1.28687	0.134201			3.06545	0.77578	0.66736			8.25294	5.72785	1.03444			3.7774	5.5018	1.00924
	0.15524	0.211849	0.374763			0.862617	0.908261	0.744008			1.025	0.361724	0.707362			2.65876	0.975064	0.679324
	1.69433	0.834298	0.289217			7.39972	0.755315	0.479471			13.5684	3.06983	1.11315			3.59381	2.83733	2.64695
	0.125629	0.314568	0.274601			0.423232	0.492734	0.883197			1.1919	2.51885	0.522561			1.05088	2.29923	0.624813
	0.313993	0.325799	0.464839			1.31307	0.804964	0.249182			6.41219	0.143649	0.391512			4.64461	1.82524	0.449787
	0.754283	0.358358	0.340095			0.298923	0.543962	0.475897			0.586719	1.20016	0.18131			0.282183	0.528152	0.87224
	0.59431	0.324131	0.173519			1.46667	0.338661	0.902113			2.07304	2.16917	0.478756			0.708914	3.43256	0.587177
	1.80427	0.321106	0.829276			3.93282	1.11919	0.203763			6.33284	4.17113	0.340349			4.8439	1.34193	0.171219
	0.203028	0.428363	0.213543			1.16638	1.27693	0.48762			1.61776	3.48893	0.176874			0.365586	4.22179	0.130821
	0.980629	0.368636	0.409648			3.53268	0.433118	1.02291			2.81612	0.975617	2.64735			1.9045	0.821637	1.74261
	0.77033	0.567355	0.192907			4.82322	0.591335	0.340049			3.59444	0.499054	0.144302			2.79126	0.951249	1.02037
	0.205513	0.267271	0.082476			0.885028	1.27572	0.29062			1.16041	3.25414	0.508176			0.940123	0.577964	1.45774
	0.624653	0.712308	0.480703			1.04215	2.66499	0.420243			1.82184	6.56694	0.323807			1.76821	2.38585	0.848205
	0.959026	0.561651	0.352622			1.62451	0.329508	0.674967			3.09655	2.19002	0.457934			2.37468	2.47677	0.49141
	0.217354	0.077499	0.073535			1.40156	0.270261	0.542281			3.33241	0.385455	0.291104			3.29027	0.329257	0.216422
	0.20369	0.762406	0.099377			3.70102	1.51359	0.653678			7.3035	2.67787	0.306644			3.57476	1.47248	0.226559
	0.515124	0.782253	0.162146			1.3611	1.2631	0.605094			1.22548	5.13732	0.240905			1.93418	3.06499	0.61234
	1.29333	0.310229	0.382122			2.90522	1.16945	1.18775			4.43297	5.18825	0.475706			6.6066	4.60828	1.12124
	0.319376	1.34798	0.264041			4.47472	8.84109	0.546309			9.68087	15.4691	0.183282			5.37061	12.0491	0.861338
	0.755362	0.46544	0.120061			9.88452	1.25857	0.213958			21.9153	3.52993	0.664019			8.50291	5.6395	0.342092
	0.335871	0.442178	0.195219			1.50468	0.727943	0.382832			3.52009	1.87846	0.166426			2.18959	2.9973	0.470423
	0.355531		0.365449			0.212028		0.313532			0.270491		0.357142			0.211338		0.625816
	0.773897		0.117783			2.66926		0.383685			7.67635		0.364628			3.08805		0.513323
	0.86808		0.245511			1.79914		0.833076			8.21985		0.424114			3.97932		0.768256
	0.304255		0.222874			2.2347		0.466445			5.67679		0.340048			2.39462		0.361211
			0.080453					0.193563					0.397484					0.408338
			0.370014					0.380241					0.241759					0.781021
			0.291596					0.372494					0.346732					0.174501
			0.326246					2.65286					9.96661					6.44386
			0.162619					2.77312					3.05333					1.44998
			0.21962					0.25944					0.836429					0.550451
			0.47367					0.965349					1.15416					2.76482
			0.157819					0.475988					1.05219					12.84
			0.49005					1.07051					1.20872					0.876483
			0.662903					0.43722					0.195989					0.490838
			0.482947					0.469246					0.226786					0.205726
			0.555075					1.03277					0.692847					0.91692
			0.151595					0.646518					0.664716					0.774549
			0.526071					0.449573					0.455151					1.87007

## Sheet: Extended Data Figure 3e-bottom
HL:Body-Coxa					HL:Coxa-Trochanter					HL:Femur-Tibia					HL:Tibia-Tarsus
Control	BB	FG	BRK		Control	BB	FG	BRK		Control	BB	FG	BRK		Control	BB	FG	BRK
4.00167	0.447184	0.316726	0.235621		14.0318	3.82495	0.866676	0.783274		3.50098	7.17402	1.67233	0.880044		12.766	3.96167	1.26409	4.06979
0.943494	1.59068	1.362	1.19594		7.46553	11.9681	2.81792	1.08456		9.76851	17.5553	3.83604	2.6279		0.848296	7.49102	3.51841	7.90567
0.319839	0.778284	0.782268	0.256956		2.74576	0.905168	1.8822	0.816437		3.71431	1.94549	4.74506	0.846604		0.454207	0.800124	1.85121	0.525023
1.27351	1.60332	0.587371	0.863229		7.18315	6.2334	5.5008	1.46943		11.5045	8.78737	7.40317	4.23409		1.99923	6.76306	2.09315	2.71187
0.200671	0.446439	2.05254	0.157706		0.220887	4.78838	2.3555	0.326807		0.114398	9.52626	5.13994	0.566571		0.401203	11.0433	3.18029	3.90945
8.14105	1.81276	0.390807	0.382297		15.1046	0.611146	2.13116	1.17319		21.0274	0.374383	3.07388	0.85158		24.242	0.725075	0.689123	1.00351
4.06603	1.27776	0.068448	1.2331		12.3287	4.71796	0.317901	2.09259		17.4248	8.12371	0.436215	2.80011		8.30041	4.19761	0.375357	1.25276
2.69808	1.35511	1.06008	0.883072		20.364	2.6163	9.81781	0.866304		27.9174	3.41772	16.3257	0.564805		11.0093	1.48064	4.35498	21.2084
0.56316	1.04701	1.93646	0.306138		5.31921	9.07613	4.14323	0.900613		4.5839	10.0686	5.49553	1.49453		0.577554	10.9924	4.3344	7.28214
0.956014	0.582484	0.123324	0.410577		8.8044	15.991	3.13591	0.661017		13.9927	24.0492	4.55476	0.515031		5.98307	7.29286	1.21907	0.795179
1.33551	0.374865	0.115806	0.387967		2.76372	5.19422	5.68903	0.524166		6.26175	7.57379	8.33738	1.73663		2.48333	1.91485	1.0467	1.23154
1.52624	0.429002	0.827454	0.451748		5.92349	7.3393	6.03906	0.232911		8.22014	11.6201	8.90612	0.487597		0.904329	10.9128	1.34862	3.5409
1.37285	0.606245	1.22983	0.614977		3.76789	4.79519	4.34321	0.863154		4.42044	8.42201	7.6103	0.703235		0.832272	2.0881	3.54513	0.747598
1.88488	0.29269	0.694066	0.161005		1.2684	3.13421	1.5665	0.705214		1.41011	4.76509	1.85249	0.568813		0.627656	1.2133	0.906489	0.345463
5.19866	0.655277	0.711891	2.0025		5.34148	0.553951	2.58659	1.6311		6.45784	0.615845	2.41546	9.16607		11.5219	1.24541	0.544764	3.80026
0.66669	0.648239	1.62223	0.699084		0.453233	0.605791	7.53906	1.31912		1.20692	2.07848	10.7178	1.10604		0.302599	0.832354	2.87269	1.41874
5.86699	0.685029	0.444106	1.08918		16.6683	1.21903	2.21293	0.690957		18.4323	1.24296	2.45912	0.439364		26.6033	1.21727	2.02412	0.761772
3.98571	0.436059	0.434327	0.616118		7.09373	2.50875	2.47249	1.23278		3.2724	4.54545	2.76111	2.52616		3.41646	2.26228	0.958569	1.92307
2.37207	0.575533	0.810841	0.331264		5.04467	0.600327	0.842294	0.282449		8.04	0.875366	1.39126	0.123474		4.84355	1.84578	0.950504	0.564241
0.416086	0.493525	0.327847	0.243965		5.5671	1.65215	5.12029	0.633723		10.6204	3.25678	6.13355	0.799986		2.18057	1.08046	1.92559	0.148991
1.08892	0.117478	0.263914	0.348579		5.61826	0.243321	1.35803	0.907154		8.08694	0.631106	1.70549	0.283541		2.19302	1.62713	0.643904	0.552812
1.20833	0.539135	0.109687	0.725541		0.614082	1.55979	0.213169	1.16459		0.240043	2.79063	1.4518	0.488459		0.938236	5.46354	1.78119	1.21949
4.47141	1.33576	0.937038	0.122716		14.5887	7.72773	7.39703	0.529791		25.5158	13.3125	14.2702	0.306384		13.2873	4.90966	3.71734	0.130161
4.82138	0.64448	0.668606	0.424157		6.53558	2.23611	0.785972	0.737621		5.07546	3.05015	1.39547	1.75361		1.6346	0.839956	0.955551	7.65337
7.10666	0.944524	0.732147	0.167142		24.9213	6.59272	4.06186	0.493857		25.9111	10.9706	5.06061	0.2537		17.7855	5.14059	2.85963	0.504454
0.863507	0.6055	2.27325	0.437444		25.3972	3.85792	5.29294	1.19272		35.2605	7.27087	10.4418	1.18561		4.827	10.0416	2.66364	3.12612
0.524801	0.519753	0.628999	0.371469		3.07795	2.61851	2.59155	0.33747		4.60644	3.65578	3.02161	0.91072		0.501119	1.05782	0.567213	0.816017
0.751344	1.17833	1.0911	0.228349		2.78151	5.17024	16.4998	1.31985		5.12434	7.36617	19.2311	1.41598		1.44255	5.01851	6.79621	1.13816
1.29472	5.06194	0.601365	0.35096		1.50738	7.16681	1.32309	1.04164		1.41194	12.0397	1.87801	0.981528		0.762876	9.52946	2.39466	0.35556
0.449103	0.372988	3.4075	0.17713		2.46271	1.7871	11.5635	0.510431		4.49643	2.95694	15.8268	0.274763		1.73897	0.930594	6.6289	5.66268
0.617407	1.10505	3.08153	0.402855		4.79457	7.64747	5.60445	0.619757		6.92039	7.7214	6.64914	0.234887		2.6394	4.80911	3.59758	1.39853
6.27072	1.12858	0.292713	1.3196		8.92719	4.52774	0.389863	5.64576		9.57052	8.60842	0.36882	9.45115		4.04496	2.12208	1.10605	1.46269
0.42856	5.67213	0.752967	0.180618		0.740919	13.6357	2.08372	0.638102		0.345111	26.1113	3.28853	0.516339		0.358142	15.9103	0.910034	0.70753
9.59116	1.12169	1.05634	0.226047		21.0076	2.50636	3.30021	0.671974		22.0667	6.43614	5.72715	0.297834		21.6312	2.61991	4.95043	0.467115
	1.52781	1.18106	0.588733			12.4131	1.26877	1.35409			22.926	3.97887	1.52528			6.98575	2.79853	0.711229
	0.282393	1.43728	0.527728			1.21542	2.29109	0.697491			2.27271	4.93633	0.367371			1.49894	4.3805	0.798563
	0.193089	1.14596	6.50127			0.482579	1.04429	17.6854			0.904774	2.5347	20.5017			0.854849	1.50036	19.4407
	0.961512	0.701198	5.18504			7.40746	4.79199	6.41553			12.3401	9.58203	27.3397			4.24877	5.00013	13.6593
	0.606976	0.662507	0.157141			5.59245	2.05829	1.6062			8.13483	2.22262	1.20112			2.84942	1.07622	4.09308
	0.59426	0.662039	0.626129			4.04069	1.22773	0.590864			6.51678	1.46898	0.766927			3.13072	0.98447	4.9701
	0.662344	1.15386	0.500971			2.75878	2.5159	0.737698			4.68483	4.26912	0.54569			2.42924	1.29289	1.75132
	1.42913	0.883826	1.75698			8.02076	3.07489	12.5848			10.5007	3.17584	25.5067			3.92303	0.484888	13.974
	2.67122	3.97399	0.602681			5.49655	4.76471	0.539127			7.90556	4.73186	0.486566			1.49094	1.75779	3.99995
	3.09032	0.742405	0.367114			10.0232	2.37598	0.38043			9.99321	2.41067	1.37293			3.92466	1.62061	1.80454
	1.29664	0.145367	0.283132			2.89374	0.823683	0.849113			2.45854	0.486428	0.232736			2.18051	0.510524	0.724988
	0.229125	1.69823	0.223696			4.31662	13.498	0.784389			9.76975	23.1166	0.401398			9.23062	9.39462	5.31638
	1.3863	2.29469	0.722428			3.90718	2.50955	0.649427			4.57123	3.57529	1.07153			3.53341	3.52264	2.88232
	0.474673	0.57635	0.398762			7.75795	1.94967	0.673709			8.32627	3.20458	1.03444			3.64801	1.29079	0.699712
	3.12001	0.674654	0.543115			7.91398	3.59709	1.32346			7.29724	3.90475	3.53858			5.94522	1.71555	24.1503
	0.903977	1.05592	1.81632			1.43488	1.72372	0.852589			2.7632	2.40307	0.398912			1.25816	1.15938	0.364076
	1.0711	1.03054	0.456123			3.07171	4.52148	0.823854			5.75704	7.49943	0.499623			2.72986	3.79315	0.234318
	1.15838	1.19445	1.13064			6.42383	2.76174	0.314197			8.31346	3.36776	0.497675			1.82927	0.44107	0.730283
	0.848661	1.12572	1.14999			2.03965	5.13356	2.11645			3.11152	6.7343	5.42785			1.51619	0.596402	1.33041
	0.669152	1.18392	0.991518			4.20882	5.75744	2.48364			5.83573	8.81009	1.05766			2.48486	2.49921	0.725538
	0.957433	1.31965	0.441223			3.08808	13.1091	0.634926			4.56012	19.0311	1.21128			1.62782	5.70934	2.17577
	0.553734	1.17765	0.739622			0.739545	2.69266	1.12247			1.19201	2.02428	0.181932			1.24372	0.822517	0.380027
	0.730223	1.3709	1.07331			2.20799	2.04019	0.857594			2.28542	1.16975	1.48106			1.70991	0.991168	2.04873
	0.995837	0.880616	0.218373			2.18284	6.15893	0.423566			6.19802	7.3186	0.79703			2.86179	1.02147	1.05428
	1.63715	0.447751	0.514714			6.8053	3.69531	1.77198			8.13331	3.57759	1.9675			2.55606	0.905969	3.12698
	0.711995	0.185454	0.815611			2.8914	0.486557	0.462463			3.19625	1.53928	1.49175			1.10319	1.27522	1.5363
	0.22244	1.00769	0.320072			0.461485	0.670822	0.505318			0.334592	2.01801	0.848034			1.049	9.88758	0.623336
	0.692501	0.587165	1.33906			8.7019	0.809321	1.63849			8.25475	0.516993	1.01298			3.16775	0.766405	0.765971
	2.22607	1.59295	0.686482			7.71788	2.22266	0.947784			8.54574	3.50084	1.82264			5.53503	2.14349	0.51146
	0.594486	0.852093	0.989188			3.72018	2.86	0.804195			3.50243	3.55778	0.162123			3.12866	1.23961	0.153838
	1.97631	0.585991	0.525337			4.87691	3.81621	3.46059			4.67142	4.43578	2.70303			1.36627	0.796213	0.503059
	0.826715	1.19939	0.362387			3.4698	0.996686	0.41315			4.7637	0.367575	0.157158			7.77587	1.26858	0.215291
	0.825697	1.01961	0.414725			2.11849	14.5203	1.1024			2.68086	16.7321	0.807929			1.03774	7.76317	0.480992
	1.61179	1.72083	0.813516			4.88196	0.792838	0.724442			6.03828	3.04523	0.637316			3.65435	1.45976	0.571136
	5.72424	3.79258	0.59335			10.1105	5.1676	0.276419			17.5917	7.02702	1.0504			9.87099	4.21949	1.13447
	1.4193	1.59821	0.696542			5.34596	0.64774	0.384696			11.8795	0.764744	0.671462			6.62995	1.61558	1.18591
	0.813116	1.41755	1.7812			2.32717	9.454	0.355653			4.39381	11.1601	0.989661			1.45072	2.99119	0.360867
	1.61426	2.5052	0.329406			1.75032	7.85797	0.582623			1.77884	12.8113	0.36144			4.25505	6.32185	4.34926
	5.88365	1.03446	0.392839			16.1067	4.41919	1.48276			20.6588	8.54205	1.41375			23.2356	4.16417	2.0527
	0.943229	3.33634	0.298525			1.60207	7.15865	0.371663			3.69939	9.45787	0.499771			0.981668	11.475	1.01754
	1.99128	2.36911	0.34108			14.0287	18.5832	0.355329			19.8902	27.8017	0.955183			4.82098	6.66289	0.796665
	0.794472	1.77324	1.33962			2.83849	2.64279	1.30982			3.42118	2.98969	1.77679			1.12757	1.27208	1.26537
	0.568363		0.309066			1.73549		0.610613			3.28834		0.294962			1.61652		0.267955
	1.003		0.558875			2.34815		0.524034			2.37209		0.328217			1.64416		0.417113
	1.03823		1.20393			2.03087		0.917785			2.5181		0.765793			1.01519		0.400136
	1.0394		0.207729			4.03378		0.361172			4.40386		0.508699			2.42314		1.23847
			0.533215					0.395018					0.303668					0.451795
			0.578144					0.310514					0.159863					0.357225
			0.208701					0.663258					0.333976					0.467987
			2.96009					14.9078					37.1623					22.6185
			2.12648					8.60659					24.5786					12.4595
			1.54734					1.48241					2.04973					0.607611
			1.73862					0.341886					0.916492					0.313045
			1.045					0.302764					3.38573					11.0216
			5.57901					9.38803					22.8897					6.18729
			0.404777					0.95057					0.669381					1.10094
			2.28095					0.754815					1.29632					1.44701
			0.547809					0.738548					0.634514					0.616527
			0.256511					0.715826					1.39751					0.951022
			0.627658					0.624737					0.321362					0.5469
