# Supplementary material for: Neural circuit mechanisms underlying context-specific halting in Drosophila
Source: Nature. 2024 Oct 2;634(8032):191–200. doi: 10.1038/s41586-024-07854-7 (PMC11446846; doi:10.1038/s41586-024-07854-7)
Supplement: Supplementary file 25 — Source Data Extended Data Fig. 4 [file 41586_2024_7854_MOESM25_ESM.xlsx]

## Sheet: Extended Data Figure 4a
n.a.

## Sheet: Extended Data Figure 4b
MDN	21.1847	21.6921	21.8484	21.6784	21.415	21.1958	21.1283	21.1602	21.0228	20.8195	20.7389	20.4569	20.14	20.3767	20.8222	21.0797	21.3201	21.6822	22.2934	23.088	23.8084	24.3295	24.6148	24.8297	25.0792	25.2639	25.4457	25.4235	25.1993	24.9403	24.6058	24.3855	24.2588	24.1559	24.2208	24.4039	24.4552	24.3563	24.3711	24.4394	24.3001	24.0457	23.9843	23.8511	23.446	23.197	23.0261	22.5988	22.1036
	20.9632	20.396	20.183	19.9604	19.5415	19.2325	18.9268	18.5757	18.4323	18.2604	17.9324	17.8662	18.189	18.5514	18.7218	18.693	18.5709	18.4675	18.394	18.4368	18.282	17.689	16.7366	15.4969	14.4116	13.7054	12.7974	11.5718	11.4457	12.5162	12.8925	12.5264	12.173	11.8075	11.7253	11.9447	12.5019	13.4084	14.5115	15.3019	15.7815	16.5883	17.8148	18.0974	17.3693	17.5718	18.4861	19.0709	19.3678
	20.4066	20.3268	20.4236	20.5301	20.3213	20.071	19.8392	19.4927	19.1109	18.8404	18.562	18.2081	18.218	18.6553	19.0394	19.3177	19.6991	19.9372	19.7699	19.58	19.4085	18.8929	17.9906	17.028	16.1429	15.0887	14.1674	13.4785	12.8343	12.389	11.9462	11.3129	10.7597	10.5439	10.6265	11.0046	11.7441	12.7149	13.6736	14.4657	15.2896	16.0621	16.5906	16.8365	17.1267	17.8707	18.5925	18.8916	18.8031
	20.6347	20.6246	20.7399	20.7875	21.0306	21.2322	21.2293	21.2944	21.2622	21.1565	21.0776	20.9088	20.6884	20.3807	20.1475	20.1825	20.1661	19.7502	18.8517	17.6206	16.4022	15.44	14.8186	14.5242	14.2457	14.0579	14.033	13.9859	13.9861	14.1838	14.2721	14.3156	14.7203	15.5443	16.446	17.092	17.6116	17.9541	18.0197	18.2758	18.7084	18.8917	18.908	18.8189	18.4956	17.9912	17.0999	16.2623	15.8328
	8.2977	8.50014	8.84949	9.3729	9.82597	10.3865	11.0974	11.7422	12.3645	13.1092	13.8225	14.4515	14.9771	15.3368	15.5781	15.7371	16.1685	16.6962	17.0634	17.5771	17.9744	18.1061	18.2904	18.5591	18.7269	18.7776	18.8363	18.8809	18.8133	18.7164	18.676	18.4377	17.9576	17.5318	17.2526	17.2318	17.2441	17.0914	16.9084	16.8239	16.8997	16.9262	16.9442	17.0696	16.9582	16.691	16.8993	17.5193	17.9039
	9.55786	10.4054	10.873	11.0856	11.338	11.8423	12.3712	12.8021	13.1785	13.5561	13.7438	13.5011	12.939	12.3907	11.9768	11.6886	11.6464	11.9804	12.5817	13.1184	13.2925	13.1234	12.7467	12.1348	11.3968	10.8281	10.4078	9.9855	9.46789	8.85493	7.98909	6.95689	5.82421	4.66814	3.6401	2.81663	2.19423	1.76277	1.43544	1.11266	0.752317	0.487924	0.381081	0.359425	0.285469	0.281269	0.294434	0.287536	0.277913
	0.632861	0.610889	0.523225	0.459411	0.605937	0.915222	1.29899	1.79642	2.33196	2.83816	3.33905	3.87524	4.32308	4.59161	4.83159	5.03485	5.16446	5.24212	5.10651	5.01325	4.91969	4.77993	4.55204	4.39777	4.36526	4.38086	4.43148	4.69764	5.23765	5.7858	6.34829	6.97292	7.53419	8.04445	8.25017	8.32425	8.36327	8.39866	8.2759	8.05311	7.98727	8.10425	8.1434	8.05165	8.09894	8.25127	8.37403	8.59889	9.11733
	1.9362	1.80671	1.71379	1.55341	1.37701	1.21624	1.03791	0.94664	0.952797	0.898295	0.876601	1.18399	2.55202	5.41967	8.9597	11.4503	12.2636	12.5747	12.8627	13.2198	13.7502	14.4687	15.2257	15.8875	16.6526	17.5767	18.3693	18.1161	16.3241	13.9697	12.6517	12.8876	13.5505	14.0388	14.1114	14.0165	13.9546	13.7541	13.4101	12.9414	12.2398	11.3066	10.3228	9.3499	8.30938	7.35256	6.62321	6.0949	5.89053
	6.93077	6.32443	5.92672	5.38296	4.52637	3.81388	3.64543	3.62029	3.58432	3.7796	4.29552	4.96623	5.55295	6.11588	6.85263	7.72966	8.83577	9.90385	10.731	11.539	12.2533	12.5327	12.5732	12.5462	12.4591	12.4073	12.2712	12.0849	12.0375	12.1023	12.1587	12.0265	11.8328	11.8786	12.1081	12.398	12.956	13.7658	14.6412	15.5024	16.1218	16.502	16.8788	17.313	17.7652	18.1836	18.507	18.6417	18.6459
	18.1116	17.2229	16.0104	14.7592	13.5211	12.1529	11.0357	10.4585	10.0822	9.80464	9.47279	8.94116	8.3305	7.47268	6.61464	6.03265	5.69396	5.57134	5.49279	5.56319	5.81782	5.99124	6.16083	6.35731	6.50769	6.76362	7.19371	7.78403	8.61534	9.55189	10.3518	11.1406	12.2403	13.5896	14.6846	15.3156	15.4361	14.9726	14.3227	13.6596	13.0208	12.4205	11.9165	11.5333	10.84	9.78783	8.90145	7.77569	6.39488
	6.26232	6.31211	6.33667	6.24594	6.18945	6.18923	6.04291	5.79507	5.62395	5.38946	5.14176	5.01649	4.85083	4.66724	4.69271	4.70209	4.54392	4.65577	5.0175	5.41858	5.8234	6.02642	6.16586	6.33222	6.42897	6.38993	6.22509	6.21677	6.40739	6.38224	6.3154	6.54412	6.72137	6.69595	6.58337	6.42359	6.47292	6.81095	7.2013	7.49662	7.85631	8.45032	8.80412	8.70529	8.76202	8.9962	9.08543	9.1024	9.04666
	11.0879	11.1004	11.2204	11.183	10.7906	10.3643	10.099	9.79454	9.37433	8.99054	8.69207	8.49083	8.31886	8.14597	8.11217	8.15094	8.10949	7.93517	7.69924	7.54539	7.34221	7.10851	6.95369	6.75929	6.59778	6.52829	6.27063	5.96603	5.65875	5.341	5.1643	5.22948	5.30767	5.37437	5.56429	5.7308	5.80384	5.95986	6.26821	6.59755	6.98799	7.51641	7.78834	7.83353	7.92498	8.0405	7.83882	7.58525	7.74258
	9.11002	9.4141	9.59979	9.84429	10.3355	10.782	11.0227	11.2822	11.5098	11.5938	11.4809	11.3128	11.3248	11.3221	11.058	10.6202	10.1075	9.68863	9.15115	8.44141	7.77248	7.40299	7.14868	6.99935	6.96694	6.89837	6.56822	6.07759	5.8884	6.05492	6.35607	6.75324	7.10631	7.50979	7.89759	8.26872	8.56377	8.66946	8.5944	8.58417	8.74756	9.04919	9.26903	9.1232	8.88477	8.83371	8.74275	8.37126	7.8638
	0.222951	0.227325	0.218771	0.216588	0.197803	0.224369	0.238914	0.22614	0.200593	0.201023	0.191531	0.182463	0.177877	0.177877	0.179596	0.183561	0.17321	0.20461	0.211752	0.229743	0.251675	0.265343	0.26869	0.274417	0.281715	0.265151	0.26448	0.271463	0.286605	0.297812	0.289177	0.290548	0.261793	0.244643	0.217817	0.17535	0.161117	0.169886	0.192512	0.175343	0.206245	0.230794	0.232657	0.217515	0.199819	0.195477	0.200554	0.19501	0.19501
	2.19621	2.21388	2.13805	1.89766	1.63079	1.4912	1.43893	1.26746	0.932946	0.742751	0.642093	0.620934	0.86512	1.08272	1.33078	1.61589	1.78968	1.9201	2.0781	2.26798	2.45256	2.54693	2.56383	2.58359	2.54102	2.49567	2.38907	2.04451	1.77722	1.51313	1.19774	1.00486	0.874442	0.714349	0.512947	0.311084	0.208998	0.192097	0.172336	0.155174	0.133211	0.151274	0.166273	0.158369	0.194995	0.251243	0.401846	0.675449	1.03051
	9.83537	10.788	11.9758	13.102	14.287	15.5029	16.6567	17.9052	18.9377	19.5543	20.1884	20.9758	21.5219	21.7992	22.1723	22.6806	22.7215	22.1872	21.8381	21.4661	20.9476	20.4927	19.7728	18.5836	17.1317	15.5416	14.1509	13.0125	11.8886	10.5579	8.9922	7.99511	8.05671	8.21928	8.29171	8.10917	7.42659	6.57662	6.00604	5.90286	6.04296	5.87217	5.49373	5.24953	5.14654	5.17167	4.99358	4.35079	3.72497
	13.0935	13.5265	13.7181	13.8183	13.8929	13.8525	13.8166	13.6787	13.49	13.456	13.6798	13.7526	13.4701	13.048	12.7396	12.356	11.6992	11.1399	10.6957	10.3533	10.1062	9.59677	8.92933	8.40903	7.88717	7.59247	7.98071	8.70691	9.46866	10.2835	11.2643	12.4902	13.7626	14.9098	15.8267	16.709	17.7091	18.5806	19.225	19.6892	19.6869	19.1306	18.499	17.9898	17.5625	17.1827	16.8583	16.6796	16.6211
	20.0323	20.0638	19.9002	19.7735	19.6691	19.5307	19.5574	19.6836	19.9542	20.2204	20.2776	20.483	20.9602	21.6008	22.6137	23.6094	24.1768	24.5957	24.7704	24.4497	23.6413	22.4483	21.0143	19.377	17.7319	16.1552	14.3251	12.4681	10.7829	8.99935	7.1862	5.61029	4.03077	2.59223	1.65166	1.10252	0.878179	0.847631	0.81921	0.716845	0.495856	0.373114	0.346106	0.313083	0.300837	0.321473	0.280752	0.309535	0.317135
	7.96539	8.02809	7.99556	8.1	8.35738	8.4182	8.23113	8.06302	8.01965	8.14348	8.43315	8.80892	9.2987	9.86963	10.5127	11.0915	11.9458	12.8068	13.1717	13.4199	14.1092	15.0724	15.9682	16.9162	17.8867	18.6863	19.4269	20.0151	20.36	20.595	20.7341	20.7484	20.6991	20.7776	20.8129	20.6363	20.3703	20.1217	19.8729	19.6643	19.6453	19.4097	18.9468	18.7438	18.6985	18.5633	18.4228	18.4202	18.3644
	0.451943	0.467819	0.476966	0.478737	0.464223	0.447962	0.445504	0.464353	0.424616	0.362733	0.337628	0.287901	0.275237	0.248213	0.260789	0.257912	0.277354	0.317854	0.324111	0.357079	0.376254	0.370854	0.349016	0.350577	0.377052	0.430361	0.483348	0.501173	0.500449	0.524556	0.558154	0.531335	0.470835	0.458135	0.446015	0.436476	0.435222	0.434982	0.451474	0.432715	0.456591	0.459009	0.451772	0.453733	0.437181	0.458762	0.495037	0.506222	0.564154
	12.9588	13.0469	12.9065	12.5838	12.2194	11.8538	11.344	10.5723	9.76366	9.14576	8.60362	8.07888	7.67533	7.21364	6.58995	5.78531	4.97932	4.30403	3.61816	2.91621	2.16662	1.53974	1.1841	0.993846	0.787149	0.660207	0.637753	0.550391	0.44832	0.40926	0.410799	0.382469	0.314866	0.273217	0.249165	0.251653	0.25572	0.252013	0.228097	0.21238	0.157793	0.143096	0.143896	0.142168	0.165446	0.205574	0.209731	0.19784	0.21574
	0.215453	0.254042	0.266508	0.275919	0.283838	0.304919	0.301881	0.296224	0.270079	0.273411	0.357526	0.519286	0.662247	0.85514	1.26304	1.80141	2.34235	3.01445	3.74963	4.36898	4.93993	5.68228	6.59841	7.52184	8.34092	9.09676	9.81912	10.4334	10.894	11.2178	11.5438	11.8584	11.9937	12.0674	12.2799	12.4282	12.3481	12.2369	12.1703	12.0455	11.7567	11.2163	10.5329	10.1107	9.78318	9.36247	8.77001	8.0115	7.49116
	0.134362	0.1394	0.1394	0.1394	0.166662	0.221187	0.245639	0.232127	0.218956	0.230124	0.257255	0.267675	0.261382	0.261382	0.255632	0.244133	0.237373	0.243669	0.246818	0.221647	0.165957	0.161334	0.224661	0.233581	0.264231	0.293542	0.305627	0.305627	0.313495	0.332724	0.347664	0.352263	0.345966	0.342818	0.335189	0.325279	0.297102	0.233775	0.23248	0.193264	0.128722	0.102614	0.107227	0.0993588	0.087646	0.0877389	0.0916675	0.0916675	0.0916675
	12.9197	12.9132	13.0878	13.3508	13.4714	13.4103	13.2574	12.9438	12.5117	12.0026	11.4175	10.9394	10.7652	10.7374	10.5142	10.2124	10.1238	10.2278	10.4863	10.9053	11.3809	11.9145	12.509	13.0447	13.5378	14.1132	14.6733	15.1257	15.6024	16.1105	16.5225	16.8147	16.9011	16.6858	16.3849	16.0109	15.2381	14.1499	13.1112	12.2204	11.2427	10.1197	8.9539	7.76367	6.62468	5.58026	4.51646	3.43061	2.44363
	7.6274	7.70724	7.83914	7.63102	7.53273	7.73568	8.04972	8.3177	8.37144	8.46805	8.59613	8.64236	8.27595	7.78354	7.38857	7.03005	6.38725	5.52891	5.01086	4.74102	4.48852	4.30073	4.12233	4.1525	4.43909	4.90325	5.51973	6.27112	7.10382	7.96971	8.7552	9.45174	10.0347	10.4969	10.7465	10.826	11.1231	11.7903	12.3311	12.5436	12.7908	12.8249	12.4147	11.8184	11.2057	10.7075	10.5021	10.6123	10.8804
	10.6116	10.1645	9.32332	8.64815	8.26943	8.16768	8.50484	9.18266	9.99359	10.5207	10.6666	10.7452	10.7425	10.6132	10.349	9.7583	9.2828	9.27806	9.25236	9.01643	8.60689	8.05897	7.34397	6.50724	5.67539	4.97311	4.38228	3.7868	3.19748	2.61563	2.41521	2.35743	2.2293	2.03443	1.90937	1.99802	2.07818	2.01402	1.90436	1.90829	1.89395	1.85326	2.08493	2.36751	2.75251	3.16689	3.81063	4.5733	5.36897
	6.84697	7.30807	7.81505	8.26647	8.31137	8.20359	8.49769	9.01611	9.65299	10.3301	10.9318	11.5164	12.0235	12.3553	12.4454	12.3402	12.2458	12.0976	11.8868	12.0929	12.7195	13.2219	13.429	13.4973	13.6117	13.7082	13.6669	13.6926	13.9071	14.2598	14.5731	14.642	14.755	15.0356	15.0638	14.8856	14.7183	14.44	13.9265	13.1923	12.369	11.7267	11.1156	10.6063	10.5903	10.8552	11.1741	11.3699	11.3583
	13.4788	14.2539	14.8302	15.3917	15.9516	16.2679	16.4299	16.6274	16.6226	16.3929	16.1778	15.8772	15.4973	15.2782	15.1035	14.81	14.5606	14.3956	14.0166	13.1037	12.3576	11.6601	10.8724	10.2973	10.0025	9.59441	8.84091	8.20605	7.58203	7.34385	7.42124	7.42505	7.29774	7.43696	8.29509	9.2634	10.2798	11.4036	12.6319	13.6458	14.4023	15.4455	16.5692	17.7862	18.5613	18.8764	19.058	19.142	19.2865
	17.9858	18.5132	18.9207	18.9556	18.828	18.7418	18.563	18.4696	18.3601	18.0725	17.9139	17.9896	18.1039	18.1363	18.2157	18.2342	18.0838	17.9592	18.1178	18.3019	18.2041	18.2676	18.4063	18.5309	18.9447	19.3405	19.3557	18.9853	18.538	18.1974	17.8503	17.4587	16.9543	16.3911	16.0638	15.9207	15.5405	15.1999	15.1306	14.9265	14.6485	14.5802	14.5959	14.5232	14.4178	14.2102	13.9148	13.7756	13.4704
	4.32063	4.50532	4.50049	4.3741	4.19387	4.03586	3.76627	3.32686	2.90434	2.68253	2.7151	2.79232	2.66414	2.33971	1.94388	1.57141	1.3391	1.31536	1.36535	1.38947	1.53088	1.91909	2.33445	2.56914	2.68937	2.70554	2.62549	2.56579	2.66159	2.89351	3.17191	3.36118	3.50685	3.68622	3.95714	4.1125	4.00646	3.81603	3.77802	3.97817	4.25635	4.41283	4.64215	4.80555	4.63018	4.44029	4.34915	4.24928	4.16791
	14.1591	14.0421	13.5547	13.0893	12.362	11.6876	10.8774	10.1233	9.77384	9.44969	8.9638	8.71226	8.66395	8.66771	8.80161	9.26325	10.1428	11.3674	12.3458	13.3566	14.1017	14.3523	14.1719	13.8756	13.9237	14.3639	14.6079	14.3944	14.1233	14.0742	14.0531	13.8381	13.4005	13.0098	12.7902	12.6797	13.0499	13.63	14.0096	14.0633	13.7039	13.3168	13.2719	13.2477	13.1345	12.8975	12.4459	12.0427	11.6037
	3.57923	3.63548	3.71336	3.84464	3.88468	3.94534	4.18229	4.61124	4.9118	5.24453	5.78702	6.21349	6.25535	6.07793	6.07284	6.49052	7.07235	7.61259	8.01409	8.29231	8.57065	8.69149	8.78738	9.01326	9.04968	8.97538	9.17286	9.55757	9.92909	9.99751	9.73481	9.60892	9.58226	9.56637	9.60621	9.62416	9.6737	9.51689	9.11082	8.85116	8.56487	8.03193	7.61191	7.58505	7.88051	8.10724	7.93963	7.57019	7.2831
	10.2723	11.0164	11.5936	12.1277	12.8701	13.699	14.3125	14.4022	14.1787	13.935	13.559	12.9215	11.9232	10.8952	10.267	9.88352	9.26762	8.37245	7.31641	6.07492	5.01318	4.14901	3.74293	3.48647	3.29648	3.45655	3.89967	4.48473	5.08338	5.4253	5.45225	5.64516	6.27934	7.2299	8.31166	9.16424	9.95372	10.7662	11.7316	12.5847	13.1513	13.4424	13.4608	13.2629	13.207	13.2404	12.8919	12.1467	10.9498
	13.9487	14.1763	14.2536	14.2196	13.9893	13.3183	12.3557	11.3812	10.6878	10.3497	10.0595	9.92288	9.89562	9.87993	10.0308	10.2479	10.3225	10.5087	11.0074	11.6915	12.6865	13.9849	15.1842	16.1901	17.0413	17.8012	18.3899	18.8224	19.1922	19.4587	19.6697	19.8615	19.7744	19.1497	18.3348	17.7164	17.0615	16.4742	16.1222	15.6747	15.0875	14.5568	14.2092	13.9607	13.7122	13.6418	13.8457	14.1679	14.7055
	7.48092	8.36896	9.22961	10.0921	11.0285	12.206	13.2908	14.0615	14.3606	14.4936	14.4326	13.8298	13.2569	12.7502	12.3708	11.8535	11.2268	10.7561	10.3872	9.99678	9.47656	8.69885	7.93847	7.61745	7.75888	8.12353	8.78328	9.44148	10.2121	10.8455	11.4026	11.8822	12.3032	12.83	13.2937	13.7407	14.288	14.7316	14.9162	14.8291	14.7171	14.4878	13.9531	13.4046	13.0501	12.6809	12.5373	12.7267	12.8083
	0.563278	0.526844	0.505519	0.479042	0.458552	0.390301	0.310444	0.264115	0.24498	0.24152	0.233414	0.215664	0.224549	0.201724	0.202374	0.191107	0.209613	0.256978	0.280734	0.274048	0.263127	0.255192	0.272673	0.283144	0.276508	0.268851	0.276205	0.262812	0.278004	0.332367	0.420829	0.512433	0.709981	1.14119	1.77622	2.54858	3.52759	4.70649	5.91755	7.03505	8.24464	9.70801	11.1304	12.3598	13.6203	14.9118	16.2101	17.3014	17.9552
	10.9284	10.8621	10.5957	10.3755	10.3217	10.3812	10.8945	11.973	13.0705	14.2992	15.4324	16.2457	16.8928	17.4688	17.9358	18.3336	18.8652	19.4433	19.9662	20.3717	20.6944	20.8995	20.7898	20.3196	19.5362	18.8612	18.6598	18.7168	18.6172	18.4816	18.3658	18.0123	17.6207	17.1981	16.7465	16.3404	15.9753	15.6376	15.2874	15.0615	14.7235	13.8174	12.539	11.385	10.4155	9.5099	8.94382	8.61594	8.26641
	14.8881	14.8389	14.6507	14.5012	14.4322	14.3173	14.1325	13.8897	13.6758	13.4615	13.2941	13.1222	12.8506	12.643	12.5176	12.3739	12.1839	11.9082	11.4656	10.8581	10.1243	9.28312	8.43143	7.58005	6.7568	5.87913	4.94253	4.09386	3.4988	2.99231	2.35797	1.77466	1.29883	0.912809	0.613691	0.429249	0.381322	0.385412	0.374164	0.331862	0.304291	0.264643	0.231435	0.208586	0.167988	0.171164	0.168217	0.168217	0.19539
	21.7346	21.9726	22.0153	22.1895	22.3712	22.2907	21.9415	21.2426	20.0438	18.7917	17.9688	17.3749	16.5074	15.6957	15.034	14.1621	13.447	13.1645	12.9109	12.6987	12.7636	12.9072	13.4025	14.4131	15.4481	16.3213	17.0395	17.8231	18.6267	19.3829	20.2202	21.1205	21.7966	22.2739	22.7614	23.2397	23.6731	23.8786	23.838	23.6188	23.2313	22.8176	22.4225	21.8214	20.8588	19.7245	18.412	17.0075	15.7337
	4.72814	5.29605	5.90068	6.30671	6.74092	7.42637	8.38799	9.52726	10.6485	11.6176	12.6591	13.7844	14.7805	15.634	16.4436	17.0853	17.4192	17.6555	17.962	18.397	18.9222	19.2244	19.1875	19.141	19.2382	19.3364	19.3977	19.3024	18.9081	18.2081	17.2797	16.2407	15.0866	13.8891	12.6651	11.2552	9.84269	8.6621	7.55881	6.5197	5.67115	4.72915	3.69089	3.01662	2.6118	2.70072	3.05006	3.21278	3.47453
	4.46683	5.05231	5.64664	6.21215	6.56637	6.92774	7.38293	7.93017	8.37905	8.3542	8.12022	7.94903	7.70277	7.43765	7.19176	6.69385	6.10181	5.73736	5.44836	5.21126	5.10169	4.84028	4.47425	4.30188	4.46333	4.72653	4.82581	4.852	4.96678	5.13239	5.34354	5.55864	5.60229	5.6109	5.70927	5.89508	6.10444	6.23143	6.31299	6.35106	6.41941	6.58001	6.87249	7.17499	7.54857	7.99508	8.34786	8.6674	8.97492
	0.228262	0.195347	0.168041	0.149788	0.149858	0.141286	0.136442	0.120368	0.0858747	0.0876183	0.110707	0.117694	0.131652	0.153759	0.187002	0.187209	0.223756	0.288096	0.31833	0.311445	0.296142	0.287342	0.287342	0.287342	0.291612	0.307937	0.312186	0.303615	0.300652	0.279478	0.298018	0.267484	0.231369	0.200841	0.208484	0.214181	0.224858	0.224858	0.224858	0.207566	0.183392	0.215524	0.235378	0.216232	0.231706	0.268045	0.289575	0.261349	0.259302
	9.64396	9.9269	10.0146	9.73598	9.40354	9.55089	9.84622	9.95872	10.139	10.185	10.0658	10.172	10.5056	10.7558	10.6755	10.3372	9.97604	9.90687	10.2445	10.4957	10.3689	10.0993	9.69654	8.96335	8.40882	8.30723	8.24932	7.94238	7.45152	6.92371	6.47126	6.13351	5.86738	5.55548	5.21987	5.02657	5.04133	5.20704	5.49012	5.57925	5.44661	5.23323	5.06317	5.0983	5.43265	5.91166	6.28326	6.3507	6.37609
	8.09231	7.97996	7.98916	8.04446	8.39646	8.77294	9.08265	9.17613	9.37932	9.67064	9.83664	10.0401	10.3258	10.3581	10.0686	9.72458	9.40676	9.06944	8.85621	8.73434	8.55897	8.34773	8.16171	7.86133	7.35083	6.7244	6.05514	5.45081	5.2809	5.66713	6.16757	6.38063	6.31778	6.14776	6.05464	6.22748	6.63511	7.0329	7.30832	7.45816	7.69351	8.17722	8.80479	9.20366	9.25903	9.24168	9.31218	9.36072	9.3631
	0.1716	0.164371	0.157628	0.14414	0.153724	0.165712	0.171706	0.156169	0.125095	0.129891	0.113593	0.105444	0.132182	0.169397	0.182034	0.21284	0.215772	0.238106	0.245257	0.241695	0.239631	0.238599	0.244117	0.255153	0.274753	0.30389	0.318458	0.29172	0.270416	0.274251	0.234662	0.234713	0.209702	0.197196	0.190813	0.178045	0.171662	0.166144	0.155108	0.129415	0.105776	0.120479	0.138161	0.12225	0.105751	0.114481	0.111471	0.111471	0.114661
	13.0914	16.7909	16.7562	16.9577	17.2256	17.4738	17.6263	17.9841	18.7648	19.4617	20.2098	21.0378	21.6647	21.9893	21.1969	18.0236	14.7025	14.4193	13.5253	13.1953	13.3641	13.7353	13.9267	13.8192	13.5907	12.9418	11.7552	10.5205	9.3903	8.24564	7.16329	6.41622	6.23809	6.59765	6.64805	6.10434	5.20496	4.58641	4.12634	3.66609	3.68298	4.18375	4.59035	4.82489	5.07604	5.41891	5.71072	5.8341	5.5771
	6.2537	6.52837	7.08256	7.94478	8.74304	9.3089	9.71084	10.0629	10.5918	11.3505	12.4405	13.8051	15.011	15.9282	16.5916	17.2005	17.7647	17.9861	17.9535	17.81	17.5191	17.276	17.2649	17.2247	17.0744	16.7189	15.9974	15.2983	14.7699	14.1998	13.3946	12.3765	11.3982	10.4255	9.48037	8.74983	8.05167	7.07124	5.98704	4.98214	3.9833	3.08171	2.33827	1.6499	1.04122	0.640543	0.449125	0.400967	0.404447
	10.2292	10.7874	11.26	11.8184	12.6496	13.7681	15.0096	16.1236	16.8868	17.5448	18.2006	18.7737	19.3451	19.8207	20.0864	20.1488	19.9801	19.4619	18.8827	18.6677	18.5629	18.2475	17.8341	17.436	16.9169	16.2763	15.6009	14.8204	14.2182	13.8727	13.5414	13.4632	13.7448	13.8649	13.5587	13.1142	12.6443	12.0929	11.4998	10.9345	10.4787	10.1203	9.54805	8.76515	7.85822	7.06474	6.43561	5.9859	5.7053
	12.174	11.5517	10.713	10.0117	9.48589	9.03725	8.65138	8.19739	7.98475	8.11535	8.014	7.7665	7.77482	7.91792	7.97224	7.82217	7.6575	7.69237	7.38755	6.95585	6.46252	6.05968	5.80711	5.44914	5.03519	4.97819	5.24836	5.57944	5.98657	6.46487	6.94055	7.40735	7.90349	8.79963	9.76402	10.5462	11.0323	11.4093	11.7577	12.0114	12.1472	12.3256	12.6188	12.8164	12.8829	13.1303	13.6367	14.0903	14.2996
	17.9752	18.3463	18.6333	18.8871	19.2731	19.633	19.7823	19.6946	19.346	18.6541	17.8664	17.2716	16.9785	16.6973	16.4392	16.2688	16.1145	15.7001	14.9101	14.0756	13.5569	13.3502	13.2878	13.3666	13.7257	13.9055	13.6834	13.3494	13.1504	12.9494	12.6976	12.4807	12.4866	12.8563	13.4091	13.8128	13.9624	14.152	14.5144	14.8583	15.3446	16.0199	16.4662	16.558	16.7826	17.2953	17.6027	17.6472	17.3469
	17.4058	17.1111	16.9461	16.7694	16.2724	15.5192	14.8254	14.0275	12.9698	11.8395	10.8641	10.3425	10.077	9.80532	9.71194	9.82379	9.98834	10.3199	10.9182	11.74	12.592	13.0368	13.2755	13.6764	14.0864	14.5025	14.906	15.2337	15.4548	15.5679	15.6336	15.7309	15.7534	15.4758	14.8681	14.193	14.0725	14.5225	15.0734	15.3906	15.155	14.3303	13.2439	12.2759	11.3955	10.4665	9.35249	8.046	6.83906
	23.2686	23.2837	23.1937	22.8544	22.1958	21.413	20.8371	20.3148	19.7897	19.2645	18.6101	17.9759	17.5478	17.3423	17.287	17.3302	17.4553	17.3054	17.1396	17.4336	17.442	16.8347	16.1264	15.4038	14.5745	13.8316	13.2006	12.688	12.2819	12.0349	11.9531	11.7107	11.4321	11.3451	11.4733	12.0958	13.1267	14.237	15.4344	16.7106	17.7264	18.5058	18.964	19.1902	19.3826	19.2904	19.178	19.2482	19.116
	13.0105	12.2851	11.1396	10.1067	9.4116	8.98178	8.83173	8.8607	8.89691	9.0018	9.21694	9.46203	9.74694	10.2399	11.0474	11.556	11.8356	12.4222	13.1487	13.63	13.8524	14.1794	14.6211	14.95	15.2404	15.4457	15.7224	16.2163	16.758	17.3024	17.9435	18.5685	18.6484	18.1354	17.5848	17.2681	16.8453	16.3412	16.0544	15.7352	15.4415	15.2194	14.9716	14.716	14.3003	13.7355	13.1383	12.5765	11.9976
	13.6272	13.6947	13.8414	14.1618	14.6003	15.104	15.556	16.0799	16.6363	17.0408	17.3889	17.662	17.8672	18.0062	18.0498	17.9414	17.6864	17.4982	17.3698	17.1891	17.0871	17.0873	16.9428	16.7863	16.8263	16.8603	16.7354	16.4649	16.1923	16.0833	16.1808	16.272	16.1701	16.0587	15.9519	15.6663	15.4071	15.1701	14.428	13.2736	12.0533	11.2356	10.8056	10.3697	9.89905	9.48401	9.25798	9.254	9.29126
	23.6583	23.5888	23.5178	23.7019	23.6928	23.4874	23.0341	22.4036	22.0326	21.8828	21.6519	21.4831	21.4636	21.1389	20.506	19.7445	18.9772	18.5525	18.3727	18.1657	17.8198	17.1724	16.1322	15.3963	14.8396	14.189	13.297	12.0435	10.8101	9.83113	9.2344	8.91136	8.35085	7.52216	6.74789	6.07771	5.58627	5.47379	4.97954	4.39009	4.0241	3.87105	3.96378	4.23478	4.54384	4.7703	4.91899	5.13071	5.43842
	22.9655	23.489	23.7264	23.7353	23.9068	24.2589	24.4074	24.2208	23.9332	23.3692	22.5347	21.9236	21.6567	21.2818	20.6566	20.1628	19.7828	19.2595	18.9607	18.9262	18.6296	18.3481	18.5751	19.0759	19.824	20.5451	20.8558	21.0109	21.259	21.3963	21.3497	21.288	21.5143	21.8019	21.6972	21.6354	21.6811	21.4533	21.2701	21.1495	21.0579	21.0973	21.102	20.9527	20.6814	20.7763	21.1215	21.234	21.2143
	10.8423	10.6382	10.3626	10.1575	10.0628	10.1596	10.5846	11.182	11.9728	12.8595	13.6305	14.2781	14.9179	15.3459	15.6149	15.8337	16.1542	16.76	17.3219	17.6669	18.1124	18.5755	18.9799	19.2913	19.6593	20.3762	21.0129	21.4139	21.8481	22.2981	22.6715	22.8657	22.9277	23.1239	23.3334	23.3479	23.4145	23.5183	23.6026	23.548	23.0606	22.1772	20.9635	19.7313	18.9024	18.3477	17.8418	17.3087	16.743
	6.2334	6.09775	6.18922	6.35003	6.34229	6.42401	6.73146	7.12967	7.65458	8.22073	8.77213	9.19916	9.37458	9.80732	10.3446	10.5891	10.6501	10.4982	10.3217	10.4933	10.7218	10.9091	11.1791	11.3144	11.3359	11.4472	11.6651	11.9662	12.323	12.7475	13.2746	13.8965	14.5436	15.1328	15.6151	16.1145	16.5346	16.7086	16.8727	17.2364	17.6933	18.0555	18.3299	18.4991	18.6805	19.0209	19.4551	20.0293	20.5828
	0.251313	0.213863	0.200154	0.187074	0.175673	0.164325	0.136634	0.131654	0.0882134	0.0818361	0.0821924	0.0823705	0.0823705	0.0823705	0.0826011	0.0830621	0.087578	0.0963503	0.100736	0.0972851	0.0903822	0.0869308	0.0869308	0.0930529	0.107069	0.116736	0.118508	0.118508	0.139398	0.183209	0.196381	0.215453	0.229078	0.224692	0.230909	0.243341	0.249558	0.249558	0.243436	0.225713	0.228433	0.265202	0.286915	0.266026	0.220272	0.203216	0.177917	0.164539	0.182579
	10.777	11.6658	12.7421	13.6645	14.1548	14.3779	14.5612	14.7981	15.1002	15.3487	15.5582	15.872	16.2221	16.5155	16.8054	17.0743	17.3478	17.6603	17.998	18.3544	18.704	18.9993	19.1655	19.2392	19.1333	18.8604	18.6075	18.4219	18.2795	18.069	17.6981	17.2757	16.7569	16.182	15.9294	15.8687	15.8642	16.0229	16.2581	16.6126	17.0569	17.5493	18.0276	18.2296	18.2907	18.5883	19.0387	19.4946	19.8041
	16.0477	16.4796	16.6469	16.7914	16.9648	17.1539	17.4362	17.7821	18.1607	18.4176	18.5008	18.5818	18.6489	18.6095	18.4942	18.0963	17.3575	16.6788	15.9351	15.1025	14.2074	13.3754	12.7764	12.1123	11.3849	10.8025	10.3602	9.93483	9.51247	9.13445	8.878	8.92853	8.94486	8.6661	8.37832	8.17784	8.02075	7.84388	7.72465	7.67586	7.56593	7.22414	6.89067	6.72815	6.69836	7.02839	7.5369	8.08243	8.94313
	6.63242	6.73554	6.92753	6.82452	6.69386	6.80391	6.96689	7.18208	7.42387	7.91527	8.68356	9.38675	9.86651	10.3085	10.95	11.561	11.665	11.2618	10.8282	10.5339	10.1483	9.52653	8.71423	7.99068	7.2286	6.44017	5.77172	5.18517	4.6402	4.08758	3.67913	3.47056	3.32902	3.30982	3.47588	4.01499	4.66836	5.27469	5.84747	6.54541	7.11445	7.53479	8.13746	8.90716	9.72395	10.5738	11.6389	12.8874	14.0883
	7.83436	8.02111	8.36976	8.75079	8.86868	8.70332	8.39234	7.9706	7.58922	7.34898	7.11882	6.85615	6.47854	6.04069	5.85515	5.91475	6.01725	6.18734	6.47646	6.96779	7.51861	8.06707	8.75935	9.46472	10.1428	10.824	11.3905	11.8071	12.0425	12.0404	11.8248	11.4426	10.9172	10.3575	10.0179	9.94606	9.90194	9.69115	9.57914	9.74079	9.93994	10.0842	10.1245	9.84335	9.48154	9.5055	9.92328	10.3075	10.5185
	15.4743	15.4611	15.1517	14.4256	13.5258	12.493	11.3219	10.1318	9.17278	8.48827	7.96389	7.55337	7.20945	6.94197	6.61012	6.14081	5.78704	5.79594	6.25541	6.9751	7.77653	8.48485	9.25658	10.0644	10.6257	10.9716	11.2435	11.4947	11.8281	12.144	12.2509	12.1049	11.8487	11.5615	11.1396	10.8258	10.7457	10.7138	10.6609	10.7226	11.0097	11.3473	11.5349	11.6191	11.8793	12.4339	13.0717	13.643	14.1711
	2.29904	1.80506	1.18559	0.68296	0.377565	0.231491	0.197158	0.181847	0.151225	0.161427	0.179428	0.188428	0.188428	0.188428	0.192101	0.199446	0.208835	0.220871	0.226889	0.205966	0.16412	0.143198	0.146786	0.153964	0.153259	0.215621	0.471245	0.860699	1.20744	1.52915	1.8881	2.34504	2.84343	3.29911	3.79817	4.34968	4.89141	5.38019	5.90439	6.59025	7.30905	7.87729	8.29543	8.58404	8.68282	8.73801	8.80768	8.83176	9.10079
	0.368365	0.354546	0.343429	0.336221	0.350967	0.323218	0.272921	0.264817	0.265905	0.318347	0.378596	0.38174	0.377936	0.362463	0.344862	0.318504	0.313693	0.335866	0.352672	0.336286	0.328538	0.340248	0.347238	0.347019	0.315844	0.276549	0.265327	0.292545	0.317529	0.335302	0.350065	0.349447	0.341027	0.327736	0.337771	0.343753	0.338395	0.331405	0.314609	0.289864	0.282667	0.297502	0.274615	0.288579	0.297747	0.297816	0.326303	0.321318	0.338928
	4.84805	6.00583	7.37449	8.75476	10.0253	11.1343	12.0652	13.1076	14.3092	15.4802	16.5664	17.371	17.536	17.0592	16.3039	15.6744	15.1292	14.3692	13.449	12.448	11.5677	11.0166	10.3669	9.36163	8.44417	7.82174	7.33839	7.15171	7.45412	7.98485	8.23563	8.12809	8.10274	8.35278	8.87432	9.64727	10.3551	10.9878	11.6118	11.8789	11.812	11.6292	11.2387	10.601	9.98769	9.59065	9.44456	9.46205	9.4994
	5.57528	5.30192	4.95264	4.63118	4.24449	4.02223	4.11365	4.24113	4.22505	4.20486	4.48071	5.0495	5.75221	6.55243	7.31585	8.00957	8.88595	9.87995	10.6863	11.2384	11.4402	11.1378	10.7105	10.4556	10.1073	9.54411	8.93718	8.36496	7.95126	7.84001	7.89808	7.71033	7.21254	6.70228	6.37028	6.2636	6.45897	6.64253	6.53625	6.36643	6.19516	5.98265	5.74218	5.32178	4.67128	3.90396	3.19919	2.72363	2.46884
	15.4201	15.697	16.1162	16.8529	17.4796	16.5346	14.0272	12.0079	11.579	11.6137	12.1166	12.4719	12.7325	13.1124	13.549	13.8217	13.8603	13.4956	12.6995	11.66	10.5833	9.55013	8.51127	7.7402	7.22496	6.76509	6.50311	6.40916	5.9283	5.05809	4.21303	3.58128	3.32034	3.42709	3.56766	3.68011	3.78768	3.9351	3.92983	3.84605	3.86101	3.90453	3.95401	4.28573	4.90069	5.60799	6.31353	6.93667	7.51497
	7.85862	7.67774	7.40163	7.18473	6.84785	6.52628	6.41257	6.14667	5.76205	5.67335	5.63752	5.67346	5.74843	5.91213	6.25638	6.76865	7.34469	7.8961	8.31583	8.64151	8.58962	8.21379	8.14075	8.54253	8.99997	9.39223	9.50319	9.39941	9.30602	9.1029	8.60574	7.95127	7.22974	6.55114	6.05351	6.06598	6.32546	6.47448	6.32592	6.03831	5.85428	5.9822	6.6281	7.39312	8.01782	8.61956	9.33325	10.1816	10.9456
	16.082	17.1192	18.012	18.6975	19.4107	20.0053	20.4669	21.022	21.445	21.7644	22.1942	22.6235	22.9687	23.2568	23.5645	23.8237	23.9088	23.8372	23.7089	23.7471	24.0438	24.294	24.3165	24.3544	24.2659	23.8831	23.4898	23.092	22.5837	22.1463	21.9599	21.8564	21.7321	21.6371	21.1716	20.349	19.7477	19.3961	19.0652	19.0201	19.2429	19.4043	19.5004	19.6017	19.7653	19.9666	20.1314	20.2908	20.5367
	20.1003	20.6715	20.9431	21.4127	22.0719	22.4705	22.8452	23.123	22.9829	22.8898	22.9635	22.8823	22.6736	22.3233	21.8768	21.5473	21.4171	21.4291	21.3123	21.0028	20.7023	20.2523	19.923	19.9393	19.8494	19.7074	19.7358	19.7396	19.8214	20.1529	20.4211	20.6032	20.8179	21.1043	21.5506	22.0896	22.6382	22.8647	22.8918	23.0708	23.1349	23.0182	22.6877	22.1649	21.7416	21.2731	20.6478	20.0644	19.5249
	15.7517	15.5185	15.2164	14.7736	14.5508	14.7257	14.8376	14.6231	14.1611	13.594	12.9979	12.4794	12.1526	11.9326	11.8481	11.9228	11.8723	11.7649	11.7435	11.4066	10.7454	10.1634	9.73337	9.42133	9.40462	9.49769	9.19258	8.54959	7.78325	7.03216	6.59416	6.68231	6.99899	7.18451	7.39933	7.77903	8.21295	8.62462	8.93274	8.96676	8.94735	9.30591	9.89282	10.6603	11.5419	12.0976	12.2072	12.15	12.1047
	26.0254	25.9129	25.7818	25.5341	25.0523	24.5324	24.2497	23.9587	23.5238	23.4617	23.616	23.3934	23.1615	23.1824	23.0748	22.9737	23.0064	22.9703	23.011	23.2	23.377	23.2114	22.6159	21.8375	20.8741	20.098	19.7754	19.3564	18.7185	18.2208	17.8338	17.4362	17.1661	17.0151	16.8756	16.9346	17.4822	18.4802	19.6711	20.9265	21.9842	22.5531	22.7838	22.9886	23.3603	23.7192	24.0718	24.3656	24.2588
	14.2992	14.9135	15.839	16.5146	16.5105	16.2248	16.0665	15.9991	16.0216	15.9924	15.7547	15.6812	16.1517	16.9242	17.6966	18.3486	18.692	18.7956	18.7979	18.6628	18.4305	18.2505	18.2183	18.2457	18.1926	18.0164	17.858	17.6246	17.0622	16.1502	15.1729	14.6515	14.4963	14.4247	14.585	14.8539	14.9069	14.6957	14.4389	14.3315	14.4384	14.5746	14.618	14.8976	15.5801	16.3496	16.7236	16.6428	16.4188
	4.7054	5.0265	5.29269	5.45805	5.57866	5.61146	5.52101	5.33403	5.03006	4.62751	4.21792	3.83749	3.43926	3.00532	2.54048	2.0977	1.7144	1.41352	1.13406	0.892406	0.727159	0.56586	0.385905	0.363199	0.392349	0.380367	0.398354	0.412551	0.435166	0.472003	0.488676	0.490949	0.458436	0.452446	0.44244	0.393845	0.363732	0.349189	0.271772	0.217204	0.237352	0.238675	0.232984	0.210369	0.166168	0.144781	0.181566	0.217346	0.259557
	10.1801	10.4279	10.6351	10.8512	10.9073	10.8704	10.9681	11.2485	11.5776	11.8921	12.1767	12.2328	11.8641	11.2806	10.6668	9.98507	9.24858	8.76015	8.42442	8.25908	8.13067	7.93224	7.67659	7.40326	7.16685	7.0044	7.07874	7.5114	8.1005	8.75867	9.49407	10.2691	10.7011	10.8878	11.0391	11.2508	11.343	11.2327	11.0681	10.8229	10.3925	9.80242	9.23339	8.77927	8.43376	8.10026	7.6923	7.34379	7.16004
	11.2048	11.3957	11.4779	11.6363	11.9606	12.2898	12.425	12.5012	12.5872	12.6474	12.8432	13.0207	13.2066	13.4716	13.3709	12.8525	12.4557	12.3074	12.1224	11.8555	11.6485	11.6437	11.7475	11.7959	11.7561	11.7572	11.8568	11.8312	11.8384	12.3465	13.1764	13.7259	14.0301	14.3728	14.6799	14.9046	15.0476	15.1706	15.3474	15.4493	15.3151	15.0003	14.5944	14.0084	13.3966	12.9637	12.6511	12.3106	11.9679
	0.096675	0.0911553	0.0911553	0.103715	0.117038	0.122412	0.130784	0.110503	0.0713064	0.0532147	0.067443	0.119759	0.261107	0.396656	0.514309	0.66376	0.806558	1.00006	1.24456	1.50033	1.82653	2.14431	2.38813	2.65706	3.02707	3.32405	3.46984	3.53346	3.65242	3.81763	3.95055	4.13176	4.31743	4.47812	4.71342	4.90949	4.93835	4.95998	5.1149	5.22782	5.32462	5.50154	5.6741	5.85401	5.95677	5.96363	6.02736	6.20281	6.35209
	2.81506	2.96143	3.13496	3.47531	3.82685	4.1292	4.54782	5.02077	5.52344	5.80822	6.07225	6.35519	6.68731	7.30461	8.09658	8.83883	9.54058	10.1501	10.7407	11.4416	12.1262	12.7357	13.2512	13.5319	13.9083	14.7006	15.3881	15.7091	15.8318	15.759	15.6497	15.6008	15.5525	15.3036	14.837	14.2975	13.6033	12.8295	12.3633	11.9929	11.3144	10.6508	10.1376	9.69541	9.50332	9.47903	9.47024	9.49715	9.68566
MDN+BB	6.24016	5.58704	4.80863	4.11342	3.84	3.81645	3.69673	3.53351	3.51037	3.73901	3.88909	3.81873	3.71035	3.71643	3.77221	3.85418	3.94251	4.27594	4.66141	4.72722	4.75814	4.96135	5.3602	5.9319	6.159	6.02296	5.99804	6.2371	6.55768	6.61316	6.36464	6.08396	5.56814	5.08511	4.96795	4.89017	4.62763	4.13486	3.61253	3.43926	3.55587	3.51464	3.26639	3.05276	2.92352	2.95779	3.03332	3.15012	3.31409
	13.0813	13.394	13.8198	14.151	14.357	14.4745	14.5096	14.6526	14.919	15.1556	15.3903	15.707	16.0444	16.3889	16.8001	17.1384	17.2448	17.1198	17.0682	17.2555	17.4317	17.4379	17.4041	17.3954	17.3068	17.2175	17.1042	16.8103	16.1477	15.3282	14.7936	14.3746	13.8909	13.3896	12.8653	12.4136	12.1119	11.778	11.395	11.1644	10.9532	10.711	10.7144	11.143	11.5969	11.8565	12.2382	12.8316	13.3802
	7.39254	7.91017	8.28299	8.56306	8.72263	8.82012	9.00007	9.27677	9.61285	9.94755	10.2401	10.5508	10.7849	10.9154	10.9081	10.6795	10.401	10.2168	10.0977	9.99265	9.82864	9.58461	9.15935	8.74605	8.22271	7.74044	7.22822	6.85128	6.66326	6.53951	6.45887	6.43455	6.41924	6.44051	6.45874	6.31318	6.16637	6.25789	6.21163	6.21076	6.28828	6.39762	6.39401	6.3589	6.46953	6.68744	6.86353	7.04453	7.20073
	6.11517	5.98559	5.64539	5.11951	4.7822	4.66476	4.59436	4.25786	3.8499	3.71593	3.81137	3.91985	4.22213	4.58267	4.92919	5.24422	5.58735	5.90729	6.29291	6.74084	7.07281	7.17209	7.2013	7.13298	7.02892	6.8287	6.6607	6.47891	6.23591	5.86936	5.45894	5.25858	5.35924	5.61632	5.60948	5.41885	5.3911	5.68225	6.11054	6.4884	6.84168	7.21225	7.53026	7.87381	8.56663	9.35328	9.64727	9.54364	9.53955
	14.1787	13.416	12.6909	12.2062	11.9894	11.934	12.2232	12.6966	13.0884	13.5039	13.9543	14.4007	14.8478	15.0245	15.1692	15.573	16.0685	16.3725	16.5528	16.8369	17.1249	17.1386	16.9335	16.5482	16.0439	15.6792	15.1524	14.2827	13.5334	12.9314	12.2605	11.4761	10.6413	9.97571	9.56214	9.26288	8.93498	8.60692	8.53715	8.67564	8.74328	8.93154	9.5433	10.4286	11.0681	11.2788	11.5586	12.166	12.7708
	14.3061	14.0737	13.8936	14.0582	14.5362	15.038	15.2697	15.2592	15.2988	15.6106	16.0526	16.6145	17.2715	17.6515	17.8749	18.0942	18.277	18.5398	18.7022	18.5847	18.4076	18.4771	18.7008	19.0315	19.3115	19.4327	19.5372	19.6271	19.9707	20.5159	21.113	21.6295	21.7871	21.6745	21.4525	21.0721	20.5591	20.1901	19.964	19.844	19.808	19.6748	19.643	19.7365	19.8909	20.1747	20.4576	20.7905	21.4125
	22.0321	21.1535	20.0651	18.7946	17.7064	16.9704	16.3094	15.4771	14.4054	13.3939	12.9776	13.1339	13.1848	12.8511	12.2316	11.6502	11.4433	11.4385	11.4525	11.1401	10.5418	9.88187	9.34765	8.88734	8.29663	7.4798	6.47244	5.43637	4.75179	4.53949	4.68788	5.17393	5.90167	6.58006	7.08691	7.50614	8.19015	9.0694	9.90312	10.5409	10.6716	10.5248	10.7171	11.0375	11.2453	11.302	11.0668	10.7421	10.7078
	18.8976	19.035	19.4078	19.7808	19.9036	20.0211	20.2265	20.5062	20.8558	21.1452	21.1983	21.0529	20.9474	20.9608	20.8234	20.6468	20.6145	20.4071	20.211	20.1277	19.9034	19.6807	19.2952	18.6804	18.2568	18.1057	18.0052	17.8883	17.7173	17.4592	17.2102	17.0438	17.0099	17.0937	17.2627	17.5118	17.8621	18.4685	19.3191	20.0461	20.5494	21.0999	21.546	21.8368	22.2896	22.6863	22.8103	22.8826	22.8449
	20.1223	20.4401	20.6235	20.9307	21.2238	21.353	21.2238	20.9307	20.7151	20.3813	20.0431	19.6981	19.1072	18.4983	17.9409	17.5003	17.2786	17.0353	16.7597	16.6246	16.5871	16.8499	17.3808	17.8609	18.1551	18.0603	17.996	18.1646	18.292	18.4127	18.5246	18.6284	18.786	18.8796	18.738	18.5443	18.3861	18.1146	17.8176	17.7797	18.0902	18.3638	18.4485	18.4804	18.2777	17.7296	17.1393	16.5472	15.9284
	20.1623	19.4732	18.7474	17.9375	17.2599	16.5099	15.6251	14.7945	14.0522	13.6123	13.3102	13.0063	12.9434	13.0901	13.2067	13.1432	13.0288	13.1859	13.735	14.1885	14.2961	14.3634	14.5854	14.7708	14.6722	14.5951	14.6007	14.4258	14.1946	14.3603	14.969	15.6635	16.4916	17.3764	18.169	19.0539	19.944	20.5824	21.2022	21.9979	22.6798	23.1273	23.396	23.4893	23.4972	23.6435	23.772	23.5812	23.324
	20.1043	20.1219	19.9554	19.4835	19.2002	19.226	19.2014	18.9308	18.719	18.7045	18.6039	18.3561	17.9592	17.4225	17.0916	16.8183	16.4335	16.4172	16.7951	17.0069	16.9712	17.0655	17.3057	17.288	16.8536	16.5701	16.4411	16.285	16.3609	16.5983	16.6994	16.7605	16.9539	17.2021	17.5257	17.9594	18.3935	18.6919	19.0965	19.8595	20.3517	20.3065	19.9847	19.7247	19.6769	19.8391	19.9746	19.767	19.2561
	11.8677	12.7227	13.6496	14.5423	15.3628	16.4395	17.5649	18.3975	19.3038	20.289	21.0799	21.7412	21.9591	21.9704	22.3957	22.8115	22.9141	23.0182	23.0465	22.891	22.4866	22.1198	22.0873	21.7715	21.129	20.7965	20.7342	20.8904	21.1385	21.0171	20.7573	20.6792	20.209	19.406	18.9307	18.6895	18.3571	18.02	17.922	17.8683	17.5322	17.1579	16.9957	16.8792	16.9132	17.1076	17.3307	17.7935	18.4928
	17.1054	17.3975	17.5492	17.7278	17.9919	18.2541	18.5346	18.8352	18.876	18.5633	18.0443	17.4042	16.586	15.7206	14.9529	14.412	14.0952	13.8685	13.7628	13.7287	13.6448	13.4389	13.1957	13.0802	13.1999	13.2918	13.2717	13.4198	13.6551	13.7579	13.8318	14.1054	14.4987	14.6924	14.6701	14.8233	15.1291	15.3308	15.4857	15.5787	15.8061	16.3532	17.0297	17.6213	18.0877	18.3335	18.3739	18.3374	18.3118
	21.7387	21.8348	22.0048	22.1303	22.2074	22.2559	22.2616	22.1652	22.0404	21.9524	21.8388	21.8455	21.9963	21.999	21.9094	21.904	21.9374	21.8652	21.724	21.6087	21.0544	20.1852	19.4531	18.8569	18.2883	17.8174	17.3305	16.7185	16.2007	15.8924	15.6088	15.2252	14.7834	14.3419	13.9613	13.9266	14.0472	13.8339	13.1461	12.3219	11.4203	10.4388	9.51631	8.57437	7.53533	6.44477	5.33702	4.30526	3.38472
	5.60684	4.98742	4.87974	5.15607	5.56262	6.16639	6.94344	7.7949	8.83054	9.92876	10.8523	11.6302	12.4026	13.225	14.1097	14.9704	15.6608	16.3466	17.0002	17.5638	18.1476	18.6871	19.2541	19.7663	20.2246	20.6812	21.0603	21.4688	21.9623	22.2749	22.4865	22.9506	23.2561	23.3613	23.5299	23.5565	23.5883	23.6418	23.5821	23.5774	23.5782	23.5144	23.2978	22.7224	22.1545	21.8264	21.4576	21.0307	20.6352
	15.246	15.4388	15.0515	14.6199	14.6113	14.9769	15.0402	14.5824	14.4125	14.669	14.7942	14.8622	15.1704	15.4131	14.8993	14.1028	14.252	14.8792	15.0039	14.9279	15.0373	15.4344	15.8134	15.923	15.9686	16.1042	16.222	16.2351	16.2242	16.4532	16.7856	16.4074	15.6168	15.2414	15.1589	15.1224	14.983	14.7767	14.2917	13.6378	13.3077	13.1239	12.6894	12.1574	11.8578	11.748	11.8421	12.0432	12.0518
	0.412794	0.396386	0.396386	0.371687	0.325899	0.346481	0.404368	0.398732	0.319834	0.282393	0.279415	0.266272	0.266272	0.247858	0.216076	0.207754	0.246884	0.338793	0.415608	0.429238	0.380934	0.323047	0.301215	0.311391	0.318765	0.302984	0.290006	0.290006	0.303501	0.32978	0.347063	0.322636	0.235717	0.177001	0.195959	0.217081	0.217081	0.217081	0.223556	0.236504	0.290362	0.386265	0.434216	0.466952	0.499719	0.482866	0.496536	0.497156	0.487255
	6.75891	7.43733	8.29736	8.99947	9.45819	9.72332	9.90005	10.1981	10.6041	11.1168	11.525	11.5698	11.5909	11.7909	12.1482	12.5211	12.582	12.3497	12.1093	11.9851	11.9254	11.814	11.5722	11.3382	11.0867	10.885	10.9769	11.1267	11.2177	11.4134	11.6214	11.6676	11.5573	11.4697	11.5189	11.6362	11.5732	11.2676	10.9267	10.6922	10.4906	10.2294	9.88215	9.37462	8.72137	8.14051	7.80177	7.79581	7.9468
	0.163893	0.181512	0.194447	0.188355	0.215967	0.259058	0.279154	0.276548	0.253963	0.216312	0.198725	0.198725	0.202078	0.205159	0.183907	0.162818	0.164002	0.183988	0.191379	0.168446	0.123002	0.105979	0.114477	0.122975	0.131473	0.13997	0.13997	0.136617	0.13652	0.146386	0.152996	0.134193	0.0965886	0.0939041	0.101367	0.100849	0.0923514	0.0838536	0.0786564	0.0767597	0.0698548	0.0764347	0.0797246	0.0731147	0.059895	0.0532852	0.0532852	0.0560769	0.0536801
	3.04061	3.4499	3.8058	4.10186	4.46425	4.95863	5.46314	5.97436	6.5038	7.13876	7.84103	8.41986	8.85314	9.43946	10.0278	10.4224	10.7367	11.0742	11.4541	11.8587	12.3043	12.6773	12.905	13.0756	13.1816	13.3171	13.6824	14.0141	13.9524	13.7968	13.8398	13.9188	14.011	14.2045	14.2869	14.1412	14.1368	14.3194	14.4542	14.4768	14.386	14.2103	13.9825	13.8208	13.6572	13.4504	13.3829	13.3751	13.2309
	9.20814	10.3028	11.2272	11.9078	12.3585	12.5745	12.7078	12.9082	13.2338	13.4582	13.4248	13.1643	12.6661	11.9858	11.1841	10.3347	9.59338	9.10419	8.8059	8.43443	8.07803	7.88089	7.80594	7.81589	7.99276	8.23107	8.43714	8.69844	9.0948	9.41208	9.38724	9.03488	8.45501	7.91252	7.51695	7.16218	6.82186	6.41862	5.85479	5.243	4.69067	4.18389	3.76817	3.54413	3.66651	4.09485	4.66029	5.33043	5.99144
	10.7259	10.5133	10.0845	9.54166	9.00767	8.42788	8.03142	7.65567	7.18488	6.74293	6.50695	6.42497	6.2993	6.12429	5.86804	5.60875	5.60704	5.97036	6.63318	7.47617	8.30368	8.98359	9.75911	10.5531	11.0988	11.1331	10.8636	10.6425	10.5079	10.4411	10.3192	9.96964	9.37115	8.61788	7.81775	7.24872	6.88993	6.5409	6.23758	6.05354	6.11387	6.31961	6.54831	6.89027	7.39124	7.98714	8.55059	9.08789	9.43698
	6.82873	7.85003	8.81255	9.7319	10.6408	11.5239	12.3388	13.0692	13.88	14.7748	15.4601	15.9155	16.2988	16.6881	17.0454	17.2758	17.4168	17.5624	17.6888	17.6496	17.4432	17.2115	16.8195	16.1233	15.2377	14.2411	13.1101	11.9389	10.7223	9.36576	8.18804	7.3183	6.56004	5.95161	5.59806	5.52625	5.78936	6.16641	6.44319	6.818	7.54272	8.50089	9.67178	10.8905	12.0589	13.2856	14.434	15.4998	16.5101
	13.58	13.2894	13.0277	12.8385	12.6893	12.4599	12.1059	11.7805	11.6937	11.7636	11.8012	11.8194	11.9156	12.051	12.1375	12.288	12.5513	12.8347	13.0836	13.2752	13.3957	13.4057	13.3492	13.2278	12.9798	12.6819	12.3602	12.0287	11.7454	11.4538	11.2379	10.9891	10.5425	9.95385	9.24256	8.44407	7.68627	6.88712	6.09648	5.39076	4.72997	4.18499	3.87324	3.61995	3.33305	2.93075	2.48195	2.15342	1.97645
	4.43677	4.69665	5.18192	5.76001	6.37019	6.9103	7.49287	8.17715	8.8774	9.67399	10.4887	10.9785	11.1198	11.2147	11.4436	11.8545	12.2357	12.3696	12.5955	12.7792	12.6327	12.3625	12.1047	11.8934	11.6485	11.378	11.2617	11.3564	11.5491	11.6933	11.6089	11.4371	11.4995	11.6079	11.6763	11.8671	12.1966	12.4289	12.3586	12.1299	11.8189	11.4246	11.0874	10.7788	10.3126	9.76048	9.30764	8.87483	8.34728
	17.7419	18.2855	18.7421	18.7173	18.2399	17.8534	17.5468	17.2819	17.2148	17.3937	17.6193	17.7877	17.9491	17.9076	17.813	17.8898	17.8266	17.7113	17.9844	18.6854	19.4069	20.0754	20.6046	20.8202	20.853	20.971	21.0811	20.9919	20.9048	20.8743	20.6889	20.609	20.8263	21.2272	21.7696	22.2848	22.5862	22.6974	22.6684	22.5923	22.405	21.9178	21.367	20.8914	20.523	20.2355	19.6311	18.7409	18.0381
	1.92411	2.78173	3.76585	4.77333	5.89621	7.11603	8.29823	9.17479	10.052	11.279	12.5845	13.8732	15.3187	16.8317	17.885	18.4849	18.8895	19.2097	19.4975	19.6473	19.5754	19.4967	19.8293	20.1371	20.0257	19.9479	20.1115	20.1073	19.9934	20.121	20.3117	20.6342	21.0957	21.466	21.9926	22.7394	23.4899	24.0644	24.5832	24.7045	23.9907	23.0326	22.3062	21.5818	20.7207	19.8726	19.1986	18.6288	18.0148
	16.2261	16.4517	16.5393	16.5603	16.5562	16.564	16.7492	17.1079	17.3657	17.3758	17.2217	16.6985	15.9606	15.5119	15.0789	14.515	14.1407	13.8883	13.5192	13.0323	12.6332	12.6309	12.971	13.3209	13.6338	13.8997	14.4115	15.1754	15.8162	16.4486	17.0526	17.4216	17.5776	17.7012	18.01	18.4758	18.6699	18.4493	18.1927	18.1754	18.2862	18.3026	18.1945	18.047	17.8087	17.5099	17.5116	17.8423	18.1654
	16.1459	14.8239	13.5666	12.5041	11.851	11.4088	10.8585	10.2629	9.81548	9.49301	9.02598	8.47359	8.38982	9.01354	9.89054	10.7411	11.6887	12.6318	13.1033	13.0719	13.094	13.312	13.4344	13.6229	13.8422	14.0444	14.4997	14.9219	14.9327	14.6973	14.4389	14.0941	13.9561	14.3349	14.7367	14.7981	14.7885	14.7507	14.4909	14.2162	14.0709	13.5944	12.6227	11.6074	10.9896	10.599	10.1531	9.66425	9.04099
	15.073	15.076	15.0797	14.961	14.8472	14.863	14.8993	14.8717	14.811	14.7272	14.7555	14.943	15.1617	15.4101	15.6803	15.9489	16.2405	16.4967	16.4763	16.292	16.3031	16.2921	16.0899	15.9082	15.8188	15.6063	15.1925	14.7779	14.5145	14.2685	13.8421	13.359	13.0012	13.0021	13.2182	13.2496	13.4123	13.8621	14.243	14.5765	15.091	15.7955	16.3602	16.6964	17.2612	18.141	18.8937	19.4015	19.8002
	17.8605	17.1353	16.7162	16.4579	16.2776	16.1246	16.4049	16.8432	16.9264	17.1439	17.6219	18.148	18.6851	19.1913	19.6934	20.416	21.0781	21.4926	21.8684	21.8944	21.6455	21.3308	21.1053	21.3116	21.5359	21.5822	21.6124	21.4438	21.3112	21.4687	21.6573	21.8855	22.167	22.4066	22.8685	23.4494	23.7316	23.6272	23.3094	23.0498	22.8197	22.6236	22.5726	22.3558	21.9796	21.6477	21.3492	21.4136	21.6984
	15.8707	16.4318	17.289	18.3491	19.3241	19.923	20.3017	20.6593	20.8576	20.5183	19.6976	18.7208	18.058	17.6861	17.3726	16.9729	16.3374	15.4971	14.4595	13.1352	11.7641	10.5698	9.52494	8.67604	8.35874	8.50529	8.86081	9.10581	9.18367	9.2603	9.39988	9.57035	9.82074	10.1726	10.59	10.9795	11.1693	11.1102	11.0332	10.9292	10.6317	10.1595	9.58881	9.18867	8.78954	8.36945	8.21093	8.13367	8.04418
	16.9409	18.2131	19.4097	20.3818	21.0336	21.9106	22.7552	23.084	23.143	23.0981	22.9383	22.5407	21.8054	21.0471	20.4772	20.0589	19.7925	19.5568	19.5195	19.5759	19.3751	19.3277	19.4847	19.1978	18.7129	18.6028	18.9501	19.7026	20.3698	20.5811	20.5659	20.5179	20.5075	20.502	20.3845	20.0213	19.2602	18.4202	17.7794	17.1576	16.3408	15.2681	14.3981	14.0993	14.0966	14.0211	13.8346	13.7078	13.6514
	22.2158	21.8459	21.3504	21.0427	20.9012	20.5722	19.8502	19.0935	18.6018	18.4328	18.703	19.3004	19.8627	20.0267	19.7872	19.3867	18.9183	18.7059	18.655	18.3446	18.1478	18.2924	18.2252	17.7532	17.0782	16.056	14.8275	13.782	13.0573	12.5592	12.2192	11.9633	11.2775	10.3102	9.53655	8.6367	7.60682	6.67977	5.89919	5.30529	4.93454	4.68853	4.3455	3.81626	3.2341	2.60323	1.95624	1.50498	1.2288
	0.1724	0.175396	0.171218	0.180553	0.165676	0.161733	0.165646	0.160237	0.167377	0.163008	0.151886	0.151499	0.147957	0.143948	0.143481	0.135011	0.131081	0.130869	0.110422	0.102416	0.0956091	0.0916967	0.104504	0.115222	0.117997	0.101184	0.0892836	0.092919	0.119664	0.163287	0.164542	0.196742	0.22192	0.244885	0.243141	0.259285	0.262994	0.2603	0.252871	0.247377	0.260981	0.289212	0.290234	0.268407	0.249992	0.264483	0.222304	0.224742	0.270348
	19.8714	19.8477	19.4597	18.9972	18.6572	18.2773	17.8247	17.3592	16.5522	15.2419	13.8125	12.4118	11.2088	10.1987	9.08145	8.09699	7.67942	7.57284	7.39359	7.20893	7.16294	7.20262	7.27518	7.68505	8.57332	9.48944	10.3274	11.1496	12.0783	12.955	13.428	13.5402	13.4781	13.4066	13.1932	12.735	12.2021	11.6594	11.176	10.892	10.6781	10.4564	10.3006	10.236	10.4776	10.8854	11.2221	11.6234	12.242
	4.21998	4.32687	4.51896	4.57888	4.54133	4.51279	4.41959	4.26556	4.17971	4.24346	4.52665	5.10586	5.71119	6.11744	6.46173	6.87104	7.32522	7.77982	8.32512	8.89604	9.39782	10.0512	10.9355	11.8594	12.544	12.8287	12.7552	12.6329	12.7543	12.9381	12.9788	12.9623	13.0232	13.0857	13.0964	13.1443	13.34	13.7028	14.054	14.3112	14.7245	15.4234	16.2336	17.1075	17.9629	18.6885	19.452	20.1755	20.6632
	15.3336	15.0526	14.6775	14.2718	13.9624	13.7969	13.7338	13.7606	13.8385	14.0444	14.243	14.292	14.3075	14.3671	14.4626	14.5664	14.7562	15.0311	15.3211	15.5719	15.7336	15.7601	15.6999	15.4482	15.0362	14.7507	14.5865	14.4317	14.2013	13.977	13.9574	13.9722	13.8484	13.5387	13.0149	12.5239	12.2997	12.136	12.0718	12.2006	12.3369	12.4492	12.255	11.673	10.966	10.2578	9.59625	8.94027	8.27934
	13.967	13.9604	13.8218	13.8939	14.0071	13.8859	13.6776	13.4566	13.2258	13.0284	12.8925	12.91	13.0559	13.3813	13.7723	14.0896	14.5601	15.1122	15.3266	15.4421	15.7642	15.9751	16.0172	16.1768	16.509	16.833	17.2339	17.7781	18.0966	18.2719	18.3044	17.9308	17.4572	17.0683	16.7565	16.5409	16.4638	16.4612	16.3896	16.2157	15.9738	15.5599	15.0585	14.6806	14.3197	14.1291	14.1798	14.3612	14.6649
	14.8512	15.7398	16.5501	17.3165	17.6925	17.5181	17.2196	16.9404	16.5631	16.0347	15.3519	14.6797	14.3115	14.0479	13.5812	13.0798	12.6675	12.093	11.273	10.4742	9.91583	9.39994	8.869	8.51924	8.39245	8.27755	8.16286	8.0541	8.00582	8.12351	8.28248	8.48948	8.93234	9.68361	10.5468	11.3384	12.1266	12.7619	13.219	13.6588	14.1489	14.6739	15.0699	15.0962	14.9793	14.9642	14.9063	14.6906	14.4069
	10.7209	10.7806	10.876	10.9772	11.2888	11.8315	12.2459	12.5421	12.9072	13.177	13.2762	13.3534	13.521	13.6313	13.6515	13.9291	14.3964	14.8846	15.5316	16.0853	16.3285	16.7989	17.5162	17.8928	18.0521	18.1512	18.0732	17.8655	17.5583	17.0553	16.3185	15.696	15.3501	15.0825	14.8777	14.8239	14.5571	14.0792	14.0262	14.2567	14.5597	15.0728	15.5601	16.0927	16.9327	17.9539	18.9406	19.727	20.3662
	16.6059	15.8441	14.6679	13.3533	12.093	11.16	10.5563	9.88079	9.15473	8.37762	7.68853	7.30124	6.97523	6.46432	5.82759	5.59709	5.86644	6.48343	7.29326	8.22139	9.23056	10.2782	11.3036	12.0574	12.9087	13.808	14.3127	14.8294	15.6112	16.3392	16.6547	16.8182	16.8914	16.7259	16.4607	16.0077	15.1618	14.3025	13.7241	13.0726	12.1299	11.3526	10.9227	10.4919	10.1409	9.95517	9.7817	9.67936	9.88367
	15.2571	15.3921	15.2474	14.8257	14.3485	13.9104	13.568	13.3216	13.0302	12.9382	13.0475	12.904	12.3556	11.6902	11.2737	11.0831	11.1057	11.3179	11.551	11.6936	11.7948	11.8944	11.8679	11.7998	11.7098	11.5474	11.5754	11.8958	12.2091	12.1136	11.6192	10.9121	10.2057	9.77481	9.56953	9.37806	9.05992	8.7206	8.52988	8.30926	8.00003	7.63004	7.16641	6.76848	6.48869	6.16327	5.90015	5.66717	5.36568
	14.3988	14.6537	14.783	14.7389	14.6735	14.7294	14.9055	15.1615	15.1245	14.6157	14.02	13.4448	12.9902	12.7324	12.3924	12.0291	11.7611	11.4314	11.1465	11.0061	10.9915	11.0538	11.1614	11.6149	12.6279	13.899	15.0049	16.0086	16.9785	17.6309	18.0354	18.3276	18.4419	18.2497	17.7868	17.4524	17.3698	17.3141	17.1995	16.9797	16.5136	16.0216	15.4866	14.7548	14.2966	14.0919	13.9631	14.105	14.4978
	9.02859	9.66614	10.1896	10.607	11.0579	11.4966	11.6973	11.7357	11.9217	12.3631	12.5423	12.2221	11.7675	11.3692	11.1432	10.9574	10.829	10.7251	10.6548	10.6922	10.6341	10.5172	10.4869	10.3304	9.9842	9.73937	9.9211	10.3184	10.5925	10.7113	10.8461	10.9207	10.9478	10.8518	10.4713	9.92868	9.33192	8.68336	8.06232	7.48343	6.94649	6.51014	6.29501	6.21084	6.08767	5.96703	5.82825	5.6369	5.53922
	0.654861	0.613304	0.579581	0.538258	0.514644	0.445549	0.380811	0.369024	0.313826	0.315706	0.309026	0.307913	0.289348	0.256752	0.244193	0.224201	0.262693	0.288425	0.292976	0.340747	0.348251	0.348252	0.368498	0.380128	0.361706	0.35714	0.346104	0.326448	0.337903	0.368331	0.355363	0.321628	0.296289	0.336443	0.334452	0.348936	0.338939	0.318297	0.300498	0.321136	0.345386	0.352881	0.390109	0.402607	0.401873	0.413374	0.427915	0.419335	0.381937
	9.41668	9.08477	8.77243	8.69765	8.63113	8.49516	8.51628	8.54969	8.70787	9.16698	9.67808	10.1287	10.6357	11.3158	12.0704	12.6579	12.9207	13.1245	13.4528	13.8358	14.034	13.9939	13.9953	14.0569	14.0255	14.046	14.2332	14.5073	14.8168	15.0523	15.3212	15.884	16.3759	16.5672	16.7023	17.0321	17.5267	17.898	18.1344	18.3919	18.5018	18.4921	18.4878	18.3816	18.3984	18.5807	18.5312	18.3341	18.2043
	0.233854	0.247044	0.258119	0.259663	0.286556	0.352281	0.381746	0.366234	0.334105	0.319508	0.319239	0.350527	0.364566	0.404892	0.42227	0.401205	0.390476	0.37316	0.354784	0.334487	0.28157	0.255835	0.248674	0.247919	0.232848	0.277286	0.27349	0.254362	0.21565	0.192014	0.189164	0.213137	0.268898	0.503469	1.06086	1.74724	2.45754	3.34005	4.35156	5.45533	6.72791	8.06525	9.30176	10.5372	11.7997	13.0323	14.0886	14.8628	15.4896
	15.8372	15.7965	15.7771	15.8052	16.0283	16.3245	16.4399	16.1719	15.555	14.7156	13.8082	13.1227	12.5706	11.9399	11.4494	11.2226	11.1023	11.0144	10.7927	10.4026	10.029	9.86956	9.85439	9.99079	10.462	11.0632	11.5003	11.885	12.3046	12.7919	13.4161	13.9695	14.2824	14.5923	15.0104	15.4983	15.9398	16.2534	16.3476	16.3434	16.4852	16.7471	17.0481	17.2248	17.1405	16.8903	16.5724	16.1534	15.5901
	16.6473	16.8716	16.8941	16.9138	16.9579	16.96	17.1064	17.5692	17.9729	18.2502	18.5883	18.7459	18.771	18.9063	19.1635	19.2064	19.1275	19.2831	19.4045	19.3102	19.0751	18.667	18.0874	17.4359	16.6969	16.0619	15.8826	15.8264	15.5221	15.1128	14.5578	13.7072	12.9323	12.508	12.0827	11.5526	11.0492	10.5779	10.2609	9.90845	9.32562	8.63186	8.05624	7.6386	7.12375	6.67697	6.69176	6.79453	6.70167
	10.4217	10.1554	9.82342	9.38852	9.05839	8.84748	8.62807	8.4883	8.52666	8.57318	8.48439	8.27997	8.18031	8.24592	8.30255	8.48382	8.65436	8.66514	8.88852	9.38516	9.75668	9.87504	10.1374	10.7616	11.3273	11.8564	12.571	13.2695	13.893	14.4774	14.872	15.0149	15.1278	15.309	15.3121	15.1955	15.1603	14.9874	14.507	14.015	13.5721	13.1188	12.8284	12.5951	12.1773	11.8052	11.7515	11.7096	11.5788
	14.1349	13.6432	12.834	12.0912	11.4806	11.0624	10.7448	10.3418	9.95657	9.60813	9.23806	9.06438	9.19242	9.46246	9.6225	9.73312	10.2851	11.1281	11.8589	12.5334	12.9848	13.1407	13.4444	14.1678	15.0558	15.5611	15.661	15.7645	15.8539	15.9384	16.066	15.9632	15.6188	15.3692	15.1793	15.038	15.0983	14.9767	14.4231	13.8488	13.5408	13.3474	12.9993	12.6871	12.4864	12.1408	11.8924	12.0527	12.4079
	14.1055	13.6346	13.1118	12.7147	12.4512	12.2779	12.1367	11.8389	11.5696	11.6478	11.8491	12.0582	12.3424	12.7497	13.2093	13.7056	14.2324	14.591	14.9772	15.4165	15.5477	15.6565	15.9692	16.0387	15.6902	15.4003	15.3898	15.2473	14.8767	14.5783	14.2934	13.9364	13.7108	13.5109	13.2005	13.0373	13.0364	13.0201	12.9429	13.0487	13.3692	13.5295	13.5614	13.6918	13.9254	14.1983	14.3417	14.2859	14.0663
	10.1792	10.2315	10.2936	10.3531	10.5148	10.5231	10.231	10.0657	10.0315	9.93684	9.70327	9.36191	8.95624	8.45938	7.84488	7.14418	6.4267	5.74939	5.00522	4.29385	3.77666	3.62319	3.65579	3.63792	3.47044	3.49787	3.89155	4.40709	4.96445	5.61631	6.35955	6.99355	7.46491	8.08419	8.7491	9.36988	9.83568	10.1391	10.4878	11.0815	11.6036	11.7943	11.9872	12.2949	12.3708	12.0686	11.703	11.5806	11.5254
	12.8803	12.6491	12.5121	12.7174	13.0131	13.2547	13.4854	13.6915	13.8906	13.9763	13.9801	14.0049	13.9433	13.7115	13.472	13.3124	13.2017	13.0664	12.7765	12.4131	12.0155	11.3761	10.6173	10.0993	9.71854	9.40458	9.29997	9.43271	9.51215	9.51494	9.64491	9.79843	9.71386	9.58111	9.73543	10.0828	10.5238	10.9461	11.0559	11.0164	11.0067	10.8155	10.4422	10.0943	9.6004	9.04618	8.56465	8.19582	7.93988
	23.2037	23.3	23.1019	22.8451	22.8523	22.9823	23.0934	23.0665	22.8399	22.3992	21.4379	19.9269	18.4939	17.4474	16.3891	15.1595	13.8961	12.5941	11.2794	10.1675	9.49887	9.09775	8.74181	8.56774	8.73213	9.41867	10.3987	11.2818	12.1064	12.9285	13.6146	13.9785	14.396	15.1602	15.7973	15.8353	15.5085	15.2077	14.93	14.566	14.0009	13.5277	13.5053	13.6636	13.6505	13.6228	13.9145	14.2744	14.3958
	12.5325	12.8717	13.0243	12.6994	11.9283	11.4507	11.1399	10.9206	10.6045	10.2226	10.1757	10.6277	10.9373	10.5161	10.0051	9.74123	9.55881	9.73182	10.2465	11.0328	11.4994	11.819	11.954	11.9554	11.9519	11.7304	11.1749	10.7905	10.8028	10.697	10.3167	10.0045	9.68236	9.24949	8.81201	8.44452	8.36879	8.51096	8.67026	8.7399	8.90428	9.48654	10.1277	10.4977	10.8673	11.341	11.9579	12.6358	13.1693
	16.0357	16.5111	16.6365	16.5994	16.7916	17.2463	17.5862	17.7359	18.0185	18.2	18.0818	17.9029	17.9945	17.9138	17.6266	17.3	17.025	16.9115	16.7063	16.484	16.3699	16.3556	16.2937	16.0466	15.8303	15.7681	15.8418	15.8975	15.998	15.9979	15.86	15.8627	15.9511	15.7549	15.1403	14.3052	13.5253	13.131	12.9228	12.0217	11.7377	11.7455	11.4757	11.0976	11.0611	11.1791	11.1302	11.0119	11.3163
	9.21384	9.59603	9.85322	10.0376	10.3514	10.5762	10.6222	10.8089	11.0472	11.3853	11.9312	12.2618	12.3533	12.3118	12.0566	11.7582	11.4897	11.2659	10.9932	10.6996	10.3805	9.8969	9.42047	9.36475	9.59739	9.50664	9.14808	8.97403	9.01642	9.20809	9.53472	9.85288	10.0357	10.1807	10.2349	10.3728	10.8892	11.3666	11.5416	11.6282	11.7071	11.9694	12.3965	12.7174	12.9268	12.9784	12.781	12.5624	12.5232
	17.9166	17.4779	17.1654	17.3076	17.175	16.71	16.4051	16.2306	15.7659	15.2996	15.3211	15.5397	15.4663	15.3297	15.3857	15.4119	15.677	15.9193	15.6753	15.6021	16.2226	17.2316	18.1758	19.04	19.8891	20.5305	20.8429	21.0421	21.3941	21.8261	22.1738	22.2491	22.2164	22.2904	21.9163	20.9177	19.8658	19.3302	18.8964	18.2164	17.5465	17.0878	16.6838	16.2255	15.5355	14.6687	14.1341	13.867	13.3896
	13.4504	13.1382	12.6153	12.3655	12.597	12.9219	12.9983	12.6275	12.1412	12.0329	12.1077	12.0501	11.9888	12.0218	12.0565	12.039	12.2148	12.5741	12.743	12.844	12.8581	12.8513	13.1983	13.5426	13.4697	13.0423	12.3733	11.7594	11.5223	11.6303	11.9284	12.1611	12.1841	12.1363	12.0627	12.0292	11.9493	11.79	11.8069	11.9916	12.2018	12.4245	12.469	12.3665	12.3199	12.2609	12.2462	12.284	12.3052
	9.7431	9.15036	8.64114	8.28226	7.96487	7.71269	7.59182	7.5522	7.57667	7.9321	8.59544	9.28552	10.2552	11.2005	11.9708	12.4183	12.739	13.2499	13.8718	14.6259	15.3343	15.729	16.0859	16.6255	17.1916	17.5555	17.7818	17.8871	17.9158	17.9626	18.1064	18.3016	18.3762	18.4359	18.3982	18.2838	18.2981	18.0541	17.526	17.0684	16.6899	16.2407	15.8494	15.6064	15.4913	15.4689	15.4542	15.4297	15.2867
	15.2746	14.8832	14.4979	14.4035	14.5397	14.5875	14.3189	14.0067	13.8122	13.5684	13.2271	12.7998	12.1516	11.4016	10.8773	10.7911	10.9103	10.7658	10.3491	9.97865	9.82875	9.90437	10.0632	10.1543	10.2422	10.4011	10.8321	11.6551	12.5571	13.0087	13.1386	13.5831	14.3078	14.8323	15.0905	15.3865	15.7502	15.9583	16.0123	16.1663	16.4149	16.3745	15.9598	15.3965	15.0926	14.8785	14.2269	13.2461	12.59
	19.601	19.7902	20.0679	20.2219	20.3075	20.5381	20.6814	20.4137	20.1698	20.1713	20.207	20.156	20.1269	20.1121	19.962	19.8566	19.7628	19.4547	19.1575	19.0719	18.8561	18.7089	18.9935	19.1663	18.9548	18.7697	18.8231	18.8596	18.7482	18.6634	18.7431	18.9807	19.2009	19.208	18.9129	18.6033	18.2931	17.869	17.6908	17.7359	17.7161	17.7202	17.6051	17.4131	17.3964	17.3399	17.277	17.4155	17.7032
	7.02325	7.50651	7.95273	8.46552	9.15604	9.8157	10.3091	10.737	11.2312	11.6478	11.9406	12.2916	12.374	12.2834	12.4271	12.4105	12.3096	12.4648	12.4257	12.1843	12.1272	12.3161	12.5027	12.3117	11.8655	11.3893	11.0865	11.0583	10.9322	10.7936	10.9869	11.1393	11.0281	10.9149	10.8428	10.8072	10.7115	10.5048	10.3684	10.447	10.7428	11.0393	11.1807	11.3968	11.5769	11.498	11.5025	11.607	11.8012
	15.2464	14.2207	13.1203	12.1804	11.4368	10.7649	9.94687	9.03575	8.23958	7.46745	6.61411	5.83137	5.23975	4.83678	4.48502	4.18867	4.00499	3.85415	3.66112	3.36061	3.06283	2.92313	3.03408	3.28377	3.44046	3.51123	3.75982	4.05442	4.21978	4.63209	5.4064	6.25197	7.04616	7.87337	8.70579	9.43531	9.9341	9.9528	9.57974	9.31145	9.44723	9.60295	9.5061	9.37871	9.1762	8.75089	8.31903	8.0874	7.84889
	8.56405	8.91779	9.41016	9.96419	10.4822	10.9531	11.5497	12.1851	12.9584	14.0289	15.1779	16.3717	17.3623	17.8144	18.0563	18.2684	18.2229	17.7659	16.9168	15.9764	15.0944	14.2841	13.601	12.764	11.7724	11.0158	10.3782	9.80674	9.546	9.38673	9.14496	8.92057	8.72071	8.71553	9.02724	9.43171	9.71262	9.68496	9.28825	8.97486	8.59407	8.12239	7.89245	7.72492	7.50863	7.21289	7.02497	7.19424	7.42543
	0.952232	0.980182	0.929352	0.94771	0.965465	1.00801	0.873859	0.817283	0.748439	0.642293	0.61854	0.601862	0.58176	0.596207	0.574504	0.580862	0.570003	0.541275	0.480679	0.452025	0.331013	0.325737	0.309108	0.30215	0.342538	0.45265	0.49115	0.526865	0.548681	0.595924	0.671575	0.801943	0.911619	0.949597	1.05859	1.23733	1.45931	1.72662	2.1418	2.62363	3.03538	3.54059	4.07279	4.59947	5.19245	5.77109	6.22166	6.71669	7.23145
	15.9762	15.9547	15.8915	15.6912	15.4624	15.3898	15.3196	14.9513	14.4819	14.2303	14.0425	13.6036	13.0985	12.8538	12.621	12.1162	11.4693	10.8543	10.3188	9.8631	9.48996	9.2921	9.30417	9.38499	9.39049	9.30328	9.28069	9.27134	9.21702	9.28813	9.51531	9.73268	9.86803	9.96606	9.98766	9.93945	9.82946	9.59029	9.32331	9.17901	9.15801	9.19818	9.20333	9.15289	9.11818	9.01136	8.92519	9.08923	9.36714
	12.8476	12.658	12.5834	12.5192	12.3726	12.0517	11.5502	10.9567	10.2623	9.7032	9.33019	8.98919	8.72763	8.42378	8.03649	7.70034	7.33103	6.88627	6.55133	6.38793	6.46364	6.9035	7.55289	8.27122	9.08701	9.81391	10.393	10.8986	11.3062	11.8188	12.4603	13.0713	13.6107	13.9992	14.3115	14.6508	14.8663	14.9488	15.127	15.32	15.3244	15.2062	15.2053	15.266	14.9678	14.4244	13.9988	13.6762	13.3495
	17.5663	17.643	17.6274	17.2206	16.5923	16.1337	16.048	16.3241	16.4903	16.241	16.2106	16.7716	17.7375	19.1997	20.5239	20.8856	20.9675	21.5487	22.5214	23.3967	23.8572	23.9595	23.7882	23.6057	23.3794	22.8414	21.8877	20.6125	18.7828	16.8849	16.0713	15.9261	15.5155	14.8815	14.4846	14.4075	14.4238	14.385	14.5008	15.0923	15.7938	16.7817	18.3202	19.9799	21.4234	22.4089	23.1847	24.2765	25.4312
	22.5571	22.1592	21.8571	21.6573	21.3826	21.0791	21.0836	21.2496	21.0586	20.4318	19.3548	18.127	17.0374	16.0372	15.3296	14.9473	14.6126	14.1017	13.5777	12.9472	11.9138	10.7508	9.61129	8.56749	7.8932	7.84799	8.41247	9.16306	9.78016	10.2864	10.6992	11.0867	11.6208	12.3378	13.3586	14.8378	16.3827	17.766	19.0735	20.0347	20.5938	20.9213	20.9585	20.8511	20.762	20.7082	20.4923	19.8948	18.742
	22.0673	21.1829	20.8715	21.0951	21.2954	21.2049	21.0217	20.8284	20.5316	20.1541	19.7565	19.4853	19.3453	19.1809	19.0873	19.6087	20.6282	21.3126	21.4109	21.2851	21.2747	21.1937	20.8942	20.5501	20.2052	19.875	19.487	19.0366	18.5239	18.0226	17.5556	16.9672	16.44	16.2503	16.3393	16.3256	16.1663	16.3673	16.9495	17.3523	17.6142	18.0456	18.4604	18.7155	18.7793	18.693	18.7452	18.9746	19.0883
	22.2146	22.1524	21.7552	21.1836	20.8409	20.7138	20.702	20.7136	20.7829	21.0519	21.3813	21.4542	21.3555	21.3602	21.5655	21.6483	21.6529	22.0654	22.7041	23.2856	23.6847	23.8839	24.1776	24.5644	24.6897	24.6047	24.7209	25.0376	25.1442	25.0155	25.0022	24.9117	24.8203	24.7866	24.37	24.013	23.9207	23.616	23.2612	23.1659	23.3559	23.478	23.4607	23.5113	23.3892	23.1758	23.1292	23.0532	22.9949
	19.3993	18.7272	18.4501	18.1887	17.9448	17.8395	17.659	17.1544	16.3641	15.4299	14.524	13.6809	13.0534	12.6955	12.6267	12.8459	13.1511	13.2271	13.1572	13.0843	12.9517	12.8391	13.0455	13.6592	14.5	15.4943	16.5651	17.3654	17.9512	18.3662	18.6774	18.9757	19.1195	19.1514	19.2986	19.4162	19.1887	18.7801	18.5781	18.5102	18.3582	18.1686	17.9738	17.6243	17.2926	17.1666	17.0986	17.154	17.3388
	6.54207	7.12451	7.80226	8.13015	8.54105	8.89702	9.25721	9.2195	8.99268	8.70878	8.37949	8.23906	8.22022	7.87354	7.18692	6.72903	6.54684	6.26683	6.01612	6.00004	6.1611	6.23489	6.31311	6.40173	6.20707	5.85545	5.38267	4.91929	4.62717	4.49107	4.50942	4.16158	3.64981	3.2815	2.85334	2.26327	1.76845	1.43037	1.19414	1.113	1.06716	1.02925	0.92426	0.799841	0.763132	0.549707	0.424489	0.40204	0.379592
	8.50999	8.76089	8.9458	8.96793	8.9724	9.00636	8.92466	8.65976	8.39336	8.21848	7.94577	7.54566	7.09303	6.59329	6.23763	5.85749	5.25206	4.73932	4.21211	3.69742	3.10783	2.57899	2.07867	1.59656	1.19737	1.01052	0.933596	0.906563	0.921236	0.902275	0.82097	0.797496	0.666017	0.584779	0.53742	0.60129	0.642489	0.624472	0.572508	0.55679	0.486965	0.47954	0.474747	0.504316	0.508004	0.485245	0.494801	0.50045	0.525082
	2.06057	2.02997	2.03769	1.99151	1.83235	1.63665	1.47045	1.3801	1.33306	1.27294	1.39671	1.60532	1.71302	1.85658	2.01075	2.194	2.35509	2.41266	2.49474	2.64571	2.84724	3.08258	3.23797	3.33805	3.42584	3.35021	3.13373	2.95448	2.8688	2.88399	3.00687	3.08118	3.1126	2.99789	2.82657	2.63464	2.3885	2.19531	2.04891	1.91997	1.80122	1.7469	1.6897	1.63366	1.50924	1.22134	1.04885	0.890061	0.839068
	1.79767	1.77024	1.71744	1.51513	1.27114	1.13426	1.02076	0.87957	0.763217	0.680347	0.678133	0.705315	0.689528	0.673743	0.663389	0.680612	0.728094	0.7819	0.861342	0.869547	0.910534	0.954398	0.975858	1.03195	1.05534	1.05518	1.03191	1.11188	1.11665	1.23846	1.60993	2.13458	2.4701	2.67692	2.89927	3.00421	3.21658	3.58616	4.01164	4.5236	5.06183	5.6478	6.04278	6.50314	6.98856	7.25142	7.35772	7.49083	7.52168
	15.2982	15.5623	15.791	16.0197	16.2257	16.3756	16.5618	16.7632	16.9954	17.0285	16.9265	16.9402	16.9621	16.9375	16.9608	16.9824	16.9262	16.908	16.924	16.8158	16.7118	16.6832	16.5736	16.3752	16.183	15.8904	15.2679	14.5359	14.0527	13.7834	13.4259	12.934	12.4642	11.9705	11.5633	11.2409	10.9267	10.6394	10.3352	9.95685	9.55586	9.34083	9.15635	8.69418	7.98796	7.31637	6.74436	6.14142	5.45526
MDN+FG	7.76874	7.37817	6.97569	6.82293	7.20551	7.8431	8.77811	9.46923	10.3107	11.4777	12.4318	13.3278	14.1137	14.8043	15.7411	16.667	17.3662	18.2191	19.1664	19.9542	20.7512	21.5487	22.1611	22.4738	22.6187	22.6704	22.4284	22.3009	22.4338	22.2889	21.8656	21.4507	20.9667	20.2918	19.3626	17.9927	16.2946	14.6914	13.3361	12.0104	10.7204	9.651	8.52586	7.19237	5.87487	4.85637	3.87534	2.92427	1.94648
	6.98076	6.45748	6.0115	5.52739	5.19357	5.12668	5.28315	5.69049	6.15335	6.43232	6.81745	7.27915	7.8684	8.51608	9.14172	9.40951	9.21249	8.71618	8.18916	7.71331	7.26122	6.87291	6.53173	6.16277	5.6729	5.07491	4.54436	3.98959	3.33131	2.73484	2.40631	2.4319	2.76767	3.33663	3.93535	4.43781	4.86619	5.23969	5.75093	6.48785	7.31629	8.1203	8.87073	9.50106	9.93681	10.2262	10.4872	10.5675	10.3899
	0.297166	0.315042	0.458769	0.817447	1.35681	1.96242	2.59717	3.35984	4.15067	5.06239	6.14183	7.26165	8.39533	9.44315	10.4541	11.5547	12.6935	13.7142	14.5527	15.2609	15.9003	16.5233	17.1147	17.6942	18.1721	18.5387	18.793	18.911	19.1056	19.3446	19.5389	19.8044	20.0222	20.1208	20.2144	20.327	20.3754	20.308	20.3291	20.4031	20.2114	19.9386	19.851	19.7082	19.4276	19.1562	18.6821	18.1113	17.6879
	0.406479	0.424636	0.434915	0.443913	0.455854	0.510725	0.544325	0.535222	0.51165	0.482193	0.480377	0.480949	0.471385	0.455574	0.454995	0.489172	0.473257	0.453295	0.448112	0.431003	0.384454	0.332079	0.312532	0.287875	0.345066	0.36102	0.333516	0.330871	0.335253	0.345511	0.403155	0.440592	0.431948	0.444645	0.439924	0.456906	0.469537	0.468342	0.47883	0.427127	0.392693	0.390761	0.394533	0.38145	0.371923	0.292526	0.241708	0.25735	0.253777
	0.233977	0.233977	0.233977	0.226369	0.207168	0.203048	0.177657	0.167168	0.154394	0.12202	0.0866105	0.0895308	0.104891	0.10247	0.0976592	0.095254	0.102451	0.116844	0.114496	0.128456	0.116999	0.104382	0.104382	0.111527	0.125816	0.13296	0.122624	0.10195	0.0988101	0.0924966	0.0893399	0.0821431	0.0677496	0.0712568	0.0638964	0.0602161	0.0602161	0.0602161	0.0598494	0.059116	0.061345	0.0821682	0.0925797	0.0904606	0.0862224	0.0841033	0.0896868	0.100854	0.0974407
	0.444701	0.468135	0.459971	0.450411	0.447293	0.461878	0.470311	0.448977	0.406308	0.405347	0.436737	0.455664	0.419442	0.352767	0.341972	0.292021	0.262088	0.282812	0.293174	0.284215	0.266297	0.257338	0.265703	0.292665	0.294559	0.250064	0.228961	0.21384	0.194579	0.219795	0.211368	0.203737	0.183013	0.172651	0.184836	0.209204	0.23758	0.265833	0.255731	0.301997	0.364868	0.396328	0.415116	0.398365	0.37447	0.376932	0.386538	0.386538	0.386538
	1.78688	1.58488	1.58866	1.6762	1.77421	1.88004	2.03077	2.26584	2.48567	2.66118	2.815	2.92337	2.95901	2.84013	2.67571	2.6108	2.51975	2.36323	2.22085	2.08217	1.94628	1.78516	1.57895	1.32716	1.09088	0.923752	0.829467	0.834214	0.833346	0.852537	0.848863	0.855088	0.837866	0.863764	0.842104	0.753868	0.717244	0.72601	0.765814	0.812618	0.795795	0.76845	0.703879	0.674113	0.649059	0.631876	0.670472	0.668384	0.62226
	1.68304	1.63756	1.70154	1.81632	1.95938	2.15073	2.30394	2.37202	2.38831	2.36598	2.37149	2.46262	2.60528	2.70907	2.71347	2.69276	2.73967	2.79632	2.702	2.4421	2.24291	2.12673	1.97546	1.80745	1.67397	1.5468	1.38383	1.16146	0.974916	0.899409	0.83675	0.674348	0.491178	0.403496	0.397233	0.333012	0.261979	0.256131	0.240045	0.24054	0.269326	0.302455	0.330038	0.312851	0.28421	0.252347	0.266118	0.292331	0.292331
	0.0857199	0.0877778	0.0877778	0.0877778	0.0898022	0.0846434	0.0625128	0.0583465	0.0377455	0.0388842	0.0457499	0.048102	0.049504	0.0552535	0.0548204	0.0544391	0.0633194	0.0838175	0.0923254	0.091583	0.088269	0.0862704	0.0879138	0.0970832	0.0991729	0.0970617	0.0962058	0.0929474	0.0927583	0.110624	0.152152	0.165519	0.145021	0.136513	0.154488	0.195197	0.216344	0.211759	0.210601	0.207815	0.211282	0.249579	0.276676	0.278343	0.268739	0.225472	0.205748	0.205748	0.205748
	0.361361	0.338085	0.300738	0.29095	0.304181	0.33334	0.342281	0.338379	0.31513	0.277921	0.252813	0.240176	0.225851	0.210026	0.173233	0.167044	0.178459	0.216836	0.232569	0.209293	0.171691	0.154293	0.154293	0.169147	0.198856	0.216728	0.209505	0.203972	0.201526	0.201777	0.19231	0.191686	0.166062	0.151207	0.159908	0.161681	0.165401	0.179311	0.178444	0.142765	0.122706	0.135137	0.141353	0.138806	0.133714	0.128553	0.121007	0.114744	0.114047
	18.6758	18.9586	18.9368	18.9159	19.1741	19.421	19.5877	20.1607	20.7881	20.9885	21.1671	21.2683	21.2755	21.4946	21.8142	22.148	22.3388	22.5182	22.6824	22.2737	21.8588	21.9105	21.5188	20.7234	20.3171	20.0668	19.6503	19.1488	18.6904	18.2411	17.8196	17.8892	18.2218	18.6382	19.4804	20.1012	20.0529	20.0674	20.4833	20.9135	21.3406	21.8553	22.6097	23.3206	23.7066	24.0741	24.217	23.9417	23.4507
	16.9352	16.6508	16.6081	16.9067	17.4799	17.7813	17.5117	16.9631	16.2719	15.4153	14.5367	13.564	12.5955	11.9306	11.4521	10.9816	10.7316	10.5277	10.0327	9.35297	8.7837	8.73532	9.17751	9.76064	10.4773	11.2893	11.983	12.475	12.7868	12.995	13.1965	13.1562	13.0787	13.4633	14.2502	15.2153	15.9779	16.3442	16.6142	17.0903	17.7912	18.5761	19.4362	20.3383	20.9805	21.3388	21.8306	22.4732	22.8695
	16.6782	16.6452	16.751	16.9715	17.1647	17.1402	17.2338	17.5761	17.8278	18.1089	18.5456	19.0135	19.556	19.8181	19.589	19.2948	18.9727	18.7316	18.6938	18.293	17.4791	16.9079	16.8222	16.9264	16.7428	16.2054	15.7207	15.1427	14.4704	14.188	14.4043	14.9024	15.2324	15.4204	16.042	17.0495	17.6976	17.7225	17.624	17.8001	18.2155	18.4603	18.5773	18.9026	19.203	18.949	18.1599	17.3886	16.7133
	0.469071	0.458743	0.482904	0.534317	0.574139	0.719243	0.767822	0.751349	0.66869	0.66141	0.73817	0.818168	0.856465	0.86937	0.856195	0.83884	0.866962	0.914994	0.889249	0.833103	0.681708	0.606659	0.660355	0.710807	0.686594	0.610973	0.535541	0.504327	0.541316	0.570413	0.618174	0.653478	0.686135	1.05594	1.65532	2.0209	2.20873	2.39166	2.60823	2.89931	3.51658	4.36011	5.16397	6.00501	6.72105	7.12436	7.50161	7.92034	8.13004
	8.76176	8.76696	8.73941	8.92608	9.61773	10.3311	10.7664	11.0088	11.3116	11.9892	12.8747	13.4818	13.5677	13.3521	13.0465	12.5631	11.7016	10.7829	10.1033	9.57705	9.45681	9.55666	9.67962	9.86909	9.90996	9.7867	9.63359	9.343	9.17545	9.37406	9.69708	10.2405	11.0414	11.629	11.7845	11.6216	11.6122	12.0067	12.4192	12.5414	12.3451	12.2244	12.5694	12.8714	13.0127	13.312	13.4164	13.1271	12.6347
	9.1002	8.97469	9.14105	9.37122	9.37622	9.29759	9.07724	8.88063	8.62771	7.9198	7.10589	6.40799	5.68456	4.88575	4.13245	3.45316	2.82263	2.26789	1.78485	1.43363	1.18959	1.15243	0.979155	0.734678	0.666268	0.618918	0.597132	0.603859	0.630453	0.674	0.689885	0.611046	0.457347	0.386087	0.386028	0.431201	0.390046	0.369446	0.3156	0.280805	0.266125	0.266105	0.264478	0.237883	0.207887	0.216467	0.222499	0.222499	0.22069
	0.57493	0.571082	0.591468	0.561767	0.519289	0.487734	0.506169	0.519168	0.55739	0.50971	0.489969	0.487642	0.444333	0.42235	0.41263	0.431658	0.462214	0.46436	0.460896	0.448739	0.45053	0.422312	0.372085	0.327597	0.331359	0.312963	0.30391	0.30391	0.309005	0.311696	0.296893	0.262899	0.245333	0.247869	0.227406	0.202278	0.193013	0.204654	0.215088	0.229224	0.226669	0.233156	0.240614	0.235519	0.217151	0.196449	0.210642	0.221868	0.21022
	2.4496	2.47063	2.65033	2.85828	3.03144	3.12123	3.35013	3.60951	3.64748	3.71849	3.93962	4.24137	4.52224	4.6252	4.54945	4.3075	3.93602	3.56051	3.29093	3.18139	3.08233	2.83852	2.58389	2.40472	2.14545	1.83564	1.50919	1.27209	1.2967	1.41905	1.4463	1.50517	1.5746	1.65756	1.63198	1.91619	2.22019	2.45747	2.73698	3.01528	3.37803	3.89951	4.44166	4.78822	4.9472	5.17512	5.29463	5.30429	5.29544
	6.35614	6.9075	7.42214	7.935	8.47092	9.00172	9.4044	9.52454	9.44075	9.16282	8.65787	8.14861	7.6113	7.1994	7.07809	6.81961	6.34017	5.87098	5.36396	4.82025	4.15087	3.47735	2.9633	2.48594	2.03469	1.69252	1.52221	1.501	1.4853	1.44258	1.44395	1.51199	1.64203	1.81768	1.92188	1.91366	1.89207	1.87109	1.88679	1.89914	1.81415	1.68106	1.50411	1.34204	1.14696	1.08101	1.20798	1.41617	1.68129
	0.261226	0.260825	0.262367	0.29901	0.307294	0.32978	0.359753	0.324133	0.281545	0.259196	0.255876	0.255876	0.255876	0.25087	0.229303	0.200739	0.195139	0.185456	0.130326	0.134286	0.0843067	0.0481334	0.0481334	0.0721325	0.105619	0.116363	0.131876	0.131876	0.13391	0.137979	0.140014	0.1337	0.121071	0.12105	0.109765	0.104123	0.104123	0.111015	0.09555	0.0663375	0.0688983	0.0907776	0.109473	0.121505	0.145567	0.157598	0.162083	0.171051	0.184993
	11.5657	11.9832	12.1629	11.8483	11.4182	11.2658	11.2842	11.2386	11.1819	11.3146	11.6585	12.004	12.2078	12.3535	12.3371	12.1228	12.0382	12.3231	12.9219	13.3514	13.3443	13.267	13.3749	13.4217	13.273	12.883	12.3637	11.9437	11.529	11.1999	11.059	10.7557	10.249	9.80749	9.401	8.88753	8.35109	8.00231	7.83381	7.60594	7.39975	7.37657	7.47959	7.78346	8.1168	8.14727	8.0312	7.9722	7.94403
	4.34747	4.54079	4.66807	4.817	4.92047	4.95821	4.92498	4.85932	4.97615	5.28541	5.55978	5.76588	5.96493	6.09579	6.1265	6.1684	6.26688	6.30954	6.30234	6.36833	6.48066	6.51889	6.50968	6.38824	6.14706	5.9682	5.74731	5.4669	5.29451	5.19766	5.03389	4.78252	4.57418	4.30725	4.03144	3.87077	3.84463	3.84756	3.86536	3.89577	3.90969	3.96722	4.03846	4.09308	4.10503	4.12844	4.33774	4.6219	4.88186
	3.93681	3.73236	3.51987	3.50401	3.6155	3.72084	3.71847	3.62142	3.4632	3.20405	2.88436	2.66364	2.49821	2.36399	2.2411	2.08596	2.04845	2.01834	1.89731	1.68331	1.45586	1.34775	1.3371	1.34543	1.34864	1.37333	1.39252	1.34817	1.21238	1.14586	1.19609	1.16654	1.16581	1.20837	1.23615	1.21451	1.15007	1.17475	1.24514	1.27731	1.28958	1.30147	1.45016	1.65154	1.75446	1.81352	1.96697	2.11739	2.17896
	0.193489	0.189934	0.180792	0.169101	0.179777	0.201783	0.18417	0.233739	0.240704	0.259775	0.265134	0.299657	0.317632	0.32424	0.371357	0.445801	0.452261	0.455752	0.459527	0.442583	0.419961	0.43947	0.384658	0.374393	0.370265	0.376988	0.361562	0.381807	0.388035	0.367581	0.303593	0.319411	0.316173	0.308395	0.32937	0.348409	0.333097	0.371794	0.366485	0.377594	0.37959	0.378383	0.358139	0.356721	0.331604	0.338543	0.307945	0.289371	0.287477
	0.200431	0.204522	0.195372	0.191476	0.185413	0.207593	0.207543	0.200412	0.184667	0.176607	0.153574	0.141612	0.125577	0.109542	0.110597	0.120445	0.125902	0.137308	0.1389	0.13087	0.102529	0.0893341	0.0928723	0.0981708	0.101306	0.095083	0.0945012	0.0995607	0.105656	0.123729	0.139307	0.135206	0.126419	0.120716	0.128864	0.146252	0.150194	0.167297	0.198383	0.21317	0.249243	0.251035	0.252906	0.256787	0.24502	0.243025	0.249251	0.246632	0.246632
	19.7611	20.0863	20.3837	20.7081	20.9948	20.9956	21.0312	21.2055	21.2054	21.1574	21.0066	20.7	20.1623	19.2789	18.3353	17.3954	16.4923	15.7674	15.1976	14.6215	14.0088	13.3865	12.9509	12.8018	12.747	12.8105	13.2056	13.9006	14.6618	15.4752	16.4143	17.3671	18.3995	19.3195	19.9883	20.5848	21.0167	21.2424	21.2538	20.9716	20.5555	20.0157	19.3788	18.8471	18.4931	18.2159	17.8997	17.4958	17.2326
	8.5821	7.77714	7.19349	6.79643	6.25813	5.54503	4.79834	4.15303	3.60397	3.11236	2.77954	2.68925	2.74828	2.86777	3.0819	3.33351	3.59992	3.72245	3.64491	3.52293	3.49818	3.63924	3.86777	3.89151	3.78091	3.64358	3.59103	3.63541	3.75081	3.78945	3.89052	4.09116	4.34474	4.68412	5.25936	6.00664	6.64375	7.0494	7.50991	8.35809	9.64036	10.8472	11.8225	12.6229	13.4661	14.0315	14.1416	14.1388	14.1702
	20.0471	19.8043	19.5279	19.3843	19.0794	18.9556	19.4691	20.066	20.2227	20.1813	20.2111	20.1309	19.841	19.7036	19.6234	19.0808	18.3116	17.4457	16.2532	15.2319	14.2224	12.9428	11.6477	10.4709	9.33416	8.0959	6.87109	5.80842	4.94733	4.26944	4.0912	4.45387	5.03655	5.90052	6.63188	7.16377	7.56299	7.83656	8.31915	9.15133	10.1682	11.051	11.7323	12.3011	12.8502	13.4168	13.8762	14.208	14.4705
	7.96884	8.29597	8.55263	8.75748	8.70535	8.41721	8.18868	7.81302	7.39032	6.97944	6.66662	6.25211	5.6095	4.92095	4.32179	3.79868	3.19648	2.61369	2.23731	2.33499	2.78287	2.98686	3.31325	3.98786	4.69546	5.34287	6.07799	6.73576	7.30115	8.08954	8.82622	9.36337	9.75478	9.94552	9.90187	9.65096	9.48849	9.48734	9.4434	9.52479	9.64754	9.71705	9.8863	10.1137	10.1695	10.4304	10.9609	11.3301	11.7581
	14.5132	15.0337	15.4002	15.6494	15.8104	15.9173	15.8474	15.6608	15.6034	15.5195	15.1032	14.7108	14.4758	14.0726	13.5718	13.1229	12.769	12.3915	11.9047	11.4022	11.1096	10.9253	10.527	9.84232	9.00731	8.2752	7.53934	6.79274	6.22146	5.78241	5.34966	4.77236	4.21162	3.79236	3.23864	2.67409	2.20498	2.02562	2.02253	2.04696	2.10669	2.27994	2.38866	2.29457	2.18123	2.04672	2.10933	2.22303	2.3529
	16.814	16.9119	16.9488	17.1176	17.2786	17.5459	18.0764	18.7094	19.2635	19.6299	20.091	20.6456	21.0681	21.4573	21.6732	21.2649	20.6738	20.4194	20.3211	20.0619	19.7095	19.4109	19.0041	18.7317	18.6877	18.5216	18.4009	18.5288	18.6814	19.2263	20.4376	21.5137	22.0633	22.3168	22.5234	22.7841	22.9521	22.9967	22.9865	22.8424	22.596	22.2221	21.7662	21.3366	20.7183	20.0591	19.7723	19.6593	19.5859
	16.2156	16.9173	17.5772	18.0183	18.1745	18.2661	18.417	18.4775	18.3865	18.1411	17.5178	16.7211	16.2687	16.0298	15.6197	15.1323	14.7542	14.463	14.2166	13.9188	13.5491	13.3808	13.5845	14.067	14.6933	15.5975	16.6371	17.3545	17.8275	18.3838	19.0271	19.569	20.0552	20.6721	21.387	22.1332	22.6223	22.7505	22.7287	22.555	22.2735	22.0863	22.0877	22.0928	21.9248	21.434	20.5607	19.4341	18.2154
	7.14126	7.29884	7.52611	7.94732	8.60744	9.20761	9.61606	10.0258	10.7625	11.6895	12.2984	12.8894	13.453	13.8105	14.1763	14.7303	15.3399	16.0397	16.7387	17.234	17.6504	18.0459	18.4024	18.6069	18.7336	18.9235	19.0491	19.073	18.8246	17.9833	16.6587	15.252	13.9319	12.9051	12.4299	12.3262	12.2323	12.0324	11.8897	11.9392	12.0747	12.1	12.0033	12.163	12.8897	13.9611	15.0517	16.1769	17.2028
	17.3801	17.1736	16.9581	16.7524	16.6145	16.3021	15.7647	15.2881	15.1452	15.2329	15.1403	14.9184	14.8356	14.7652	14.617	14.3888	14.187	14.3274	14.5872	14.7856	14.971	15.0034	14.8636	14.3649	13.6173	13.0858	12.7453	12.3743	12.1151	11.9943	11.9661	12.0477	11.9412	11.7175	11.554	11.4346	11.6054	12.1527	12.9742	13.8409	14.4937	14.8856	15.1131	15.2019	15.2426	15.3155	15.2069	14.6481	13.8114
	10.3795	9.32127	8.13195	6.86773	5.84447	5.0606	4.24918	3.12779	2.30386	2.3882	3.02784	3.81498	4.73301	5.73444	6.69246	7.75627	8.8388	9.91095	11.0004	12.2456	13.624	14.9682	16.2587	16.9398	16.8719	16.5254	16.0884	15.4308	14.5827	13.6844	12.6806	11.6706	10.8824	10.3101	9.8104	9.37269	8.84055	7.9835	7.02371	6.40707	5.9851	5.57823	5.54058	5.77452	6.0237	6.48489	7.11877	7.53933	7.80167
	16.9909	16.9594	17.1452	17.4019	17.4725	17.3765	17.1073	16.9485	17.0372	16.8887	16.5174	16.5275	16.6488	16.4714	16.4637	16.7168	16.8841	16.832	16.8114	17.1521	17.6727	18.3159	19.143	19.922	20.6373	21.164	21.2829	21.5058	22.0332	22.391	22.389	22.0778	21.865	21.8098	21.4001	20.5914	19.5173	18.0937	16.4955	15.0267	13.7385	12.4209	10.9122	9.3462	7.79511	6.44422	5.39881	4.34953	3.22183
	18.446	18.8613	19.3144	19.3956	19.2446	18.9214	18.2397	17.3041	16.3472	15.7338	15.5626	15.3771	15.0654	14.942	15.1936	15.4866	15.4816	15.1109	14.5179	13.8054	13.1248	12.4461	11.8767	11.4606	10.8194	10.1309	9.72215	9.24781	8.42144	7.35734	6.40381	5.56369	4.80072	4.37202	4.34208	4.32339	4.32519	4.69929	5.4677	6.30393	6.92676	7.4558	8.07954	8.95847	10.0353	10.922	11.6429	12.4643	13.231
	23.0321	22.8578	22.7609	22.7164	22.4901	22.0884	21.4931	21.0416	20.8494	20.6194	20.3057	20.0381	19.662	19.0775	18.5573	18.2666	17.965	17.4621	16.9876	16.6393	16.1622	15.7159	15.4189	15.2044	15.2886	15.6128	15.9847	16.5028	17.0072	17.3269	17.7438	18.3364	18.8362	19.2427	19.6169	20.0016	20.374	20.6369	20.7581	20.4898	19.6567	18.5958	17.6318	16.9074	16.5024	15.8968	14.9119	14.0659	13.4023
	18.1253	18.4597	18.6032	18.2714	17.4881	16.6559	16.1019	15.8076	15.5866	15.3191	14.8404	14.2656	14.0133	13.8686	13.5075	13.0969	12.7891	12.6248	12.8029	13.4525	14.1092	14.2657	14.0571	13.8844	13.8184	13.7021	13.3857	12.9517	12.5804	12.3381	12.2146	12.1779	12.2347	12.2983	12.2011	12.0757	12.2475	12.7	13.1557	13.678	14.4563	15.3186	15.9946	16.4932	16.8957	17.2919	17.6755	17.9632	18.143
	8.4354	8.84113	9.02768	8.94088	8.8233	8.58791	8.19655	7.6885	7.06528	6.55583	6.22454	5.88386	5.78182	5.7138	5.47131	5.23147	5.01149	4.8439	4.98168	5.37219	5.89831	6.52772	7.29553	8.14419	8.87458	9.48843	10.1118	10.4292	10.4512	10.4203	10.2707	9.98267	9.78354	9.54458	9.08725	8.43818	7.86483	7.14101	6.25491	5.45752	4.84187	4.21748	3.48544	2.83074	2.33945	2.04184	1.89353	1.65887	1.33989
	5.28874	5.5879	6.34054	7.25865	8.28907	9.14202	9.34773	9.24474	9.33999	9.53761	9.8932	10.5128	11.036	11.3008	11.3305	11.3029	11.3681	11.3155	11.0924	10.6903	10.1896	10.1734	10.853	11.7073	12.4439	12.9154	13.0306	13.196	13.6279	13.9982	14.1048	14.262	14.6264	15.0969	15.6495	16.1472	16.354	16.1837	15.8097	15.289	14.7774	14.4363	13.9703	13.4417	13.291	13.4198	13.3594	13.1004	12.8241
	4.65497	4.77563	5.02896	5.5283	6.28046	7.09836	7.82046	8.61222	9.36743	9.89361	10.1434	10.1214	10.0219	9.80196	9.43339	9.10483	8.82947	8.61746	8.31116	7.78734	7.35092	7.08252	6.55824	5.86996	5.2999	4.85664	4.74562	4.77112	4.79217	4.696	4.42585	4.06454	3.70352	3.54746	3.54082	3.41791	3.28783	3.46404	3.89493	4.29406	4.84721	5.50329	6.12726	6.84505	7.8915	9.05689	10.067	10.886	11.4518
	0.155901	0.167454	0.167454	0.158541	0.152358	0.154802	0.153178	0.147228	0.138563	0.135457	0.132896	0.130485	0.130485	0.130485	0.145091	0.174302	0.162621	0.216166	0.242939	0.246728	0.254306	0.258094	0.260938	0.266625	0.271026	0.284528	0.29128	0.29128	0.311666	0.309485	0.249276	0.249865	0.19632	0.169548	0.177408	0.193127	0.197642	0.206305	0.206372	0.199174	0.186647	0.20325	0.218494	0.198108	0.177504	0.192144	0.195057	0.205741	0.225534
	0.224941	0.217369	0.195282	0.19061	0.191755	0.205236	0.206483	0.19918	0.214365	0.25981	0.2753	0.278945	0.296089	0.296776	0.333591	0.339287	0.355479	0.382735	0.385498	0.408817	0.389249	0.412441	0.428968	0.40421	0.367126	0.348676	0.352123	0.344077	0.349432	0.315662	0.318347	0.30352	0.324018	0.333151	0.330304	0.333787	0.350778	0.36896	0.373858	0.380748	0.381056	0.393143	0.398852	0.379211	0.38796	0.392913	0.402296	0.370374	0.375741
	4.51075	3.87696	3.35608	3.0285	2.90095	2.84804	2.78797	2.7172	2.85072	3.1455	3.35611	3.43454	3.46499	3.63428	3.95893	4.39804	4.75281	5.09226	5.53444	5.91311	6.27058	6.6485	6.91513	7.1054	7.28005	7.35578	7.4412	7.65448	7.87879	8.09964	8.15582	8.03173	7.86452	7.54964	7.20097	6.93977	6.57804	6.45879	6.18228	5.84417	5.60594	5.32344	4.94754	4.48936	3.90261	3.48072	3.20054	2.98022	2.83787
	18.9704	18.4148	18.0335	17.8957	17.5627	17.169	17.0739	17.3391	17.6203	17.3886	16.8624	16.6506	16.8627	17.241	17.5615	17.899	18.2074	18.4383	18.6781	18.944	19.114	18.8537	18.4182	18.3785	18.8264	19.462	19.6825	19.378	19.1417	19.0491	19.0023	19.0913	19.0143	18.5388	17.9423	17.7433	17.8822	17.9285	17.7616	17.4826	17.4054	17.6947	18.231	18.6156	18.7342	18.5364	18.0791	17.8164	17.8875
	9.57596	10.4529	11.0976	11.6484	12.2407	12.5569	12.4405	12.1173	11.7721	11.3485	10.9629	10.7344	10.5091	10.2973	10.0609	9.59968	9.04147	8.60886	8.1173	7.42172	6.8522	6.47722	6.15769	5.8021	5.50973	5.18999	4.6617	4.13449	3.59176	3.00774	2.48938	1.89254	1.27883	0.887574	0.744798	0.683941	0.621123	0.608416	0.642979	0.696804	0.693018	0.685912	0.689625	0.705189	0.643306	0.533139	0.525845	0.547725	0.540516
	7.55838	7.28238	7.37169	7.5599	7.54227	7.58081	7.76471	8.01931	8.37179	8.76924	9.11284	9.42029	9.94487	10.7832	11.5663	12.2882	12.8775	13.2031	13.3669	13.6591	14.0412	14.349	14.5149	14.5143	14.5332	14.6104	14.6451	14.6708	14.7966	14.9635	14.9997	14.9336	14.9018	14.927	14.7334	14.2448	13.6927	13.0514	12.3449	11.6796	10.9886	10.5754	10.3122	9.8832	9.43667	9.15911	8.94395	8.68376	8.37804
	9.82006	8.59116	7.52287	6.70951	6.33561	6.24412	6.09864	6.03713	6.174	6.44018	7.07596	7.9094	8.67537	9.55536	10.4098	10.9742	11.4042	11.7966	11.9123	11.6086	10.997	10.2491	9.43905	8.69516	8.12833	7.50004	6.88751	6.51188	6.22749	6.05466	6.27672	6.82152	7.39263	8.05217	8.84323	9.66089	10.5506	11.4574	12.2596	12.731	12.7538	12.4487	11.9739	11.5058	10.9746	10.2859	9.41752	8.53103	7.66427
	9.96135	10.298	10.7861	11.0696	11.1147	11.1352	10.8143	10.2662	9.89582	9.52494	8.94596	8.37866	7.81364	6.98456	6.17618	5.74099	5.37632	4.941	4.60973	4.21848	3.68202	3.29644	3.15506	3.08001	2.9939	3.05713	3.43744	4.05408	4.67889	5.2417	5.63669	5.97283	6.3577	6.80878	7.50557	8.0268	8.18068	8.33424	8.50632	8.5944	8.5667	8.39223	8.03102	7.70219	7.38106	6.91613	6.50986	6.06292	5.4736
	0.403476	0.416406	0.416406	0.416406	0.405415	0.383433	0.375179	0.348891	0.270974	0.238246	0.270391	0.320229	0.344805	0.347643	0.446612	0.602459	0.655926	0.708472	0.730804	0.730322	0.725156	0.74013	0.728275	0.694206	0.676919	0.684845	0.655042	0.624316	0.648589	0.627076	0.495799	0.437385	0.393082	0.375844	0.409322	0.480479	0.506162	0.505108	0.496511	0.500686	0.506334	0.638067	0.71383	0.705999	0.634801	0.602264	0.623628	0.641541	0.701614
	0.210572	0.197148	0.187682	0.206886	0.269517	0.325319	0.327705	0.300083	0.225224	0.220508	0.24134	0.256977	0.258691	0.269851	0.287547	0.291563	0.312773	0.358242	0.361772	0.297216	0.242656	0.248523	0.240636	0.249756	0.256338	0.26569	0.295908	0.310635	0.359287	0.442573	0.509781	0.513606	0.472409	0.460173	0.503872	0.574382	0.595636	0.654807	0.6999	0.724096	0.717475	0.696984	0.712321	0.689594	0.635365	0.602773	0.607157	0.660637	0.674326
	1.12962	1.11022	1.11961	1.08864	1.08725	1.19787	1.35327	1.39611	1.34729	1.34048	1.41212	1.50414	1.53841	1.6209	1.66381	1.60594	1.55218	1.52388	1.50935	1.46094	1.35628	1.33929	1.33609	1.39849	1.57074	1.77751	1.83589	1.78698	1.7868	1.81619	1.78876	1.85701	1.8865	1.84444	1.80565	1.80458	1.70523	1.64182	1.63394	1.60166	1.5754	1.70444	1.86013	1.79794	1.67232	1.67028	1.61284	1.51912	1.51965
	0.36992	0.377948	0.408857	0.428509	0.400759	0.450962	0.495663	0.500192	0.511092	0.508515	0.528462	0.543605	0.535857	0.532748	0.566709	0.670203	0.734773	0.762744	0.755131	0.753218	0.694937	0.649187	0.617501	0.546148	0.543352	0.595593	0.620971	0.611123	0.596703	0.562836	0.482941	0.414064	0.354916	0.328873	0.322498	0.300978	0.301905	0.310272	0.303971	0.341439	0.39866	0.421106	0.425113	0.42153	0.426222	0.424643	0.41626	0.408748	0.419975
	0.793579	0.778347	0.753377	0.711249	0.647603	0.580299	0.551822	0.492525	0.41914	0.363999	0.279823	0.247885	0.213131	0.195614	0.201477	0.227696	0.256078	0.281653	0.314444	0.329121	0.336881	0.338279	0.342833	0.377401	0.370069	0.364867	0.400106	0.407067	0.395627	0.395856	0.38112	0.372896	0.367821	0.357593	0.376558	0.405756	0.41118	0.428695	0.422904	0.441078	0.500288	0.494627	0.482306	0.481133	0.461081	0.441753	0.419714	0.386519	0.365905
	0.303961	0.344509	0.35818	0.368605	0.364661	0.365009	0.349835	0.345642	0.307698	0.281554	0.289423	0.301101	0.306055	0.31405	0.344378	0.389957	0.35828	0.376504	0.355522	0.369466	0.359301	0.405291	0.474709	0.484973	0.50914	0.511179	0.511026	0.511699	0.512196	0.466179	0.388967	0.384914	0.367017	0.366467	0.36077	0.375188	0.322294	0.269725	0.280217	0.308769	0.307241	0.359711	0.387481	0.389263	0.408876	0.41235	0.430197	0.42558	0.458002
	4.73224	3.88789	3.1074	2.60567	2.29088	2.02314	1.80419	1.83528	2.22671	2.7748	3.27016	3.57602	3.74985	3.95721	4.27643	4.61131	4.90992	5.15003	5.21105	5.12016	5.04099	4.98085	4.74314	4.2846	3.76071	3.38314	3.26759	3.38478	3.56326	3.65719	3.70849	3.66859	3.55913	3.62018	3.93453	4.31947	4.57597	4.75649	4.91951	5.11151	5.28647	5.41342	5.3084	5.06587	4.92041	4.80982	4.85093	5.21935	5.54659
	12.3077	12.3059	12.3253	12.7291	13.2904	13.6075	13.8082	14.1329	14.4185	14.4802	14.4621	14.4424	14.2902	14.1709	14.2303	14.54	15.0162	15.3111	15.4275	15.5066	15.6213	15.655	15.4266	15.2619	15.4864	15.6692	15.5309	15.3298	15.1904	15.0287	14.729	14.4957	14.5714	14.7348	14.7261	14.6987	14.7575	14.9105	15.0009	14.743	14.3752	14.2904	14.4871	14.6828	14.6876	14.6562	14.5178	14.1982	13.787
	0.992624	0.661325	0.442641	0.391313	0.418746	0.462835	0.516023	0.576121	0.593201	0.577176	0.569558	0.590731	0.599033	0.629697	0.639317	0.629575	0.587624	0.576174	0.567268	0.53061	0.495261	0.4354	0.371109	0.340061	0.343157	0.337633	0.316622	0.313441	0.326137	0.322181	0.295113	0.361011	0.492316	0.552899	0.537135	0.56959	0.591722	0.577471	0.567146	0.57832	0.611127	0.629741	0.613155	0.580828	0.571679	0.602813	0.547255	0.42919	0.359528
	0.299319	0.298584	0.290549	0.288934	0.265557	0.217596	0.24377	0.29141	0.306773	0.311736	0.336804	0.344232	0.338892	0.33523	0.337944	0.350006	0.350059	0.35884	0.362149	0.373243	0.40861	0.395611	0.328758	0.323995	0.322308	0.328307	0.336048	0.338268	0.347395	0.361244	0.357555	0.349266	0.325722	0.307497	0.292285	0.263386	0.23906	0.234104	0.202469	0.212768	0.215049	0.202078	0.208576	0.210072	0.197148	0.212583	0.224325	0.221596	0.221272
	22.3162	21.8106	21.0921	20.3062	19.479	18.5624	17.751	17.1801	16.9338	16.8979	16.6704	16.2768	15.8514	15.3376	14.8101	14.4136	14.0032	13.9394	14.2419	14.6423	15.0107	15.2787	15.3838	15.1076	14.4558	13.6563	12.8029	12.0325	11.4216	11.0518	10.9932	11.285	11.6926	11.7612	11.6721	11.693	11.7223	11.8076	12.1953	12.8466	13.8113	15.0431	16.3037	17.6657	18.9847	19.96	20.599	20.8458	21.1259
	4.77987	4.94644	5.05227	5.04433	5.12183	5.03232	4.60828	4.22551	4.29886	4.90965	5.91603	6.91263	7.60843	7.98755	8.21144	8.57488	9.24084	9.976	10.8391	11.6958	12.4902	13.2378	13.5727	13.4547	13.4971	13.7366	13.9363	14.3124	15.0195	15.9638	16.7866	17.2342	17.4149	17.1787	16.8549	16.9376	17.2445	17.6028	18.1019	18.3369	17.9526	17.1248	16.3999	15.8436	15.3235	14.9345	14.5462	14.3161	14.7728
	17.8997	18.5182	19.1228	19.6998	20.3081	20.8542	21.2376	21.4753	21.5254	21.5903	21.416	20.9044	20.6622	20.3008	19.481	18.7441	18.1627	17.4151	16.3944	15.1889	13.985	12.7973	11.8366	11.4323	11.2494	11.0357	10.9327	10.6308	10.2941	10.2932	10.2903	10.2576	10.4678	10.9035	11.5015	12.0889	12.5716	13.0318	13.2593	13.2803	13.4704	13.7909	14.2382	14.6655	14.6234	14.3483	13.8988	13.283	12.7273
	8.12376	7.76146	7.28351	6.93445	6.68716	6.36406	5.96539	5.65805	5.43447	5.20067	5.02796	5.04839	5.30443	5.78626	6.04812	6.32479	6.82427	7.44104	7.79071	7.82025	7.82737	8.05545	8.46694	8.96071	9.383	9.75533	10.181	10.6305	11.0584	11.5694	12.1264	12.7049	13.3404	13.9549	14.6319	15.2487	15.3411	14.9662	14.5624	14.3562	14.1818	13.893	13.6674	13.3775	12.7719	11.9563	11.1528	10.5343	10.062
	6.66569	7.417	8.02899	8.53403	9.14439	9.84858	10.3197	10.7309	11.4233	12.0565	12.45	12.7628	12.9442	12.8116	12.4929	12.0673	11.6064	11.4053	11.4262	11.3081	11.1393	11.1719	11.1838	10.9919	10.803	10.8649	11.1562	11.5053	11.8752	12.1116	12.221	12.3855	12.479	12.51	12.6234	12.8182	13.0261	13.2032	13.4273	13.6007	13.4481	13.0295	12.6546	12.4773	12.4186	12.3085	12.2304	12.072	11.668
	14.2476	15.2669	16.2429	16.7335	16.78	16.6121	16.1792	15.6422	15.1449	14.6726	13.8691	12.7819	11.7999	10.8208	9.78429	8.80442	7.63432	6.37593	5.25198	4.29859	3.71363	3.69961	3.90715	3.89098	3.43542	3.13656	3.15532	3.06081	2.88262	2.86081	3.01183	3.38549	3.682	3.87965	4.02834	4.25894	4.56788	4.69105	4.87667	5.42216	5.99225	6.59657	7.35462	8.28104	9.2541	10.0118	10.4403	10.7887	11.1968
	10.4454	9.0773	7.87221	6.95755	6.22581	5.7048	5.21096	4.67065	4.14903	4.01249	4.23952	4.67316	5.07626	5.33749	5.3951	5.1645	5.0575	5.02783	4.95366	5.25611	5.61936	5.66623	5.53517	5.45991	5.44155	5.68354	6.07002	6.47021	7.17953	8.14402	9.22984	10.4629	11.779	13.1716	14.3075	15.3152	16.4888	17.8171	19.18	20.3866	21.3903	22.3558	23.1777	23.552	23.7592	23.9311	23.9758	24.0709	24.0601
	5.75069	5.38184	5.07671	4.9913	5.10475	5.23932	5.41802	5.55119	5.53296	5.3248	5.11504	4.82579	4.64913	4.50328	4.27977	4.33452	4.4665	4.37952	4.25055	4.0837	3.88091	3.59672	3.20476	3.088	3.35754	3.72443	4.16546	4.4697	4.80162	5.18398	5.51688	5.78716	6.0164	5.92656	5.8373	6.11861	6.64162	7.13649	7.39126	7.33971	7.04199	6.84808	6.76374	6.38156	5.84144	5.361	4.87053	4.47526	4.30856
	10.7848	12.1671	13.4197	14.3579	15.1725	16.0622	16.7875	17.1195	17.5287	18.0693	18.4142	18.5949	18.6945	18.476	17.9035	17.2898	16.8621	16.5423	16.5065	16.7447	16.7497	16.7007	16.8359	16.9453	16.8842	16.6526	16.3991	16.2199	16.3771	16.9722	17.5169	17.7893	17.9182	17.6516	17.3159	17.4672	17.804	18.0441	18.1535	18.1476	18.1487	18.1806	18.1283	17.6521	16.7509	15.8281	14.703	13.7619	13.1638
	17.1328	16.282	15.034	13.6339	12.7541	12.607	12.6009	12.5356	12.4024	12.0862	11.8272	12.0327	12.6525	13.2251	13.6939	14.1754	14.858	16.0546	17.3908	18.3053	18.942	19.7232	20.4446	21.0227	21.8878	22.85	23.3634	23.5298	23.5499	23.3197	23.1404	23.0759	22.833	22.4806	22.2291	22.0226	21.7897	21.5636	21.2487	20.9659	20.9681	20.9794	20.7003	20.2965	19.8944	19.3361	18.7439	18.1039	17.3269
	8.29217	9.58328	10.6757	11.7515	12.9728	14.0403	14.7376	15.3377	15.8367	15.9246	15.2604	14.5899	14.0137	13.3814	12.5599	11.355	10.3534	9.78692	9.14004	8.47779	8.22139	8.14235	7.83706	7.45758	7.4394	7.9797	8.46968	9.20168	10.2087	11.2016	12.059	12.5554	12.8565	13.0652	13.1942	13.3533	13.6965	14.0787	14.2704	14.2686	14.2006	14.0039	13.5399	12.9433	12.5131	12.3843	12.3443	12.1403	12.0386
	0.291981	0.314627	0.314627	0.314627	0.311212	0.304384	0.30097	0.285399	0.254258	0.235888	0.230291	0.227492	0.25431	0.269212	0.297639	0.295978	0.291062	0.362242	0.397832	0.39437	0.387445	0.383982	0.413161	0.471518	0.486186	0.462168	0.450159	0.423341	0.414331	0.385446	0.347878	0.353707	0.334557	0.324339	0.337527	0.323792	0.327799	0.348478	0.324647	0.324838	0.438645	0.58564	0.705611	0.954401	1.27666	1.50778	1.71771	1.93645	2.14407
	0.560068	0.483345	0.506772	0.461327	0.471492	0.561029	0.586806	0.537875	0.479229	0.514881	0.586049	0.626193	0.649843	0.675438	0.669988	0.670263	0.646541	0.673038	0.716905	0.667334	0.579385	0.542732	0.554833	0.579036	0.54785	0.47448	0.433236	0.409586	0.393204	0.453861	0.515287	0.537083	0.496206	0.457801	0.448782	0.414122	0.394469	0.39152	0.389082	0.405167	0.43241	0.474885	0.493904	0.504398	0.487456	0.44507	0.431122	0.407731	0.41931
	0.241178	0.259618	0.259618	0.259618	0.268293	0.279153	0.284337	0.281911	0.245067	0.231325	0.200923	0.181221	0.181221	0.181221	0.166442	0.136884	0.128941	0.145002	0.153032	0.135637	0.107335	0.0934298	0.0820957	0.0838527	0.0938282	0.110042	0.117627	0.117627	0.140483	0.161318	0.158628	0.160698	0.155488	0.164918	0.162349	0.169843	0.180145	0.184774	0.183017	0.193784	0.232037	0.280968	0.301073	0.280195	0.26081	0.266399	0.258942	0.248092	0.230631
	0.769817	0.756736	0.786276	0.776778	0.776103	0.710344	0.634478	0.620332	0.553761	0.478235	0.455653	0.454933	0.448185	0.414164	0.377704	0.36357	0.38011	0.336775	0.267765	0.264771	0.290679	0.316333	0.334454	0.340805	0.344753	0.381622	0.41152	0.428525	0.445311	0.441912	0.406361	0.373413	0.354747	0.345463	0.347731	0.339582	0.316763	0.298969	0.281395	0.287383	0.298246	0.32361	0.322151	0.305364	0.296094	0.309712	0.333395	0.341373	0.360712
	19.2683	19.3526	19.2736	19.1037	19.3219	19.6265	19.6288	19.4797	18.9724	18.0052	17.0205	16.2227	15.3368	14.2132	13.3612	13.1153	13.0666	12.9426	12.8649	12.7545	12.7492	12.9141	13.1545	13.853	14.8016	15.55	16.3221	17.017	17.5822	18.1133	18.3403	18.4712	18.8699	19.3009	19.4835	19.3014	18.904	18.717	18.9476	19.4993	19.8249	19.4832	18.8088	17.9858	16.9109	15.6797	14.2792	12.8204	11.4234
	19.8374	19.7334	19.327	19.0629	19.1977	19.534	19.7126	19.6655	19.6631	19.8254	20.2844	20.692	20.7652	20.909	21.0797	21.1514	21.3846	21.7268	21.9621	21.8456	21.2406	20.6196	20.4901	20.5598	20.4105	19.9544	19.333	18.834	18.7088	18.8546	18.8175	18.5057	18.3636	18.5161	18.8683	19.5435	20.2028	20.1757	19.7066	19.244	18.9912	18.9906	19.1463	18.9792	18.5086	18.2039	18.1407	18.2819	18.5478
	7.17284	6.97805	6.72059	6.44568	6.21579	6.05572	5.85092	5.65583	5.92037	6.46459	7.15352	7.91406	8.72875	9.59442	9.96639	9.94918	9.8696	9.94509	10.1465	10.2262	10.2245	10.4532	10.7993	11.0781	11.2269	11.1304	11.0967	11.3016	11.5828	12.2359	13.2713	14.1556	14.8106	15.4124	15.9361	16.3383	16.6717	16.8684	16.5232	15.8492	15.2979	14.8453	14.3647	13.9517	13.7806	13.5194	13.1025	12.719	12.2461
	15.9317	16.2491	16.2544	16.1837	16.2367	16.226	16.0399	15.9075	15.7315	15.333	15.0343	14.876	14.6387	14.4046	14.1782	14.1194	14.0782	13.6734	12.8958	11.9078	10.9776	10.1287	9.13219	8.40837	8.51801	8.93237	9.4843	10.269	11.0247	11.5774	11.7888	12.0762	12.8273	13.9668	15.3789	16.8199	18.2093	19.5649	20.5291	20.8664	20.93	20.778	20.375	19.9543	19.5865	19.1992	18.7216	18.0481	16.9819
	9.24492	8.62876	8.32543	8.25415	8.1727	7.94205	7.76648	7.75836	7.87864	8.14865	8.39201	8.55625	8.69091	8.78555	8.67612	8.5044	8.53753	8.58829	8.41155	8.14663	7.94445	7.69609	7.43775	7.47472	7.88404	8.39909	8.86587	9.0632	9.17847	9.45113	9.81157	10.1582	10.1225	10.0264	9.90684	9.76735	9.5568	9.35511	9.06544	8.75616	8.74945	8.90965	9.12187	9.48741	9.87141	9.93098	9.77607	10.033	10.3568
MDN+FG+BB	0.811602	0.524818	0.33839	0.302476	0.324766	0.356398	0.386142	0.409846	0.401365	0.404132	0.401912	0.389198	0.380237	0.368638	0.346734	0.31908	0.31526	0.321102	0.285415	0.249454	0.211499	0.175879	0.148347	0.142417	0.130354	0.116102	0.112672	0.108656	0.135512	0.173603	0.18017	0.175031	0.152867	0.141785	0.141785	0.141785	0.141785	0.141785	0.141785	0.138513	0.143893	0.166671	0.180206	0.150532	0.101979	0.0938161	0.101616	0.101616	0.113128
	13.2528	13.6877	13.8379	13.8525	13.8551	14.1873	14.5723	14.4324	14.0317	13.5199	12.831	11.9467	11.0667	10.4522	10.0366	9.82625	9.62602	9.41632	9.4965	9.56582	9.2018	8.60274	8.32656	8.24393	8.15664	8.16447	8.30285	8.4735	8.68535	8.95071	9.24345	9.69577	9.99804	10.0056	9.96397	10.1988	10.9234	11.6736	12.2863	13.0108	13.7454	14.4088	14.8298	14.7606	14.3834	14.1588	13.9778	13.4561	12.6745
	9.47171	9.73098	9.94557	10.3554	10.7894	11.2837	12.0096	12.8428	13.3451	13.4904	13.6097	13.7679	13.956	14.2865	14.6666	14.998	15.251	15.3793	15.4705	15.6465	15.7871	15.7403	15.5955	15.7634	16.2248	16.5432	16.7769	17.166	17.439	17.4031	17.3482	17.4359	17.4603	17.3572	17.2195	16.9942	16.5708	15.8545	14.8154	13.5633	12.3544	11.2599	10.0891	8.87323	7.8737	6.97131	5.90915	4.86058	3.85031
	2.33761	2.6185	2.86559	2.99363	3.21179	3.49105	3.81133	4.01969	4.07358	4.16811	4.2935	4.48142	4.60893	4.56528	4.33073	4.04359	3.97787	4.17504	4.60823	5.01325	5.41694	5.83607	6.23228	6.78406	7.59673	8.40697	8.93366	9.31572	9.6882	10.0515	10.4176	10.7732	11.1577	11.4962	11.556	11.1901	10.4989	9.86502	9.14396	8.19445	7.28328	6.57474	6.01394	5.40312	4.85213	4.60122	4.62358	4.60511	4.4526
	2.38483	2.41329	2.66202	2.86506	3.11773	3.50548	4.01665	4.48995	4.90754	5.42691	5.98689	6.52274	7.05247	7.63132	8.28785	8.69736	8.56838	8.1262	7.66315	7.20602	6.81718	6.5268	6.29415	6.06672	5.81209	5.60544	5.50404	5.53265	5.60312	5.57225	5.50878	5.59036	5.79315	6.06003	6.29849	6.42264	6.52682	6.60954	6.68125	6.76939	6.94651	7.23104	7.43322	7.51734	7.64669	7.91563	8.33318	8.79777	9.11054
	0.220341	0.199542	0.182395	0.173821	0.179308	0.190283	0.19577	0.17451	0.13199	0.141637	0.196162	0.213832	0.221689	0.221689	0.222484	0.210385	0.216612	0.268986	0.302684	0.312123	0.331001	0.34044	0.34044	0.34044	0.305976	0.244049	0.222678	0.21482	0.224087	0.229693	0.245664	0.260533	0.224595	0.198852	0.199677	0.169957	0.165391	0.177962	0.192122	0.199117	0.25236	0.317159	0.340903	0.333572	0.333176	0.327715	0.311637	0.311524	0.306758
	0.219495	0.217373	0.221476	0.241673	0.384165	0.63894	0.881545	1.08901	1.30136	1.56964	1.75501	1.83263	1.85966	1.8495	1.84951	1.90828	2.00668	2.12024	2.20059	2.08491	1.96313	1.97668	2.07435	2.10802	2.08577	2.1422	2.24652	2.30255	2.34995	2.437	2.48352	2.50453	2.59858	2.77604	3.08124	3.26361	3.18108	2.9851	2.90401	3.01012	3.31536	3.64222	4.00943	4.44889	4.72287	4.90541	5.08224	5.1844	5.16464
	0.209624	0.212189	0.195262	0.168782	0.182247	0.19492	0.204375	0.174227	0.131048	0.129045	0.129011	0.128994	0.151565	0.196708	0.217437	0.214638	0.219849	0.240949	0.253918	0.242233	0.216495	0.220953	0.242734	0.247395	0.246754	0.238689	0.234676	0.212105	0.188427	0.206524	0.22347	0.219524	0.204592	0.200306	0.209547	0.218849	0.206173	0.184392	0.179731	0.173119	0.173045	0.195867	0.211785	0.19032	0.149652	0.149152	0.175897	0.184212	0.189458
	1.41108	1.32174	1.2038	1.09306	0.983641	0.857185	0.796286	0.778171	0.711553	0.622308	0.565725	0.5776	0.572796	0.509754	0.51211	0.485661	0.498183	0.508485	0.519489	0.518646	0.535657	0.556543	0.544986	0.531929	0.536152	0.52056	0.476662	0.452574	0.459539	0.46246	0.459331	0.462794	0.480977	0.521073	0.546135	0.511319	0.448702	0.491615	0.666508	0.757518	0.71318	0.727598	0.77308	0.80625	0.822661	0.835696	0.860626	0.88284	0.888366
	0.0800708	0.0710735	0.0710735	0.0710735	0.0771737	0.0882153	0.0920477	0.0828789	0.0619245	0.0514473	0.0755455	0.119533	0.135672	0.159862	0.200716	0.223488	0.242212	0.278308	0.296356	0.293103	0.287757	0.286772	0.285463	0.285463	0.289487	0.277561	0.258459	0.255482	0.270378	0.286495	0.267295	0.269784	0.252711	0.256195	0.26596	0.24985	0.266643	0.280527	0.280527	0.295014	0.292219	0.306451	0.324859	0.289224	0.237183	0.243476	0.227193	0.224554	0.235789
	1.47727	1.61638	1.66878	1.67742	1.64657	1.57564	1.51297	1.41424	1.17803	0.951151	0.839136	0.807552	0.798266	0.780923	0.731857	0.599469	0.499445	0.466889	0.462636	0.463336	0.462871	0.445762	0.467173	0.705786	1.09483	1.60987	2.32529	3.2047	4.19864	5.23991	6.46681	7.96551	9.55078	11.1119	12.6469	13.8547	14.6971	15.6445	16.732	17.6342	18.4071	19.1958	19.8578	20.4036	20.956	21.297	21.0531	20.5288	19.9491
	9.11281	8.78989	8.37386	8.31421	8.78479	9.27742	9.81894	10.5431	11.1322	11.5936	12.302	13.1797	14.117	15.2494	16.4291	17.3825	18.1079	18.6404	18.6804	18.2568	17.8885	17.7625	17.6728	17.6852	17.8732	18.1434	18.3778	18.626	18.97	19.2931	19.5852	19.7429	19.9229	20.2745	20.6396	20.9322	20.9995	20.9114	20.8244	20.6416	20.1806	19.6539	19.0604	18.2478	17.3071	16.0825	14.929	13.6334	12.2037
	0.183734	0.177346	0.172943	0.176884	0.195938	0.245333	0.270684	0.251155	0.214359	0.19049	0.165095	0.152397	0.152397	0.156282	0.15888	0.18271	0.194766	0.237735	0.332154	0.341974	0.415693	0.597892	0.829392	1.1445	1.55183	2.02127	2.56692	3.21092	3.92051	4.71244	5.59929	6.56049	7.42302	8.15465	8.98527	9.69734	10.376	11.0411	11.4195	11.6731	11.9633	12.0856	11.9617	11.6935	11.3254	10.8411	10.1539	9.40483	8.63942
	6.39615	6.33199	6.24686	6.00192	5.76933	5.70455	5.93406	6.42864	7.03358	7.59085	8.07636	8.5616	8.80359	8.74278	8.43053	7.9375	7.37132	6.97121	6.80806	6.72893	6.60225	6.26277	5.61622	4.87414	4.28875	3.95221	3.81722	3.99043	4.3021	4.61257	5.14797	5.76794	6.06169	6.03551	6.00124	6.33923	7.09409	8.01297	8.77981	9.3469	9.61651	9.48763	9.25141	9.22805	9.11925	8.63234	8.17888	8.25434	8.57682
	3.69937	4.29633	4.82375	5.21822	5.4337	5.46926	5.49847	5.40162	5.26997	5.10127	4.87015	4.54929	4.17382	3.74287	3.28184	2.75437	2.19284	1.75247	1.34581	1.04057	0.877201	0.762618	0.68326	0.709455	0.933866	1.26827	1.66999	2.05065	2.41516	2.81157	3.13019	3.29512	3.29912	3.30623	3.4269	3.67736	3.96083	4.10147	4.0528	3.86045	3.54953	3.15461	2.78653	2.46153	2.09759	1.78374	1.62859	1.54305	1.49424
	8.54918	8.87497	9.01286	8.96377	8.69489	8.2026	7.74908	7.60135	7.76464	8.06007	8.04958	7.65909	7.39041	7.40269	7.30502	7.17222	7.16557	7.17722	7.3078	7.85551	8.41306	8.578	8.316	7.88365	7.42215	7.20679	7.16942	7.10005	6.79896	6.29686	5.83661	5.59249	5.54038	5.38438	4.85343	4.37149	4.50626	5.00695	5.414	5.91479	6.40391	7.01619	7.65725	8.00843	8.138	8.37478	8.52832	8.29765	7.93184
	10.158	10.2367	11.151	12.1199	12.9395	13.3232	13.4829	13.9165	14.6281	15.3345	15.8104	16.0811	16.2163	16.3677	16.7054	16.7463	15.9678	14.737	13.7241	12.9913	12.6021	12.4852	12.3393	11.9991	11.2633	10.187	9.00611	7.89949	7.07431	6.56404	6.48081	6.87065	7.39009	7.7711	8.19446	8.62514	8.98995	9.26298	9.42126	9.62526	10.0867	10.837	11.7646	12.6436	13.2332	13.5002	13.5431	13.5426	13.5017
	8.5485	8.12691	7.55949	6.92157	6.53709	6.51618	6.73867	7.00486	7.2349	7.387	7.62957	8.20488	8.99528	9.85134	10.7061	11.6634	12.6276	13.5286	14.4398	15.1323	15.2802	15.1351	15.0442	14.9375	14.8232	14.882	14.9673	14.9143	14.8901	14.9623	14.9128	14.6968	14.4727	14.0642	13.5698	13.3638	13.4282	13.7031	14.0342	14.3117	14.6172	15.0486	15.4491	15.6075	15.6248	15.5951	15.5972	15.5643	15.2841
	0.344733	0.380264	0.358752	0.357932	0.341839	0.393851	0.413862	0.413616	0.420865	0.436376	0.470248	0.536684	0.527649	0.500485	0.503487	0.533121	0.543689	0.559185	0.525915	0.520408	0.492233	0.494355	0.510358	0.487299	0.491406	0.500055	0.481363	0.482098	0.469418	0.476524	0.450692	0.400795	0.392264	0.393449	0.390261	0.390787	0.390768	0.372373	0.419237	0.401912	0.339236	0.283371	0.2664	0.275527	0.261399	0.250338	0.250731	0.255006	0.281516
	9.47111	9.23132	9.02075	8.76281	8.52995	8.50899	8.57201	8.52682	8.4052	8.3423	8.33742	8.27317	8.18567	8.38866	9.04549	9.8689	10.5784	11.345	12.1746	12.8165	13.2353	13.577	13.8556	13.9846	13.9066	13.6652	13.1892	12.4213	11.8493	11.2578	10.4071	9.48206	8.56622	7.86063	7.2755	6.47331	5.59508	4.94351	4.62019	4.62009	4.79294	5.18403	5.90608	6.43944	6.94504	7.64019	8.32019	9.00843	9.57187
	1.12574	1.06459	1.02596	0.967078	0.858561	0.820415	0.82115	0.820677	0.754988	0.717908	0.671848	0.65042	0.629353	0.640432	0.675581	0.663868	0.646727	0.65091	0.715443	0.671476	0.699444	0.713575	0.698783	0.702926	0.841386	1.10074	1.26035	1.29894	1.28782	1.27868	1.30651	1.33351	1.30253	1.20898	1.17818	1.09261	1.00515	0.964721	0.944611	0.867979	0.86969	1.08254	1.52188	2.14128	2.83817	3.45217	4.03905	4.78732	5.59085
	7.47541	6.90991	6.55613	6.36376	6.25085	6.27553	6.32762	6.23419	6.21173	6.43697	6.88013	7.51422	8.17846	8.85947	9.37988	9.79069	10.3696	11.0199	11.5084	11.9192	12.3572	12.9042	13.4387	13.7739	14.0688	14.4552	14.823	15.0662	15.2475	15.5359	15.8213	15.799	15.4456	14.9475	14.463	14.0223	13.5339	13.067	12.7731	12.489	12.0948	11.6604	11.2932	11.1025	10.9385	10.7382	10.7327	11.072	11.6287
	0.484361	0.470672	0.440567	0.410102	0.402018	0.376051	0.365862	0.356345	0.337312	0.294997	0.234622	0.215711	0.198303	0.186126	0.146312	0.0974024	0.103928	0.165917	0.188854	0.187186	0.183849	0.192103	0.218581	0.218581	0.237329	0.26566	0.318426	0.348563	0.365159	0.395725	0.399734	0.376769	0.321476	0.322704	0.361758	0.367953	0.39867	0.389958	0.419916	0.437978	0.427305	0.418518	0.404859	0.380113	0.331716	0.306084	0.293908	0.292074	0.274619
	0.294777	0.307287	0.313936	0.288974	0.301175	0.308555	0.33048	0.312949	0.314278	0.330112	0.301268	0.282471	0.287448	0.275672	0.290291	0.307353	0.298754	0.309414	0.32752	0.307093	0.271235	0.252144	0.250655	0.227702	0.225617	0.2579	0.252959	0.267566	0.260314	0.282649	0.317529	0.360462	0.399592	0.424861	0.443247	0.462219	0.470617	0.467567	0.459162	0.448748	0.424149	0.420241	0.396974	0.39654	0.374001	0.309125	0.272878	0.237926	0.210074
	0.0944267	0.0937581	0.0937581	0.0937581	0.102697	0.120575	0.129514	0.124493	0.114452	0.109432	0.109432	0.104214	0.0937211	0.0729421	0.066308	0.0642176	0.0672274	0.0808725	0.0876951	0.0860679	0.0828134	0.0811861	0.0847672	0.0919293	0.096544	0.102548	0.10555	0.10555	0.111536	0.122011	0.125021	0.11954	0.105895	0.0990722	0.0885526	0.0675134	0.0569938	0.0534127	0.0462506	0.0430935	0.0463577	0.0630279	0.0731515	0.0671657	0.0597729	0.0629294	0.0674379	0.0674379	0.0674379
	1.80526	2.37447	3.01662	3.57821	4.21958	4.94169	5.772	6.76839	7.81158	8.77059	9.55451	10.2449	10.8114	11.1383	11.3059	11.1016	10.5067	9.89996	9.38145	8.76497	8.13017	7.42735	6.44362	5.43974	4.41919	3.50069	2.64365	1.93579	1.49277	1.17262	0.981996	0.94154	0.898946	0.820287	0.788622	0.711704	0.603211	0.603247	0.635264	0.676105	0.683794	0.680004	0.753256	0.755294	0.794428	0.890532	0.882009	0.811668	0.773754
	7.28763	8.18519	9.24575	10.2084	10.8213	11.3676	12.0021	12.4631	12.6369	12.7496	12.9608	12.9813	12.651	12.442	12.2568	11.9263	11.6282	11.1781	10.5349	9.92596	9.23081	8.44371	7.68945	6.96473	6.36768	6.00504	6.01479	6.38101	6.54934	6.5676	6.82441	7.17332	7.49991	8.0928	8.9314	9.76716	10.4502	11.0573	11.6132	11.7178	11.1906	10.5379	9.86051	9.10655	8.30338	7.49559	6.65819	5.98946	5.52413
	5.69744	6.06821	6.4159	6.64604	6.78207	6.88913	6.97953	7.24641	7.80672	8.53513	9.50845	10.5548	11.3661	12.1553	12.95	13.2525	13.1565	13.081	13.1313	13.2123	13.3036	13.5015	13.7277	13.8068	13.8085	13.6752	13.3721	13.1079	12.896	12.8279	13.2107	13.8882	14.4714	14.5594	14.084	13.2927	12.323	11.2744	10.284	9.32027	8.35317	7.48681	6.75881	6.11449	5.43875	4.80591	4.26294	3.89855	3.90255
	0.0605255	0.0605255	0.0605255	0.0605255	0.068931	0.0857419	0.0941474	0.0871394	0.0731233	0.0641348	0.0705053	0.0845996	0.074211	0.10127	0.1148	0.1148	0.127343	0.159322	0.17916	0.192232	0.21073	0.216524	0.216524	0.225445	0.234366	0.229757	0.211619	0.211619	0.188761	0.192696	0.220733	0.221533	0.189553	0.172533	0.160644	0.133993	0.128577	0.131986	0.124209	0.123417	0.120041	0.120221	0.124771	0.120569	0.105897	0.0834425	0.0728918	0.0728918	0.0700747
	2.10113	1.99203	1.80145	1.62206	1.52624	1.52315	1.56421	1.57502	1.61027	1.68855	1.7254	1.84575	2.02872	2.14495	2.16088	2.07525	1.96255	1.91903	1.93942	1.91163	1.82718	1.73324	1.60877	1.47119	1.34619	1.23242	1.06362	0.853559	0.710828	0.66684	0.685828	0.690243	0.613594	0.540332	0.565256	0.579858	0.521478	0.512179	0.504544	0.486466	0.499741	0.543778	0.568827	0.554355	0.540472	0.543178	0.539052	0.532973	0.513654
	20.3075	20.647	20.4715	19.8513	19.1157	18.6198	18.2467	17.6121	16.6759	15.5095	14.0784	12.5444	11.1325	9.80253	8.2608	6.789	5.31215	4.54678	4.34652	4.54846	4.63059	4.75736	5.28791	6.05398	6.77291	7.29917	7.89945	8.83437	9.99709	11.1938	12.084	13.1882	14.0039	14.5467	14.8838	15.3557	15.6108	15.4074	15.0503	14.9273	15.2858	15.8568	16.2088	16.2479	16.2545	16.4667	16.6688	16.8512	17.253
	13.3964	13.2343	13.1126	13.1602	13.4814	14.0844	15.0605	16.228	17.5512	19.0205	20.2411	21.331	22.3598	23.0802	23.4338	23.3818	22.6989	21.5268	20.2529	19.3382	18.7198	18.1677	17.5536	16.7703	15.9323	15.2139	14.4841	13.8195	13.5371	13.5932	14.043	15.1198	16.5609	18.0013	19.0091	19.5014	19.9462	20.8718	22.0942	23.0318	23.6148	24.1869	24.5042	24.2786	23.9365	23.9181	23.9683	23.9554	23.8856
	21.0253	21.1172	21.364	21.8455	22.1578	22.4994	23.124	23.7685	24.1629	24.3208	24.1647	23.8343	23.7794	23.7463	23.3958	23.1806	23.1654	22.9041	22.5419	22.3706	22.2612	22.136	22.0625	22.1637	22.3998	22.64	22.881	23.0885	23.1522	22.9174	22.4315	21.9553	21.475	20.8386	20.2111	19.764	19.6529	19.7933	19.7217	19.4819	19.457	19.5613	19.5647	19.7066	20.2798	21.1028	21.8594	22.4997	23.0917
	12.1877	12.461	13.1313	13.8995	13.9395	13.5136	13.1538	12.629	11.7422	10.969	10.248	9.48114	8.82492	8.34543	7.92397	7.91377	8.3318	8.5269	8.3989	8.5931	9.18176	9.75734	10.4946	11.5281	12.5352	13.3775	13.9444	14.2535	14.1272	13.845	13.5952	13.3397	13.2569	13.3917	13.4258	13.2714	13.056	12.8709	12.8026	12.7361	12.5962	12.7145	13.209	14.0928	15.1802	15.9729	16.3972	16.6127	16.6058
	19.4124	19.2911	18.9513	18.45	18.0849	17.9614	18.0105	17.9613	17.9576	18.0484	17.9742	17.7565	17.4777	17.0899	16.4352	15.3219	13.9968	12.9816	12.1615	11.0554	9.93993	8.72983	7.62573	6.53968	5.41814	4.52877	3.85896	3.19139	2.9346	3.15915	3.46194	3.6675	3.77567	3.79469	3.99941	4.18652	4.27329	4.30598	4.40798	4.81919	5.37905	5.79212	6.24495	6.75514	7.20378	7.60343	8.04729	8.2877	8.38702
	27.3869	27.75	28.0479	28.2103	28.0705	27.7187	27.6512	27.8335	27.9251	27.8488	27.7799	27.9706	28.0335	27.9021	28.0504	28.1389	27.9535	27.9532	27.775	27.2674	27.0378	26.7782	26.0747	25.0769	24.037	22.8814	21.1017	19.5717	18.5595	17.1479	15.2126	13.3794	11.4592	9.8775	8.73045	7.67273	6.76282	5.97124	5.35419	5.08781	5.16905	5.68259	5.99152	6.05367	6.32704	6.77637	6.86451	7.43049	7.89564
	23.2597	23.6177	23.7815	23.4779	22.7291	22.039	21.521	20.6263	19.9869	19.7552	19.4991	19.2038	18.793	18.3644	18.0459	17.8814	17.8901	18.1739	18.808	19.7246	20.9725	22.3572	23.5891	24.2773	24.7572	25.4079	25.8526	26.1193	26.5791	26.6338	25.778	24.7738	24.0178	23.5717	23.2835	23.0188	22.8081	22.6318	22.6852	22.7224	22.5389	22.678	22.9434	22.8381	22.9038	23.6963	24.7309	25.3618	25.3868
	11.1927	11.2801	11.1036	11.0071	11.1549	11.0356	10.7011	10.6473	10.6906	10.5883	10.6792	11.0351	11.1418	10.8331	10.621	11.017	11.8113	12.5755	13.2654	13.8056	14.2963	14.8	15.2712	15.893	16.5425	17.0631	17.265	17.1941	17.4244	18.0556	18.3966	18.2924	18.2831	18.335	18.3911	18.8289	19.406	19.5036	19.1455	18.8192	18.8255	19.2186	19.8383	20.2626	20.2737	20.1206	19.9951	19.5266	18.8735
	1.97527	1.84203	1.80216	1.87741	2.05304	2.22958	2.21486	2.15712	2.19297	2.34863	2.49209	2.48395	2.47734	2.75299	3.23681	3.54396	3.58417	3.38571	3.1583	2.96246	2.75421	2.6428	2.61218	2.53252	2.31225	2.09143	2.0094	1.94164	1.59884	1.04395	0.559346	0.328145	0.258566	0.2525	0.234437	0.218523	0.257609	0.288933	0.284158	0.286429	0.26761	0.266341	0.265472	0.246494	0.213644	0.208319	0.174968	0.160744	0.158641
	20.9348	21.5188	22.7576	24.3518	25.2732	25.3975	25.4507	25.6716	25.6854	25.5374	25.2054	24.6538	24.1984	23.973	23.7486	23.4068	23.2684	23.1943	22.939	22.9096	23.1094	23.1564	22.9702	22.7285	22.6383	22.7827	22.9916	23.1821	23.4241	23.6067	23.4414	22.901	22.3882	22.1728	21.9858	21.6128	21.2891	21.2968	21.5178	21.4764	21.1187	20.817	20.6211	20.5314	20.5201	20.7016	21.0523	21.3728	21.7282
	9.92115	9.33695	8.87918	8.4931	8.37014	8.60353	8.73851	8.60217	8.38269	7.96011	7.34124	6.60033	6.04926	5.99532	6.4447	7.06132	7.42097	7.60917	7.90466	8.24281	8.60143	9.02785	9.3085	9.27789	9.28549	9.42515	9.59542	9.71656	9.73453	9.50188	8.9229	8.51671	8.60191	8.91831	9.20093	9.16468	8.73736	8.30611	8.09575	8.11136	8.22043	8.19939	7.86068	7.37415	7.24876	7.66463	8.24938	8.65974	8.86756
	2.23847	2.91543	3.79634	4.76919	5.72711	6.79029	7.93932	9.10184	10.3421	11.5829	12.8228	13.8532	14.6078	15.1906	15.784	16.3694	16.6521	16.5472	16.5807	16.8466	16.6842	16.0662	15.5281	15.1294	14.6903	14.2509	13.9915	13.9628	13.8414	13.4866	13.0876	13.0659	13.4311	13.4126	12.938	12.8371	13.1404	13.0821	12.5738	11.919	11.1895	10.4653	9.91741	9.75787	9.95335	10.1417	10.0478	9.75575	9.57359
	15.3853	14.6586	13.7928	12.8212	11.5569	10.2369	9.41223	8.86325	8.33567	7.98807	7.81492	7.68993	7.63085	7.69627	7.9524	8.34081	8.75241	9.27349	10.0463	10.8401	11.1315	10.967	10.6966	10.3032	9.71149	8.94722	8.20855	7.70228	7.33476	7.0985	6.81464	6.44616	6.06486	5.53047	4.99855	4.73519	4.63308	4.57191	4.53585	4.48984	4.44016	4.36197	4.17248	3.94893	3.65284	3.42827	3.41824	3.58366	3.59589
	0.1593	0.176057	0.174688	0.167667	0.204175	0.264252	0.275666	0.27699	0.266139	0.26499	0.26119	0.259311	0.256565	0.244395	0.24094	0.248674	0.289379	0.334124	0.351976	0.317626	0.254683	0.237538	0.227039	0.227039	0.227039	0.233121	0.245286	0.242339	0.278294	0.300366	0.301643	0.243839	0.199683	0.193393	0.191235	0.194231	0.200222	0.203218	0.203218	0.203218	0.198557	0.186635	0.187538	0.156203	0.121118	0.104575	0.100905	0.0899315	0.0783696
	0.453762	0.463587	0.446316	0.419079	0.376938	0.363385	0.369473	0.365294	0.34464	0.322705	0.347674	0.332283	0.332692	0.384169	0.390801	0.414458	0.427164	0.450582	0.448042	0.47307	0.505247	0.519398	0.56721	0.570096	0.569791	0.551528	0.512211	0.489701	0.427518	0.397282	0.374428	0.334123	0.304414	0.302867	0.289271	0.265816	0.277783	0.261452	0.276124	0.267178	0.253702	0.30323	0.334035	0.337043	0.326998	0.369893	0.403939	0.418827	0.414166
	10.841	10.4454	9.85685	9.31388	8.89837	8.757	8.91338	9.33679	10.172	11.2738	12.1583	13.1775	14.1696	15.0139	15.7278	16.4295	17.468	18.6249	19.5592	20.2044	20.5757	20.8503	20.9223	20.8525	20.8409	20.8042	20.6733	20.564	20.548	20.4896	20.2722	19.7985	19.1252	18.2988	17.3062	16.1596	15.0316	14.2167	13.445	12.6432	11.8196	10.8902	9.9998	9.5269	9.51634	9.60706	9.69247	9.95923	10.594
	19.7369	20.0186	20.4288	20.6954	20.7244	20.9326	21.2919	21.7729	22.541	23.0115	22.6809	21.769	20.7301	20.1469	19.9903	19.661	19.1096	18.607	18.1365	17.5872	17.1689	16.9984	16.7355	16.3224	16.0743	16.1679	16.8197	17.7987	18.4088	18.4342	18.403	18.5849	18.6455	18.6382	18.708	18.6447	18.5868	18.7034	18.9652	19.3262	19.8197	20.5689	21.4617	22.1927	22.7636	23.2827	23.8035	23.9769	23.5155
	8.41243	7.78158	7.58989	7.83042	8.19898	8.50201	8.49656	8.45314	8.52264	8.54722	8.3022	8.0374	8.02884	8.16863	8.41403	8.68388	8.83701	8.78953	8.69495	8.71908	8.84277	8.761	8.28518	7.72226	7.16031	6.70622	6.49513	6.40632	6.29818	6.11585	6.1685	6.586	6.89089	6.8121	6.57921	6.35697	6.20175	6.19742	6.54684	7.17258	7.52649	7.57517	7.65002	7.77157	8.02735	8.10133	7.96657	8.27078	9.00366
	4.7235	4.41971	4.25648	4.08697	3.85574	3.73135	3.80104	4.05747	4.16695	4.14777	4.11747	3.98154	3.77542	3.494	3.19293	2.89559	2.62763	2.3732	2.27218	2.36941	2.62167	2.91359	3.26699	3.86526	4.61239	5.38048	6.22103	6.9288	7.50405	8.18553	9.15824	10.3299	11.4345	12.2637	12.7783	12.8021	12.5063	12.144	11.6404	11.1905	10.9536	10.7748	10.7242	10.8862	10.9882	10.7114	10.1069	9.48432	8.93144
	0.14724	0.14724	0.148372	0.158045	0.166383	0.183916	0.200951	0.187767	0.155966	0.147088	0.177383	0.191645	0.194628	0.195367	0.195737	0.195737	0.212939	0.233999	0.224147	0.216671	0.205638	0.188604	0.187055	0.180844	0.17647	0.154758	0.148723	0.151834	0.153595	0.166852	0.178062	0.160859	0.131136	0.11625	0.107856	0.101355	0.101355	0.10054	0.107457	0.105162	0.114553	0.142274	0.153666	0.151186	0.13757	0.12636	0.12636	0.128792	0.138615
MDN+BRK	9.04856	8.54188	8.17312	8.15563	8.25038	8.34851	8.15825	7.87138	7.79884	7.66193	7.37445	7.2291	7.24944	7.23995	7.19279	7.56111	8.45614	9.26955	9.77167	10.3583	11.0729	11.8366	12.4626	12.6156	12.323	11.8368	11.1349	10.5154	10.2103	10.0107	9.65986	9.23626	9.00762	8.89454	8.70408	8.59827	8.49261	8.17	7.93971	7.92026	7.91869	7.91332	7.90011	7.73595	7.51629	7.14983	6.57557	5.86035	5.17942
	16.6881	15.0096	13.561	12.4306	11.2569	9.98212	8.81975	7.61076	6.2461	4.93625	3.80755	3.0163	2.73703	3.15736	4.19841	5.32257	6.4682	7.61046	8.64166	9.58801	10.6295	11.9707	13.6211	15.2341	16.399	16.983	16.9815	16.4998	16.0191	15.6742	15.067	14.3123	13.547	12.8066	12.1574	11.5073	10.7568	9.74211	8.59308	7.65498	6.98441	6.62151	6.57626	6.40484	5.8834	5.4876	5.5087	5.92396	6.62626
	16.1005	16.1253	16.2141	16.0314	15.4908	14.6715	13.8661	13.4608	13.2855	13.0552	12.8361	12.636	12.4523	12.4915	12.8005	13.2394	13.5015	13.6023	13.835	14.2031	14.7624	15.2954	15.3238	14.8553	14.1863	13.618	13.034	12.2008	11.07	9.79987	8.56339	7.376	6.29303	5.43872	4.77455	4.19134	3.88198	4.02835	4.4662	5.1388	5.76346	6.25221	6.84708	7.55169	8.33053	9.08855	9.66921	9.9699	10.0215
	9.46244	10.1311	10.8043	11.3449	11.7219	11.9098	11.8198	11.4978	11.1248	10.9045	10.7198	10.3707	10.1097	10.0723	10.0684	9.96795	9.66206	9.26426	9.15595	9.37174	9.57689	9.95119	10.7666	11.5703	11.9818	12.1665	12.1296	11.7793	11.4315	11.3007	11.3059	11.3791	11.3273	11.0002	10.5791	10.2732	9.80173	8.97441	8.14493	7.4947	7.03104	6.78	6.64745	6.27943	5.68755	5.23764	5.17956	5.41819	5.55394
	0.1668	0.167493	0.169511	0.15581	0.165466	0.162874	0.159333	0.156965	0.147432	0.142665	0.182668	0.338828	0.613435	0.938203	1.40332	2.01911	2.69936	3.64074	4.76443	5.79212	6.72394	7.67907	8.67332	9.60596	10.5676	11.6039	12.4687	13.1663	14.0789	14.9985	15.603	16.0591	16.3218	16.4948	16.7677	17.1396	17.5942	18.0741	18.524	18.8753	19.1315	19.3961	19.6454	19.5625	19.2017	18.7855	18.1413	17.1605	15.9416
	4.63552	4.5918	4.68163	4.72676	5.06981	5.73916	6.53841	7.49421	8.55863	9.59424	10.7083	11.9543	13.1564	14.3166	15.6084	16.8434	17.464	17.475	17.3045	16.7582	15.9838	15.2584	14.4189	13.4055	12.448	11.5444	10.8209	10.3313	9.82637	8.98661	7.82769	6.90554	6.36135	6.08155	6.22117	6.50639	6.8052	7.28209	7.9612	8.65345	9.23865	9.55289	9.49891	9.13685	8.92981	9.01037	8.97194	8.91935	8.82151
	3.901	4.15266	4.36433	4.55113	4.61279	4.5242	4.5052	4.63601	4.72044	4.75358	4.82361	5.05112	5.33663	5.6677	6.07635	6.42839	6.72676	6.87394	6.75692	6.57207	6.45293	6.3558	6.03711	5.5546	5.08256	4.62124	4.15054	3.70961	3.23219	2.65358	2.04733	1.49101	1.16135	1.06979	1.03449	1.00889	0.90296	0.835702	0.806814	0.823184	0.809692	0.792232	0.750257	0.618768	0.486942	0.4373	0.409929	0.387924	0.373535
	3.88725	3.80665	3.51541	3.32757	3.36178	3.40835	3.44195	3.56779	3.80255	4.16758	4.37773	4.22407	3.88999	3.62598	3.41218	3.2091	3.11261	3.11008	2.93319	2.59654	2.23711	1.96694	1.93353	2.14844	2.29101	2.27275	2.24119	2.29449	2.37132	2.41036	2.42599	2.46386	2.6151	2.90955	3.22095	3.54445	3.95431	4.26692	4.40483	4.50224	4.60391	4.80163	5.08874	5.4008	5.59394	5.63657	5.59348	5.42123	5.12281
	0.293784	0.281869	0.277334	0.273562	0.268412	0.254231	0.251396	0.245399	0.220204	0.241525	0.228331	0.249757	0.277963	0.274972	0.269348	0.262649	0.264252	0.269407	0.274891	0.267207	0.255718	0.238805	0.218084	0.211999	0.175764	0.172478	0.141621	0.135694	0.132975	0.158759	0.175241	0.171037	0.190192	0.24131	0.27899	0.299122	0.301647	0.296238	0.293534	0.293534	0.329188	0.384374	0.388652	0.391735	0.358771	0.342288	0.341511	0.312392	0.256292
	16.1662	16.2841	16.6469	17.1575	17.5221	17.9167	18.3975	18.979	19.8592	20.5886	20.9375	21.1239	21.2274	21.3315	21.4345	21.6281	21.8055	21.6101	21.2009	21.0779	21.175	21.2314	20.9444	20.3746	19.9597	19.8326	19.8065	19.5734	19.3139	19.3373	19.5554	19.825	20.1743	20.4432	20.5068	20.6009	20.6984	20.7919	20.7991	20.6018	20.2794	19.8943	19.7359	19.582	18.9402	18.0275	17.1366	16.2972	15.442
	0.299871	0.271591	0.200993	0.144244	0.127199	0.188549	0.237001	0.22931	0.224743	0.22463	0.22301	0.22301	0.263465	0.356571	0.459779	0.650054	0.968517	1.29336	1.62673	2.15185	2.67699	3.34911	4.07737	4.61608	5.25704	6.05307	6.85598	7.59762	8.26873	8.80098	9.12444	9.41968	9.73094	10.1251	10.6015	11.1374	11.4869	11.6833	12.1506	12.797	13.2852	13.4902	13.479	13.2898	13.1227	13.1778	13.2185	13.2135	13.0769
	0.0749567	0.0824724	0.0999937	0.11	0.119344	0.134292	0.166238	0.213151	0.227309	0.236194	0.240041	0.243962	0.251805	0.249065	0.237252	0.232271	0.230865	0.225564	0.221668	0.212324	0.197376	0.170378	0.133623	0.124482	0.120983	0.125523	0.128092	0.121995	0.12771	0.15188	0.156665	0.162032	0.150802	0.14156	0.155895	0.163062	0.15701	0.144906	0.138853	0.132467	0.140512	0.150726	0.15887	0.161554	0.137384	0.1326	0.137298	0.16866	0.187969
	6.66592	7.47228	8.22564	8.85404	9.32692	9.68721	10.0632	10.5733	11.1968	11.9763	12.9182	13.884	14.7936	15.6403	16.2612	16.6458	16.9893	17.2965	17.6543	18.0494	18.4937	19.1751	19.7609	20.0618	20.4171	20.8683	21.2235	21.4501	21.6716	21.9746	22.2342	22.5455	22.987	23.1876	23.2373	23.4225	23.4402	23.2331	22.8145	21.9652	20.8189	19.7451	18.8059	17.7416	16.478	15.0769	13.5969	12.2225	10.9577
	13.4913	12.5552	11.7918	11.266	10.8192	10.3407	9.99719	9.9101	10.1431	10.7841	11.8647	12.9972	13.7267	13.7873	13.7464	13.6083	13.1638	12.56	12.0256	11.6591	11.4264	11.1355	10.6312	10.1184	9.75923	9.44838	9.25803	9.35373	9.81014	10.5434	11.4403	12.4748	13.6399	14.7185	15.481	16.0871	16.6805	17.2378	17.6029	17.5841	17.2866	16.8918	16.6165	16.365	16.0015	15.6759	15.3743	14.8857	14.2587
	9.94984	11.1555	12.5694	13.9123	15.0349	15.7191	15.5041	14.6759	13.8971	13.4881	13.3355	13.2356	13.1188	12.9496	12.9153	12.932	12.7301	12.5226	12.7206	13.1276	13.7201	14.9498	16.4278	17.723	18.8235	19.6105	20.1285	20.5878	20.883	20.7961	20.6565	20.7277	20.5985	20.0525	19.58	19.2537	18.8254	18.4753	18.17	17.7835	17.5077	17.399	17.2913	17.2173	17.0278	16.335	15.303	14.305	13.6369
	14.8773	14.5926	13.9431	13.0047	12.1167	11.2061	10.267	9.24686	8.20588	7.13274	5.97241	4.77226	3.732	2.86136	2.07118	1.3476	0.779454	0.562907	0.590579	0.578329	0.75178	1.16813	1.82323	2.27743	2.53717	2.8891	3.48879	4.25529	5.11528	6.00468	6.89674	7.88503	8.95976	10.0695	11.1743	12.1445	12.9149	13.5677	14.37	15.2232	15.7682	15.9664	15.7722	15.1096	14.4585	14.1538	13.8881	13.4734	13.0728
	8.21683	8.73854	9.17702	9.45469	9.54239	9.48075	9.21644	8.78101	8.33647	7.96217	7.56102	6.98278	6.3336	5.75698	5.2624	4.99737	5.09221	5.30998	5.64134	6.09934	6.38531	6.3956	6.26161	6.03328	5.81524	5.61913	5.477	5.3354	5.16	5.06883	5.08359	4.94634	4.63911	4.42203	4.3444	4.51312	5.04623	5.64672	6.07284	6.36828	6.5617	6.67168	6.78746	6.80729	6.68713	6.54179	6.46826	6.53962	6.6911
	0.16351	0.16351	0.138548	0.095887	0.103891	0.141245	0.148367	0.148871	0.139135	0.131266	0.12802	0.12802	0.12802	0.128081	0.123649	0.119515	0.12713	0.13897	0.149417	0.140362	0.107025	0.105259	0.0993489	0.100166	0.1018	0.102618	0.108616	0.120613	0.127981	0.159249	0.160183	0.186166	0.226932	0.316336	0.496932	0.768251	0.983115	1.12668	1.31287	1.57461	1.86265	2.19266	2.56715	2.95236	3.16659	3.18625	3.19155	3.14292	3.05957
	0.341434	0.351842	0.336993	0.330335	0.318178	0.31898	0.327349	0.346913	0.358774	0.353882	0.370985	0.401549	0.401433	0.39473	0.390947	0.3957	0.379171	0.371874	0.348423	0.367216	0.432775	0.46948	0.710249	0.950643	1.20682	1.61103	1.97702	2.25917	2.48381	2.62705	2.71919	2.76357	2.79283	2.81288	2.79889	2.71603	2.66519	2.43362	2.27316	2.24805	2.03029	1.7129	1.559	1.37307	1.22849	1.16181	1.1564	1.18793	1.21725
	3.80217	3.2285	2.64883	2.12648	1.57657	1.21522	1.14865	1.25947	1.4161	1.55171	1.70926	1.86685	2.05532	2.19578	2.18553	2.15394	2.26836	2.49891	2.65091	2.73179	2.81702	2.91059	2.98204	3.05161	3.14547	3.26952	3.3774	3.41702	3.49001	3.62602	3.70716	3.68928	3.5926	3.51514	3.50152	3.40192	3.1816	2.9263	2.69958	2.45834	2.17381	1.98274	1.94058	1.91102	1.84428	1.73578	1.65203	1.66914	1.78405
	22.9918	22.5533	21.9356	21.3955	20.9815	20.3889	19.6397	18.6231	17.1679	15.5892	14.1255	12.7155	11.3078	9.82206	8.53246	7.53034	6.64399	5.77824	4.78119	3.84479	3.08363	2.5355	2.09604	1.9296	2.02072	2.13582	2.21736	2.25043	2.30907	2.39141	2.49163	2.47681	2.35079	2.31773	2.19513	2.15625	2.158	2.27931	2.49502	2.5872	2.53312	2.64097	2.91708	3.2032	3.34492	3.34124	3.61741	4.33783	5.17102
	5.15476	5.18521	5.23864	5.21425	5.22507	5.36983	5.57521	5.8072	6.01325	6.23262	6.60193	7.0264	7.44381	7.8749	8.40902	9.05243	9.64475	10.1746	10.68	11.1436	11.4566	11.6119	11.7128	11.7231	11.5767	11.2749	10.875	10.4036	9.80351	8.94383	7.94339	6.99034	6.11114	5.33612	4.75524	4.4791	4.43832	4.43764	4.37679	4.33852	4.38151	4.47756	4.5693	4.6582	4.80365	5.01272	5.32842	5.70074	6.05087
	11.8765	12.1836	12.2779	12.5232	13.0155	13.4497	13.8572	14.2935	14.7247	15.1946	15.504	15.6769	15.8046	15.9095	15.9119	15.7492	15.7406	15.9298	16.0116	16.0522	16.1963	16.1139	15.7385	15.4104	15.1794	14.7973	14.0714	13.1611	12.1378	11.2407	10.4504	9.57751	8.6918	8.06086	7.538	6.99088	6.64668	6.58502	6.52097	6.44701	6.67213	7.19862	7.8011	8.51384	9.2916	10.198	11.0429	11.79	12.4688
	7.70707	8.31492	8.8842	9.34247	9.63915	9.82895	10.0193	10.2534	10.4945	10.6585	10.6382	10.4508	10.2981	10.1103	9.76319	9.42891	9.11552	8.79074	8.54622	8.34193	8.17828	8.14806	8.20791	8.23792	8.26685	8.48399	8.88698	9.22628	9.54329	10.026	10.608	11.058	11.2284	11.297	11.4303	11.4993	11.3386	10.9437	10.4954	10.0086	9.26637	8.58188	7.91341	7.1633	6.42294	5.67504	5.13874	4.87383	4.61217
	0.144915	0.185119	0.265933	0.341704	0.425967	0.557112	0.654593	0.662391	0.637037	0.623822	0.649013	0.729801	0.778548	0.778548	0.778548	0.783255	0.767715	0.698507	0.621915	0.537652	0.420116	0.357262	0.351851	0.338365	0.335527	0.308816	0.22499	0.174723	0.188846	0.195673	0.187582	0.189799	0.194124	0.188334	0.188334	0.165147	0.118775	0.0955883	0.0955883	0.0955883	0.106551	0.122725	0.133547	0.150815	0.162208	0.179525	0.158391	0.155519	0.172107
	10.5556	12.033	13.4968	15.0435	16.9298	18.6366	19.5669	20.2079	21.206	22.4249	23.5094	24.2964	24.9254	25.5047	26.0116	26.4348	26.7521	27.0385	27.114	26.6759	26.0786	25.7901	25.4861	24.925	24.2834	23.5573	22.9919	22.4236	21.4784	20.4861	19.7825	19.2827	18.7407	18.2938	18.1366	18.3816	18.8114	19.1241	19.5046	20.1135	20.7771	21.2435	21.9097	23.0028	23.9843	24.5565	24.6144	24.3776	24.422
	22.6427	23.118	23.7722	24.323	24.7819	25.2054	25.5286	25.6861	25.74	25.8716	25.9536	26.0925	26.5818	27.0813	27.4044	27.2764	26.6004	25.8833	25.2049	24.2883	23.3619	22.7552	22.2907	21.9146	21.9403	22.0685	21.9802	21.9128	21.9086	21.8569	22.2269	23.1377	23.8391	24.1766	24.6235	25.0253	25.0376	24.8096	24.537	23.9277	23.2132	22.7879	22.3858	21.9728	21.8792	21.8945	21.8039	21.8831	22.0279
	0.298924	0.298924	0.298924	0.306673	0.291046	0.293635	0.300691	0.282048	0.236046	0.219701	0.179472	0.174586	0.123266	0.105855	0.120849	0.132392	0.138617	0.145952	0.14131	0.157982	0.164796	0.163761	0.163761	0.192576	0.2375	0.244769	0.253704	0.273253	0.291034	0.316382	0.305613	0.321738	0.326997	0.330862	0.332274	0.301049	0.279384	0.282007	0.257241	0.227052	0.23908	0.240747	0.232376	0.228594	0.187885	0.197855	0.533199	1.50371	2.87598
	23.0087	23.8304	24.7835	25.8106	26.4376	26.695	26.956	27.3393	27.5904	27.3237	26.8306	26.5209	25.9531	24.7446	23.1251	21.3765	20.2689	19.7361	19.3151	19.187	19.108	18.4979	17.7745	17.3894	17.4544	17.7644	18.0576	18.5736	19.502	20.5885	21.2445	20.7341	19.629	18.8599	18.4644	18.2964	18.4714	18.6829	18.6021	18.1955	17.7234	17.3213	16.7772	16.1673	15.9392	16.2988	17.0453	17.7087	18.0383
	10.2033	9.99827	9.18744	8.09781	7.15278	6.29994	5.97113	6.02355	6.14115	6.15415	6.14909	6.33328	6.16427	6.15048	6.68686	7.33818	7.61498	7.72182	7.84606	8.31993	8.93739	9.2274	9.26993	9.30788	9.66008	10.3639	11.0764	11.7494	12.0032	11.4598	10.8945	10.9517	11.1781	11.5865	11.9641	12.3282	12.6522	13.0273	13.6791	14.3693	14.8579	15.3514	15.8706	16.3029	16.9424	17.7953	18.4855	19.2282	19.9284
	13.9206	13.3951	12.9431	12.7977	12.7058	12.539	12.42	12.291	12.2406	12.0484	11.5511	10.8901	10.1758	9.59383	9.42318	9.47914	9.48628	9.46038	9.28865	9.1659	9.12389	9.1802	9.41601	9.32438	8.97491	9.21417	9.48201	9.42192	9.43501	9.75352	10.1361	10.5327	10.7681	10.9584	11.2166	11.3173	11.0924	10.5921	10.3055	10.4135	10.2249	10.4238	11.4807	12.6343	13.1845	13.2119	12.9499	12.7811	12.7722
	8.90321	8.39617	8.38543	8.48754	8.47515	8.77772	9.57782	10.556	11.5526	12.2974	12.6101	13.0998	14.1659	14.9316	15.5184	16.2929	16.892	16.856	16.4818	15.8638	14.733	13.5509	12.7129	11.8608	11.045	10.4133	9.63465	8.55381	7.67406	7.1079	6.52344	6.06265	6.03702	6.15422	6.24794	6.45857	6.81436	7.0997	7.3767	7.87127	8.58051	9.35522	9.8319	9.86403	9.90292	9.78651	9.35109	8.86318	8.46517
	5.87596	6.59666	7.76794	9.11632	10.3504	11.7356	13.4268	15.163	16.2329	16.8464	17.4835	17.9546	18.2059	18.3107	18.265	18.166	18.3589	18.7473	18.9066	18.9455	19.1239	19.1486	18.8789	18.7238	18.9147	19.43	20.1721	20.6551	20.6158	20.1214	19.362	18.2014	16.5535	14.9306	13.3825	11.5687	9.71952	8.43573	7.87109	7.64286	7.5426	7.51652	7.68825	8.34837	9.38436	10.5584	11.811	12.6518	12.8521
	0.765159	0.774677	0.754015	0.712949	0.654642	0.588708	0.535487	0.495686	0.504096	0.494563	0.473143	0.475957	0.437997	0.429042	0.400795	0.386398	0.368259	0.343919	0.329501	0.309388	0.290065	0.29007	0.273534	0.21185	0.173678	0.146387	0.106776	0.108278	0.120901	0.145824	0.158285	0.183715	0.231473	0.250577	0.247283	0.247283	0.260757	0.287706	0.301181	0.301181	0.329093	0.374804	0.384318	0.369513	0.349703	0.337241	0.306073	0.247889	0.225279
	0.321653	0.301336	0.298302	0.298302	0.306573	0.315065	0.307962	0.277376	0.19905	0.159887	0.144507	0.129931	0.1173	0.101775	0.0874961	0.0734334	0.0891591	0.135193	0.165393	0.157123	0.149021	0.156906	0.16132	0.16132	0.16132	0.164526	0.171871	0.17569	0.176445	0.181349	0.188189	0.162988	0.103062	0.0728615	0.0728615	0.0840476	0.10642	0.117606	0.117606	0.117606	0.123258	0.136414	0.146599	0.147711	0.142808	0.141865	0.150858	0.157385	0.157385
	13.5879	12.8149	12.0462	11.1512	10.3526	9.76785	9.31066	8.97479	8.50924	7.88378	7.38045	6.95553	6.4586	6.05872	5.97194	5.93505	5.65422	5.3203	5.12063	5.04973	5.00582	4.90961	4.54885	4.12569	3.65984	3.09154	2.61367	2.42366	2.44266	2.389	2.38252	2.53661	2.7514	2.83661	2.74791	2.57455	2.39629	2.39004	2.44357	2.7342	3.19975	3.65811	4.04084	4.32388	4.75894	5.20758	5.34483	5.11915	4.93808
	0.036661	0.0373895	0.0373895	0.0373895	0.0530284	0.0843627	0.108863	0.113697	0.101497	0.102568	0.115021	0.122432	0.122432	0.122432	0.136186	0.163694	0.195053	0.246142	0.280679	0.275257	0.245254	0.221419	0.210117	0.210117	0.202705	0.187882	0.180471	0.180471	0.204644	0.241886	0.243876	0.215239	0.16415	0.129614	0.117622	0.112743	0.110303	0.110303	0.110303	0.110303	0.122317	0.146343	0.159297	0.15695	0.12742	0.11975	0.119767	0.185072	0.30296
	0.170135	0.168958	0.162021	0.157792	0.18182	0.227352	0.238626	0.218929	0.179985	0.164639	0.164688	0.16211	0.163224	0.169816	0.158925	0.154987	0.165841	0.192133	0.206039	0.182011	0.136479	0.124874	0.129166	0.132547	0.132547	0.129636	0.122961	0.109755	0.179218	0.545861	1.1547	1.71057	2.30989	3.17707	4.28783	5.56246	6.93605	8.36169	9.94664	11.7203	13.4405	15.1187	16.9445	18.8198	20.3713	21.4975	22.5928	23.6804	24.3875
	9.18834	10.0779	10.8795	11.7717	12.7432	13.6915	14.517	15.1627	15.7726	16.3911	16.9214	17.2986	17.4636	17.4947	17.3894	17.1723	16.9845	16.7315	16.3073	15.8614	15.4657	15.0213	14.449	13.698	12.863	12.0926	11.3007	10.3403	9.31218	8.40297	7.54392	6.67964	5.84715	5.31394	5.06318	4.66193	4.04161	3.49327	3.02976	2.61579	2.36867	2.41418	2.70244	2.93366	3.12323	3.3865	3.60015	3.79058	3.74519
	0.337191	0.332586	0.325736	0.305394	0.309054	0.3261	0.322108	0.305093	0.301016	0.306669	0.314785	0.296835	0.32795	0.31749	0.32592	0.306833	0.346592	0.417898	0.519666	0.638251	0.762834	0.942109	1.08227	1.17621	1.24288	1.25018	1.25649	1.21898	1.26153	1.30456	1.34463	1.31417	1.25529	1.16569	1.0452	0.898285	0.720738	0.58741	0.489856	0.429072	0.432419	0.408493	0.410365	0.36118	0.332763	0.336999	0.350133	0.362047	0.416112
	11.0881	10.9324	10.8377	10.62	10.0934	9.37475	8.66199	8.24624	8.50233	9.204	10.0567	10.7282	10.9117	10.8054	10.9732	11.4704	12.0791	12.6326	13.0982	13.7413	14.711	15.9201	17.0382	17.7287	18.1689	18.3939	18.427	18.5841	18.7192	18.6599	18.4134	18.0263	17.5598	17.0858	16.7851	16.6302	16.3949	16.0356	15.5591	15.0692	14.9109	15.0842	15.3556	15.7688	16.207	16.6301	17.3121	18.0968	18.6092
	25.4773	24.8752	23.6159	22.0635	20.6489	19.603	18.8254	18.0267	17.3954	16.8848	16.4147	16.1511	16.0122	16.03	16.4438	17.1081	17.968	19.4114	21.1008	22.4061	23.227	23.8343	24.3923	24.8818	25.4416	25.6526	25.1675	24.7585	25.0012	25.2584	25.1675	25.2107	25.2857	25.0872	25.0404	25.2456	25.2516	24.8645	24.3073	23.9779	24.2075	24.7101	24.7178	24.1422	23.587	23.1628	22.417	21.3776	20.6107
	4.3021	4.07725	3.97387	3.85234	3.63741	3.47677	3.33683	3.30703	3.3322	3.30563	3.08453	2.93735	2.93204	2.9889	3.09092	3.15456	3.11839	3.04293	3.0985	3.2071	3.18071	3.10409	3.05781	3.03715	3.05181	3.06357	3.10117	3.14658	3.21623	3.26928	3.14963	3.02944	2.92514	2.74692	2.62414	2.51491	2.47132	2.46393	2.57139	2.72338	2.83275	2.92056	2.88475	2.79561	2.64177	2.5464	2.43548	2.26723	2.18154
	19.1302	17.5219	15.8533	14.289	12.7852	11.1708	9.68752	8.47734	7.42307	6.67588	6.11725	5.58409	5.5471	6.19507	7.28943	8.62261	9.9026	11.2326	12.7324	14.1261	15.3989	16.5667	17.5067	18.1483	18.6162	19.3555	20.241	20.8892	21.5603	22.2304	22.6446	23.0005	23.3911	23.7948	24.095	24.0878	23.9855	23.7569	23.2556	22.58	21.8117	21.0294	20.3581	19.6266	18.5949	17.6948	17.1147	16.412	15.696
	17.9199	19.5992	21.2653	22.5787	23.2727	23.5513	23.9308	24.1882	24.0351	24.0357	24.2893	24.0873	23.436	22.5577	21.2414	19.6932	18.0311	16.2556	14.6211	13.6654	13.4837	13.2429	12.7692	12.5852	12.6084	12.473	12.4051	12.5838	12.867	13.2404	13.917	14.9347	15.9976	16.889	17.3466	17.2834	17.03	16.9638	17.0689	17.1338	17.1974	17.3408	17.5275	17.6481	17.8996	18.2061	18.3066	18.4579	18.6162
	10.1485	10.2072	10.0847	9.80743	9.60163	9.45953	9.26594	8.86546	8.20419	7.66588	7.46031	7.37303	7.30835	7.37575	7.62618	7.84304	7.95998	8.22272	8.60937	8.96589	9.19589	9.17377	8.98049	8.82003	8.64162	8.5005	8.27032	7.59536	6.69106	5.89105	5.22555	4.69765	4.22264	3.80091	3.39501	3.19493	3.24941	3.72099	4.33488	4.71404	4.95999	5.24838	5.71308	6.1754	6.58005	7.21018	8.00984	8.95452	10.0994
	17.892	17.1199	16.3152	15.4419	14.6218	13.8359	12.9538	12.0645	11.2137	10.3796	9.70875	9.25313	8.81322	8.3421	8.18978	8.39829	8.61859	8.80871	8.95588	9.13476	9.44452	9.79009	10.0859	10.2844	10.3966	10.491	10.613	10.82	11.1542	11.7349	12.545	13.232	13.8041	14.5089	15.1795	15.7518	16.2994	16.7554	17.3369	18.0271	18.4434	18.5842	18.7459	19.002	19.0489	18.9232	18.7481	18.3565	17.7099
	12.1299	12.5599	12.8828	13.1917	13.7823	14.5085	15.0903	15.5492	15.9354	16.3445	16.9045	17.444	17.7626	18.0992	18.3879	18.3619	18.4179	18.8066	19.1025	19.0454	18.6271	18.0216	17.4419	16.9199	16.4732	15.8566	15.0031	14.2998	13.8003	13.4176	13.0769	12.4902	11.6968	11.0569	10.7761	10.8321	10.9522	10.9913	11.0232	11.0571	11.133	11.2733	11.4945	11.7654	11.8248	11.7787	11.9163	12.1656	12.2686
	12.6201	12.6162	12.6757	12.6437	12.713	12.937	13.0396	13.1259	13.3168	13.3108	13.025	12.744	12.6199	12.6725	12.8642	12.9759	12.9241	12.9472	13.1418	13.1758	12.8895	12.4257	11.9026	11.458	11.1951	10.9998	10.9036	10.9927	10.9949	10.7739	10.6348	10.7766	11.004	11.0848	11.0842	11.2058	11.5775	11.9925	12.1419	12.1137	12.1229	11.9418	11.4014	10.8599	10.5608	10.4642	10.3787	10.1852	10.0785
	0.0675084	0.0705536	0.0705536	0.0705536	0.0708335	0.0713931	0.071673	0.0605069	0.0381748	0.0266735	0.0237143	0.0222348	0.0222348	0.0206026	0.0199453	0.0154439	0.015483	0.0216517	0.0247361	0.0231322	0.0199244	0.0183205	0.0183205	0.0183205	0.0400219	0.076776	0.0998856	0.167013	0.249393	0.314176	0.390923	0.524975	0.762868	1.06668	1.37461	1.78097	2.29922	2.80655	3.3205	3.89914	4.56538	5.29566	5.91282	6.50554	7.23338	7.96792	8.54865	8.87927	9.13895
	5.58754	5.6264	5.75936	5.42847	4.87884	4.50465	4.04212	3.56206	3.10998	2.85525	3.09106	3.66617	4.00934	4.03551	4.24397	4.89207	5.5042	5.706	6.1715	6.90578	7.448	7.94218	8.27364	8.4062	8.40129	8.22849	7.92411	7.75196	7.9639	7.93327	7.60016	7.50917	7.66234	7.79756	7.94845	8.33189	8.93126	9.66345	10.5252	11.4732	12.4174	13.3537	14.4163	15.4646	16.629	17.6131	18.0386	17.9564	17.4606
	0.378398	0.390299	0.384276	0.379307	0.360383	0.3226	0.300139	0.273183	0.206084	0.17062	0.15764	0.151278	0.147137	0.147137	0.138039	0.121049	0.154685	0.203225	0.214173	0.197033	0.168287	0.156582	0.150293	0.150293	0.154329	0.171835	0.18216	0.18216	0.189955	0.208694	0.2088	0.184307	0.179129	0.207554	0.233447	0.247542	0.252012	0.252012	0.252012	0.245022	0.250977	0.286738	0.304493	0.30663	0.296028	0.292518	0.272341	0.226129	0.183905
	1.07365	0.91306	0.773588	0.68232	0.651042	0.621832	0.534579	0.409115	0.351024	0.318079	0.271636	0.239521	0.20828	0.18339	0.178061	0.173392	0.204972	0.26195	0.270582	0.220588	0.180658	0.189086	0.198747	0.234552	0.261387	0.261387	0.277522	0.308782	0.317384	0.339871	0.353287	0.323436	0.261815	0.227925	0.224968	0.224968	0.206971	0.19731	0.161505	0.13467	0.157164	0.201313	0.193286	0.216136	0.223855	0.210439	0.208154	0.203585	0.2013
	0.24486	0.233818	0.202679	0.185492	0.197831	0.220732	0.23174	0.215384	0.17423	0.153654	0.134746	0.0969306	0.0780229	0.0780229	0.0780229	0.0780229	0.086902	0.10466	0.113539	0.1012	0.0782994	0.067292	0.0630709	0.0630709	0.0630709	0.0849965	0.128848	0.150773	0.184824	0.252927	0.304445	0.3306	0.330359	0.32148	0.32148	0.32148	0.32148	0.32148	0.32148	0.32148	0.304501	0.270545	0.253566	0.219515	0.151413	0.101707	0.0702986	0.0545942	0.0545942
	1.80392	2.00306	2.12477	2.13024	2.08339	2.00479	1.8745	1.72024	1.56881	1.4269	1.30961	1.23385	1.12662	1.02421	0.975072	0.898552	0.725071	0.535365	0.438986	0.381349	0.302824	0.263562	0.263562	0.266495	0.272954	0.281705	0.273487	0.272823	0.287064	0.279668	0.202821	0.156826	0.151191	0.147922	0.167786	0.207514	0.227377	0.227377	0.224445	0.225228	0.222785	0.227719	0.224838	0.19284	0.147714	0.136875	0.134669	0.133768	0.140914
	14.3029	14.4753	14.7649	14.784	14.6146	14.5517	14.5361	14.5604	14.5449	14.673	15.0483	15.2307	14.961	14.5435	14.323	14.3853	14.5006	14.4088	14.1538	13.8005	13.3393	12.8981	12.558	12.5466	12.9383	13.3545	13.7851	14.3875	14.8292	14.9638	14.9514	14.9882	15.2459	15.574	15.7584	15.9069	16.0563	15.9672	15.456	14.7238	14.2023	13.8155	13.2703	12.7115	12.0881	11.2332	10.238	9.19871	8.26719
	8.32462	8.90067	9.73554	10.8538	11.8102	12.1992	12.4733	13.086	13.8367	14.5961	15.3473	15.9555	16.3223	16.6468	17.2417	18.1183	18.9519	19.5063	19.8989	20.1734	20.0743	19.5567	19.1232	19.0936	19.1122	19.0819	19.0624	18.9997	18.9012	18.7354	18.4161	17.9946	17.634	17.1813	16.6194	16.5058	17	17.6479	18.0515	18.2676	18.6418	19.299	19.8441	20.1064	20.2892	20.4225	20.5801	20.8587	21.2731
	0.661663	0.773582	1.02895	1.22318	1.47178	2.01674	2.76621	3.53731	4.24236	4.94297	5.7598	6.39955	6.81637	7.18395	7.44843	7.6999	7.71772	7.64093	7.85022	8.20687	8.30919	8.23799	8.30858	8.52973	8.69285	8.69554	8.82922	9.31292	9.99939	10.7973	11.2881	11.6234	11.7271	11.4052	10.8922	10.6284	10.6233	10.6058	10.5377	10.5645	10.7713	11.0454	11.1981	11.251	11.3265	11.7229	12.4833	13.4706	14.5741
	16.073	16.2416	16.2801	16.1172	15.7894	15.4364	15.2329	15.0914	14.8616	14.6448	14.5748	14.6067	14.5926	14.4017	14.2828	14.4212	14.6448	14.8663	15.1009	15.3906	15.7141	15.9005	15.9035	15.8165	15.6209	15.0999	14.216	13.2846	12.3367	11.5957	11.1733	10.737	10.3028	10.0246	9.72518	9.34005	8.98548	8.82223	8.95763	9.30999	9.94141	10.8733	11.8852	12.9311	13.6575	14.1296	14.6369	15.0375	15.2907
	20.8009	21.1659	21.4302	21.9068	22.4033	22.6253	22.6477	22.5534	22.2861	22.1569	22.0134	21.4029	20.7956	20.4255	20.0266	19.7063	19.5055	19.1231	18.5798	18.0483	17.762	17.6991	17.5758	17.465	17.1992	16.9271	17.1955	17.6872	18.1328	18.4605	18.359	18.0951	18.0424	17.9192	17.7401	17.6241	17.6769	17.9826	18.266	18.6576	19.2686	19.7264	19.8673	19.8555	20.0087	20.522	21.1633	21.7475	22.3989
	14.8125	13.9	12.8613	12.3063	12.1765	12.216	12.2237	12.0657	12.1215	12.6261	13.4687	14.3502	15.1369	16.1604	17.5841	18.9685	20.137	21.3398	22.1682	22.4374	22.609	22.845	22.9337	22.8538	22.8005	22.7511	22.4939	22.1494	21.9392	21.6159	21.2894	21.2115	21.0905	21.0624	21.3368	21.7002	22.0735	22.5061	22.7627	22.5975	22.359	22.4831	22.8352	23.1561	23.3846	23.4436	23.3606	23.0947	22.5465
	5.60014	5.67851	5.74781	5.74431	5.7408	5.74401	5.72847	5.53611	5.2178	4.97144	4.65812	4.28371	3.9727	3.83533	3.93102	4.29471	4.79916	5.20731	5.7035	6.23211	6.71627	7.19638	7.68951	8.12095	8.45301	8.6696	8.85819	9.00066	9.08194	9.26677	9.48521	9.71462	10.0884	10.4535	10.6972	10.9288	11.1696	11.4404	11.6676	11.6175	11.3499	10.9481	10.5389	10.2555	9.99245	9.689	9.22348	8.71045	8.26019
	10.4018	9.92222	9.62366	9.41681	9.09465	9.04281	9.25489	9.19722	8.68292	8.05673	7.79966	7.77133	7.70936	7.52979	7.24141	6.97678	6.73491	6.43564	6.24491	6.05123	5.52783	4.85047	4.38657	4.54012	5.15445	5.56805	5.80905	6.12603	6.51344	6.89564	7.21886	7.46786	7.67024	7.98479	8.54158	9.13044	9.56995	10.0669	10.4234	10.3353	9.97284	9.62969	9.51219	9.53318	9.59024	9.74067	9.7848	9.72574	9.59719
	10.2629	10.147	10.0162	9.69217	9.55639	9.58664	9.52673	9.67072	10.0204	10.1435	10.2642	10.7175	11.3192	11.9579	12.3029	12.3385	12.3853	12.3287	12.004	11.5517	11.1706	10.7687	10.2247	9.85244	9.77742	9.61711	9.24962	8.64761	7.75005	6.92917	6.14804	5.2418	4.4015	3.84134	3.32975	2.77557	2.49991	2.4001	2.32684	2.22462	2.11196	2.29348	2.67075	2.99526	3.23827	3.63089	4.13682	4.71989	5.29406
	1.57534	1.60527	1.48075	1.32652	1.35837	1.48466	1.63008	1.79774	2.10197	2.38507	2.55248	2.70365	3.01162	3.31838	3.62166	3.99786	4.34481	4.69986	5.04802	5.49524	6.04805	6.43915	6.7606	6.9256	6.98888	7.05517	7.10225	6.99475	6.96635	6.96559	6.85889	6.83922	7.04125	7.25567	7.1748	6.92399	6.83969	6.68457	6.32505	6.03944	5.8735	5.81521	5.88877	5.99051	6.11321	6.27944	6.35618	6.33074	6.33026
	23.6096	23.098	22.6092	21.8296	20.9938	20.2747	19.6578	19.1611	18.4964	17.5459	16.8273	16.4252	15.9671	15.4895	15.3697	15.5046	15.3237	14.8004	14.165	13.3613	12.47	11.7176	11.1758	10.9731	11.1036	11.1968	11.2839	11.5117	11.8117	12.0585	12.1257	12.139	12.1576	12.1714	12.1772	12.0723	11.6587	11.1932	11.055	11.0998	11.0908	10.8415	10.5163	10.3344	10.165	10.1812	10.6489	11.7095	13.2998
	19.6359	18.8926	18.2687	17.7413	17.6293	17.8736	18.1442	18.3394	18.384	18.5187	19.0717	19.8015	20.3886	21.0108	21.9535	23.1584	24.2269	24.9604	25.1348	24.6816	24.2435	23.9472	23.4971	22.9119	22.1594	21.3078	20.5211	19.9306	19.5088	19.0301	18.5328	18.2095	18.2103	18.8274	19.7359	20.2007	20.4985	21.075	21.8952	22.6693	23.2431	23.8547	24.4556	24.8807	25.2222	25.6151	25.997	25.9228	25.2487
	22.1979	21.8026	21.5132	21.1994	20.8522	20.2796	19.4676	18.5045	17.4994	16.6872	16.2972	16.2084	16.0095	15.9676	16.5344	17.2826	17.8467	18.2902	18.4805	18.6826	19.3425	20.212	21.0532	21.8974	22.494	22.6814	22.8381	23.3081	23.6857	23.5163	23.0866	22.7345	22.5811	22.686	22.6998	22.5049	22.165	21.6703	21.2189	20.9358	20.6836	20.3507	20.082	19.9922	19.9567	20.0604	20.2716	19.9766	19.1323
	2.61559	3.06599	3.61207	4.2337	4.93759	5.75777	6.77592	7.3834	7.84062	8.73313	9.89642	11.1163	12.3188	13.6274	14.9257	15.8832	16.4488	16.6672	16.5787	16.0829	15.3685	14.9429	14.8924	14.8887	14.7012	14.5168	14.4505	14.4369	14.3164	14.3099	14.5442	14.8189	15.376	16.2448	17.2995	18.5737	19.7308	20.5548	21.1642	21.6235	22.039	22.4099	22.5411	22.5748	22.5375	22.5343	22.7101	22.7376	22.596
	6.37909	7.31926	8.81207	10.5219	12.1329	13.7153	15.3183	16.8212	18.1806	19.4181	20.4005	21.0241	21.3939	21.6742	21.6846	21.5005	21.2884	20.8909	20.4499	20.0825	19.5585	18.7909	17.8295	16.5735	15.098	13.6759	12.4421	11.2898	10.0597	8.95775	8.14659	7.5956	7.01928	6.16975	5.36026	4.87167	4.58664	4.60899	5.19822	6.12252	7.0746	7.88842	8.59135	9.31774	9.8152	9.81612	9.29557	8.62598	8.15476
	17.7146	18.4442	18.6253	18.5884	18.7149	18.8096	18.7343	18.4945	18.1935	18.0269	17.8887	17.676	17.5292	17.5919	17.7194	17.7435	17.8902	18.1464	18.2091	18.1337	18.197	18.459	18.7371	19.1601	19.6966	19.8803	19.7293	19.415	19.0436	18.8242	18.6587	18.3735	18.2091	18.3565	18.5008	18.5086	18.6084	18.9073	19.1568	19.1771	19.3928	19.9536	20.4985	20.7285	20.6652	20.4582	20.1175	19.5915	18.8771
	6.15905	6.13403	5.91152	5.65419	5.64023	5.84775	6.08024	6.36087	6.81902	7.39574	8.01421	8.4916	8.8894	9.25332	9.69755	10.5134	11.6298	12.8794	14.3809	15.8397	16.9326	18.1697	19.6225	20.6861	21.1406	21.092	20.6572	20.2604	20.1202	20.0913	19.6674	18.8219	18.0765	17.4383	16.8603	16.7037	16.6559	16.3581	16.1752	16.3308	16.9874	18.0286	18.5799	18.436	18.0389	18.0827	18.6135	19.0611	19.425
	19.0153	19.357	20.0145	20.6096	21.1528	21.8108	22.3183	22.1655	21.7275	21.6295	21.7176	21.861	22.0362	22.0005	21.7117	21.3804	21.1109	20.9056	20.7555	20.7001	20.738	20.8738	21.3192	21.811	21.7927	21.4713	21.1712	20.8444	20.685	20.7108	20.6807	20.6054	20.3697	19.7326	18.8441	18.0476	17.5619	17.1828	16.5753	15.7691	14.7851	13.6575	12.4403	11.0429	9.6119	8.2809	6.93354	5.74233	4.97069
	0.781766	0.455803	0.317061	0.289291	0.299224	0.324376	0.33636	0.327101	0.290768	0.277139	0.279838	0.315747	0.350718	0.367198	0.38261	0.35493	0.317493	0.311378	0.332339	0.349781	0.323803	0.315293	0.315463	0.309929	0.302626	0.315156	0.309709	0.291847	0.281877	0.279763	0.285059	0.262581	0.242598	0.229926	0.219131	0.218836	0.21405	0.211657	0.211657	0.211657	0.215764	0.223977	0.226204	0.219696	0.202592	0.202375	0.228116	0.23895	0.23066
	10.6422	11.5711	12.8081	14.0852	15.0588	15.8508	16.2492	16.1775	16.0186	16.0313	16.3192	16.7979	17.1047	17.0276	16.6324	16.0884	15.3356	14.2963	13.2642	12.2655	11.103	10.1639	9.74842	9.65251	9.55569	9.2738	8.93406	8.81635	9.00321	9.45087	10.076	10.9225	11.9475	12.9575	14.0076	15.074	16.0083	16.8182	17.2634	17.2776	17.2455	17.2005	16.9385	16.5431	16.1282	15.7638	15.505	15.2494	15.0167
[truncated: 551 more columns]

## Sheet: Extended Data Figure 4c
P9	P9+BB	P9+FG	P9+FG+BB	P9+BRK
0.05	0	0.16	0	0
0	0.0233333	0.153333	0	0
0.0333333	0.17	0.303333	0	0
0	0	0.373333	0	0
0.0366667	0.373333	0.343333	0.27	0
0	0.283333	0.246667	0.14	0
0.0766667	0	0.37	0	0
0	0.09	0.393333	0	0
0.03	0.15	0.353333	0.01	0
0	0.02	0.06	0	0
0.07	0.0366667	0.27	0	0
0.0466667	0.04	0.213333	0	0
0	0.103333	0.12		0
0.00666667	0.253333	0.07		0
0.113333	0.0566667	0.13		0
0.0133333	0.0633333	0.113333		0
	0.283333	0.496667
	0.103333	0.18
	0.0233333	0.166667
	0.0433333	0.213333
	0	0.1
	0.296667	0.07
	0.123333
	0.03
	0.413333
