# Supplementary material for: Neural circuit mechanisms underlying context-specific halting in Drosophila
Source: Nature. 2024 Oct 2;634(8032):191–200. doi: 10.1038/s41586-024-07854-7 (PMC11446846; doi:10.1038/s41586-024-07854-7)
Supplement: Supplementary file 26 — Source Data Extended Data Fig. 5 [file 41586_2024_7854_MOESM26_ESM.xlsx]

## Sheet: Extended Data Figure 5a
n.a.

## Sheet: Extended Data Figure 5b
n.a.

## Sheet: Extended Data Figure 5c
n.a.

## Sheet: Extended Data Figure 5d
n.a.

## Sheet: Extended Data Figure 5e
	Control						BRK
	fly1	fly2	fly3	fly4	fly5		fly1	fly2	fly3	fly4	fly5	fly6
	-0.15966	0.0138298	0.0191054	0.100642	0.104728		-0.0653817	0.0779989	0.00965946	-0.183785	0.227622	0.0186476
	-0.219437	0.0498061	-0.017703	-0.00691922	0.0503564		-0.0827349	0.055833	-0.0446197	-0.0860806	0.390088	-0.0682074
	-0.073759	0.0319201	0.0878029	0.0127995	0.0212016		-0.0612497	0.417353	-0.0834447	0.0454383	-0.200954	-0.00748926
	-0.0667693	0.0546362	0.0430402	0.0280816	0.0453165		0.0470086	0.594649	-0.0664309	0.360255	-0.303727	-0.0198811
	-0.138344	-0.0693346	0.029906	-0.0549141	-0.0177399		-0.0513549	-0.0317679	-0.00458889	-0.0071945	0.363319	0.0735707
	-0.0372916	-0.012811	0.00628874	-0.0213115	-0.00936716		-0.0610458	-0.122623	-0.110104	0.0502404	-0.0304184	0.0409042
	-0.00834351	0.0420883	0.0116348	0.0757312	0.115654		-0.06549	0.190246	-0.0582228	-0.183035	-0.191758	0.0196913
	-0.0406039	-0.133478	0.00204483	-0.0545461	0.0388864		-0.100336	-0.11078	0.106269	-0.0589299	0.0289772	-0.0826016
	0.0990539	0.0935173	-0.0318974	-0.0127223	-0.0286748		-0.0490975	-0.035062	0.00171219	0.117017	0.0123247	0.165879
	-0.0462052	-0.0215987	0.00196517	0.00910879	-0.099518		0.032885	0.205592	-0.0649801	0.0589444	0.0591859	-0.107365
	-0.00967223	0.0553541	0.0403051	0.011376	0.0434662		0.139562	0.00146289	-0.0156777	-0.192535	0.138515	0.0597387
	0.0430626	-0.0230716	-0.0303412	-0.00763614	-0.0604468		0.103523	-0.128836	0.141003	0.208298	-0.0168256	-0.0962466
	0.0189512	-0.0143761	0.0647064	0.0348675	-0.00878394		0.017079	-0.396092	-0.172049	-0.172677	-0.308238	0.0701102
	-0.0561546	0.00760729	0.0499906	0.0396808	0.0534197		0.367083	0.120468	0.344866	0.149967	-0.0753985	-0.200663
	-0.0035177	-0.0464414	-0.0373411	-0.0303185	-0.00407468		0.931472	1.7565	1.14649	1.05712	0.663531	0.223107
	0.0231036	0.0764076	0.0426406	-0.0107768	0.0358795		1.63542	3.42223	2.68635	2.27531	3.02131	0.838851
	0.0348583	0.0332474	0.0353952	0.130939	0.070671		2.37872	4.83772	3.7771	3.65196	4.3661	1.24697
	-0.0872396	-0.00100752	0.0356393	-0.0122126	-0.0517763		2.90426	6.23129	5.29654	4.55937	5.37156	1.77746
	-0.00199087	-0.0328638	0.00925448	0.100779	0.00478539		3.15129	7.10043	6.0898	5.8008	6.42506	2.01103
	-0.128749	-0.103255	0.10341	0.0769348	0.00885798		3.50602	8.35759	7.02359	7.07279	6.82101	2.48009
	-0.120057	0.0058692	0.105487	0.150139	0.00665676		3.61183	9.15875	7.36093	7.81024	6.89158	2.67328
	-0.00836087	0.031294	-0.00839565	0.0145068	-0.00247528		3.91124	10.108	8.01633	8.38249	9.19095	3.04421
	0.0353284	0.00244124	0.0501992	0.0362377	-0.0442974		4.23072	9.65358	8.19799	8.49193	7.6958	3.19117
	-0.0126753	0.00101004	0.0790882	0.0170641	0.0399004		4.13846	10.5639	8.50921	9.59926	8.81353	3.11893
	0.0935565	-0.00923675	0.0454983	-0.0436523	-0.0730482		4.1643	10.3654	8.75235	9.9938	9.24394	3.33968
	-0.0225367	-0.168643	0.127281	-0.00453721	0.00425784		4.2025	10.7049	8.76836	9.38062	8.99527	3.77316
	-0.087774	0.00787752	-0.0292612	-0.0232168	0.0189865		4.31984	10.3723	8.75802	9.41997	9.98269	3.79434
	0.029439	0.17349	-0.0298273	-0.0869001	0.0267307		3.98396	11.045	8.65707	9.63392	8.71495	3.50537
	-0.0476435	-0.0554859	0.0640057	0.0229693	0.0360087		3.75182	10.453	8.21783	9.43561	8.20697	3.37341
	0.00949656	-0.00853596	0.028291	0.0204595	-0.00486394		3.91051	10.2912	8.04885	9.01335	8.56999	3.41903
	0.0841558	0.0335223	0.0383226	0.0241333	-0.0308504		3.63006	9.71052	7.99666	9.15685	8.25013	3.41508
	0.0503963	0.119934	0.0345133	-0.0171956	-0.0242749		3.73311	9.67755	7.64163	9.23368	8.55115	3.1479
	0.0536954	-0.0736985	0.0250875	-0.0200422	-0.0729271		3.536	9.99058	7.52081	8.41321	8.16786	3.03163
	-0.103137	0.1097	0.0593378	0.0774393	0.0421112		3.46149	9.51446	7.40633	8.5948	8.20962	2.90087
	-0.0217109	0.0664716	0.0385976	-0.0266468	0.0140566		3.54162	8.86099	7.2628	8.48619	7.8375	3.05091
	-0.070945	-0.0858767	0.0116745	0.0248562	-0.0798536		3.62544	9.19937	7.14506	7.87901	8.68355	2.90383
	-0.0264241	0.0502846	0.105701	-0.0591493	-0.0112999		3.29236	9.0107	7.1626	7.72538	8.04681	2.84455
	-0.0430016	-0.0117702	0.0758738	0.0516818	0.0687169		3.40243	8.37292	6.52582	7.57846	7.19826	2.75994
	-0.0719592	0.00853964	0.0922396	0.12193	0.0346168		3.40865	8.37222	6.40723	7.666	7.65056	2.82849
	-0.0841745	-0.00613385	0.0134674	0.0487318	-0.0554294		3.31291	8.65712	6.50312	7.0688	7.4493	2.31318
	-0.0579369	-0.00393618	0.0147383	0.0717787	-0.0124905		3.20338	8.24606	6.52317	7.25588	7.98218	2.37522
	-0.0405844	0.0770232	0.0734488	-0.0156002	-0.0531714		3.27944	8.23476	6.12481	7.3423	7.55	2.70213
	-0.0189652	0.112794	0.0220565	-0.057236	-0.0500044		3.01778	7.53416	6.005	7.10695	8.0035	2.57384

## Sheet: Extended Data Figure 5f
Control	BRK
-0.0668934	2.93156
-0.0283657	6.43271
0.0635162	5.27311
0.065376	4.54505
0.115122	7.412
	1.66815
