# Supplementary material for: Neural circuit mechanisms underlying context-specific halting in Drosophila
Source: Nature. 2024 Oct 2;634(8032):191–200. doi: 10.1038/s41586-024-07854-7 (PMC11446846; doi:10.1038/s41586-024-07854-7)
Supplement: Supplementary file 27 — Source Data Extended Data Fig. 6 [file 41586_2024_7854_MOESM27_ESM.xlsx]

## Sheet: Extended Data Figure 6a-d
n.a.

## Sheet: Extended Data Figure 6e
P9 decap - Translational Velocity											BDN2 decap - Translational Velocity																				oDN1 - Translational Velocity									P9 Decap - Angular Velocity
1.17042	-0.14457	0.213106	-1.77969	-0.380914	1.18795	-0.0686572	-0.0193856	-2.24871	0.654872		-1.97181	1.29004	-0.0181485	-2.67541	1.22559	-1.06303	0.684746	-2.51247	1.30557	0.960767	-0.993584	-1.2451	1.31864	0.476199	0.641086	-0.142575	2.38049	2.25048	2.78418		8.89006	-4.20031	2.88656	2.84289	-2.17955	1.79971	3.50838			0.350482	0.0838486	0.20717	1.12948	0.251531	0.381705	0.0752964	0.0165858	1.05472	3.16844
1.14171	-0.140051	0.202294	-1.78488	-0.350425	1.01894	-0.0697217	-0.0188887	-2.08581	0.683651		-1.91229	1.21989	0.120285	-2.58015	1.27448	-1.02655	0.670378	-2.21119	1.20173	0.844962	-0.94027	-1.20557	1.181	0.462196	0.569189	-0.245529	2.30617	1.98317	2.5105		8.58854	-3.98547	2.65572	2.59597	-1.77642	1.73602	3.37028			0.335404	0.0766435	0.199779	1.09736	0.23776	0.353746	0.0743462	0.0168553	0.963423	3.07283
1.0481	-0.131287	0.180837	-1.67106	-0.313081	0.84898	-0.0702252	-0.0174712	-1.85294	0.651586		-1.75027	1.0919	0.192083	-2.35571	1.2068	-0.938782	0.614809	-1.88666	1.05771	0.717715	-0.850987	-1.1065	1.02035	0.422409	0.487432	-0.289385	2.1059	1.69045	2.17767		7.82737	-3.59014	2.33738	2.27103	-1.42138	1.57873	3.05639			0.303179	0.0678147	0.183456	1.00578	0.213654	0.31377	0.0694554	0.0162665	0.844185	2.80823
0.905557	-0.119336	0.151451	-1.46496	-0.271027	0.682758	-0.0700252	-0.0154473	-1.5702	0.572134		-1.51104	0.921404	0.208644	-2.03344	1.04858	-0.81225	0.527608	-1.55227	0.885719	0.584783	-0.734876	-0.961545	0.845505	0.362999	0.399972	-0.284862	1.80954	1.38522	1.80624		6.72122	-3.06135	1.95806	1.89311	-1.11374	1.35133	2.61073			0.258053	0.0578696	0.160301	0.868961	0.182781	0.265334	0.0614076	0.0149273	0.705847	2.41582
0.737053	-0.105681	0.118138	-1.20555	-0.227363	0.526554	-0.0691397	-0.0132234	-1.26618	0.464715		-1.23085	0.730066	0.18718	-1.65883	0.837396	-0.664929	0.422741	-1.22604	0.702671	0.453909	-0.605133	-0.790964	0.668843	0.292843	0.312582	-0.24797	1.46065	1.08514	1.42526		5.4348	-2.46632	1.55497	1.49719	-0.850925	1.08733	2.09656			0.206109	0.0475421	0.133402	0.70759	0.148082	0.213435	0.0514329	0.0130494	0.560841	1.95483
0.565683	-0.0918071	0.0849333	-0.931999	-0.185065	0.386563	-0.0677176	-0.0111995	-0.969441	0.348757		-0.945834	0.539453	0.145237	-1.27793	0.610909	-0.514843	0.314381	-0.925664	0.525436	0.332822	-0.475265	-0.615558	0.502758	0.220856	0.230988	-0.19494	1.10329	0.807766	1.06381		4.13285	-1.87233	1.16515	1.11792	-0.630095	0.820252	1.57735			0.153433	0.0375997	0.105911	0.542481	0.113256	0.163017	0.0408477	0.0108822	0.421569	1.48474
0.410722	-0.0789346	0.0552406	-0.67705	-0.146583	0.267975	-0.0659679	-0.00968252	-0.703876	0.240388		-0.685943	0.367485	0.0976162	-0.929609	0.400491	-0.37711	0.21453	-0.665796	0.368039	0.227983	-0.356804	-0.453153	0.357638	0.154487	0.159963	-0.139408	0.77476	0.567822	0.746295		2.95252	-1.33558	0.819374	0.783993	-0.448893	0.577964	1.10615			0.105106	0.0287354	0.0805079	0.391115	0.0815029	0.118158	0.0308219	0.00867771	0.298388	1.05527
0.284541	-0.0678131	0.031263	-0.462074	-0.113467	0.173867	-0.0640685	-0.00882179	-0.484768	0.15001		-0.470324	0.225605	0.0542859	-0.639392	0.226449	-0.261615	0.13114	-0.455355	0.239376	0.143407	-0.257443	-0.315752	0.239992	0.0985624	0.102485	-0.0904917	0.499767	0.37447	0.488214		1.98155	-0.892215	0.537119	0.513292	-0.305107	0.378362	0.717133			0.0644018	0.0213521	0.0589707	0.264892	0.0549109	0.0814029	0.0221837	0.00665019	0.197867	0.698606
0.19119	-0.0586635	0.0137094	-0.294881	-0.0861395	0.104407	-0.0620767	-0.00859476	-0.316808	0.0813424		-0.305231	0.117499	0.019638	-0.416602	0.0961088	-0.171914	0.0672348	-0.296041	0.142094	0.079971	-0.180093	-0.208099	0.151406	0.0547843	0.0592603	-0.052127	0.287659	0.229681	0.293789		1.24832	-0.554102	0.324009	0.310495	-0.195762	0.227399	0.421792			0.0324503	0.0155762	0.0419694	0.167838	0.0342055	0.0534454	0.0153197	0.00494191	0.121889	0.425881
0.129223	-0.0513167	0.00231047	-0.174984	-0.064419	0.0572208	-0.0599111	-0.00883524	-0.197404	0.0340626		-0.188798	0.0417286	-0.00493946	-0.259757	0.00879194	-0.107469	0.0226054	-0.183781	0.0743971	0.0359876	-0.124186	-0.130023	0.0897361	0.0228721	0.0292768	-0.025436	0.137792	0.129703	0.159002		0.742943	-0.317064	0.176091	0.171064	-0.115699	0.123306	0.216705			0.0167997	0.0113186	0.0294274	0.0992324	0.0212333	0.0337624	0.0102809	0.00363644	0.0690075	0.234651
0.0929888	-0.0453498	-0.00398572	-0.0955334	-0.0476796	0.0280278	-0.0573587	-0.00928406	-0.118452	0.00478407		-0.113055	-0.00699198	-0.0204902	-0.159027	-0.0423171	-0.0645766	-0.00549532	-0.110348	0.0311705	0.00786108	-0.0864669	-0.0774556	0.0500384	0.00106314	0.0102401	-0.00931889	0.0416305	0.0664661	0.0735826		0.426367	-0.164731	0.0822091	0.0836039	-0.0582676	0.0584625	0.0871219			0.0196742	0.00833872	0.0206917	0.0546869	0.0139709	0.0208548	0.00684755	0.00274992	0.0352582	0.112094
0.0753627	-0.0400658	-0.00678436	-0.0499387	-0.0338498	0.00469234	-0.0539768	-0.00966382	-0.0643167	-0.00826904		-0.0675382	-0.0368245	-0.0218006	-0.0997993	-0.0612326	-0.0378853	-0.0205786	-0.0537156	0.00271115	-0.0133081	-0.0604381	-0.0438721	0.0207959	-0.0129458	-0.00359495	-0.00745378	-0.0133035	0.0193887	0.0143489		0.245923	-0.0709689	0.0207298	0.0256095	0.00204607	0.0224998	0.01197			0.0223188	0.00605252	0.0146878	0.0282646	0.010688	0.012087	0.00461043	0.0022434	0.0124903	0.0415273
0.0695087	-0.0354946	-0.00692271	-0.0251167	-0.0247743	-0.00446189	-0.0498521	-0.00974762	-0.0357387	-0.0139869		-0.0439242	-0.0510843	-0.0239392	-0.0723953	-0.0655541	-0.0235259	-0.0267297	-0.0275205	-0.0107615	-0.0232038	-0.0457122	-0.0252966	0.00659499	-0.0210749	-0.00945432	-0.00776035	-0.0372737	-0.000930286	-0.0112913		0.162009	-0.0261907	-0.00674625	0.000422819	0.0381551	0.00751762	-0.0221834			0.0253183	0.00471894	0.0109573	0.0148402	0.00851428	0.00752408	0.00331481	0.00204696	0.00207431	0.0108779
0.0693634	-0.0313057	-0.00571538	-0.0138422	-0.0192915	-0.0062375	-0.0448042	-0.00939739	-0.0220773	-0.0151294		-0.0336018	-0.0558915	-0.0261707	-0.0644597	-0.0612595	-0.0168641	-0.0273172	-0.0192463	-0.0158253	-0.0270273	-0.0375303	-0.0161442	0.000438045	-0.025194	-0.0108789	-0.0103291	-0.0419883	-0.0068009	-0.0180894		0.131396	-0.0104916	-0.0148527	-0.00661231	0.0619085	0.00481319	-0.0323527			0.0284566	0.00404381	0.00899322	0.0106197	0.00707415	0.0059423	0.00285371	0.00207409	0.00137768	0.00947899
0.0706978	-0.027393	-0.00412527	-0.0104449	-0.0165343	-0.00493007	-0.0388724	-0.00859253	-0.0161135	-0.0138527		-0.0303997	-0.0554764	-0.0284756	-0.0669116	-0.0530367	-0.0144322	-0.0248837	-0.0208483	-0.0168888	-0.0280398	-0.0325778	-0.0123474	-0.00217639	-0.0266186	-0.0102689	-0.0145901	-0.0366673	-0.00624167	-0.0159233		0.123444	-0.00984376	-0.0135896	-0.00526272	0.0797585	0.00802819	-0.0306044			0.0301574	0.00358814	0.00751638	0.00877771	0.00587748	0.00513913	0.00238182	0.00218075	0.00150449	0.0080211
0.0710257	-0.0238	-0.00279745	-0.0107866	-0.0157738	-0.00292509	-0.032324	-0.00741637	-0.0134207	-0.0116497		-0.0302654	-0.052476	-0.0309791	-0.0735813	-0.0440893	-0.0138372	-0.0211744	-0.0274849	-0.0165513	-0.0279834	-0.0288027	-0.0112486	-0.00379896	-0.0262307	-0.00914431	-0.0196746	-0.0280932	-0.0039082	-0.0107764		0.118982	-0.015296	-0.00917523	-0.00137336	0.0943083	0.0129072	-0.0246463			0.0304931	0.00321554	0.00623587	0.00815316	0.00484174	0.00439669	0.00184937	0.00227727	0.000541049	0.0037024
0.0687473	-0.020636	-0.00223199	-0.0111155	-0.0162303	-0.00145162	-0.0255773	-0.0060179	-0.0109655	-0.00988052		-0.0299162	-0.0488349	-0.0339982	-0.0795977	-0.0371088	-0.0131779	-0.0175822	-0.0360808	-0.0164417	-0.0277822	-0.0248715	-0.0108371	-0.00588012	-0.0248691	-0.0084647	-0.0242564	-0.0218108	-0.00243055	-0.00650652		0.104094	-0.0201962	-0.00589241	0.00119059	0.105875	0.0161253	-0.020241			0.0301596	0.00291272	0.00534439	0.0090505	0.0040643	0.00398496	0.00151151	0.00231072	0.000839877	0.00488583
0.0641862	-0.0180199	-0.0025644	-0.0104938	-0.0173368	-0.000794137	-0.0191835	-0.0045753	-0.00814685	-0.00863985		-0.0287634	-0.0449065	-0.0367358	-0.083491	-0.0321655	-0.0119851	-0.0144482	-0.0450879	-0.0167145	-0.0275271	-0.0205927	-0.0107406	-0.00864963	-0.0228601	-0.00858736	-0.0278921	-0.0196275	-0.00240818	-0.00408634		0.0784648	-0.0233532	-0.00472803	0.00171976	0.114044	0.0169795	-0.0182686			0.0289555	0.00259599	0.00458698	0.0101441	0.00350926	0.00363895	0.00116387	0.00224078	0.00110892	0.00496858
0.0581766	-0.0159974	-0.00380707	-0.00876825	-0.0186015	-0.000869902	-0.0137073	-0.00324452	-0.00506566	-0.00778647		-0.0268997	-0.0407005	-0.0381779	-0.0847423	-0.0287359	-0.0102694	-0.0118264	-0.0534083	-0.0171002	-0.0270986	-0.016149	-0.0110313	-0.011963	-0.0205125	-0.00958996	-0.030319	-0.0217908	-0.00366496	-0.00351493		0.0456753	-0.0250978	-0.00560653	0.000448466	0.118318	0.0155678	-0.018324			0.0269742	0.0022583	0.00392127	0.0122336	0.00320743	0.00333035	0.000819114	0.00204484	0.00129027	0.00377064
0.0516781	-0.0145355	-0.00588693	-0.00630212	-0.0196497	-0.0014625	-0.00962422	-0.00213135	-0.00212968	-0.00709264		-0.0247714	-0.0361354	-0.0373309	-0.083399	-0.02608	-0.0083394	-0.00962871	-0.0602369	-0.0171994	-0.0263732	-0.0118782	-0.0119476	-0.0155298	-0.0181543	-0.0113506	-0.0314659	-0.0273475	-0.00567702	-0.00433773		0.010997	-0.0264249	-0.00789877	-0.00197965	0.11861	0.0124725	-0.0194189			0.024407	0.00193114	0.00333774	0.0133595	0.0031676	0.00306701	0.000645186	0.00175013	0.00157709	0.00213189
0.0458006	-0.0135304	-0.00859261	-0.00426297	-0.0203151	-0.0022047	-0.00728159	-0.00128249	-0.000193836	-0.00610679		-0.023453	-0.030903	-0.0333653	-0.080394	-0.0231235	-0.0068622	-0.00755385	-0.0652587	-0.0164419	-0.0250945	-0.00825613	-0.013996	-0.0188431	-0.015958	-0.0135912	-0.0316517	-0.0340101	-0.00757534	-0.00550336		-0.0179696	-0.0293458	-0.0102098	-0.0042616	0.115163	0.0089509	-0.0196121			0.0215361	0.00168285	0.00299018	0.0145181	0.00354344	0.00308145	0.000624712	0.00141656	0.0023293	0.00356708
0.0407604	-0.0128551	-0.0117732	-0.00276137	-0.0204124	-0.00303493	-0.0067933	-0.000691583	0.000807754	-0.00494818		-0.0229223	-0.0254034	-0.0263079	-0.0756952	-0.0199303	-0.00600434	-0.00568302	-0.0680854	-0.0148965	-0.0233768	-0.00533391	-0.0169796	-0.0217698	-0.0143149	-0.0161071	-0.0309309	-0.0403635	-0.00911846	-0.00694346		-0.0395139	-0.0335845	-0.0122724	-0.00630392	0.108917	0.00539355	-0.0188609			0.018588	0.0015471	0.00266276	0.0147758	0.00400908	0.00312703	0.000724437	0.00107555	0.00299583	0.00487725
0.0364806	-0.012407	-0.0152176	-0.00182015	-0.0198627	-0.00394667	-0.0080631	-0.000318451	0.00106137	-0.00380892		-0.0230338	-0.0201379	-0.0167774	-0.0694658	-0.0168078	-0.00583172	-0.00413406	-0.0688307	-0.0128132	-0.0213662	-0.00304932	-0.0205498	-0.0241735	-0.0135016	-0.0186752	-0.0294745	-0.0450692	-0.0101979	-0.00870018		-0.0536	-0.0384146	-0.0139334	-0.00817293	0.101065	0.00213729	-0.0173654			0.015822	0.00151788	0.00228456	0.0139729	0.00442797	0.00308081	0.000946294	0.000763404	0.00347415	0.00539496
0.0327067	-0.0121196	-0.0186568	-0.00135012	-0.0186759	-0.00495798	-0.0108313	-0.00010868	0.00082204	-0.00291467		-0.0235443	-0.0156376	-0.00592154	-0.0620554	-0.014214	-0.0062797	-0.00304376	-0.0680377	-0.0105682	-0.0191632	-0.00125955	-0.0242798	-0.0259096	-0.0136174	-0.0211155	-0.0275495	-0.0471654	-0.0108414	-0.010869		-0.0616149	-0.0428238	-0.0151508	-0.0100294	0.092706	-0.000574114	-0.0154999			0.013503	0.00159346	0.0019653	0.0124242	0.00473817	0.00297466	0.0012861	0.000503443	0.0038089	0.00532655
0.0290551	-0.0119804	-0.0218133	-0.000956288	-0.016902	-0.00617928	-0.0147042	-1.14506e-05	0.000499757	-0.00257246		-0.0239375	-0.0125015	0.00479875	-0.0537654	-0.0126916	-0.00708209	-0.00261161	-0.066473	-0.00869288	-0.0169559	0.000223976	-0.0276307	-0.026941	-0.0146517	-0.0233021	-0.0253986	-0.0464818	-0.0113265	-0.0137578		-0.0668217	-0.0453611	-0.016232	-0.0123679	0.0848448	-0.0027813	-0.0140749			0.0118698	0.00174354	0.00171448	0.0106083	0.00492093	0.00289589	0.00173672	0.000307004	0.0041651	0.0053366
0.0255029	-0.0119669	-0.024364	-0.000685019	-0.0147437	-0.00751666	-0.0192827	1.90299e-05	5.17973e-05	-0.00285574		-0.0241768	-0.0109559	0.0139172	-0.0454036	-0.0124178	-0.00810529	-0.00286185	-0.06514	-0.00745324	-0.0146522	0.00142124	-0.0304033	-0.027082	-0.0162904	-0.0251535	-0.0234053	-0.0429347	-0.0117012	-0.0170879		-0.0705916	-0.0457041	-0.016975	-0.015052	0.0776132	-0.00424112	-0.0131473			0.0110164	0.00192902	0.00157962	0.00884383	0.00496307	0.00284849	0.00225235	0.000169709	0.00452843	0.00538055
0.0222269	-0.0120423	-0.0260506	-0.000587837	-0.0124512	-0.00884386	-0.0241893	1.59756e-05	-0.0006535	-0.00377668		-0.0242666	-0.0110741	0.0201877	-0.03769	-0.0134344	-0.009185	-0.00377488	-0.0648147	-0.00701552	-0.0121343	0.00227437	-0.0325262	-0.0262362	-0.0181148	-0.0266688	-0.0218803	-0.0370002	-0.0120621	-0.0204633		-0.073984	-0.0439278	-0.0172103	-0.0178798	0.0705789	-0.00482901	-0.0127338			0.0109547	0.00217312	0.00157919	0.00737003	0.00483814	0.00280734	0.00280065	8.17405e-05	0.00487873	0.00540144
0.0195997	-0.0121565	-0.0267442	-0.000728144	-0.0102937	-0.0100318	-0.0290816	1.10171e-06	-0.00181358	-0.00528343		-0.0242453	-0.0127667	0.0228404	-0.0311555	-0.0156357	-0.0101722	-0.00528128	-0.0659314	-0.00741936	-0.00937187	0.0026345	-0.0340302	-0.0244299	-0.0197058	-0.0278674	-0.0209852	-0.0295516	-0.012529	-0.0234259		-0.0775586	-0.0404978	-0.0168257	-0.0206461	0.0629788	-0.00454206	-0.0128152			0.0116178	0.00241845	0.00172853	0.00626024	0.00458414	0.00273645	0.00332789	3.09152e-05	0.00519138	0.00528014
0.0181253	-0.0122328	-0.0265014	-0.0012193	-0.00852544	-0.0109293	-0.0336807	-9.31809e-06	-0.00365705	-0.0072453		-0.0242276	-0.0157676	0.0216728	-0.0260637	-0.0189308	-0.0109687	-0.00724655	-0.0684843	-0.00854075	-0.00638944	0.0023221	-0.0350144	-0.0217715	-0.0207	-0.0287795	-0.0206964	-0.0215768	-0.0131733	-0.0254541		-0.0811392	-0.0362359	-0.0157063	-0.0230701	0.0537877	-0.00345538	-0.0132546			0.0128685	0.00260716	0.00201999	0.00549088	0.00426207	0.00260974	0.0037405	6.36995e-06	0.00541084	0.00488657
0.0182663	-0.0122441	-0.0255714	-0.00204949	-0.00730874	-0.0115224	-0.0376947	-1.22221e-05	-0.0062779	-0.00949728		-0.024214	-0.0197304	0.0171765	-0.0224438	-0.0231044	-0.0115087	-0.0095049	-0.0722319	-0.0102078	-0.00354116	0.00114228	-0.0355151	-0.018529	-0.0209409	-0.0293243	-0.0207854	-0.0141144	-0.0141352	-0.0263		-0.0847503	-0.0318356	-0.0139882	-0.02519	0.0425608	-0.00180687	-0.0140263			0.0145239	0.00273257	0.00241831	0.00687327	0.00390866	0.00240007	0.00399024	5.68394e-06	0.00554128	0.0042667
0.0203504	-0.012196	-0.0243593	-0.00318139	-0.00672167	-0.0118548	-0.0408446	-8.5076e-06	-0.0096712	-0.0118247		-0.0242042	-0.0242081	0.010367	-0.0201909	-0.0279387	-0.011803	-0.0118417	-0.0767983	-0.0121658	-0.00134558	-0.00104775	-0.0355269	-0.0150231	-0.020453	-0.029327	-0.0208801	-0.00792018	-0.0154948	-0.0258763		-0.0882577	-0.0279228	-0.0118718	-0.0271462	0.029359	0.000120716	-0.0150362			0.0163659	0.00290607	0.00287018	0.0083343	0.003614	0.00212275	0.00417615	7.10689e-06	0.00558709	0.00351259
0.0244515	-0.0121146	-0.0233479	-0.00454169	-0.00674299	-0.0120003	-0.042894	-1.10112e-06	-0.0136852	-0.013983		-0.0241979	-0.0287016	0.0025266	-0.0191277	-0.0332985	-0.0119159	-0.0140113	-0.0817244	-0.0141163	-0.000329343	-0.00425189	-0.0350052	-0.011576	-0.0193995	-0.0285898	-0.020563	-0.00336861	-0.0172654	-0.0242678		-0.0915039	-0.0249279	-0.00958321	-0.0291101	0.0147088	0.00202452	-0.0161166			0.0181682	0.0031223	0.00331536	0.00962408	0.00337598	0.00180222	0.00427146	7.46883e-06	0.00554941	0.00366478
0.0303255	-0.0120413	-0.0229666	-0.00601911	-0.00727491	-0.0120362	-0.0436611	3.97261e-06	-0.0180411	-0.0157316		-0.0241984	-0.0327123	-0.00506974	-0.01917	-0.0390035	-0.0119583	-0.0157589	-0.0866533	-0.0157627	-0.000913922	-0.00832065	-0.0339231	-0.00849159	-0.0180262	-0.0269319	-0.0194965	-0.000452155	-0.0193926	-0.0217112		-0.0943814	-0.0230668	-0.00732595	-0.0312388	-0.00040163	0.0036089	-0.0170371			0.0197178	0.00342274	0.00369994	0.0105465	0.00319172	0.00144497	0.00429312	9.94683e-06	0.0054263	0.00372959
0.0373967	-0.011959	-0.023521	-0.00748964	-0.00815143	-0.0119898	-0.0431371	6.155e-06	-0.0222822	-0.0168704		-0.0242106	-0.0358228	-0.0114776	-0.0201219	-0.0451377	-0.0120033	-0.016878	-0.090926	-0.0168569	-0.00313479	-0.012845	-0.0322899	-0.00602046	-0.0165446	-0.0244132	-0.0175242	0.00109312	-0.0218127	-0.0185285		-0.0967947	-0.0223098	-0.00526756	-0.0335156	-0.015121	0.0045695	-0.0175855			0.0208694	0.0038208	0.00397515	0.0109498	0.00305275	0.00108857	0.00428875	6.24706e-06	0.00521272	0.00364734
0.0448297	-0.0118087	-0.0250946	-0.00882892	-0.00917468	-0.011836	-0.0414805	5.66877e-06	-0.0258688	-0.017266		-0.0242343	-0.0377321	-0.0162313	-0.0218083	-0.051849	-0.0120799	-0.0172358	-0.093755	-0.017233	-0.00664631	-0.0172405	-0.0301993	-0.00434568	-0.0150852	-0.0213235	-0.0147413	0.00165587	-0.0244565	-0.0150738		-0.0986805	-0.0224548	-0.00352252	-0.0357622	-0.0287792	0.00462843	-0.0175901			0.0215188	0.00431701	0.00411423	0.0107025	0.00294858	0.000871253	0.00436605	7.77601e-06	0.00490409	0.00338906
0.0516599	-0.0115048	-0.0275099	-0.00994884	-0.0101619	-0.0115127	-0.0390002	3.38811e-06	-0.0282893	-0.0168742		-0.0242612	-0.0382835	-0.0193586	-0.02411	-0.0591929	-0.0121771	-0.0167998	-0.0943097	-0.0168298	-0.0108138	-0.0208655	-0.027847	-0.00358487	-0.0136811	-0.018138	-0.0115036	0.00162147	-0.0272559	-0.0116735		-0.0999628	-0.023239	-0.00215524	-0.0376813	-0.0409277	0.00357027	-0.0169602			0.0216544	0.00487672	0.00411549	0.00979492	0.00287421	0.000793536	0.00454469	1.69973e-05	0.00450099	0.00294457
0.056958	-0.0109639	-0.0303719	-0.0108362	-0.0109647	-0.0109578	-0.0361381	1.61729e-06	-0.0291515	-0.0157364		-0.0242633	-0.037466	-0.0212746	-0.0268726	-0.067146	-0.0122369	-0.015661	-0.0916551	-0.0156982	-0.0148622	-0.0231401	-0.0254837	-0.003768	-0.0122805	-0.0154615	-0.00836023	0.00125876	-0.0301496	-0.00857763		-0.100534	-0.0244044	-0.00121722	-0.0389225	-0.0514271	0.00127984	-0.015716			0.0213433	0.00543069	0.00399576	0.00830994	0.0028342	0.000888005	0.00484128	1.87522e-05	0.00401228	0.0023143
0.0599835	-0.0101703	-0.0331153	-0.0115606	-0.0115198	-0.0101591	-0.0333151	4.9049e-07	-0.0283457	-0.0139845		-0.0242007	-0.0353953	-0.0225473	-0.0301274	-0.0752146	-0.0122338	-0.0139994	-0.0853213	-0.0139784	-0.0181969	-0.0237402	-0.0233953	-0.00486065	-0.0108234	-0.0137638	-0.0059594	0.000750336	-0.0330335	-0.00595532		-0.100306	-0.0258049	-0.00073574	-0.0392524	-0.0599547	-0.00219703	-0.0139517			0.0206665	0.00590243	0.00379416	0.00638898	0.00283203	0.00116014	0.00523358	9.40568e-06	0.0034578	0.00155496
0.0603149	-0.00918499	-0.0351341	-0.0122737	-0.0118389	-0.00917648	-0.0308917	0	-0.0260637	-0.011819		-0.0240188	-0.0322926	-0.0237048	-0.0339434	-0.0825828	-0.0121715	-0.0120685	-0.0752308	-0.0118708	-0.0205196	-0.0226488	-0.0218267	-0.00675285	-0.00927556	-0.0133207	-0.0049156	0.000167612	-0.035765	-0.00388142		-0.0992089	-0.0274082	-0.000745095	-0.0386015	-0.0660846	-0.00665094	-0.0118332			0.0197288	0.00628225	0.00355762	0.00425	0.00284416	0.00161098	0.00566348	5.74769e-05	0.00286751	0.000816873
0.0579124	-0.00814529	-0.0359194	-0.0131722	-0.0119787	-0.00814419	-0.0291147	0	-0.0227672	-0.00947712		-0.0236539	-0.0284521	-0.0250828	-0.0383334	-0.0882921	-0.0120792	-0.0101545	-0.061714	-0.00959479	-0.0218773	-0.0201448	-0.0209082	-0.00924577	-0.00765544	-0.0141646	-0.00568186	-0.00049707	-0.0381623	-0.00235113		-0.0972481	-0.0292365	-0.00129804	-0.0370842	-0.0693307	-0.011725	-0.0095615			0.0186338	0.00651094	0.00332841	0.0021267	0.00286249	0.00220567	0.0060493	0.000156248	0.00227738	0.00106207
0.0531107	-0.00723481	-0.0351665	-0.0144365	-0.0120151	-0.00723878	-0.0280614	0	-0.0191199	-0.00721984		-0.0230469	-0.0242197	-0.0267468	-0.043247	-0.0913559	-0.0120155	-0.00851292	-0.045658	-0.00733503	-0.0226113	-0.0167304	-0.0206321	-0.0120659	-0.00604274	-0.0160544	-0.0084628	-0.00125511	-0.0400019	-0.00131159		-0.0945768	-0.0313071	-0.0024383	-0.0349759	-0.0691388	-0.0169602	-0.00731867			0.0174629	0.00657651	0.00313669	0.00095095	0.00288168	0.00286882	0.0063044	0.000301079	0.00172386	0.00146125
0.0465424	-0.00662449	-0.0328612	-0.0161667	-0.0119782	-0.00663065	-0.0277116	0	-0.015791	-0.00526864		-0.0221565	-0.0199469	-0.0285763	-0.0483223	-0.0912735	-0.0120005	-0.0073521	-0.0279742	-0.00522638	-0.0231179	-0.0129602	-0.0208148	-0.0148574	-0.00452638	-0.0186779	-0.0131656	-0.002169	-0.041088	-0.000665541		-0.0914423	-0.03351	-0.00421853	-0.032573	-0.0654484	-0.021888	-0.00527235			0.0162771	0.00650443	0.00298831	0.00188567	0.00289759	0.003515	0.00636729	0.000499703	0.00123718	0.00182289
0.039017	-0.00643337	-0.0292837	-0.0183325	-0.0118435	-0.00643904	-0.0279304	0	-0.0133488	-0.00379085		-0.0209844	-0.0159613	-0.0303218	-0.0529867	-0.088054	-0.0120291	-0.00678481	-0.00968934	-0.00332942	-0.0237294	-0.00933676	-0.0211399	-0.0172302	-0.00319376	-0.0216806	-0.0194082	-0.00327468	-0.0412668	-0.000306345		-0.0881899	-0.0355825	-0.00665662	-0.0301356	-0.0586585	-0.0260939	-0.00353849			0.015114	0.00634405	0.00287194	0.0025686	0.00293143	0.00412687	0.00618595	0.000813107	0.000836704	0.00213077
0.0313813	-0.00668815	-0.0249446	-0.020754	-0.0115419	-0.00669154	-0.0284917	0	-0.0121623	-0.00288915		-0.0195981	-0.01254	-0.0317171	-0.0565701	-0.0821809	-0.0120851	-0.0068081	0.00809604	-0.00163106	-0.0245864	-0.00622264	-0.0212397	-0.0188274	-0.00210818	-0.024737	-0.0265833	-0.00455778	-0.0404577	-0.00013491		-0.0851751	-0.0371455	-0.00970051	-0.0278219	-0.0496352	-0.029284	-0.0021785			0.0139864	0.00614999	0.00275672	0.00295426	0.00300738	0.00460322	0.0057633	0.00121944	0.000529059	0.00237498
0.0243748	-0.00730936	-0.0204768	-0.0231069	-0.0109867	-0.00731364	-0.029127	0	-0.0123266	-0.00257018		-0.0181469	-0.00986651	-0.0325998	-0.0584031	-0.0745536	-0.0121574	-0.00731901	0.0244489	-7.86739e-05	-0.0255803	-0.00380571	-0.0207741	-0.0193968	-0.00129015	-0.0276402	-0.0339507	-0.00597487	-0.0386983	-5.79866e-05		-0.0825733	-0.0377658	-0.0132226	-0.025646	-0.039726	-0.0313299	-0.00123291			0.0128929	0.00596941	0.00260346	0.00305257	0.0031359	0.00487991	0.0051418	0.00170639	0.000308881	0.0025545
0.0185532	-0.00813458	-0.0164943	-0.025017	-0.0101262	-0.00814356	-0.0295145	0	-0.0137326	-0.00280266		-0.01686	-0.00804227	-0.0328941	-0.0581437	-0.0660114	-0.0123007	-0.00811329	0.0381782	0.00141249	-0.0264702	-0.00215145	-0.0195444	-0.0188503	-0.00076151	-0.0301764	-0.0407509	-0.00738171	-0.0361	-1.84232e-05		-0.0804458	-0.0371297	-0.0169875	-0.0235599	-0.0301858	-0.0322524	-0.000694072			0.0118178	0.00581542	0.00239705	0.00291339	0.00331932	0.00495915	0.00437592	0.0022458	0.000174495	0.00266124
0.0142179	-0.00894577	-0.0134734	-0.0261326	-0.00896562	-0.00896278	-0.0293565	0	-0.0160774	-0.00351221		-0.0160252	-0.00707338	-0.0326693	-0.0558157	-0.0572498	-0.0126272	-0.00893829	0.0481034	0.00291369	-0.0269249	-0.00122755	-0.0175365	-0.0172791	-0.000538861	-0.0321776	-0.0463123	-0.00859614	-0.0328627	1.4936e-05		-0.0786513	-0.035116	-0.0206884	-0.0214669	-0.0221062	-0.0322095	-0.0005417			0.0107124	0.00566682	0.00211941	0.00262359	0.00360422	0.00498415	0.00357134	0.00279488	8.4839e-05	0.00270184
0.011406	-0.00952267	-0.0116754	-0.0262161	-0.00757395	-0.00954946	-0.0284374	0	-0.0189279	-0.00459186		-0.0159461	-0.00687488	-0.0321115	-0.0518115	-0.0487384	-0.0132912	-0.00954726	0.0532218	0.00444914	-0.0266401	-0.00095763	-0.014917	-0.0149241	-0.000647876	-0.033511	-0.0501281	-0.00943652	-0.0292562	4.82547e-05		-0.0768773	-0.0318399	-0.0240005	-0.0192798	-0.0162329	-0.0314451	-0.00075551			0.00955484	0.00547788	0.00178979	0.0022385	0.00394649	0.00500238	0.00278769	0.00330109	2.85312e-05	0.00267475
0.0099407	-0.00970431	-0.0111143	-0.0252604	-0.00605811	-0.00972896	-0.026677	0	-0.0218147	-0.00595249		-0.0168847	-0.00730892	-0.0314453	-0.046857	-0.040663	-0.0144473	-0.00974314	0.0526663	0.00599166	-0.0254513	-0.00125957	-0.0119975	-0.0120907	-0.00114954	-0.0340259	-0.0519059	-0.00973791	-0.0255588	4.9548e-05		-0.0749128	-0.0276676	-0.0266343	-0.0169931	-0.012776	-0.0302196	-0.00128833			0.00834337	0.00519229	0.00142997	0.00285683	0.00430509	0.00510899	0.00205711	0.00371025	4.34008e-06	0.00257176
0.00946595	-0.00940252	-0.0116033	-0.0234418	-0.00454504	-0.00940928	-0.0241841	0	-0.0242463	-0.00747484		-0.0189988	-0.00819227	-0.0309299	-0.0417036	-0.0332542	-0.0161835	-0.00943049	0.0463774	0.00743894	-0.0233194	-0.00203148	-0.00913188	-0.00909407	-0.00208059	-0.033679	-0.0515714	-0.00944638	-0.0220872	-2.1634e-05		-0.0724306	-0.023059	-0.0284143	-0.0146435	-0.0116572	-0.028774	-0.00211333			0.0070853	0.00478228	0.0010752	0.00388695	0.00463795	0.00537805	0.00142416	0.00397536	8.47009e-06	0.00242004
0.00954995	-0.00862836	-0.0128084	-0.0211328	-0.00315691	-0.00860284	-0.0212414	0	-0.0258095	-0.00905396		-0.0222928	-0.00934896	-0.0307535	-0.0370265	-0.0267746	-0.0184916	-0.00862268	0.0349912	0.00864329	-0.0203871	-0.00317107	-0.00665095	-0.00618952	-0.00345822	-0.0324775	-0.0492533	-0.00860851	-0.0191362	-0.000219379		-0.069155	-0.0185086	-0.0293044	-0.0123447	-0.0124242	-0.0272744	-0.0031966			0.00581592	0.00422485	0.000812016	0.00504458	0.00491211	0.00583848	0.00107666	0.00406897	7.10689e-06	0.00233602
0.00977487	-0.00747905	-0.014326	-0.0188376	-0.00199362	-0.00741408	-0.0182643	0	-0.0262317	-0.0106255		-0.0265887	-0.0106572	-0.0309868	-0.0333009	-0.0215551	-0.0212453	-0.0074275	0.0197723	0.00945076	-0.0169379	-0.00455908	-0.00480789	-0.00353711	-0.00525464	-0.0304724	-0.0452487	-0.00736368	-0.0169461	-0.000604483		-0.0648894	-0.0144539	-0.0294037	-0.0102633	-0.0143347	-0.0257936	-0.00448644			0.00458705	0.00355314	0.000648662	0.00618973	0.00509035	0.00646034	0.000988779	0.00397914	1.3178e-06	0.00303837
0.00980047	-0.00608007	-0.0157741	-0.017033	-0.00116504	-0.00600697	-0.0157128	0	-0.0254128	-0.012147		-0.0315284	-0.0120732	-0.0315731	-0.0306832	-0.0180281	-0.0242181	-0.00601105	0.0026914	0.00972934	-0.013314	-0.0060467	-0.00374632	-0.00124437	-0.00733415	-0.0277897	-0.0399726	-0.00594174	-0.0157173	-0.00121762		-0.0591916	-0.0111618	-0.0289185	-0.00855394	-0.0164671	-0.0243259	-0.00594205			0.00345799	0.00283855	0.000597992	0.00721049	0.00514211	0.00715856	0.00117661	0.00371241	2.75145e-06	0.00376947
0.00943106	-0.00459584	-0.0168158	-0.0161567	-0.000750543	-0.00456258	-0.0140023	0	-0.0234762	-0.013669		-0.0366161	-0.0136513	-0.032314	-0.0291704	-0.0164216	-0.0271236	-0.00455351	-0.014345	0.00943192	-0.00989761	-0.0074731	-0.00352452	0.000649359	-0.00952286	-0.0245199	-0.0339172	-0.00457081	-0.0155288	-0.00209071		-0.0517961	-0.00880838	-0.0280887	-0.00737022	-0.0178188	-0.0227968	-0.00748899			0.00247357	0.00215643	0.00066411	0.00787128	0.00505245	0.0078099	0.00165648	0.00329951	4.21591e-06	0.00435426
0.00861625	-0.00318242	-0.0172181	-0.0164715	-0.000816745	-0.00323602	-0.0134188	0	-0.0207242	-0.0152886		-0.041282	-0.0155097	-0.0329345	-0.0285825	-0.0167698	-0.0296615	-0.0032105	-0.0295232	0.00860463	-0.00701476	-0.00866134	-0.00411497	0.002115	-0.0115883	-0.0207648	-0.02759	-0.00345822	-0.0163691	-0.00322184		-0.0424073	-0.00742945	-0.0271406	-0.00679435	-0.0175794	-0.0211126	-0.00905576			0.00166454	0.00153167	0.000847576	0.00816977	0.00484008	0.00828362	0.00236612	0.00279931	3.34141e-06	0.00481791
0.0074286	-0.00197326	-0.0168709	-0.018003	-0.0014235	-0.00213025	-0.0140552	0	-0.0175798	-0.0171041		-0.0449681	-0.01777	-0.0331489	-0.0286317	-0.0188583	-0.0315746	-0.00208735	-0.0412796	0.00737754	-0.00490247	-0.00944852	-0.00542054	0.0030906	-0.0132679	-0.0166494	-0.0214574	-0.00276097	-0.0181547	-0.0045601		-0.0306699	-0.0069425	-0.0262468	-0.0068103	-0.0153604	-0.0192033	-0.0106016			0.00104224	0.00100747	0.00112064	0.00820969	0.00450814	0.00846445	0.00325381	0.00226716	1.05812e-06	0.00514314
0.00601955	-0.00112548	-0.0157653	-0.0205775	-0.00255904	-0.00128558	-0.0158051	0	-0.0145019	-0.0191936		-0.0472142	-0.0204873	-0.0327361	-0.0290478	-0.0221641	-0.0326843	-0.00124286	-0.0486469	0.00595552	-0.00371971	-0.00971528	-0.00728554	0.00351196	-0.0143784	-0.0123076	-0.0159022	-0.00253905	-0.0207132	-0.00601227		-0.0165731	-0.0072377	-0.0255009	-0.00731641	-0.0115226	-0.017049	-0.0121096			0.000603002	0.000617315	0.00143863	0.00796967	0.00404204	0.00828469	0.00425993	0.00173602	1.31755e-06	0.00597838
0.00456515	-0.00076065	-0.014024	-0.0238197	-0.0042196	-0.000694907	-0.0183735	0	-0.011885	-0.021513		-0.0477412	-0.0235706	-0.0316007	-0.0295052	-0.0261188	-0.0329161	-0.000677881	-0.0508275	0.00453344	-0.00352155	-0.00941493	-0.00949409	0.00326149	-0.0147478	-0.00796353	-0.0111763	-0.00281093	-0.0238738	-0.00742696		-4.34825e-05	-0.0081055	-0.0249432	-0.00810705	-0.00710227	-0.0147163	-0.0136386			0.000330392	0.000340668	0.00176288	0.00750645	0.00347951	0.00775056	0.00526191	0.00124651	1.56636e-06	0.007172
0.00322185	-0.000999255	-0.0118502	-0.0272948	-0.00636947	-0.000318451	-0.0213405	0	-0.00999531	-0.0239092		-0.0465043	-0.0267564	-0.0298105	-0.0297463	-0.0301066	-0.0323011	-0.000351442	-0.0474888	0.00326513	-0.00429956	-0.0085933	-0.0117984	0.00222873	-0.0142955	-0.00388529	-0.00740033	-0.00353565	-0.0274469	-0.00862448		0.0186364	-0.00933376	-0.024567	-0.0089298	-0.00375077	-0.0123543	-0.0152847			0.000206995	0.000165245	0.00208385	0.00727136	0.00302907	0.00691731	0.00611022	0.000894605	1.33614e-06	0.00820764
0.00209724	-0.0019642	-0.00948935	-0.030654	-0.00892507	-0.00010314	-0.024252	0	-0.00892708	-0.0261474		-0.0437065	-0.0296256	-0.0276052	-0.0296294	-0.0335639	-0.0309493	-0.000195809	-0.0388933	0.00223125	-0.00599741	-0.00737782	-0.0139414	0.000375338	-0.0130584	-0.00034912	-0.00458035	-0.00462066	-0.0312148	-0.0094329		0.0385611	-0.0107497	-0.0243396	-0.00953819	-0.00347487	-0.0101769	-0.0171345			0.000210621	7.40677e-05	0.00235239	0.00721329	0.00270724	0.00590813	0.00668106	0.000684509	7.98586e-07	0.00891239
0.00124561	-0.00371045	-0.00721525	-0.0337608	-0.0118318	-3.96226e-06	-0.0266976	0	-0.00860459	-0.0279485		-0.039793	-0.0316476	-0.025363	-0.029123	-0.0361256	-0.0290206	-0.000105102	-0.025793	0.0013939	-0.0084949	-0.00596153	-0.0156991	-0.0022608	-0.0111027	0.0023931	-0.00263525	-0.00596943	-0.0349559	-0.00971825		0.0583665	-0.0121973	-0.0242325	-0.00973165	-0.00801818	-0.00844366	-0.0192338			0.000313118	2.89293e-05	0.00256504	0.00730924	0.00258488	0.00485719	0.00688755	0.000608319	3.81198e-07	0.00915568
0.000665776	-0.00628136	-0.00524959	-0.0367343	-0.0149535	2.36244e-05	-0.0284024	0	-0.00881572	-0.029094		-0.0353411	-0.0323299	-0.0235598	-0.0283978	-0.0374945	-0.026676	1.84592e-05	-0.00986413	0.00066094	-0.0116407	-0.0045351	-0.0169094	-0.00546307	-0.00864688	0.00421111	-0.00147071	-0.00742887	-0.038377	-0.00943348		0.0757798	-0.0136389	-0.0242038	-0.00941437	-0.0186727	-0.00739676	-0.0214986			0.000495411	1.43416e-05	0.00272412	0.00751202	0.00271572	0.00389203	0.00668194	0.000669751	1.1561e-07	0.0088845
0.000317421	-0.00963924	-0.00375967	-0.0399077	-0.0181463	1.31368e-05	-0.0292649	0	-0.00926808	-0.0294534		-0.0309708	-0.0313149	-0.0226903	-0.0277351	-0.0375483	-0.0240508	0.000261628	0.00666455	-0.000114629	-0.0152406	-0.00325199	-0.0174939	-0.00888072	-0.00596267	0.00510197	-0.00101769	-0.00883922	-0.0411592	-0.00862448		0.0881682	-0.0150862	-0.0242194	-0.00860001	-0.0357676	-0.00722459	-0.023721			0.000749437	6.5677e-05	0.0028506	0.0077166	0.00311756	0.00317328	0.00610311	0.000894605	0	0.00813659
0.00013679	-0.0136222	-0.0028484	-0.0436896	-0.0213075	-1.16263e-05	-0.0293532	0	-0.00966271	-0.0290012		-0.027233	-0.0284777	-0.0231857	-0.0274462	-0.0363386	-0.021248	0.000688314	0.021396	-0.00110486	-0.0190613	-0.00220016	-0.0174728	-0.0121029	-0.00330993	0.00518738	-0.00126882	-0.0100636	-0.0430055	-0.00741857		0.0931749	-0.0165516	-0.0242526	-0.00739733	-0.058384	-0.00802613	-0.0256018			0.0010616	0.000161073	0.00297638	0.00777464	0.00375998	0.00274108	0.00524758	0.00124692	0	0.00796625
4.43192e-05	-0.0179836	-0.00252978	-0.0483276	-0.024331	-2.57658e-05	-0.0288831	0	-0.00975694	-0.0278029		-0.024459	-0.0240353	-0.0253473	-0.027787	-0.0340017	-0.0183329	0.00129358	0.0320644	-0.00243498	-0.0228755	-0.00136602	-0.0169417	-0.0147035	-0.000984685	0.00468931	-0.00231342	-0.0109771	-0.0436722	-0.00599927		0.0891906	-0.0180318	-0.0242693	-0.00598656	-0.0845162	-0.00976842	-0.0267902			0.00140707	0.000306512	0.00313085	0.0075865	0.00456792	0.00260991	0.00424382	0.00171184	2.09342e-07	0.00743531
-4.57501e-05	-0.0223118	-0.00277841	-0.0537974	-0.0272494	-2.19962e-05	-0.0281315	0	-0.00940961	-0.0259709		-0.0227725	-0.0184379	-0.0292814	-0.0288294	-0.0308896	-0.0153771	0.00203298	0.0374113	-0.00421374	-0.0264457	-0.000694199	-0.0160693	-0.0164257	0.00087615	0.00384946	-0.0042811	-0.0115556	-0.0430743	-0.00455085		0.07631	-0.0194042	-0.0242606	-0.00455192	-0.111108	-0.0123084	-0.0270224			0.00176921	0.000508184	0.00332437	0.00881254	0.00541993	0.00274306	0.00322986	0.00225227	6.67294e-07	0.00659517
-0.00022117	-0.0261212	-0.00351969	-0.0596741	-0.0301477	-1.03961e-06	-0.0273798	0	-0.00860104	-0.0236475		-0.022039	-0.0123397	-0.0348785	-0.0304455	-0.0274508	-0.0124683	0.00279623	0.0372741	-0.00647099	-0.0295652	-9.16041e-05	-0.015054	-0.0172057	0.00221975	0.00289384	-0.00731862	-0.0118445	-0.0412827	-0.00322751		0.0563232	-0.0204633	-0.0242279	-0.00324736	-0.134698	-0.0153905	-0.0261713			0.00219261	0.000820883	0.00355009	0.00997858	0.00618303	0.00307401	0.00238828	0.00279931	1.33614e-06	0.00552785
-0.000567946	-0.0289533	-0.00463609	-0.0651392	-0.0330788	2.65972e-05	-0.0268647	0	-0.00741747	-0.0209883		-0.0218942	-0.00648419	-0.0418226	-0.0323219	-0.0241732	-0.00971586	0.00340036	0.0325677	-0.00912808	-0.0320887	0.000544057	-0.0140739	-0.017166	0.00301971	0.00199432	-0.0115342	-0.0119338	-0.0385038	-0.00212915		0.032391	-0.0209709	-0.0241848	-0.00217018	-0.152178	-0.0186686	-0.0242868			0.00265583	0.00123159	0.00378347	0.0104829	0.00671103	0.00352208	0.00179397	0.0032995	2.10456e-06	0.00433192
-0.00116618	-0.0304232	-0.00600076	-0.0691708	-0.0360442	3.11164e-05	-0.0267235	0	-0.00601393	-0.0181839		-0.0218863	-0.00147367	-0.0496297	-0.0340308	-0.0215965	-0.00726586	0.00362822	0.0252215	-0.0120184	-0.0339144	0.00126196	-0.0132666	-0.016616	0.0033145	0.00125311	-0.0169034	-0.0119583	-0.0350434	-0.00129044		0.00848087	-0.0207083	-0.0241756	-0.00133418	-0.161434	-0.0217628	-0.0216252			0.00315601	0.0017186	0.00399403	0.01022	0.00688778	0.00400723	0.00149025	0.00371124	2.14622e-06	0.00316219
-0.00206157	-0.0304105	-0.00744989	-0.0706983	-0.0388088	-2.47638e-05	-0.0270277	0	-0.00456914	-0.0154443		-0.0214873	0.00220985	-0.0577052	-0.035149	-0.020116	-0.00524418	0.00322128	0.0171872	-0.0148427	-0.0350402	0.002097	-0.0126641	-0.0158649	0.00299404	0.000716155	-0.0232822	-0.0119939	-0.0311991	-0.000703893		-0.0118105	-0.0196068	-0.0242429	-0.000721304	-0.161948	-0.0242754	-0.0185464			0.0037043	0.00225026	0.00415193	0.00908246	0.00668116	0.00447613	0.00148678	0.0039785	1.19855e-06	0.00265094
-0.00325095	-0.029052	-0.00882429	-0.0688924	-0.0409614	-0.000194896	-0.027769	0	-0.00323885	-0.0129975		-0.0202618	0.00436582	-0.0654154	-0.0353506	-0.0200127	-0.00375323	0.00195009	0.0101252	-0.0172405	-0.0355287	0.00302694	-0.0122006	-0.0151885	0.001884	0.000375908	-0.0303596	-0.0120685	-0.0272265	-0.000329789		-0.0258386	-0.0177718	-0.0244406	-0.000292169	-0.154857	-0.0258603	-0.0154796			0.00431434	0.00284592	0.00424167	0.00719919	0.00615591	0.00483547	0.00175466	0.00406897	6.69119e-07	0.00218929
-0.0046611	-0.0266992	-0.0100042	-0.0634109	-0.0420116	-0.000548486	-0.0288658	0	-0.00212796	-0.0110762		-0.0179902	0.00512582	-0.0721598	-0.0344913	-0.021447	-0.00285746	-0.000313576	0.00499239	-0.0188647	-0.03547	0.00396336	-0.0117396	-0.0147871	-0.000167271	0.000189446	-0.0376637	-0.0121688	-0.0233133	-0.000115457		-0.0323225	-0.0154823	-0.0248276	-1.33581e-05	-0.142606	-0.026281	-0.0128514			0.00497896	0.0034428	0.00427094	0.00476103	0.00539226	0.00505529	0.00223289	0.00397299	3.00003e-06	0.00178989
-0.0061197	-0.0238918	-0.0109206	-0.0545068	-0.0414777	-0.00116319	-0.0302111	0	-0.00128087	-0.009843		-0.0146846	0.00482463	-0.0774151	-0.0326394	-0.024396	-0.00255196	-0.00354918	0.00150206	-0.0194396	-0.0349799	0.00478795	-0.011089	-0.014725	-0.00327044	7.993e-05	-0.044644	-0.012231	-0.0195767	-1.3797e-05		-0.0314431	-0.0131584	-0.0254447	9.14383e-05	-0.128264	-0.0254368	-0.0109971			0.00567156	0.0039968	0.00426964	0.00390171	0.00453516	0.00513167	0.00284578	0.00370598	3.87677e-06	0.00145701
-0.00739016	-0.0211184	-0.0116222	-0.0430775	-0.0391509	-0.00211399	-0.0316189	0	-0.000691093	-0.00940171		-0.010701	0.00408883	-0.0808284	-0.0300492	-0.0287886	-0.00280667	-0.00752854	-0.0011928	-0.0188703	-0.0341119	0.00531964	-0.0101017	-0.0150499	-0.00722229	-4.03491e-05	-0.0506775	-0.0122319	-0.0161212	2.088e-05		-0.0242904	-0.0112336	-0.0263248	-1.64111e-05	-0.114732	-0.0234149	-0.0101524			0.00632726	0.00446863	0.00428488	0.00541995	0.00371469	0.00505631	0.00349708	0.00329771	2.30378e-06	0.00111329
-0.00818573	-0.0187684	-0.0122609	-0.0305168	-0.0351359	-0.00345256	-0.032874	0	-0.000318451	-0.00974397		-0.00663318	0.0036203	-0.0822477	-0.0271076	-0.0344454	-0.00354804	-0.0118445	-0.00455447	-0.017249	-0.0328748	0.00537996	-0.00869728	-0.0157579	-0.0115524	-0.000258039	-0.0551881	-0.0121761	-0.0130486	2.16444e-05		-0.0125902	-0.0100893	-0.0274657	-0.000411436	-0.104085	-0.0204623	-0.0103875			0.00686293	0.00483037	0.00436763	0.0085218	0.00305204	0.00482927	0.00406186	0.00279488	1.76022e-06	0.000753452
-0.00821597	-0.017084	-0.0130676	-0.0184427	-0.0298469	-0.00518638	-0.0337654	0	-0.00010868	-0.0107177		-0.00317314	0.00401397	-0.0817417	-0.0242378	-0.0410552	-0.00466169	-0.015983	-0.0103243	-0.0148316	-0.0312594	0.00484665	-0.00687721	-0.0167903	-0.0155994	-0.000652287	-0.0577484	-0.0120886	-0.0104766	1.00306e-05		0.00171869	-0.00998272	-0.0288149	-0.00119243	-0.0971949	-0.0169372	-0.0115875			0.00718356	0.00505777	0.00455544	0.0108989	0.00260157	0.00446723	0.00445015	0.00225122	6.52856e-06	0.000413999
-0.00727021	-0.0160886	-0.0143266	-0.00839626	-0.0239664	-0.00725516	-0.0340696	0	-1.14506e-05	-0.0120757		-0.000994439	0.00570728	-0.0796505	-0.0218056	-0.048214	-0.00601763	-0.0194231	-0.0197317	-0.0119919	-0.0292471	0.00368634	-0.00475575	-0.0180635	-0.0185712	-0.00125837	-0.0581208	-0.0120178	-0.00853768	-1.10062e-06		0.0168294	-0.0109937	-0.0302683	-0.00243433	-0.09378	-0.0132587	-0.0134658			0.00718801	0.00513377	0.00485549	0.0122749	0.00235221	0.00400131	0.00459149	0.00171858	6.18852e-06	0.00061457
-0.00523829	-0.0157649	-0.0162875	-0.00151161	-0.0181839	-0.00953507	-0.033681	0	1.90299e-05	-0.0134375		-0.000512854	0.00870957	-0.0764512	-0.020043	-0.0553143	-0.00744951	-0.0217717	-0.0338441	-0.00909994	-0.0269003	0.00200865	-0.00247642	-0.0193672	-0.0199	-0.0021002	-0.0563612	-0.0119523	-0.00733826	-9.96815e-06		0.0309896	-0.0130598	-0.0316692	-0.00420115	-0.092704	-0.00979219	-0.0155971			0.00684152	0.00505248	0.00524224	0.0125763	0.00225796	0.00346844	0.00445603	0.00123867	7.95494e-06	0.00133741
-0.00216946	-0.0160369	-0.0191366	0.00168564	-0.0131031	-0.0118445	-0.0325944	0	1.59756e-05	-0.0143747		-0.00183226	0.0126759	-0.072715	-0.0189978	-0.0616424	-0.00879877	-0.0228408	-0.0529171	-0.00646352	-0.0243504	3.86507e-05	-0.000215781	-0.0204285	-0.019302	-0.00317571	-0.0527805	-0.0118332	-0.00694595	-1.70152e-05		0.0427209	-0.0159726	-0.0328382	-0.00648905	-0.0924347	-0.00680466	-0.0175151			0.00622854	0.00482636	0.00565796	0.0120503	0.00232264	0.00292875	0.00407565	0.000838464	4.86098e-05	0.00212151
0.00170841	-0.0167932	-0.0229693	0.00133	-0.00913728	-0.0139687	-0.0309044	0	1.10171e-06	-0.014502		-0.00474536	0.0170214	-0.0690132	-0.0185405	-0.0664804	-0.0099503	-0.0226838	-0.0761502	-0.00427996	-0.0217723	-0.0019348	0.00183022	-0.020964	-0.016827	-0.00445136	-0.0478745	-0.0115648	-0.00736331	-2.27581e-05		0.0508279	-0.0194148	-0.0336133	-0.00919305	-0.0915578	-0.00443534	-0.018822			0.00541676	0.00447378	0.00602629	0.0122575	0.0024524	0.00243388	0.00351393	0.00052906	0.000132183	0.00294649
0.00603028	-0.0179675	-0.0277714	-0.00184248	-0.00642166	-0.015705	-0.0288571	0	-8.42993e-06	-0.0135174		-0.00876514	0.0209948	-0.0657195	-0.0183968	-0.0691829	-0.0108598	-0.0215829	-0.101998	-0.00260554	-0.0193562	-0.0036418	0.00349486	-0.0207242	-0.0129063	-0.00590529	-0.0422565	-0.0110271	-0.00851528	-2.06926e-05		0.0543878	-0.0230109	-0.0338971	-0.0120978	-0.0891124	-0.00266794	-0.019304			0.00453449	0.00400861	0.00627925	0.011757	0.00261024	0.00202253	0.00284459	0.000307621	0.000276484	0.00356632
0.0103097	-0.0193894	-0.0334404	-0.00676919	-0.00494763	-0.0168919	-0.0266983	0	-9.39098e-06	-0.0113201		-0.013328	0.02402	-0.0630788	-0.018248	-0.0694055	-0.0115896	-0.0199435	-0.127733	-0.00141981	-0.0172133	-0.0048971	0.00457387	-0.019638	-0.00807741	-0.00747147	-0.0364906	-0.0101599	-0.0102629	-5.87302e-06		0.0530116	-0.0263481	-0.0336849	-0.0148848	-0.084742	-0.00142533	-0.0190115			0.00370882	0.00347162	0.00636691	0.0107874	0.00273419	0.00173311	0.00215111	0.000170164	0.00049892	0.00391981
0.0140328	-0.0208616	-0.0397771	-0.0122952	-0.00455621	-0.0174495	-0.0246901	0	-2.83883e-06	-0.00798697		-0.0178756	0.0257418	-0.0611015	-0.0178145	-0.0671327	-0.0122918	-0.0182108	-0.150214	-0.000643602	-0.015367	-0.0056447	0.00487409	-0.0178133	-0.00295875	-0.00907741	-0.0310333	-0.00896949	-0.0124079	2.16444e-05		0.0467796	-0.0290445	-0.0330764	-0.0171954	-0.0787092	-0.000595675	-0.018277			0.0030405	0.00297469	0.00627649	0.00960936	0.00284215	0.00164647	0.001531	8.14976e-05	0.000811771	0.00469832
0.0167545	-0.0221941	-0.0464881	-0.0174109	-0.00499982	-0.0174033	-0.0230871	0	7.82775e-06	-0.00371505		-0.0219343	0.026038	-0.0595524	-0.0169291	-0.0626762	-0.0131724	-0.0167694	-0.16658	-0.000181558	-0.01376	-0.00596455	0.00424479	-0.0155279	0.00183277	-0.0106693	-0.026198	-0.00753802	-0.0147208	5.27433e-05		0.0363138	-0.0307967	-0.0322584	-0.0187144	-0.0716696	-8.17459e-05	-0.0176664			0.00258301	0.00256316	0.0060373	0.00842094	0.00294501	0.00174614	0.00103988	2.74731e-05	0.00121734	0.00581929
0.0181625	-0.0231881	-0.0531896	-0.0214939	-0.00603665	-0.0168823	-0.022039	0	1.21901e-05	0.00123934		-0.0251916	0.02504	-0.0581165	-0.0156178	-0.0566526	-0.014431	-0.0158453	-0.174744	2.15505e-05	-0.0122849	-0.00600765	0.00257495	-0.0131872	0.00580167	-0.012186	-0.022131	-0.0060166	-0.0169674	5.25381e-05		0.0228341	-0.031424	-0.0314547	-0.0192812	-0.0644154	0.000114074	-0.0178749			0.00233389	0.00229712	0.00570524	0.00729005	0.00309935	0.00201406	0.00064883	5.65763e-06	0.00170425	0.0074324
0.0181676	-0.0237987	-0.0594134	-0.0242485	-0.00737103	-0.0160988	-0.021702	0	8.40892e-06	0.00668539		-0.0274043	0.0228679	-0.0563102	-0.0140444	-0.0497659	-0.0162011	-0.0155238	-0.174271	1.4376e-05	-0.0108679	-0.00598089	-0.000102066	-0.011188	0.00843808	-0.0136394	-0.0189099	-0.00457468	-0.018934	-2.12314e-05		0.00790707	-0.0308985	-0.0308812	-0.0189288	-0.0576074	-4.12899e-05	-0.0195135			0.00225114	0.00223228	0.00535854	0.00623137	0.00333694	0.00241765	0.000340644	7.13495e-06	0.0022446	0.00965653
0.0169022	-0.0240763	-0.0646477	-0.0257564	-0.00874414	-0.0153045	-0.0221586	0	-2.83883e-06	0.0125158		-0.0284264	0.019622	-0.0536886	-0.0125047	-0.0427334	-0.0185076	-0.0157316	-0.166269	-0.000190258	-0.00949701	-0.0060773	-0.00363328	-0.00985758	0.00933001	-0.015072	-0.0165608	-0.00338761	-0.020452	-0.000222209		-0.00663551	-0.0293412	-0.0306904	-0.0179099	-0.0515534	-0.000643184	-0.0229341			0.00226868	0.00236169	0.00507222	0.00520071	0.00367926	0.00287905	0.000272847	5.77075e-06	0.00279555	0.0125008
0.0146784	-0.0241262	-0.0683902	-0.0264018	-0.00996466	-0.0147341	-0.0233826	0	-1.82688e-05	0.0186835		-0.0282032	0.015369	-0.0500029	-0.0113722	-0.0361892	-0.0212464	-0.0162805	-0.152998	-0.000607955	-0.00824239	-0.00642912	-0.00776686	-0.00938456	0.0082148	-0.0165179	-0.015089	-0.00261445	-0.0214048	-0.000610158		-0.0189759	-0.0270055	-0.0309313	-0.0166587	-0.0461976	-0.00182937	-0.0280661			0.00230826	0.00268516	0.00489699	0.00410938	0.00412693	0.00333182	0.000379063	5.19214e-07	0.00330409	0.0158157
0.0119345	-0.0240784	-0.0702187	-0.0266422	-0.0109098	-0.0145449	-0.0252857	0	-2.30479e-05	0.025141		-0.0267371	0.0101125	-0.0452037	-0.0109715	-0.0305876	-0.0242087	-0.0169654	-0.137211	-0.00124347	-0.00724341	-0.00713776	-0.0121665	-0.0097828	0.00498693	-0.0180008	-0.0145188	-0.0023938	-0.0217319	-0.00122483		-0.0276877	-0.0242216	-0.0315387	-0.0156648	-0.0411687	-0.00368472	-0.0342662			0.00230394	0.00315061	0.0048522	0.00297295	0.00462801	0.00371864	0.000622258	3.13265e-06	0.00371392	0.0193249
0.00909569	-0.0239441	-0.0698793	-0.0270742	-0.0115964	-0.0147898	-0.0276078	0	-1.15375e-05	0.0317284		-0.024191	0.00401641	-0.0396562	-0.0116005	-0.0262677	-0.0271114	-0.017572	-0.121253	-0.00212229	-0.00665554	-0.00821739	-0.0165136	-0.0109221	-0.000121086	-0.0194395	-0.0148313	-0.00283639	-0.0214164	-0.00209784		-0.0318579	-0.0213676	-0.032352	-0.015393	-0.0360706	-0.00629767	-0.0404569			0.00224108	0.00367722	0.00491452	0.0036514	0.00513362	0.00398268	0.000992854	4.33152e-06	0.003977	0.02259
0.00650294	-0.023639	-0.0673408	-0.028205	-0.0121252	-0.0154018	-0.0300203	0	1.59756e-05	0.0381352		-0.0208392	-0.00262613	-0.0339974	-0.0134244	-0.0234021	-0.0296529	-0.0179667	-0.106594	-0.00324452	-0.006619	-0.00964254	-0.0205162	-0.0125417	-0.00660661	-0.0206827	-0.0159896	-0.00400919	-0.0204793	-0.00322751		-0.0313218	-0.01881	-0.0331528	-0.016146	-0.0306772	-0.00966553	-0.045229			0.0020472	0.00414888	0.00502976	0.00454431	0.00566482	0.00406629	0.00147862	3.34141e-06	0.00406186	0.0251158
0.00435811	-0.0230141	-0.0628287	-0.0303293	-0.0126399	-0.0162133	-0.0322212	0	4.93552e-05	0.0438997		-0.0170423	-0.0094079	-0.0289537	-0.0164241	-0.021998	-0.0315735	-0.0181346	-0.0936501	-0.00456569	-0.00721787	-0.0113889	-0.0239243	-0.0143032	-0.0137569	-0.0215558	-0.0179429	-0.00592293	-0.0189783	-0.00456349		-0.026678	-0.0168516	-0.0337207	-0.0179704	-0.0250592	-0.0136446	-0.047087			0.00176426	0.00448556	0.00513253	0.00561803	0.00614909	0.00396002	0.00201306	1.05812e-06	0.0039603	0.0264673
0.00267429	-0.0219191	-0.0568317	-0.0335793	-0.0132714	-0.0170101	-0.0339947	0	5.09208e-05	0.0484673		-0.013231	-0.0158226	-0.0252043	-0.020443	-0.0219237	-0.0326883	-0.0181536	-0.0821094	-0.00600594	-0.00846163	-0.0134081	-0.0265322	-0.0158387	-0.0207249	-0.0219	-0.020613	-0.00849964	-0.0170024	-0.00601388		-0.01906	-0.0157194	-0.0339042	-0.0206472	-0.0197215	-0.017991	-0.0448498			0.00143807	0.00459983	0.00516554	0.00682193	0.00657391	0.00369541	0.00255669	1.31755e-06	0.00369266	0.0280459
0.00135495	-0.0203261	-0.0500088	-0.0376745	-0.0140756	-0.0175777	-0.0353628	0	-2.17219e-05	0.0513255		-0.00976862	-0.0214931	-0.0230475	-0.0250945	-0.0228743	-0.0329222	-0.0182143	-0.0713373	-0.00741514	-0.0102963	-0.0157047	-0.0281647	-0.016808	-0.0267665	-0.0216876	-0.0239541	-0.0115676	-0.0146816	-0.00742745		-0.0100389	-0.0155033	-0.0336213	-0.0237022	-0.0153528	-0.0222583	-0.0377825			0.00108913	0.00444929	0.00510121	0.00788429	0.00680715	0.00330548	0.00301613	1.56636e-06	0.00330126	0.0290196
0.000212321	-0.0183558	-0.0431065	-0.0420716	-0.0150249	-0.0177633	-0.0365478	0	-0.000222209	0.0521001		-0.00694284	-0.0261748	-0.0223797	-0.0298705	-0.0244523	-0.0323068	-0.0185359	-0.0608635	-0.00861314	-0.0126102	-0.0182854	-0.0287034	-0.0169572	-0.0313073	-0.0210228	-0.0279186	-0.0148555	-0.0121761	-0.00862448		-0.00127549	-0.0161704	-0.0328825	-0.026517	-0.0127864	-0.0259046	-0.0258817			0.000815357	0.0041149	0.00494826	0.00893072	0.00696835	0.00285327	0.003314	1.33614e-06	0.00284592	0.0287176
-0.000981575	-0.0162805	-0.0368357	-0.0460842	-0.0160133	-0.0175177	-0.0378898	0	-0.000610158	0.0506504		-0.00493432	-0.0297794	-0.0227585	-0.0342423	-0.0262385	-0.0309527	-0.0192893	-0.0507736	-0.00942613	-0.0152638	-0.021103	-0.028116	-0.0161535	-0.0340182	-0.0201173	-0.032435	-0.0180013	-0.00965979	-0.0094329		0.00576499	-0.0175884	-0.0317742	-0.0284803	-0.0128787	-0.0284002	-0.00997901			0.000657036	0.00364017	0.00474549	0.00975467	0.00701078	0.00240551	0.00338535	7.98586e-07	0.00239424	0.0272623
-0.0024081	-0.0144645	-0.0317193	-0.0488984	-0.0169143	-0.0169063	-0.0397284	0	-0.00122483	0.0471239		-0.00379243	-0.032378	-0.0235175	-0.0376957	-0.0278806	-0.0290213	-0.0205453	-0.0416189	-0.00971502	-0.0181205	-0.024046	-0.0265225	-0.0144308	-0.0348594	-0.0192437	-0.0373867	-0.0205947	-0.00730188	-0.00971648		0.00990984	-0.0195265	-0.0303806	-0.0291332	-0.0162866	-0.0292748	0.0084141			0.000607666	0.00311953	0.00454562	0.0101587	0.00690648	0.00201984	0.00426827	7.99883e-07	0.0020069	0.0249598
-0.00422338	-0.0132501	-0.0280527	-0.0499278	-0.0176063	-0.016093	-0.0422098	0	-0.00209784	0.0418985		-0.00349177	-0.0340409	-0.0240957	-0.0399403	-0.0291765	-0.0266737	-0.0222079	-0.0344594	-0.0094325	-0.0210458	-0.0268441	-0.0241845	-0.0119655	-0.0339708	-0.0186067	-0.0425477	-0.0222361	-0.00523337	-0.00942782		0.0105446	-0.0217436	-0.0288198	-0.0282861	-0.0235556	-0.0283596	0.0271816			0.000664046	0.00264398	0.00439413	0.0100444	0.00667833	0.00174026	0.00526056	1.4502e-06	0.00173302	0.0221837
-0.00648981	-0.0128753	-0.0258366	-0.0487982	-0.0180232	-0.0152971	-0.0452197	0	-0.00322751	0.035539		-0.00391828	-0.0348379	-0.0241497	-0.0408993	-0.0300948	-0.0240451	-0.0240309	-0.0305155	-0.00862448	-0.0239216	-0.0291141	-0.021502	-0.00906815	-0.0316519	-0.0182995	-0.0475944	-0.022615	-0.00353565	-0.00861314		0.00756146	-0.0239972	-0.0271938	-0.0260637	-0.0348971	-0.0257936	0.0440134			0.000889503	0.00228554	0.00431349	0.00939534	0.00642312	0.00160053	0.00615549	2.67229e-06	0.0015992	0.0193158
-0.00914745	-0.0133924	-0.0247919	-0.0453501	-0.0181872	-0.0147341	-0.0483699	0	-0.00456349	0.0286892		-0.00488492	-0.0348069	-0.0236193	-0.0406863	-0.0307682	-0.0212391	-0.0256682	-0.0307247	-0.00741857	-0.026633	-0.0304384	-0.0189665	-0.00615515	-0.0282873	-0.0182752	-0.0521246	-0.0215956	-0.00223458	-0.00740071		0.00125783	-0.0260562	-0.025583	-0.0228637	-0.0500634	-0.0220089	0.0568321			0.00124586	0.00208038	0.00429641	0.00822731	0.00616699	0.00160548	0.00682059	4.20912e-06	0.00160469	0.0166713
-0.0120322	-0.0146403	-0.0244625	-0.0397055	-0.0181819	-0.0145475	-0.0510689	0	-0.00601388	0.0219382		-0.00614031	-0.0339498	-0.0227213	-0.0396144	-0.0314145	-0.0183256	-0.0267483	-0.0356507	-0.00599927	-0.0290337	-0.0304444	-0.0170262	-0.00367148	-0.0242625	-0.0183452	-0.0557007	-0.0192898	-0.00130533	-0.00598194		-0.00768269	-0.0277402	-0.0241223	-0.0192413	-0.0683161	-0.0177423	0.0641204			0.00170947	0.00202525	0.00431056	0.00653214	0.00595989	0.00172549	0.00716712	3.66441e-06	0.0017249	0.0144289
-0.014842	-0.0162908	-0.0242884	-0.0320317	-0.018162	-0.0147874	-0.0526967	0	-0.00742745	0.0157699		-0.00738716	-0.0323233	-0.0217165	-0.0379762	-0.0322795	-0.0153777	-0.0269731	-0.04502	-0.00455085	-0.0309746	-0.0289529	-0.016049	-0.00208003	-0.0199748	-0.0182873	-0.0579344	-0.0160614	-0.000692981	-0.00454351		-0.0184961	-0.028871	-0.0229364	-0.0157748	-0.0883099	-0.0137583	0.0652828			0.00224994	0.00208115	0.00431392	0.00766933	0.00597364	0.00192268	0.00716802	3.95216e-07	0.00191166	0.0126661
-0.017216	-0.0179067	-0.0237617	-0.0226094	-0.018291	-0.0153877	-0.0527334	0	-0.00862448	0.0104752		-0.00832704	-0.0300345	-0.0208337	-0.0360277	-0.0335533	-0.0124825	-0.0261816	-0.0578436	-0.00322751	-0.0322965	-0.0260073	-0.0162103	-0.00177866	-0.0157654	-0.0178897	-0.0585374	-0.012497	-0.00032516	-0.00323885		-0.0303674	-0.0293111	-0.022202	-0.012927	-0.108305	-0.0107879	0.06068			0.00279865	0.00218694	0.00426903	0.0101251	0.00675143	0.00221153	0.00686293	5.34667e-06	0.00210544	0.0113492
-0.0188142	-0.0190534	-0.0225553	-0.011877	-0.0186736	-0.0161842	-0.0508896	0	-0.0094329	0.00614047		-0.00870548	-0.0272654	-0.0201707	-0.0339609	-0.0353025	-0.00974645	-0.024381	-0.0727434	-0.00212915	-0.0328578	-0.0218563	-0.017428	-0.00302962	-0.0119011	-0.0170163	-0.057373	-0.00931112	-0.000128184	-0.00216354		-0.0424436	-0.0289937	-0.0221658	-0.0109531	-0.126431	-0.00942931	0.0514813			0.00330135	0.00227699	0.00415721	0.0120435	0.00713461	0.00253794	0.00633299	1.23137e-05	0.00224821	0.010348
-0.0193935	-0.0194152	-0.0206002	-0.000418527	-0.0193268	-0.0169808	-0.0471828	0	-0.00971825	0.00269802		-0.00839287	-0.0242641	-0.0196239	-0.0318267	-0.0374712	-0.00730052	-0.0217392	-0.0880831	-0.00129044	-0.0326096	-0.0168879	-0.0194076	-0.00594031	-0.00858266	-0.0156756	-0.0544815	-0.0071909	-3.47021e-05	-0.00133066		-0.0539348	-0.0279228	-0.0230673	-0.00987636	-0.141039	-0.00998725	0.0393964			0.00371224	0.00229716	0.00398658	0.0155493	0.00711614	0.00287367	0.00567162	1.35642e-05	0.00229434	0.00950855
-0.018901	-0.0188478	-0.0181091	0.0108656	-0.0201219	-0.0175671	-0.04189	0	-0.00943348	-4.32317e-05		-0.00738857	-0.0212876	-0.0190482	-0.0297088	-0.0398688	-0.00526413	-0.0185289	-0.10272	-0.000703893	-0.0315744	-0.0114927	-0.0216339	-0.0103838	-0.00589584	-0.0139593	-0.0500666	-0.00668121	7.86993e-06	-0.000722864		-0.0639268	-0.0262471	-0.0251836	-0.00952399	-0.151026	-0.0125986	0.0262231			0.00397758	0.00223212	0.00378554	0.0192068	0.00675727	0.00321957	0.00497373	6.20132e-06	0.00222159	0.00874454
-0.0174825	-0.0174289	-0.0155157	0.0208824	-0.0208148	-0.0177889	-0.0355109	0	-0.00862448	-0.00230024		-0.00584812	-0.0185804	-0.0182618	-0.027677	-0.0422369	-0.00374009	-0.015072	-0.116072	-0.000329789	-0.0298855	-0.00599462	-0.023511	-0.0160393	-0.00384663	-0.0120536	-0.0444755	-0.00805372	3.19423e-05	-0.000300677		-0.0715055	-0.0242258	-0.0287091	-0.00959684	-0.156009	-0.0171354	0.0135279			0.00406963	0.00204435	0.00359778	0.0224447	0.0061322	0.00356005	0.00436738	9.53623e-06	0.00203306	0.00772772
-0.0154541	-0.0154323	-0.0133548	0.028509	-0.0211115	-0.0175882	-0.0286581	0	-0.00741857	-0.00424547		-0.00407577	-0.0163237	-0.0171238	-0.0257767	-0.0443392	-0.00280431	-0.0116769	-0.128014	-0.000115457	-0.0277809	-0.000602542	-0.0245243	-0.0224547	-0.00237731	-0.0101956	-0.0381504	-0.011238	4.89448e-05	-2.94742e-05		-0.0758984	-0.0221825	-0.033648	-0.00976357	-0.156355	-0.0231855	0.00241541			0.0039773	0.0017593	0.00346855	0.0249194	0.00534986	0.00390035	0.00387271	2.83709e-05	0.00175368	0.00642131
-0.0132266	-0.0132372	-0.0120924	0.0327846	-0.0207377	-0.016986	-0.0219192	0	-0.00599927	-0.00596816		-0.00244035	-0.014609	-0.0156416	-0.0240808	-0.046026	-0.00249281	-0.00858549	-0.138884	-1.46852e-05	-0.0255209	0.00458292	-0.0243495	-0.0291054	-0.00136928	-0.00857999	-0.0315753	-0.0158481	3.89624e-05	7.15969e-05		-0.0765501	-0.0204678	-0.0397854	-0.00975085	-0.15298	-0.0301381	-0.0065929			0.00371141	0.00143027	0.00342819	0.0263017	0.00453138	0.00425007	0.00349158	2.9818e-05	0.00142091	0.00493188
-0.0112005	-0.0112688	-0.0120304	0.0332357	-0.0195467	-0.016128	-0.0158096	0	-0.00455085	-0.00745745		-0.00136711	-0.0134385	-0.0138418	-0.0225212	-0.0473073	-0.00282087	-0.0059647	-0.148756	1.80489e-05	-0.0233945	0.00949924	-0.0230088	-0.0355325	-0.000710915	-0.00739777	-0.0252229	-0.0212202	-3.48186e-05	-3.23379e-05		-0.0734609	-0.0193229	-0.046563	-0.0093761	-0.147122	-0.0370951	-0.0134141			0.00330043	0.00108475	0.00348867	0.0263738	0.00439009	0.00457475	0.00322459	7.40477e-06	0.00107624	0.00329944
-0.00968252	-0.0098898	-0.0132107	0.0299596	-0.0175571	-0.015235	-0.0106758	0	-0.00322751	-0.00863091		-0.00123904	-0.0127302	-0.0118208	-0.0209635	-0.0483451	-0.00376921	-0.00388992	-0.157468	1.59756e-05	-0.0216261	0.0140816	-0.0208598	-0.0413835	-0.000298877	-0.0067642	-0.0195036	-0.0265454	-0.000226088	-0.000415306		-0.0671629	-0.0188544	-0.0531602	-0.00858506	-0.140018	-0.0430585	-0.0183091			0.00279865	0.000766078	0.00363468	0.025077	0.00441533	0.00482569	0.00303293	0.000108516	0.000756299	0.00168292
-0.00882179	-0.00933544	-0.0154061	0.0236276	-0.0149481	-0.0145554	-0.00667884	0	-0.00212915	-0.00938355		-0.00231582	-0.0123616	-0.00969838	-0.0192561	-0.0493903	-0.00527789	-0.00235778	-0.16472	1.10171e-06	-0.020308	0.0182124	-0.0185034	-0.0464343	-5.50187e-05	-0.00670266	-0.0147349	-0.031024	-0.00060183	-0.00118259		-0.0586364	-0.0190191	-0.0586303	-0.00743692	-0.132604	-0.0471119	-0.021716			0.00226285	0.00050447	0.00382646	0.0225382	0.00459878	0.00494592	0.00291395	0.000299265	0.000487569	0.000235415
-0.00859387	-0.0097098	-0.0182221	0.0153654	-0.01202	-0.0143646	-0.00384165	0	-0.00129044	-0.00965129		-0.00471653	-0.0122166	-0.00749656	-0.0172454	-0.0506952	-0.00724405	-0.00131333	-0.170126	-8.42993e-06	-0.0194071	0.0217059	-0.0166543	-0.0505914	3.87451e-05	-0.007201	-0.0111186	-0.0339809	-0.00121765	-0.00242362		-0.0491935	-0.019606	-0.0620324	-0.00605188	-0.125378	-0.0485683	-0.024053			0.00173038	0.000307969	0.00401191	0.0190553	0.00490925	0.00488422	0.0028516	0.000589394	0.000288693	0.00146195
-0.0088324	-0.0109642	-0.0211503	0.00643313	-0.00909255	-0.0148468	-0.00205004	0	-0.000703893	-0.009437		-0.00835717	-0.0122217	-0.00524862	-0.0149542	-0.0523912	-0.00950158	-0.000658319	-0.173931	-9.39098e-06	-0.0187099	0.0243487	-0.0159034	-0.0538196	-1.22802e-05	-0.00814217	-0.00874604	-0.035023	-0.00213698	-0.00423657		-0.040071	-0.020373	-0.0627174	-0.00459955	-0.118328	-0.0472258	-0.0257333			0.00124312	0.000179582	0.00413239	0.0150352	0.00530727	0.00461437	0.00284804	0.000983814	0.000168264	0.00248783
-0.00927839	-0.0129446	-0.0237169	-0.00198395	-0.00644188	-0.0160958	-0.00113814	0	-0.000329789	-0.00883817		-0.0130067	-0.0123692	-0.00291155	-0.012541	-0.0544245	-0.011836	-0.0002865	-0.176926	-2.83883e-06	-0.0179011	0.025927	-0.0165933	-0.0561254	-0.000228926	-0.00937988	-0.00760553	-0.0340844	-0.0034121	-0.0066726		-0.0323086	-0.021074	-0.0604292	-0.00323706	-0.111041	-0.0433701	-0.0270395			0.000889503	0.00018716	0.00413892	0.0108988	0.00570773	0.00414803	0.00281438	0.00146909	0.00012944	0.00311685
-0.00965489	-0.0154408	-0.0255952	-0.00899721	-0.00424937	-0.0181125	-0.000937929	0	-0.000115457	-0.00803559		-0.0183694	-0.0126998	-0.000374856	-0.0102569	-0.0565436	-0.0140023	-0.000100936	-0.180299	7.82775e-06	-0.0166624	0.0262911	-0.0187479	-0.0575362	-0.000647796	-0.0107825	-0.00759422	-0.0314122	-0.00507155	-0.00970161		-0.0266385	-0.0215115	-0.0553524	-0.0020831	-0.102934	-0.0377063	-0.0281006			0.000670771	0.000321547	0.0040024	0.00976332	0.00605464	0.00353237	0.00276301	0.00200744	0.000173231	0.003371
-0.00973852	-0.0182053	-0.0266288	-0.0141637	-0.00257711	-0.0207546	-0.00129023	0	-1.46852e-05	-0.00723998		-0.0241614	-0.0132632	0.00243075	-0.0083876	-0.0583325	-0.0157507	-2.25984e-05	-0.185402	1.21901e-05	-0.0147469	0.0254094	-0.0220573	-0.0580902	-0.0012723	-0.0122133	-0.00854376	-0.0275475	-0.00713526	-0.0132142		-0.0234312	-0.0216314	-0.0481214	-0.00122493	-0.0935083	-0.0312092	-0.0289491			0.00059438	0.000587429	0.00371537	0.00882635	0.00627685	0.00283968	0.0026451	0.00254628	0.000295443	0.00333621
-0.0093923	-0.021011	-0.0268843	-0.0174112	-0.00140877	-0.0238549	-0.0020785	0	1.80489e-05	-0.0066658		-0.0302038	-0.0140726	0.00560911	-0.00708999	-0.0593371	-0.0168758	-8.19723e-07	-0.192909	8.40892e-06	-0.0121105	0.0233816	-0.0260293	-0.0578615	-0.00212083	-0.0136344	-0.010224	-0.0231344	-0.00956825	-0.0169781		-0.0228757	-0.0214162	-0.0395996	-0.000698657	-0.082564	-0.0248336	-0.0294367			0.000664099	0.000987746	0.00329737	0.00796403	0.00696424	0.00214452	0.00241679	0.00300687	0.000491734	0.00307926
-0.00859537	-0.023655	-0.0265783	-0.019015	-0.000665255	-0.027202	-0.00320331	0	1.59756e-05	-0.00646635		-0.0364288	-0.0150692	0.00917485	-0.00638082	-0.0591565	-0.0172443	-3.87843e-06	-0.202665	-2.83883e-06	-0.00891949	0.0204509	-0.0300733	-0.0569413	-0.00319273	-0.0150561	-0.0123702	-0.018822	-0.0122964	-0.0206855		-0.0249693	-0.0209258	-0.0307805	-0.000517985	-0.0703221	-0.019348	-0.029357			0.000848245	0.00152146	0.00278802	0.00717857	0.00745483	0.00151594	0.00221754	0.00330489	0.00075788	0.00266183
-0.0074291	-0.0259495	-0.0259767	-0.0194532	-0.000241354	-0.0305453	-0.00456125	0	1.10171e-06	-0.00669388		-0.0428344	-0.0161143	0.012994	-0.00614388	-0.0575373	-0.0168215	-1.38286e-05	-0.213591	-1.82688e-05	-0.00550628	0.016963	-0.0336129	-0.0554198	-0.0044591	-0.0164962	-0.0147097	-0.0151594	-0.0152167	-0.0240084		-0.0295506	-0.0202831	-0.0226478	-0.000688664	-0.0573852	-0.0151991	-0.0285168			0.00111841	0.00216263	0.00223879	0.00646003	0.00771344	0.000996904	0.0020732	0.00337109	0.00107694	0.00213214
-0.00603346	-0.0277393	-0.0253149	-0.0192131	-3.934e-05	-0.0336715	-0.00603478	0	-8.42993e-06	-0.00730095		-0.0493887	-0.017015	0.0168185	-0.00618713	-0.0544521	-0.0156857	-1.78206e-05	-0.223771	-2.30479e-05	-0.00229979	0.0133009	-0.0362057	-0.0533568	-0.00590483	-0.0179815	-0.0169779	-0.0124443	-0.0181818	-0.0266456		-0.0363011	-0.0195693	-0.0160132	-0.00121001	-0.0445699	-0.0124594	-0.0267702			0.00144059	0.00284917	0.00170746	0.00618695	0.007712	0.000604117	0.00200915	0.00316395	0.00142319	0.00150435
-0.00458224	-0.0288569	-0.0246912	-0.0187554	3.58003e-05	-0.0363016	-0.00749329	0	-9.39098e-06	-0.00813056		-0.055939	-0.0175648	0.0202105	-0.00637819	-0.050057	-0.0140114	-9.68617e-06	-0.231182	-1.15375e-05	0.000334286	0.00982406	-0.0375114	-0.0507277	-0.00746376	-0.0194335	-0.0189562	-0.0108116	-0.0210566	-0.0284199		-0.0446361	-0.0189498	-0.0115363	-0.00207156	-0.0327273	-0.0109398	-0.0241496			0.0017578	0.00350934	0.00124511	0.00595376	0.00745782	0.000341987	0.00207908	0.00269699	0.00176664	0.000801191
-0.00323139	-0.0291435	-0.0240498	-0.0183748	5.07567e-05	-0.0381709	-0.00881296	0	-2.83883e-06	-0.00896278		-0.0621548	-0.0175901	0.0226647	-0.00669303	-0.0446874	-0.0120526	1.02979e-05	-0.233976	1.59756e-05	0.00216559	0.00680181	-0.0373562	-0.0474169	-0.00906323	-0.0207015	-0.0204775	-0.0101842	-0.023704	-0.0292958		-0.0537511	-0.0185842	-0.00960926	-0.00323706	-0.0225413	-0.0102621	-0.02083			0.00204988	0.00412	0.000891508	0.00540248	0.00712513	0.000212274	0.00244442	0.00203415	0.0020881	6.35912e-05
-0.00209473	-0.0284807	-0.0232216	-0.018182	4.22187e-05	-0.0390884	-0.00991359	0	7.82775e-06	-0.00957002		-0.0675302	-0.0169918	0.0237365	-0.00725182	-0.0387961	-0.0101051	3.33734e-05	-0.230882	4.93552e-05	0.0031409	0.00438392	-0.035735	-0.0432207	-0.0106498	-0.0216028	-0.0214287	-0.0102973	-0.0259785	-0.0293765		-0.0626555	-0.0185916	-0.0103112	-0.00462736	-0.0144183	-0.00999233	-0.0170988			0.00225878	0.00459079	0.000672336	0.00470397	0.00673595	0.000208031	0.00309211	0.0012759	0.00236511	0.000727607
-0.00124624	-0.0267923	-0.0219959	-0.0181779	1.83424e-05	-0.0389241	-0.0108064	0	1.21901e-05	-0.0097576		-0.0714727	-0.0157561	0.0231308	-0.00830378	-0.0328492	-0.00846111	3.34628e-05	-0.221505	5.09208e-05	0.00339397	0.00260041	-0.0327607	-0.0378725	-0.0121654	-0.0219462	-0.0217486	-0.0108317	-0.0277453	-0.0288881		-0.070276	-0.019118	-0.01342	-0.0060972	-0.00850452	-0.00977347	-0.0133177			0.00232641	0.00486857	0.00059479	0.00401951	0.00634648	0.000304747	0.00401673	0.000539404	0.00257606	0.00147181
-0.000717417	-0.0241455	-0.0202243	-0.0182446	-5.26185e-05	-0.037769	-0.0115961	0	8.40892e-06	-0.00942746		-0.0734069	-0.0139678	0.0208655	-0.0100974	-0.0273075	-0.00737099	-2.66139e-05	-0.206117	-2.17219e-05	0.00313162	0.00139121	-0.0287308	-0.0311471	-0.0136258	-0.0216621	-0.0214161	-0.0113554	-0.0288392	-0.0280777		-0.0756442	-0.0201628	-0.0183498	-0.00747576	-0.00472479	-0.00933307	-0.00980144			0.00223985	0.00493867	0.000663963	0.00349259	0.00601352	0.000497605	0.00515855	7.8733e-05	0.00273471	0.00216037
-0.000521855	-0.020747	-0.0178841	-0.0182718	-0.000226088	-0.0358726	-0.0124867	0	-2.83883e-06	-0.00859253		-0.0729046	-0.0117945	0.0172582	-0.0128063	-0.0225278	-0.00700135	-0.000200565	-0.185708	-0.000222209	0.00258674	0.000643602	-0.0240423	-0.0229264	-0.0150738	-0.0208006	-0.020452	-0.0114816	-0.029101	-0.0271707		-0.0780115	-0.0216621	-0.0242667	-0.00858506	-0.00288607	-0.00855028	-0.00678584			0.0021866	0.00482235	0.000842229	0.00325538	0.00578394	0.000813776	0.00642956	0.000513354	0.00294958	0.00281347
-0.000673283	-0.0169269	-0.0150935	-0.0182232	-0.000575733	-0.0335757	-0.013747	0	-1.82688e-05	-0.00736811		-0.0697981	-0.00945436	0.0128512	-0.0164286	-0.0187147	-0.00740933	-0.000557415	-0.161776	-0.000610158	0.00195327	0.000229812	-0.0191392	-0.013281	-0.0165366	-0.0195127	-0.0189222	-0.0109807	-0.0284135	-0.0263267		-0.0769863	-0.0235342	-0.0302113	-0.00928594	-0.00277336	-0.00743852	-0.00439541			0.00217056	0.00456777	0.00110441	0.00332594	0.00566721	0.00122375	0.00770617	0.000749988	0.00325343	0.00343764
-0.00119359	-0.0131459	-0.0120782	-0.0181458	-0.00118241	-0.0312733	-0.0156303	0	-2.03834e-05	-0.00595677		-0.0642192	-0.00720627	0.00829652	-0.0206872	-0.0159234	-0.00853562	-0.00117229	-0.136045	-0.00122394	0.00132097	3.86884e-05	-0.0144973	-0.00256142	-0.0180179	-0.0180255	-0.0169482	-0.00981154	-0.0267262	-0.0255855		-0.0725981	-0.0256362	-0.0352412	-0.00956152	-0.00416908	-0.00607609	-0.00262379			0.00226968	0.00424132	0.00142062	0.0037203	0.00567016	0.00171601	0.00884391	0.000811537	0.00369749	0.00398024
-0.00210806	-0.00984607	-0.00910197	-0.0181909	-0.00211703	-0.0292055	-0.0183379	0	-3.04426e-06	-0.00458196		-0.0566114	-0.00527449	0.00413115	-0.0251309	-0.0140263	-0.0102089	-0.00211908	-0.110396	-0.00209501	0.000731067	-2.38758e-05	-0.0104757	0.0086623	-0.0194007	-0.0165106	-0.0147023	-0.00824015	-0.0241217	-0.0249386		-0.0652698	-0.0279447	-0.0386245	-0.00949249	-0.00686729	-0.00462302	-0.00140217			0.00255139	0.00389478	0.00174798	0.00436066	0.00569872	0.00225362	0.00970927	0.000743663	0.00431939	0.00441873
-0.00343478	-0.00742412	-0.00640813	-0.0185426	-0.00343091	-0.0274562	-0.021947	0	3.29819e-05	-0.00345256		-0.0476682	-0.00382667	0.000665141	-0.0291624	-0.0127793	-0.0121743	-0.00344972	-0.0865382	-0.00322184	0.000156537	-2.34436e-05	-0.00732084	0.0196171	-0.0204793	-0.0150635	-0.0123983	-0.00673498	-0.0208063	-0.0243259		-0.0557592	-0.0304728	-0.0399225	-0.00928544	-0.0106424	-0.0032381	-0.000619128			0.00305028	0.0035623	0.00203172	0.005133	0.00581234	0.00279379	0.0102626	0.000609033	0.00513212	0.00495879
-0.00516651	-0.00618527	-0.0041746	-0.0193429	-0.00513917	-0.0259655	-0.0263741	0	7.61419e-05	-0.00273148		-0.0382171	-0.00295746	-0.0020879	-0.0321654	-0.0118871	-0.0141324	-0.00517365	-0.0658495	-0.00455456	-0.000471252	-1.10231e-06	-0.00515198	0.0294231	-0.0210077	-0.0136901	-0.0102699	-0.00582789	-0.0170817	-0.0236674		-0.045006	-0.0332014	-0.039039	-0.00924566	-0.0151854	-0.00205247	-0.000160312			0.00375134	0.00324747	0.00222636	0.00597145	0.0059498	0.00328787	0.0104438	0.000459052	0.00610221	0.00551192
-0.007242	-0.00626205	-0.00250999	-0.0206166	-0.00720834	-0.0245468	-0.0313982	0	7.55732e-05	-0.00250308		-0.0291098	-0.00263711	-0.00441739	-0.0337309	-0.0110628	-0.0157808	-0.00723871	-0.0492795	-0.00600567	-0.00120984	1.46636e-05	-0.00391662	0.0372804	-0.0207443	-0.0123084	-0.00852671	-0.00594357	-0.0133037	-0.0229411		-0.0339657	-0.0360723	-0.036192	-0.00967125	-0.0200814	-0.00119163	3.42572e-05			0.00458337	0.00292219	0.00229575	0.00682945	0.00609378	0.00369568	0.0102675	0.000309239	0.00714195	0.0060572
-0.00956914	-0.00768815	-0.00147412	-0.0222528	-0.00955523	-0.0230679	-0.0366589	0	-1.49601e-05	-0.00279333		-0.0210819	-0.00279061	-0.0067826	-0.0336316	-0.0101072	-0.0168671	-0.00952529	-0.0372117	-0.0074252	-0.00213251	1.82891e-05	-0.00351969	0.042508	-0.0195835	-0.0108535	-0.00733122	-0.00724363	-0.00978755	-0.0221208		-0.0234545	-0.0387991	-0.0318334	-0.0108411	-0.0248064	-0.000728194	1.33072e-05			0.00543144	0.00256665	0.00222723	0.0076808	0.00630069	0.00397795	0.0098115	0.000179538	0.00814838	0.00660673
-0.0120224	-0.010346	-0.00109654	-0.0240075	-0.0120526	-0.0214669	-0.0417271	0	-0.000247732	-0.00356014		-0.0146672	-0.00328999	-0.00972329	-0.0319512	-0.00892904	-0.0172255	-0.011852	-0.0295348	-0.00863299	-0.00327185	1.13464e-05	-0.00381572	0.0446951	-0.017577	-0.00929257	-0.00676316	-0.00958564	-0.00676883	-0.0212272		-0.0140325	-0.040938	-0.0265584	-0.0129044	-0.0287672	-0.000728097	-0.000210112			0.00615935	0.00218476	0.00204192	0.00852555	0.00666054	0.00411533	0.00919307	0.000137638	0.00906978	0.00717942
-0.0144643	-0.0139558	-0.00140449	-0.0255595	-0.0145483	-0.0197687	-0.04618	0	-0.000675129	-0.00469722		-0.0101666	-0.00397072	-0.0137363	-0.0290826	-0.00754337	-0.0168021	-0.0139964	-0.0256921	-0.00945456	-0.00460118	-1.18586e-06	-0.00463969	0.0437719	-0.0149338	-0.00765059	-0.00679807	-0.012573	-0.00437266	-0.0203359		-0.00597834	-0.0419843	-0.0209957	-0.0158107	-0.0314093	-0.00126724	-0.000648982			0.00664423	0.00180532	0.00176637	0.00937812	0.00725566	0.00411154	0.00854054	0.000171549	0.00979591	0.00778872
-0.0168092	-0.0181175	-0.00242589	-0.0266284	-0.0168978	-0.0180865	-0.0496461	0	-0.00129794	-0.00605162		-0.00763689	-0.00470781	-0.0191691	-0.0255336	-0.00604393	-0.0156719	-0.0157321	-0.0247822	-0.00974203	-0.00603684	-9.56251e-06	-0.00589855	0.0399526	-0.0119952	-0.00602466	-0.00732011	-0.0157437	-0.00260399	-0.0195156		0.000683318	-0.0414642	-0.0157355	-0.019323	-0.0323319	-0.00240843	-0.00128721			0.00682111	0.00147368	0.0014313	0.010244	0.00816543	0.00398948	0.0079693	0.000289627	0.0102687	0.00845824
-0.018982	-0.0222741	-0.0041732	-0.0270041	-0.0189782	-0.0164931	-0.0518838	0	-0.0021311	-0.00742094		-0.0069653	-0.0053558	-0.0261795	-0.0219874	-0.00455746	-0.0140121	-0.0168609	-0.0257214	-0.00944268	-0.00742189	-1.28005e-05	-0.00747304	0.0337807	-0.00911966	-0.0045086	-0.00812326	-0.0186866	-0.00139913	-0.0189023		0.00606295	-0.0392006	-0.0112544	-0.0229812	-0.0313853	-0.00423888	-0.0021397			0.00670318	0.00109313	0.00107904	0.0111118	0.00928514	0.00378955	0.00754305	0.000504483	0.0104705	0.00916786
-0.0209521	-0.0258209	-0.00662931	-0.0266317	-0.0207072	-0.0150184	-0.052789	0	-0.00317391	-0.00859253		-0.00791084	-0.00581304	-0.0346729	-0.0190761	-0.00320691	-0.012077	-0.017249	-0.0273838	-0.00860284	-0.00857552	-1.13375e-05	-0.00927901	0.0259801	-0.00663677	-0.00318989	-0.00895531	-0.0211937	-0.000646441	-0.0186219		0.0103102	-0.0353516	-0.0078821	-0.0262061	-0.0287199	-0.00682987	-0.0032069			0.00636031	0.000977764	0.000808005	0.0119372	0.0105171	0.00355829	0.00726669	0.000768508	0.010419	0.00981937
-0.0227312	-0.0282172	-0.00971319	-0.0256323	-0.0220468	-0.0136363	-0.0523765	0	-0.0044065	-0.00938245		-0.0101433	-0.00605625	-0.0442987	-0.0172337	-0.00208456	-0.0101556	-0.0168515	-0.0287781	-0.00736029	-0.00933904	-6.77622e-06	-0.0112816	0.0173111	-0.00479634	-0.00212356	-0.00957002	-0.0233305	-0.000221984	-0.0187419		0.0135345	-0.0304083	-0.00580145	-0.0284269	-0.0247484	-0.0102057	-0.00446359			0.00595343	0.00110038	0.00063323	0.0126432	0.0116356	0.00333626	0.00709172	0.0010764	0.0101517	0.0103407
-0.0242937	-0.0290906	-0.0132573	-0.0242283	-0.0229809	-0.0122706	-0.0507609	0	-0.0058529	-0.00967665		-0.0132969	-0.0061172	-0.0544578	-0.0167367	-0.00124674	-0.00850894	-0.0157175	-0.029201	-0.00593924	-0.0096336	-3.23457e-06	-0.0134247	0.00849209	-0.00373944	-0.00130568	-0.00976295	-0.0253305	-2.64984e-05	-0.0192817		0.015734	-0.0251405	-0.00504294	-0.029185	-0.0200416	-0.0143504	-0.00590248			0.00567538	0.00148295	0.000580472	0.0131386	0.0124056	0.00314753	0.00692937	0.00142156	0.00970427	0.010652
-0.025662	-0.0283737	-0.0170169	-0.0227459	-0.0235217	-0.010893	-0.0480877	0	-0.00749036	-0.00946743		-0.0169459	-0.00613698	-0.0643747	-0.0174823	-0.000722012	-0.00734594	-0.0139843	-0.028332	-0.00456749	-0.00949188	-9.8098e-07	-0.015745	1.87692e-05	-0.00352755	-0.000722185	-0.00943353	-0.0275561	3.22847e-05	-0.0201104		0.0168644	-0.0203421	-0.00552312	-0.0282893	-0.0151988	-0.019143	-0.00745809			0.00569694	0.00215978	0.000665381	0.013332	0.0126829	0.00299556	0.00670094	0.00175645	0.00909337	0.0107084
-0.0268544	-0.0263132	-0.0206866	-0.0215036	-0.023688	-0.00952612	-0.0445131	0	-0.00929962	-0.0088552		-0.0206528	-0.00628358	-0.0732005	-0.0191357	-0.000524694	-0.00677914	-0.011852	-0.0262571	-0.00345256	-0.0090671	0	-0.0182854	-0.00782822	-0.00413378	-0.000335467	-0.00859537	-0.0303118	2.06048e-05	-0.021004		0.0168476	-0.0167233	-0.00705817	-0.0258443	-0.0107335	-0.0243812	-0.00905756			0.00613756	0.00322942	0.000890839	0.013159	0.0124307	0.00286508	0.0063241	0.00203749	0.00830701	0.0105199
-0.0278736	-0.0234255	-0.0239557	-0.0207268	-0.0234948	-0.00825956	-0.040198	0	-0.011285	-0.00802983		-0.0240122	-0.0066648	-0.0801248	-0.0212765	-0.000670996	-0.00680471	-0.00954772	-0.0234042	-0.00275204	-0.00861458	0	-0.0210373	-0.0149341	-0.00545502	-9.98011e-05	-0.00736583	-0.0336727	-1.71665e-05	-0.0217049		0.0156195	-0.0147884	-0.00937001	-0.022218	-0.00700484	-0.0298123	-0.0106464			0.00702354	0.00461787	0.00124666	0.0126027	0.0117214	0.00273126	0.00577888	0.00222522	0.00730849	0.0101329
-0.0287967	-0.020387	-0.0265783	-0.0205352	-0.0229691	-0.00723816	-0.0353106	0	-0.0134165	-0.00722012		-0.0266761	-0.00724958	-0.0845358	-0.023426	-0.00118623	-0.0073165	-0.0072897	-0.0203991	-0.00253172	-0.00842429	-8.88163e-07	-0.0239624	-0.0213058	-0.00731503	1.05831e-05	-0.00595207	-0.0374387	-3.59352e-05	-0.0219603		0.0132216	-0.0147462	-0.0121137	-0.0179718	-0.00421394	-0.0351298	-0.0121647			0.00828546	0.00624893	0.00170964	0.011701	0.0107215	0.00257596	0.00510989	0.00229079	0.00605619	0.00962741
-0.0296587	-0.0178572	-0.0284218	-0.0208722	-0.0221317	-0.00658798	-0.0300596	0	-0.0157362	-0.00664254		-0.0284545	-0.00780009	-0.0860783	-0.0253774	-0.00209575	-0.00810997	-0.00525474	-0.0179144	-0.00281151	-0.00878078	-2.83109e-06	-0.0268371	-0.0269017	-0.00946132	3.76978e-05	-0.00457815	-0.0410706	-2.41645e-05	-0.0216535		0.00974521	-0.0165909	-0.0148789	-0.0136934	-0.00245881	-0.0400951	-0.0136282			0.00974526	0.00799296	0.00224088	0.0105452	0.00959149	0.00239525	0.00439038	0.00222472	0.00470266	0.00904095
-0.0305286	-0.0163484	-0.0295039	-0.0215617	-0.0210171	-0.00639472	-0.0246915	0	-0.0182854	-0.00644935		-0.0293139	-0.00790607	-0.0847345	-0.0271484	-0.00341778	-0.00893263	-0.0035573	-0.0165181	-0.00354983	-0.00988876	-5.66877e-06	-0.0293288	-0.0316074	-0.0115922	1.59667e-05	-0.00345256	-0.043815	1.59667e-05	-0.0208016		0.00539025	-0.0200876	-0.0172418	-0.0099001	-0.00178674	-0.044544	-0.0150795			0.011162	0.0096538	0.00279379	0.00926394	0.00845991	0.0022122	0.00366947	0.00203415	0.00556683	0.00837444
-0.0315431	-0.0161178	-0.0299837	-0.0223856	-0.0196884	-0.00666242	-0.0194768	0	-0.0210508	-0.00668925		-0.0293702	-0.00708279	-0.0808484	-0.0289014	-0.00514526	-0.00953833	-0.00224461	-0.0165671	-0.00465125	-0.0118169	-8.92888e-06	-0.0310746	-0.0352467	-0.0133806	-2.6507e-05	-0.00273702	-0.0449161	6.83988e-05	-0.0195344		0.000465415	-0.0248242	-0.0188366	-0.00696208	-0.0022542	-0.0483951	-0.0165456			0.012283	0.0110434	0.00330893	0.0079974	0.00739669	0.00206616	0.00304489	0.00174937	0.00633985	0.00760211
-0.0328306	-0.0171207	-0.0301206	-0.0231404	-0.0182319	-0.00730078	-0.0146723	0	-0.0239818	-0.0073027		-0.0288715	-0.0049532	-0.07505	-0.0309363	-0.0072275	-0.00973404	-0.00130512	-0.0181798	-0.00600142	-0.0144921	-6.44114e-06	-0.031717	-0.0376022	-0.0145243	-4.71965e-05	-0.00250879	-0.0438197	7.78064e-05	-0.0180537		-0.00467726	-0.030285	-0.0194134	-0.0050577	-0.00396199	-0.0517037	-0.018027			0.012891	0.0119989	0.00372193	0.00686822	0.00639966	0.00200097	0.00261001	0.00141442	0.00705981	0.00667577
-0.0346244	-0.0190634	-0.0301906	-0.0237404	-0.0167663	-0.00814698	-0.0104836	0	-0.0268527	-0.00813085		-0.0280963	-0.00136512	-0.0681998	-0.033325	-0.00957546	-0.0094254	-0.000685844	-0.0212486	-0.00744032	-0.0176784	3.40825e-06	-0.0311281	-0.0385829	-0.014787	-3.30432e-05	-0.00279226	-0.0403927	-1.58247e-06	-0.016523		-0.00959891	-0.0358443	-0.0189416	-0.00423486	-0.00700506	-0.0545258	-0.0194057			0.0128606	0.012398	0.00398272	0.00597216	0.00545665	0.00207102	0.00240244	0.00107276	0.00772735	0.00558933
-0.0371426	-0.0214658	-0.0304163	-0.0242212	-0.015416	-0.00898263	-0.00704218	0	-0.0293317	-0.00895427		-0.0273241	0.00349405	-0.0612196	-0.0359328	-0.0120621	-0.00862552	-0.000313813	-0.0255059	-0.00880907	-0.0210285	1.98451e-05	-0.0294045	-0.0382565	-0.0140385	1.4936e-05	-0.00354596	-0.0349896	-0.000222218	-0.015039		-0.0138781	-0.0408713	-0.0176228	-0.00442595	-0.0114458	-0.0569326	-0.0204765			0.01218	0.0121989	0.00406763	0.00531938	0.00454933	0.00229374	0.00244234	0.000760732	0.00830466	0.00438056
-0.0404806	-0.0237757	-0.030911	-0.0246969	-0.0142778	-0.00958495	-0.00439434	0	-0.0310597	-0.00954836		-0.026794	0.00906715	-0.0549132	-0.0384668	-0.0145433	-0.00744023	-0.000114355	-0.0306148	-0.00998367	-0.0241549	3.95147e-05	-0.0268449	-0.0368667	-0.0122902	7.59524e-05	-0.00466663	-0.0283744	-0.000637767	-0.0136206		-0.0171867	-0.0447993	-0.0158657	-0.00548893	-0.0172418	-0.0589961	-0.020995			0.0109473	0.0114413	0.00397219	0.00489115	0.00367336	0.00267036	0.0027062	0.000501846	0.00872218	0.00313174
-0.0445801	-0.0254944	-0.0316225	-0.0252984	-0.0133851	-0.00976522	-0.00253131	0	-0.0316947	-0.00973294		-0.0266701	0.0145593	-0.0498166	-0.0404648	-0.0168887	-0.0060275	-2.40033e-05	-0.0362468	-0.0108933	-0.0266899	4.19883e-05	-0.0239327	-0.0348391	-0.00969569	8.38136e-05	-0.00601785	-0.0215409	-0.00126271	-0.0122346		-0.0193219	-0.047188	-0.0142524	-0.0072549	-0.0241571	-0.0606997	-0.0207261			0.00934922	0.0102383	0.00370372	0.00463056	0.00285344	0.00315842	0.00314506	0.000304159	0.00889272	0.00196348
-0.0490658	-0.0262403	-0.0324186	-0.0260673	-0.0127027	-0.0094221	-0.00139137	0	-0.0311142	-0.00941543		-0.0270665	0.0189888	-0.0460997	-0.0417202	-0.0190065	-0.00456328	5.82685e-06	-0.0421218	-0.011563	-0.0283742	1.93669e-05	-0.0211077	-0.0326073	-0.00654458	-4.08235e-05	-0.00740382	-0.0154363	-0.00211867	-0.0108612		-0.0203103	-0.0478336	-0.0133483	-0.00950441	-0.0317823	-0.0620695	-0.019568			0.00760845	0.00873903	0.00330493	0.00446722	0.00218382	0.0036773	0.00365966	0.000165909	0.00875513	0.00100856
-0.0533278	-0.0258255	-0.0331152	-0.0269194	-0.0121339	-0.00856806	-0.000884635	0	-0.0294148	-0.00860851		-0.028028	0.0213874	-0.0435744	-0.0422813	-0.0208691	-0.00320303	7.46799e-06	-0.0480267	-0.0120912	-0.029085	-2.7322e-05	-0.0187269	-0.0305704	-0.00321617	-0.000405768	-0.00861134	-0.0107529	-0.00320406	-0.00952045		-0.0203689	-0.0467804	-0.0136164	-0.0120103	-0.0395161	-0.0631066	-0.0175731			0.00594347	0.00710989	0.00289696	0.00429973	0.00160713	0.00419397	0.0041467	7.77321e-05	0.00828847	0.000261773
-0.0566536	-0.0242667	-0.0335468	-0.0276521	-0.0115571	-0.00732471	-0.000910707	0	-0.0268853	-0.00741747		-0.0295311	0.0209852	-0.0417969	-0.0424549	-0.0225191	-0.00205965	5.91384e-10	-0.0537841	-0.012615	-0.0288324	-8.37402e-05	-0.0170179	-0.0290234	-0.000108043	-0.00114079	-0.00944453	-0.00779855	-0.00448644	-0.00829174		-0.0198471	-0.0443273	-0.0153224	-0.0145539	-0.0466285	-0.0637609	-0.0149437			0.00453458	0.00550533	0.00253726	0.00406429	0.0011627	0.00460768	0.00450258	2.72134e-05	0.00752221	0.000245674
-0.0583717	-0.0217447	-0.0337057	-0.0279982	-0.0109004	-0.00591907	-0.00133649	0	-0.0239754	-0.00600858		-0.0314885	0.0172609	-0.040257	-0.042869	-0.0240685	-0.00121749	-4.45731e-06	-0.0591912	-0.0132578	-0.0277382	-9.11456e-05	-0.016023	-0.0280776	0.00243178	-0.00237336	-0.00974313	-0.00647141	-0.00593671	-0.00728899		-0.0191605	-0.0410049	-0.0184023	-0.016934	-0.0523969	-0.0639982	-0.0120041			0.00349721	0.0040451	0.002295	0.00372983	0.000920855	0.00486367	0.00461929	3.46133e-06	0.00653685	0.000511112
-0.058108	-0.0185719	-0.033651	-0.0277336	-0.0101511	-0.00461248	-0.00201703	0	-0.0210837	-0.00456307		-0.0337365	0.0101361	-0.0385264	-0.0440098	-0.0256506	-0.000714462	-3.23599e-06	-0.064003	-0.0140792	-0.0259692	2.75087e-06	-0.0157382	-0.0277537	0.00417972	-0.00421299	-0.00945265	-0.00639696	-0.00748292	-0.00662775		-0.0186489	-0.0374568	-0.0226073	-0.0190172	-0.0561656	-0.0636497	-0.00907857			0.00289123	0.00280905	0.00222671	0.00331591	0.000846796	0.0049438	0.00446019	4.25418e-06	0.00545206	0.000586673
-0.0558516	-0.015105	-0.0335546	-0.0267449	-0.00939019	-0.0036673	-0.00277667	0	-0.0185132	-0.00323602		-0.03606	-6.3361e-05	-0.036401	-0.0462118	-0.0273883	-0.000563344	2.82994e-06	-0.0678986	-0.0150522	-0.0237011	0.000251322	-0.0160877	-0.0279502	0.00506718	-0.00670842	-0.00861985	-0.00704309	-0.00905292	-0.00639395		-0.0185253	-0.0343546	-0.027496	-0.0207242	-0.0574871	-0.062511	-0.00644188			0.0027219	0.00183239	0.00235859	0.00282039	0.000924884	0.00487964	0.00406963	3.76549e-06	0.00432254	0.000535557
-0.0519486	-0.0116802	-0.0336595	-0.0250777	-0.00878245	-0.00331394	-0.00339798	0	-0.0164294	-0.00213025		-0.0382146	-0.0126893	-0.0339546	-0.0495787	-0.0293563	-0.000765541	1.12159e-05	-0.070503	-0.0160639	-0.021093	0.000696141	-0.0169334	-0.0284719	0.00517396	-0.00981104	-0.00738305	-0.00787536	-0.0106039	-0.00661		-0.018847	-0.032275	-0.0325159	-0.0220284	-0.0562027	-0.0604208	-0.00426993			0.00293869	0.00111255	0.00267821	0.00228873	0.00112758	0.00472434	0.0034863	2.59677e-07	0.00326136	0.000421244
-0.0470102	-0.00856733	-0.0341056	-0.0229375	-0.00850183	-0.00370165	-0.00364406	0	-0.0148228	-0.00128646		-0.0399577	-0.0267961	-0.0314724	-0.0538098	-0.0315249	-0.00128634	1.46955e-05	-0.0714657	-0.0169609	-0.0182771	0.00131023	-0.0181098	-0.0290955	0.00469414	-0.013333	-0.00595904	-0.00849403	-0.012117	-0.00724327		-0.0195134	-0.0315712	-0.0372225	-0.0229443	-0.0524441	-0.0572609	-0.00260664			0.00345368	0.000622164	0.00314066	0.00176166	0.00144053	0.0045446	0.00281641	2.1963e-06	0.00233804	0.000297521
-0.0416917	-0.00593734	-0.0350016	-0.0206235	-0.00870784	-0.00492492	-0.00327851	0	-0.0136524	-0.000697738		-0.0410912	-0.0413869	-0.0293598	-0.0585721	-0.0338064	-0.00210053	1.17305e-05	-0.0705028	-0.017581	-0.0153786	0.00204463	-0.0193215	-0.0295398	0.00386501	-0.0169854	-0.00457053	-0.00863221	-0.0136509	-0.00820794		-0.0203475	-0.0323367	-0.0411646	-0.0234912	-0.0466548	-0.0531807	-0.00142978			0.00414523	0.000348835	0.00367203	0.00126134	0.00176655	0.00439679	0.00215039	2.88077e-06	0.00158054	0.000184475
-0.0365633	-0.00386441	-0.0362821	-0.0184756	-0.00946419	-0.00699388	-0.00212722	0	-0.0128442	-0.00032412		-0.0414833	-0.055457	-0.0279891	-0.0634037	-0.0360526	-0.00317391	2.82994e-06	-0.067486	-0.0178038	-0.0125172	0.00279056	-0.0202092	-0.0295599	0.00291369	-0.0204087	-0.00342524	-0.00820915	-0.0153017	-0.00939406		-0.0211332	-0.0343627	-0.0440414	-0.023687	-0.0395006	-0.0485397	-0.000660617			0.00489128	0.000170526	0.00414512	0.000948318	0.00214934	0.00432278	0.00157317	2.00526e-06	0.00099903	9.43731e-05
-0.0319979	-0.00234097	-0.0376565	-0.0167956	-0.0106859	-0.00982151	-0.000153282	0	-0.0123206	-0.000112069		-0.0410866	-0.0680293	-0.0275587	-0.0677428	-0.0380904	-0.00445475	-9.33994e-06	-0.0624954	-0.0175898	-0.00980963	0.00337087	-0.0203998	-0.029006	0.0020148	-0.0232417	-0.00269036	-0.00729422	-0.0171557	-0.0107126		-0.0216647	-0.0371726	-0.0457529	-0.023534	-0.0317632	-0.0438412	-0.000204316			0.00556357	5.54656e-05	0.00447878	0.000825344	0.00252742	0.00431967	0.0020077	2.59537e-07	0.000595918	3.11868e-05
-0.0281366	-0.00130674	-0.0387112	-0.015785	-0.0121455	-0.0132394	0.00247435	0	-0.012045	-1.21797e-05		-0.0399474	-0.0782437	-0.0280052	-0.0710953	-0.0398118	-0.00591314	-1.48304e-05	-0.0558065	-0.0169735	-0.00735768	0.00359048	-0.0195522	-0.027864	0.00126732	-0.0252565	-0.00247096	-0.00602955	-0.0192519	-0.01212		-0.0217901	-0.0401288	-0.0462551	-0.023017	-0.0242389	-0.0397079	8.57884e-07			0.0060306	1.54985e-05	0.0045927	0.000896119	0.00288711	0.0043333	0.00254722	9.36355e-07	0.000329009	4.65235e-06
-0.0249657	-0.00066407	-0.0388486	-0.0155296	-0.0134877	-0.016968	0.00537237	0	-0.0119157	2.13705e-05		-0.0381707	-0.0852794	-0.0290405	-0.0727726	-0.0411468	-0.00748086	-9.2836e-06	-0.0478981	-0.0160739	-0.00523713	0.00319801	-0.0175184	-0.0263149	0.000712551	-0.026343	-0.00283049	-0.00462952	-0.0215036	-0.0136324		-0.0213968	-0.042525	-0.0457614	-0.0221142	-0.0176358	-0.0365803	8.50294e-06			0.00622655	2.06987e-05	0.00444845	0.00116721	0.0032151	0.00430682	0.00300832	1.45075e-06	0.00015905	1.33589e-05
-0.0223618	-0.000306345	-0.0374966	-0.0159783	-0.0143165	-0.0206667	0.00797486	0	-0.0118069	2.16444e-05		-0.035901	-0.0884804	-0.0302185	-0.0721198	-0.0421226	-0.00908591	7.46799e-06	-0.0393792	-0.0150561	-0.00349623	0.00196323	-0.0143551	-0.024694	0.000342926	-0.0265731	-0.00378055	-0.00328602	-0.023704	-0.0153112		-0.0204381	-0.0437351	-0.0445531	-0.0208063	-0.0125167	-0.034696	-0.000168614			0.00620568	1.68882e-05	0.00406362	0.00175699	0.00350858	0.00427589	0.00331024	1.33614e-06	0.000120147	9.78127e-06
-0.0201796	-0.00013491	-0.0343057	-0.0169688	-0.0143078	-0.023989	0.00963246	0	-0.011577	1.00306e-05		-0.0332871	-0.087496	-0.0310856	-0.0686653	-0.0428744	-0.010676	2.76983e-05	-0.0309023	-0.0140824	-0.00215642	-0.000254881	-0.0103341	-0.0234286	0.000124386	-0.0261932	-0.00528306	-0.00213576	-0.0255584	-0.0172141		-0.0189391	-0.0433369	-0.0428508	-0.0190961	-0.00927918	-0.0340644	-0.000555211			0.00599755	3.66206e-06	0.00350827	0.00262189	0.00376074	0.00418101	0.0033821	7.98586e-07	0.000172355	1.03829e-06
-0.0183095	-5.79866e-05	-0.0292566	-0.0182688	-0.0133208	-0.0266336	0.0097742	0	-0.0110597	-1.10062e-06		-0.0304252	-0.0823876	-0.0313935	-0.0621798	-0.043588	-0.0121886	2.62556e-05	-0.0231057	-0.0132866	-0.00123836	-0.00348343	-0.00592828	-0.0229376	1.84453e-05	-0.0254915	-0.00725092	-0.00126126	-0.026739	-0.0193237		-0.0169913	-0.0411795	-0.0408589	-0.0170209	-0.00817234	-0.0344068	-0.00119093			0.00567993	5.99179e-06	0.00284364	0.00372125	0.00396419	0.0040119	0.00317575	5.90541e-07	0.000300892	5.00536e-06
-0.0166815	-1.84232e-05	-0.0228498	-0.0196143	-0.0114532	-0.0284262	0.00802582	0	-0.0101856	-9.96815e-06		-0.0273999	-0.0738134	-0.0311102	-0.053016	-0.0445034	-0.013635	-3.37499e-05	-0.0164999	-0.0127282	-0.000763506	-0.00754098	-0.00165721	-0.0235212	-1.9031e-05	-0.0248311	-0.00955019	-0.000660896	-0.0269926	-0.0215381		-0.0147876	-0.0374275	-0.0384666	-0.0146645	-0.00928296	-0.0354269	-0.00214352			0.00536337	1.0366e-05	0.00214917	0.00497953	0.00408058	0.00377687	0.00270495	7.82904e-07	0.000500054	7.23302e-06
-0.0152879	1.4936e-05	-0.0160166	-0.020763	-0.00905009	-0.0293317	0.00433042	0	-0.00896382	-1.70152e-05		-0.0242752	-0.0629711	-0.0304985	-0.0420001	-0.0458142	-0.0150579	-0.000206234	-0.0114312	-0.0123965	-0.000767779	-0.0120742	0.00197173	-0.0252839	-2.16532e-05	-0.0245079	-0.0120206	-0.000292937	-0.0261919	-0.023654		-0.0125981	-0.0325169	-0.0353957	-0.0121545	-0.0125417	-0.0368094	-0.00346673			0.0052175	1.00242e-05	0.00156916	0.00629812	0.00406963	0.00349838	0.00204787	1.33614e-06	0.000762313	6.01369e-06
-0.014151	4.82547e-05	-0.00992972	-0.0215214	-0.0066328	-0.0294448	-0.00100413	0	-0.00748798	-2.27581e-05		-0.021122	-0.0514401	-0.0300523	-0.0302954	-0.0475818	-0.0164928	-0.000560803	-0.00806959	-0.0122394	-0.00130918	-0.0166209	0.00455405	-0.0280882	-1.15428e-05	-0.0246585	-0.0144978	-9.7415e-05	-0.0243676	-0.0254019		-0.0107504	-0.0270636	-0.0313466	-0.00964422	-0.0177019	-0.0382686	-0.00517585			0.0053144	6.71345e-06	0.00113855	0.00754441	0.00503071	0.00319192	0.00224663	2.10456e-06	0.00108232	2.65529e-06
-0.0133007	4.9548e-05	-0.00576505	-0.0217597	-0.00475409	-0.0289506	-0.00735822	0	-0.00595111	-2.06926e-05		-0.0181114	-0.0409311	-0.0302614	-0.0192139	-0.0496803	-0.0179736	-0.00117391	-0.00639041	-0.0121933	-0.00243947	-0.020676	0.0058843	-0.0315717	-1.53975e-06	-0.0252951	-0.0168562	-1.05714e-05	-0.021715	-0.0265626		-0.00960979	-0.0217486	-0.0260483	-0.00729727	-0.0242966	-0.0396679	-0.00722988			0.00570467	6.77879e-06	0.000887949	0.00856172	0.00570619	0.00286301	0.00231483	1.93688e-06	0.00142585	2.0724e-07
-0.0127433	-2.1634e-05	-0.00433502	-0.0214115	-0.00388541	-0.0280515	-0.0138966	0	-0.00453606	-5.87302e-06		-0.015444	-0.0328916	-0.0315775	-0.00982616	-0.051777	-0.0194242	-0.00211957	-0.00624731	-0.0122327	-0.0042113	-0.0238414	0.00590791	-0.0352029	9.09347e-06	-0.0261866	-0.0190122	1.43464e-05	-0.0185126	-0.0269537		-0.00949501	-0.0171803	-0.0196326	-0.00524441	-0.0316366	-0.0408155	-0.00951015			0.00638159	3.43351e-06	0.000822594	0.00921205	0.00603742	0.00250619	0.00224016	5.31255e-07	0.00175551	1.10392e-06
-0.0124373	-0.000219379	-0.00591545	-0.0204662	-0.00428659	-0.0269201	-0.0197322	0	-0.00341674	2.16444e-05		-0.0133883	-0.0282676	-0.0341914	-0.00284069	-0.0533949	-0.020693	-0.00344972	-0.00738616	-0.0123823	-0.00664244	-0.0258734	0.00475053	-0.0383747	2.16444e-05	-0.0269774	-0.0209379	1.03068e-05	-0.0150805	-0.0264996		-0.0106442	-0.0137947	-0.0125808	-0.00356684	-0.0388261	-0.0415557	-0.011835			0.00727605	9.77918e-06	0.000922881	0.00945194	0.00603225	0.00211455	0.00214291	2.00526e-06	0.00203658	1.33614e-06
-0.0123115	-0.000604483	-0.0101786	-0.0189639	-0.00594011	-0.0256609	-0.0241065	0	-0.00272804	5.27433e-05		-0.0122581	-0.0273317	-0.037926	0.00147116	-0.0540298	-0.0215962	-0.00517365	-0.00946437	-0.0127032	-0.00968101	-0.0267044	0.00268135	-0.040521	3.21875e-05	-0.0273156	-0.022658	-2.28639e-06	-0.0117191	-0.025239		-0.0131665	-0.0117968	-0.00562281	-0.00228792	-0.0448373	-0.0417937	-0.0139807			0.0082657	2.04395e-05	0.00114967	0.00922414	0.00572677	0.00167731	0.00203883	5.10459e-06	0.00223796	7.98586e-07
-0.012269	-0.00121674	-0.0162352	-0.0169929	-0.00857826	-0.0243007	-0.0265368	0	-0.00251885	5.25381e-05		-0.0122808	-0.0296406	-0.0423306	0.00321855	-0.0533183	-0.0219436	-0.00723871	-0.012097	-0.0132604	-0.013202	-0.0264349	2.00107e-05	-0.0412192	2.47885e-05	-0.0269095	-0.0242	-1.09354e-05	-0.00863879	-0.0232093		-0.0169863	-0.0111422	0.000358474	-0.0013598	-0.048637	-0.0414339	-0.0157207			0.00918661	2.05151e-05	0.00144728	0.00855934	0.00515045	0.00119638	0.0019915	5.81365e-06	0.00230635	5.90541e-07
-0.0122639	-0.00208788	-0.022937	-0.0146836	-0.0117366	-0.0228112	-0.0268935	0	-0.00280966	-2.12314e-05		-0.0136519	-0.0342346	-0.0466299	0.00270968	-0.0511285	-0.0216665	-0.00952529	-0.0148335	-0.0140698	-0.0169739	-0.0252418	-0.00285098	-0.0402637	-3.65833e-05	-0.0257337	-0.0256077	-1.27126e-05	-0.00599492	-0.0205059		-0.0218764	-0.011594	0.00473491	-0.000715967	-0.049398	-0.0405877	-0.0168577			0.00987657	8.48619e-06	0.00176496	0.00756357	0.00438762	0.000641821	0.00205921	2.83503e-06	0.00223325	7.82904e-07
-0.0123213	-0.00321617	-0.0290824	-0.012196	-0.0148759	-0.0211332	-0.0254144	0	-0.00356014	-0.000222209		-0.0164148	-0.0398081	-0.0499599	0.000343674	-0.0476346	-0.0208148	-0.011852	-0.0172181	-0.015072	-0.0206902	-0.0233402	-0.0055844	-0.0377002	-0.000206234	-0.0239961	-0.0268985	-8.5076e-06	-0.00386364	-0.01718		-0.0274544	-0.0127849	0.00719443	-0.000284701	-0.0466824	-0.0394657	-0.0172575			0.0102055	5.8146e-05	0.00203281	0.00732191	0.00366012	0.000176045	0.00228153	3.76549e-06	0.00209029	1.33614e-06
-0.0125366	-0.00455117	-0.0336531	-0.00970082	-0.0175161	-0.0192153	-0.0226249	0	-0.00467112	-0.000610158		-0.0203965	-0.044977	-0.0516018	-0.00350843	-0.0432979	-0.0195377	-0.0139964	-0.0188512	-0.0161255	-0.0240193	-0.0209407	-0.00792105	-0.0338034	-0.000555262	-0.0220541	-0.028037	-1.10112e-06	-0.00226245	-0.0131885		-0.0332236	-0.0142972	0.00776481	-1.33575e-05	-0.0406076	-0.0383039	-0.0168731			0.0101069	0.000160554	0.00220061	0.00741404	0.00303595	0.000787771	0.00265661	1.16332e-05	0.00190482	2.10456e-06
-0.0130956	-0.00600405	-0.036047	-0.00734651	-0.0193395	-0.0170456	-0.0191917	0	-0.00601638	-0.00122483		-0.0252661	-0.048555	-0.051091	-0.00850761	-0.0387281	-0.0180509	-0.0157321	-0.019438	-0.0170279	-0.0266532	-0.0182344	-0.00968611	-0.0290097	-0.00116731	-0.0203315	-0.0289667	3.97261e-06	-0.00121311	-0.00847918		-0.0386639	-0.0157553	0.00678781	8.34283e-05	-0.0319546	-0.0373392	-0.0157422			0.00961931	0.000306512	0.00226661	0.0070728	0.00259389	0.00145949	0.00314398	1.20022e-05	0.00171512	1.93688e-06
-0.0141727	-0.0074247	-0.0360092	-0.00525362	-0.0202438	-0.0146596	-0.015788	0	-0.00740099	-0.00209784		-0.0304451	-0.0496598	-0.0484791	-0.0143467	-0.0345689	-0.0165203	-0.0168609	-0.0188786	-0.0175709	-0.0283811	-0.0153966	-0.0108612	-0.023846	-0.0021178	-0.0190753	-0.0295598	6.155e-06	-0.000702253	-0.00290909		-0.0432546	-0.0168561	0.0046281	-3.09714e-05	-0.0220889	-0.0365743	-0.0139964			0.00886503	0.000496752	0.0022484	0.00636586	0.00240036	0.00214915	0.00367769	5.1199e-06	0.00157235	5.31255e-07
-0.0159232	-0.00863299	-0.0336924	-0.0035037	-0.0203454	-0.0121509	-0.012942	0	-0.00861134	-0.00322751		-0.0352505	-0.0478726	-0.0442813	-0.0207209	-0.0313182	-0.0150419	-0.017249	-0.017266	-0.0175816	-0.0291123	-0.0125786	-0.0115317	-0.0188374	-0.00345822	-0.0183109	-0.02967	5.66877e-06	-0.000730919	0.00361747		-0.0465675	-0.0174215	0.0016297	-0.000431282	-0.0128198	-0.0358255	-0.011836			0.00804935	0.000816873	0.00224766	0.00537706	0.00254575	0.00280733	0.00415733	5.23753e-05	0.00157384	2.00526e-06
-0.0184641	-0.00945456	-0.0295801	-0.00214141	-0.0199148	-0.00965493	-0.0109491	0	-0.00945007	-0.00456349		-0.0390438	-0.0432525	-0.039332	-0.0272694	-0.0291912	-0.0136318	-0.0168515	-0.0148575	-0.0169646	-0.0288735	-0.00990968	-0.0118411	-0.0144378	-0.00519531	-0.0178485	-0.0291825	3.38811e-06	-0.00132125	0.0110234		-0.0483278	-0.017415	-0.00193285	-0.00121693	-0.00611207	-0.0347769	-0.00949837			0.00740883	0.00123108	0.00233036	0.00419265	0.00300721	0.00341502	0.00449419	0.000143816	0.00172129	5.10459e-06
-0.0218185	-0.00974292	-0.0242855	-0.00121098	-0.0192659	-0.00731966	-0.0098626	0	-0.00975062	-0.00601299		-0.0413173	-0.0362458	-0.0346527	-0.0336105	-0.0280838	-0.0122493	-0.0157175	-0.0120121	-0.0157266	-0.0277766	-0.00745775	-0.0119643	-0.0110003	-0.00726338	-0.0173255	-0.0280142	1.61729e-06	-0.00247315	0.0190353		-0.0484204	-0.0169179	-0.00585043	-0.00245339	-0.00373963	-0.0330438	-0.00723878			0.007165	0.00171839	0.00257658	0.00348805	0.00373816	0.00396335	0.00460773	0.000288696	0.00201034	6.02299e-06
-0.0259882	-0.00944551	-0.0185947	-0.000741019	-0.0186815	-0.00530126	-0.0095138	0	-0.00945724	-0.00742462		-0.0419003	-0.0276362	-0.0310594	-0.0393255	-0.0275934	-0.010873	-0.0139843	-0.00909273	-0.0139596	-0.0259805	-0.00527859	-0.0120178	-0.00872719	-0.00953732	-0.0164347	-0.0262227	4.9049e-07	-0.00419934	0.0270421		-0.0469451	-0.0161301	-0.00979937	-0.00420126	-0.00685664	-0.0304115	-0.00527647			0.00751752	0.00224068	0.00305512	0.00390125	0.0046645	0.0044161	0.00446833	0.000494467	0.00241105	3.50233e-06
-0.030902	-0.00860851	-0.0132579	-0.000766739	-0.018324	-0.00373726	-0.00960071	0	-0.00861701	-0.00861881		-0.0409398	-0.0183524	-0.0290388	-0.0440283	-0.027145	-0.00952328	-0.011852	-0.00640786	-0.0118303	-0.0236607	-0.00342098	-0.0120629	-0.00767123	-0.011836	-0.0149949	-0.0239802	0	-0.00646456	0.0342058		-0.0441673	-0.0153056	-0.0133511	-0.00645786	-0.0156696	-0.0268667	-0.00377951			0.00861539	0.0027425	0.00380767	0.00439185	0.00566197	0.00475664	0.00412377	0.000760732	0.00287128	5.10163e-06
-0.0363853	-0.00736922	-0.00888442	-0.00133577	-0.0182086	-0.0027393	-0.0097893	0	-0.00737032	-0.00942397		-0.0388199	-0.00931937	-0.0286894	-0.0474749	-0.026182	-0.0082824	-0.00954772	-0.0041682	-0.00954323	-0.0209932	-0.00194517	-0.0121172	-0.00774	-0.013947	-0.0130121	-0.0215365	0	-0.00914974	0.0396361		-0.0404588	-0.014694	-0.0159701	-0.00912469	-0.0292407	-0.0226159	-0.00285477			0.0104226	0.00315727	0.00481456	0.00489841	0.00660992	0.00493823	0.00364581	0.00107563	0.0033262	1.37377e-05
-0.0421807	-0.00594568	-0.00596464	-0.00246881	-0.0182448	-0.00241216	-0.00979171	0	-0.0059426	-0.00971003		-0.0360572	-0.00135347	-0.0296726	-0.0496141	-0.0243569	-0.00727238	-0.0072897	-0.00248955	-0.0072974	-0.0181801	-0.00102132	-0.01217	-0.00868113	-0.0156812	-0.0107078	-0.0192159	1.77633e-06	-0.0120538	0.0425603		-0.0362552	-0.0144952	-0.0170801	-0.0120222	-0.0453618	-0.0180597	-0.00252995			0.0128071	0.00342134	0.00598574	0.00541056	0.00742451	0.00490228	0.00312666	0.00141749	0.00371157	1.3939e-05
-0.0478459	-0.00456408	-0.00468311	-0.00418087	-0.0182659	-0.0028197	-0.00944896	0	-0.00456076	-0.00943123		-0.0330744	0.00496328	-0.0315201	-0.0506599	-0.0216724	-0.00661281	-0.00525474	-0.00140526	-0.00526648	-0.0154311	-0.000843943	-0.0122437	-0.0101428	-0.0168827	-0.00835953	-0.0172656	5.66217e-06	-0.0148668	0.0426107		-0.0319392	-0.0148019	-0.0162675	-0.0148483	-0.0610177	-0.0136081	-0.00278369			0.0155007	0.00348023	0.00718449	0.00588495	0.00796356	0.0046391	0.00265862	0.00175067	0.00397842	5.65116e-06
-0.052823	-0.00343271	-0.0050266	-0.00643621	-0.0181109	-0.00399426	-0.00876217	0	-0.00343271	-0.00863299		-0.0301299	0.0092969	-0.0336988	-0.0510451	-0.0185432	-0.00639008	-0.0035573	-0.000889264	-0.0035658	-0.012973	-0.00166408	-0.0123955	-0.0116979	-0.0174712	-0.00626937	-0.0158491	1.13375e-05	-0.0172302	0.0398939		-0.0278133	-0.0155996	-0.0133592	-0.0172433	-0.0727629	-0.0096243	-0.00354132			0.0181268	0.0033069	0.0083062	0.00636931	0.008238	0.00427052	0.00238871	0.00203281	0.00406939	5.43805e-05
-0.0565139	-0.00271252	-0.00685713	-0.00911466	-0.0176847	-0.00592687	-0.00788414	0	-0.00271806	-0.00744023		-0.0272979	0.0115558	-0.0357102	-0.0512902	-0.0157322	-0.00661984	-0.00224461	-0.000885297	-0.00224571	-0.0110423	-0.00377197	-0.0127066	-0.0128893	-0.0174616	-0.00469182	-0.0150397	1.78578e-05	-0.0188108	0.0349626		-0.0240855	-0.0167856	-0.00852424	-0.0188624	-0.077312	-0.00635077	-0.00467785			0.0203205	0.00290141	0.00918501	0.00686897	0.00823829	0.00386327	0.00237832	0.00222336	0.00397219	0.00014892
-0.0583271	-0.00249062	-0.00991328	-0.0120215	-0.0169716	-0.00852057	-0.00710163	0	-0.00249722	-0.00602393		-0.0245155	0.0118729	-0.0372421	-0.0518444	-0.0141938	-0.0072531	-0.00130512	-0.00130514	-0.00130115	-0.00981718	-0.00735845	-0.0132566	-0.0133211	-0.0169423	-0.00376645	-0.0147844	1.82113e-05	-0.0193784	0.0287045		-0.0208496	-0.0182038	-0.00230461	-0.0194349	-0.0724043	-0.00386492	-0.00603789			0.0217681	0.00229298	0.0097191	0.00740033	0.00799509	0.00346036	0.00261593	0.00229062	0.00370685	0.000294928
-0.0579145	-0.00279498	-0.0140143	-0.0148526	-0.0160484	-0.0116291	-0.00674868	0	-0.00279674	-0.00456288		-0.0217366	0.0105184	-0.0379861	-0.0529425	-0.0148406	-0.00816968	-0.000685844	-0.00204529	-0.000679689	-0.00943556	-0.0125672	-0.0140643	-0.0126777	-0.0160822	-0.00358684	-0.0150319	1.017e-05	-0.0188816	0.0220504		-0.0181595	-0.0197078	0.00450867	-0.0188665	-0.056931	-0.00217213	-0.00742162			0.0222884	0.00154831	0.00988824	0.00796221	0.00758639	0.00315901	0.00307599	0.0022235	0.00329902	0.000498637
-0.0552168	-0.00358282	-0.0190155	-0.017249	-0.0150475	-0.0150372	-0.0071415	0	-0.00357431	-0.00321153		-0.0190004	0.00785092	-0.0377414	-0.054548	-0.018319	-0.00920484	-0.000313813	-0.00298289	-0.000308145	-0.00994274	-0.0193548	-0.0150692	-0.0107978	-0.0150795	-0.00416034	-0.0157128	-5.67765e-06	-0.0174655	0.0158106		-0.0160284	-0.0211971	0.0109657	-0.017249	-0.031401	-0.00120979	-0.00861701			0.0218718	0.000764497	0.0097537	0.00852295	0.0071667	0.00320825	0.00376211	0.00203281	0.00279555	0.00076717
-0.0505062	-0.00474392	-0.0247705	-0.0188673	-0.0141035	-0.0184705	-0.00851749	0	-0.00472226	-0.0020798		-0.0164822	0.00426363	-0.0364453	-0.0564066	-0.024837	-0.0101951	-0.000114355	-0.00396674	-0.000110967	-0.0112617	-0.0273958	-0.0161278	-0.00772331	-0.0141112	-0.00542458	-0.0167364	-2.54561e-05	-0.0154439	0.010536		-0.0144337	-0.022642	0.0161451	-0.0148371	0.00200794	-0.000898159	-0.0094329			0.0206657	0.000988262	0.00943682	0.0090365	0.00680781	0.00359644	0.00457416	0.00174858	0.00225068	0.00109147
-0.044453	-0.00610168	-0.0311402	-0.0194391	-0.0133138	-0.0216644	-0.0109587	0	-0.0060779	-0.00123952		-0.0144775	0.000104967	-0.0341304	-0.0582139	-0.0340565	-0.01099	-2.40033e-05	-0.00482899	-2.14978e-05	-0.0132415	-0.0361101	-0.0170317	-0.00368376	-0.0133036	-0.00726992	-0.0180248	-3.20073e-05	-0.0132191	0.0064456		-0.0133407	-0.0240941	0.0193497	-0.0119985	0.0399934	-0.00119621	-0.0097236			0.018958	0.00119253	0.00907676	0.00944055	0.00657114	0.00432258	0.00542235	0.00141404	0.00171914	0.00143336
-0.0378949	-0.00744265	-0.0378081	-0.0188678	-0.0126992	-0.0243472	-0.0144042	0	-0.00743346	-0.000725615		-0.0133042	-0.00428323	-0.0311147	-0.059754	-0.0451716	-0.0115199	5.82685e-06	-0.00540619	9.14843e-06	-0.0156064	-0.0445818	-0.0175719	0.00088296	-0.0126822	-0.00951631	-0.0194039	-1.67171e-05	-0.0111906	0.00354748		-0.0126376	-0.02564	0.0201972	-0.0091017	0.0782186	-0.00204421	-0.00943955			0.0170566	0.00132121	0.00878848	0.00966912	0.00646635	0.00533115	0.00621838	0.00107265	0.00124001	0.00175685
-0.0317883	-0.00855491	-0.0443216	-0.0172443	-0.012196	-0.0263132	-0.0186283	0	-0.00857655	-0.000551998		-0.0132426	-0.00859346	-0.0278775	-0.0610314	-0.057002	-0.0117956	7.46799e-06	-0.00557693	1.31368e-05	-0.0180327	-0.0517337	-0.0175759	0.00541681	-0.0121818	-0.0119688	-0.0206564	2.06048e-05	-0.00966552	0.00167626		-0.0121612	-0.0273713	0.0187174	-0.00645502	0.112213	-0.00339329	-0.00862732			0.0152517	0.00140085	0.00863536	0.00967497	0.00644957	0.00656101	0.00685449	0.000760732	0.0008398	0.0020892
-0.027083	-0.00927481	-0.0501437	-0.0148277	-0.0116835	-0.0274747	-0.0232503	0	-0.00933309	-0.000725615		-0.0144531	-0.0125546	-0.0249576	-0.0623129	-0.0681778	-0.0118882	5.91384e-10	-0.00531585	8.92947e-06	-0.0202243	-0.0565458	-0.0169502	0.009345	-0.0116775	-0.014445	-0.021564	6.43255e-05	-0.008795	0.000590702		-0.0117168	-0.0293406	0.0153198	-0.0042583	0.138176	-0.00518184	-0.00741628			0.0137694	0.00141565	0.00861282	0.00941363	0.00643585	0.007878	0.00726161	0.000501846	0.000529858	0.00237738
-0.0244947	-0.00956659	-0.0546795	-0.0119953	-0.0110237	-0.02785	-0.0277935	0	-0.00962573	-0.00123952		-0.0169428	-0.0158542	-0.0228632	-0.0640178	-0.0773947	-0.0119338	-4.45731e-06	-0.00475206	3.76016e-06	-0.0219269	-0.058253	-0.0157109	0.0121729	-0.0110234	-0.0168202	-0.0219303	6.2505e-05	-0.00857011	7.39426e-05		-0.0110834	-0.0315027	0.0106734	-0.00257821	0.153398	-0.00728559	-0.00599279			0.0127182	0.0014001	0.00863966	0.00885969	0.00632447	0.00913568	0.00740747	0.000304159	0.000308002	0.00259094
-0.0245725	-0.00950862	-0.057526	-0.00914699	-0.0101145	-0.0276293	-0.0317055	0	-0.00948915	-0.0020798		-0.0205724	-0.0182693	-0.0218208	-0.0666034	-0.0835334	-0.0120428	-3.23599e-06	-0.00415223	-9.82064e-07	-0.0230565	-0.056616	-0.0139528	0.0136272	-0.0101193	-0.0190474	-0.021718	-5.95837e-05	-0.00882847	-9.97223e-05		-0.0101112	-0.0337405	0.00557705	-0.00139929	0.157015	-0.00956968	-0.00454137			0.0121467	0.00140493	0.00862979	0.0080287	0.00604207	0.0102079	0.00727217	0.000165909	0.000170279	0.00272363
-0.0275311	-0.00930812	-0.0584987	-0.00664527	-0.008928	-0.0271094	-0.0344603	0	-0.00907741	-0.00321153		-0.0250642	-0.0196335	-0.0217777	-0.0703821	-0.0858643	-0.0122974	2.82994e-06	-0.00389981	-5.67765e-06	-0.0236692	-0.0519634	-0.0118417	0.013686	-0.00893829	-0.0211544	-0.0210323	-0.000409637	-0.00930958	-9.68931e-05		-0.00872177	-0.0358528	0.000780051	-0.000642571	0.149827	-0.0118559	-0.00321617			0.0120301	0.0014495	0.0085363	0.00703102	0.00549803	0.0110271	0.00687095	7.77321e-05	8.14976e-05	0.00280107
-0.033186	-0.0092718	-0.0576542	-0.00476975	-0.00752011	-0.026615	-0.0356579	0	-0.00863999	-0.00456239		-0.0300586	-0.019847	-0.0224253	-0.0753533	-0.0841479	-0.0127558	1.12159e-05	-0.00441617	-1.04411e-05	-0.023908	-0.0451182	-0.00957762	0.0125615	-0.00753293	-0.0232332	-0.0200974	-0.00112541	-0.00972879	-2.82666e-05		-0.00691417	-0.0375813	-0.00314529	-0.000204127	0.133874	-0.0139414	-0.00211683			0.0122827	0.00155562	0.00830976	0.00593675	0.00469562	0.0115197	0.00624472	2.72134e-05	2.74731e-05	0.00284747
-0.0410389	-0.00969445	-0.0553296	-0.00370386	-0.00601844	-0.0264562	-0.0351015	0	-0.00844496	-0.0060232		-0.0351514	-0.0190066	-0.0232827	-0.0811427	-0.0786166	-0.0134272	1.38074e-05	-0.00601371	-1.08578e-05	-0.0239766	-0.0372188	-0.00733852	0.0106566	-0.00602149	-0.0253822	-0.0192143	-0.00235605	-0.00981895	2.58979e-05		-0.00478152	-0.0386877	-0.00587351	-1.09351e-05	0.111944	-0.0156602	-0.0012806			0.0128046	0.00172599	0.00796977	0.00486415	0.00371271	0.0116876	0.00544628	3.46133e-06	5.65763e-06	0.00285553
-0.0501685	-0.0108503	-0.0519131	-0.00354907	-0.00458982	-0.0267706	-0.0328745	0	-0.00874038	-0.00743967		-0.0399518	-0.0172288	-0.0239231	-0.0870231	-0.0699885	-0.0143578	8.89941e-06	-0.00885576	-3.1286e-06	-0.0239806	-0.0294025	-0.00528828	0.00840304	-0.00453936	-0.0276862	-0.0186242	-0.00424665	-0.00942498	5.52373e-05		-0.00242734	-0.0389489	-0.00732878	2.3042e-05	0.0865892	-0.0168591	-0.000701149			0.0134336	0.00192588	0.00758162	0.00431535	0.0039891	0.0115664	0.00453458	4.25418e-06	7.13495e-06	0.00283356
-0.0594426	-0.0128884	-0.0478269	-0.0043315	-0.0034103	-0.0275175	-0.0293232	0	-0.00967686	-0.00863299		-0.0441202	-0.0147293	-0.0240619	-0.0920331	-0.0592996	-0.0156042	-2.83883e-06	-0.0128667	1.31368e-05	-0.0239234	-0.0225926	-0.00354236	0.00618165	-0.0032087	-0.030159	-0.0184746	-0.00690047	-0.0085276	6.41823e-05		2.62646e-05	-0.0382313	-0.00764466	-3.3253e-05	0.0597644	-0.017457	-0.000338296			0.0139981	0.00211121	0.00725304	0.00432942	0.0040785	0.0112306	0.00357077	3.76549e-06	5.77075e-06	0.00289829
-0.0677246	-0.0157669	-0.0434658	-0.00601472	-0.0026406	-0.0284998	-0.024991	0	-0.0112527	-0.009434		-0.0473687	-0.0118292	-0.0236411	-0.095196	-0.0477242	-0.0172095	-1.82688e-05	-0.0177174	3.10864e-05	-0.023723	-0.0173384	-0.00216865	0.00424779	-0.00211129	-0.0326987	-0.0187898	-0.0103413	-0.00724152	5.8249e-05		0.00244675	-0.0365318	-0.00708942	-0.000125269	0.0326743	-0.0174642	-0.000137114			0.0143487	0.00223735	0.00709203	0.004325	0.00397508	0.0107684	0.00261029	2.59677e-07	5.19214e-07	0.00301284
-0.074021	-0.0192787	-0.0390926	-0.00849114	-0.00241877	-0.0293677	-0.0205073	0	-0.0133157	-0.00971428		-0.0494797	-0.00880709	-0.0228475	-0.0957743	-0.0364083	-0.0192049	-2.30479e-05	-0.0229328	2.78729e-05	-0.0232284	-0.0137565	-0.00122397	0.00265781	-0.00127846	-0.0350866	-0.0194766	-0.0144758	-0.0058396	3.26751e-05		0.00471542	-0.0339676	-0.00597465	-0.000150154	0.00579971	-0.0169539	-3.84622e-05			0.0143621	0.00230035	0.00715632	0.00430203	0.00370868	0.0102652	0.00171077	2.1963e-06	3.13265e-06	0.00317217
-0.0777796	-0.0230046	-0.0349716	-0.0115814	-0.00285125	-0.0298244	-0.0164477	0	-0.0155555	-0.00942733		-0.0502684	-0.00606217	-0.0219829	-0.0933951	-0.0262762	-0.0215017	-1.15375e-05	-0.0279078	-3.32594e-05	-0.0223637	-0.0116508	-0.000735161	0.00136207	-0.000702621	-0.0369886	-0.020395	-0.0190964	-0.00463087	-5.20064e-05		0.00666283	-0.0308143	-0.00461517	-7.63056e-05	-0.0204722	-0.0160905	8.85199e-06			0.0140273	0.00222643	0.00747796	0.00429446	0.00330024	0.00977039	0.000923961	2.88077e-06	4.33152e-06	0.00337834
-0.0789009	-0.0264198	-0.0312871	-0.0150362	-0.00400455	-0.0296693	-0.0132324	0	-0.0175731	-0.00861881		-0.0495973	-0.00394691	-0.0213922	-0.0881633	-0.017953	-0.0239131	1.59756e-05	-0.0320616	-0.000206234	-0.0211389	-0.0106032	-0.000736587	0.000207411	-0.000343974	-0.0380261	-0.0213838	-0.0238942	-0.003931	-0.000250553		0.00809489	-0.02745	-0.00326514	9.04647e-05	-0.0456286	-0.015072	3.76199e-05			0.0133825	0.00208276	0.00808715	0.00447734	0.00279555	0.0092995	0.000265985	2.00526e-06	3.34141e-06	0.00363201
-0.0776834	-0.0290154	-0.0281219	-0.0185398	-0.00589698	-0.0288481	-0.0110608	0	-0.0189723	-0.00741518		-0.0474091	-0.00265362	-0.0213389	-0.0806178	-0.011742	-0.0261802	4.93552e-05	-0.0349672	-0.000560803	-0.0196498	-0.0101256	-0.00128193	-0.00101395	-0.000147555	-0.0378759	-0.0223005	-0.0285042	-0.00401787	-0.000627099		0.0088054	-0.024297	-0.00209908	0.000297462	-0.0688361	-0.0140835	5.93858e-05			0.0125383	0.00189778	0.00888167	0.00540354	0.00224902	0.00932117	0.00034594	2.59537e-07	1.05812e-06	0.00392704
-0.0747119	-0.0303861	-0.0254881	-0.0217482	-0.00847264	-0.0275501	-0.00990401	0	-0.019443	-0.00599676		-0.0437435	-0.00223549	-0.0218897	-0.0715149	-0.00766576	-0.0279905	5.09208e-05	-0.0363773	-0.00117302	-0.0180648	-0.00980814	-0.00242113	-0.00245604	-5.02082e-05	-0.0363729	-0.0230301	-0.0325881	-0.00502099	-0.00123292		0.00857954	-0.0217709	-0.00122813	0.0003307	-0.088824	-0.0132764	4.98202e-05			0.011641	0.00171207	0.0097397	0.0063056	0.00173404	0.00933895	0.000546995	9.36355e-07	1.31755e-06	0.00425248
-0.0705987	-0.030378	-0.0232127	-0.0243083	-0.0115984	-0.026024	-0.00957106	0	-0.0188467	-0.00454753		-0.0388102	-0.00239964	-0.0229372	-0.0617649	-0.00553919	-0.0291153	-2.17219e-05	-0.0363491	-0.00211673	-0.0165046	-0.00933085	-0.00421109	-0.00429508	2.8923e-06	-0.0335875	-0.0234886	-0.035866	-0.00701328	-0.0021003		0.00726886	-0.020225	-0.00069101	2.28472e-05	-0.104389	-0.0127131	-3.169e-05			0.0107685	0.0015744	0.0105223	0.00704699	0.00123939	0.00891827	0.000604379	1.45075e-06	1.56636e-06	0.00457824
-0.0658751	-0.0290935	-0.0210345	-0.0259075	-0.0150579	-0.0245921	-0.0097835	0	-0.0172415	-0.00322184		-0.0329749	-0.00265653	-0.0241772	-0.0522171	-0.00504894	-0.0294261	-0.000222209	-0.0351783	-0.00344405	-0.0150316	-0.00853996	-0.00666976	-0.00664991	4.50879e-05	-0.029846	-0.0236287	-0.0381755	-0.00995022	-0.00322751		0.00479245	-0.0199434	-0.000499162	-0.000784125	-0.11449	-0.0123823	-0.000239224			0.00995007	0.00152104	0.0110711	0.00755015	0.000846907	0.00815011	0.000446918	1.33614e-06	1.33614e-06	0.00483012
-0.0609199	-0.0268398	-0.018685	-0.0263299	-0.0185554	-0.0236015	-0.0102746	0	-0.0148577	-0.00212022		-0.0267194	-0.00249372	-0.0251802	-0.043552	-0.00581982	-0.0289135	-0.000610158	-0.0332966	-0.00516472	-0.0136396	-0.00742982	-0.00973714	-0.0095584	8.15434e-05	-0.0256829	-0.0234309	-0.0394957	-0.0136549	-0.00456349		0.00114946	-0.0211576	-0.000660639	-0.00219597	-0.11848	-0.0122294	-0.000632916			0.00916424	0.0015669	0.0112825	0.00776117	0.000547394	0.00715251	6.6995e-05	7.98586e-07	7.98586e-07	0.00494882
-0.0559675	-0.0240448	-0.0159649	-0.0254772	-0.0217537	-0.023269	-0.0108839	0	-0.0120325	-0.00128222		-0.0205841	-0.00152342	-0.0255207	-0.0363704	-0.00743505	-0.0277069	-0.00122483	-0.0312079	-0.00722961	-0.012266	-0.00607161	-0.0132579	-0.0130418	6.94757e-05	-0.0217265	-0.0229288	-0.0399077	-0.0179086	-0.00601299		-0.00356764	-0.0240933	-0.00119157	-0.00405502	-0.116356	-0.0121891	-0.00124552			0.00836182	0.0017093	0.0111148	0.00769354	0.000326199	0.00603488	0.000570513	3.81198e-07	3.81198e-07	0.00488759
-0.051207	-0.0211014	-0.0128974	-0.0234296	-0.0243001	-0.0238253	-0.0115735	0	-0.00912595	-0.000701639		-0.0150508	0.000244278	-0.0248275	-0.0310687	-0.00948412	-0.0259699	-0.00209784	-0.0292822	-0.00952021	-0.0108846	-0.00462869	-0.0169588	-0.0169697	-6.72034e-05	-0.018575	-0.0221808	-0.0395969	-0.022336	-0.00742462		-0.00920478	-0.0289637	-0.00212007	-0.00615575	-0.108479	-0.0122366	-0.00210372			0.00750767	0.00192103	0.010567	0.0074153	0.000840996	0.00489018	0.00128735	1.1561e-07	1.1561e-07	0.00461578
-0.046824	-0.0182939	-0.00971922	-0.0204332	-0.025882	-0.0253868	-0.0124501	0	-0.00644755	-0.000338296		-0.0104909	0.00240973	-0.0229069	-0.0279598	-0.0115708	-0.0238971	-0.00322751	-0.0277245	-0.0118548	-0.00951761	-0.00326154	-0.0204793	-0.0211392	-0.00043695	-0.0166689	-0.0212762	-0.0387806	-0.0265251	-0.00861881		-0.0155314	-0.0359643	-0.00346492	-0.00811854	-0.0957088	-0.0123965	-0.00320586			0.00660412	0.00216292	0.00969889	0.00702195	0.00150765	0.00381231	0.00209029	0	0	0.00414536
-0.0430425	-0.0157632	-0.00683981	-0.0168608	-0.0262855	-0.0279021	-0.0137244	0	-0.00421005	-0.000137114		-0.00712852	0.00428862	-0.0197907	-0.0273404	-0.0133279	-0.0216877	-0.00456349	-0.0265823	-0.0140091	-0.00825292	-0.00209244	-0.023427	-0.0253163	-0.00117206	-0.0162034	-0.0203403	-0.0376426	-0.030122	-0.00942397		-0.0222382	-0.0452237	-0.0052133	-0.00938118	-0.0793151	-0.0127282	-0.00451075			0.00570031	0.00239569	0.00861239	0.0066077	0.00228027	0.00286358	0.00286576	0	0	0.00352462
-0.0400932	-0.0135256	-0.00474651	-0.0131839	-0.0254309	-0.0312285	-0.0156262	0	-0.00252509	-3.93504e-05		-0.00504391	0.00513361	-0.0157189	-0.0293755	-0.0144749	-0.0195029	-0.00601388	-0.0257507	-0.0157486	-0.0072373	-0.00121727	-0.0254448	-0.0291986	-0.00239299	-0.0171095	-0.0194872	-0.0363072	-0.032837	-0.00971003		-0.0289388	-0.0566903	-0.00728754	-0.00942026	-0.0607994	-0.0132858	-0.00596134			0.00487182	0.00258433	0.00743028	0.00625139	0.00313233	0.00206244	0.00348268	0	4.18684e-07	0.00283206
-0.0381633	-0.0115556	-0.00382596	-0.00984806	-0.0234088	-0.0349391	-0.0183556	0	-0.00142052	6.02091e-06		-0.0042008	0.00439815	-0.0111143	-0.0342212	-0.0148129	-0.0175298	-0.00742745	-0.0251357	-0.0168707	-0.00659803	-0.000642907	-0.0262878	-0.0325878	-0.00420559	-0.0190839	-0.0188599	-0.0347824	-0.034652	-0.00943123		-0.0351645	-0.0700926	-0.00955893	-0.00757378	-0.0419724	-0.0140795	-0.00744868			0.00420633	0.00271412	0.00627242	0.00598584	0.00400449	0.0014226	0.00387719	0	1.33459e-06	0.00214966
-0.037352	-0.00983323	-0.00427062	-0.00722922	-0.0204651	-0.0384695	-0.0219913	0	-0.000870449	3.19512e-05		-0.00446565	0.00189057	-0.00647874	-0.0418598	-0.0142664	-0.0159425	-0.00862448	-0.0246717	-0.0172415	-0.00642024	-0.000327727	-0.0258678	-0.0353376	-0.00666022	-0.0216674	-0.0185822	-0.0329842	-0.0357547	-0.00863299		-0.0404038	-0.0848668	-0.0118474	-0.00331463	-0.0246415	-0.0150504	-0.00884669			0.00377797	0.00279178	0.00523922	0.0058007	0.00488049	0.00102077	0.00417238	0	2.67229e-06	0.00152389
-0.0376158	-0.00838444	-0.0060054	-0.00559407	-0.016954	-0.0412407	-0.0264451	0	-0.000828755	5.04569e-05		-0.00563434	-0.00216814	-0.00229177	-0.0519504	-0.0129084	-0.0148862	-0.0094329	-0.0243266	-0.0168238	-0.00670532	-0.000193838	-0.0242667	-0.0373294	-0.00971589	-0.0243547	-0.0187151	-0.0307834	-0.0364587	-0.00744023		-0.0441534	-0.100144	-0.0139443	0.00354477	-0.0104031	-0.0160673	-0.0100431			0.00361025	0.00282905	0.0043949	0.00565568	0.00566298	0.000834895	0.00436533	0	4.20912e-06	0.00100054
-0.0387878	-0.00728298	-0.00867115	-0.00504522	-0.0132791	-0.0427015	-0.0314602	0	-0.00124437	4.16027e-05		-0.00741749	-0.00729156	0.00108668	-0.0638368	-0.0109243	-0.0144847	-0.00971825	-0.0241067	-0.0156913	-0.00734439	-0.000105935	-0.0217143	-0.0385106	-0.0132337	-0.0266967	-0.0192709	-0.0280558	-0.0371585	-0.00602393		-0.0459873	-0.114836	-0.0156681	0.0128437	-0.000437644	-0.0169688	-0.0109431			0.00370585	0.00283933	0.00376068	0.00549055	0.00628325	0.000887806	0.004527	6.28027e-07	4.0831e-06	0.000606813
-0.0405786	-0.00660383	-0.0117483	-0.00558543	-0.00980285	-0.0426219	-0.0366302	0	-0.002059	-3.3944e-05		-0.00949481	-0.0128332	0.00345322	-0.076372	-0.0086307	-0.0147493	-0.00943348	-0.0239324	-0.0140181	-0.00816683	6.72667e-05	-0.0185319	-0.0387544	-0.0169449	-0.0283774	-0.02012	-0.0247512	-0.03807	-0.00456288		-0.0456467	-0.127725	-0.0168661	0.0237771	0.00472787	-0.0175904	-0.0115313			0.00404064	0.00282836	0.0033153	0.00528241	0.00668927	0.00117624	0.00472311	2.00188e-06	1.7298e-06	0.000333085
-0.042628	-0.00639962	-0.0146463	-0.00709862	-0.00679331	-0.0410569	-0.041472	0	-0.00320406	-0.000230717		-0.0115339	-0.0181774	0.00477784	-0.0880962	-0.00640503	-0.0155996	-0.00862448	-0.0236543	-0.0120582	-0.00895531	0.000466063	-0.0150738	-0.0379317	-0.0204878	-0.0292621	-0.021038	-0.0209149	-0.0392222	-0.00321153		-0.043099	-0.137639	-0.0174588	0.035111	0.00522454	-0.0178123	-0.011852			0.00462109	0.00279798	0.00300901	0.00498534	0.00685917	0.00166712	0.00499248	4.00843e-06	2.67438e-06	0.000160144
-0.0445912	-0.00666164	-0.0168426	-0.00935679	-0.00439541	-0.0382927	-0.0455104	0	-0.00458294	-0.000611259		-0.0132214	-0.0228969	0.00517182	-0.0974995	-0.00460309	-0.016871	-0.00741857	-0.0230759	-0.0101085	-0.00950121	0.00123035	-0.0116679	-0.0359729	-0.0234637	-0.0293887	-0.0217639	-0.0166775	-0.0404666	-0.0020798		-0.0385784	-0.143645	-0.0174554	0.0454646	0.00180545	-0.0175965	-0.0119821			0.00539265	0.00273499	0.00278146	0.00462756	0.00679968	0.00233056	0.00533423	6.31368e-06	8.10463e-06	6.2791e-05
-0.0461717	-0.00730602	-0.0180386	-0.0120665	-0.00262022	-0.0348045	-0.0483655	0	-0.00605718	-0.00121997		-0.014364	-0.0267095	0.00479761	-0.103248	-0.00351722	-0.0183102	-0.00599927	-0.0219912	-0.00846361	-0.00967318	0.00244856	-0.00857015	-0.032894	-0.0254915	-0.0289269	-0.0220211	-0.0122124	-0.041488	-0.00123952		-0.0325981	-0.145201	-0.0169332	0.0535646	-0.00435901	-0.0169761	-0.0120123			0.00632088	0.0026037	0.00259747	0.00425291	0.00654138	0.00313588	0.00571465	5.60129e-06	9.69042e-06	1.75494e-05
-0.0472095	-0.00820176	-0.0181479	-0.014831	-0.00140177	-0.0309802	-0.0498062	0	-0.00746392	-0.00208886		-0.0148522	-0.0295804	0.00385183	-0.104619	-0.00326289	-0.0196825	-0.00455085	-0.0203246	-0.00737431	-0.00942202	0.00418572	-0.00595072	-0.0289484	-0.0263162	-0.0281122	-0.0216808	-0.00769843	-0.0420348	-0.000725615		-0.0258782	-0.142253	-0.0160308	0.0587442	-0.0118365	-0.0160695	-0.0119755			0.0073961	0.00239188	0.00239539	0.0039157	0.00612333	0.00399902	0.00607707	9.26471e-07	5.13881e-06	6.58956e-06
-0.0476728	-0.00918603	-0.0173419	-0.0172255	-0.000627627	-0.0271001	-0.0497837	0	-0.00862552	-0.00321617		-0.0147164	-0.0316063	0.00248808	-0.101591	-0.00378234	-0.020781	-0.00322751	-0.0181449	-0.00700701	-0.00881371	0.006438	-0.00388426	-0.0245801	-0.02585	-0.0271735	-0.0207612	-0.0032882	-0.0419423	-0.000551998		-0.0192725	-0.135244	-0.0148921	0.0610174	-0.0191648	-0.0150419	-0.0118463			0.00861362	0.00216225	0.00221153	0.00366546	0.00558666	0.00483037	0.006366	1.00242e-05	5.52571e-06	1.43928e-05
-0.0476023	-0.0101125	-0.0159913	-0.0188647	-0.000180456	-0.0233274	-0.0484232	0	-0.00938575	-0.00455117		-0.0141456	-0.0328775	0.000786241	-0.0947983	-0.00488182	-0.0214583	-0.00212915	-0.0156692	-0.00741826	-0.00801192	0.00910422	-0.00236386	-0.0203476	-0.024193	-0.0262833	-0.019414	0.000898603	-0.041162	-0.000725615		-0.0136534	-0.125011	-0.0136125	0.0610157	-0.025071	-0.0140574	-0.0115531			0.00994682	0.00192181	0.00206316	0.0035347	0.0049699	0.00553662	0.0065395	2.16275e-05	1.81617e-05	1.94797e-05
-0.0470722	-0.010894	-0.0145063	-0.0194485	1.22324e-05	-0.0197168	-0.0459719	0	-0.00965939	-0.00600316		-0.0133932	-0.0334957	-0.00120649	-0.0854115	-0.00626539	-0.0216758	-0.00129044	-0.013231	-0.00854384	-0.00722196	0.012008	-0.00132626	-0.0168316	-0.0216396	-0.0255245	-0.017929	0.00473431	-0.0397879	-0.00123952		-0.00976775	-0.112617	-0.012197	0.0598045	-0.0285251	-0.0132595	-0.0109987			0.0113393	0.0017099	0.0019994	0.00350279	0.00430675	0.0060169	0.00657874	2.30422e-05	1.81907e-05	1.85719e-05
-0.0460728	-0.0115137	-0.0133138	-0.0188768	2.15388e-06	-0.0164062	-0.0427581	0	-0.0094429	-0.00742187		-0.0128368	-0.0333761	-0.00350464	-0.0746849	-0.00767609	-0.0214481	-0.000703893	-0.0111422	-0.0102111	-0.00665768	0.0148519	-0.000669653	-0.0144156	-0.0185907	-0.0249013	-0.0165601	0.00807998	-0.0378868	-0.0020798		-0.00816845	-0.0991719	-0.0105507	0.0584055	-0.0289452	-0.0127128	-0.0101295			0.0126687	0.00156855	0.00207091	0.00355642	0.0036347	0.00620854	0.00652937	9.43157e-06	1.30748e-05	1.8952e-05
-0.0445028	-0.0120355	-0.012701	-0.0172433	-0.000198766	-0.0136138	-0.0391161	0	-0.00883535	-0.00862732		-0.0128515	-0.0323375	-0.00611313	-0.0637584	-0.00893083	-0.0208701	-0.000329789	-0.00964207	-0.0121658	-0.00647203	0.0172763	-0.00028754	-0.0132277	-0.0155079	-0.0243522	-0.0155108	0.0107583	-0.035508	-0.00321153		-0.00912216	-0.0856531	-0.00850238	0.0575794	-0.0261521	-0.0124068	-0.00895144			0.0137712	0.00153234	0.00228797	0.00376194	0.00299495	0.00615616	0.00642018	1.86484e-05	0.000100985	0.000104996
-0.0422067	-0.012572	-0.0127389	-0.0148092	-0.000609056	-0.0116326	-0.0353286	0	-0.00802195	-0.00944563		-0.0136973	-0.0302447	-0.008976	-0.0534843	-0.00993957	-0.020112	-0.000115457	-0.00883108	-0.0141107	-0.0067154	0.0189275	-8.93541e-05	-0.013118	-0.0128478	-0.0237738	-0.0149081	0.0125508	-0.0326685	-0.00456239		-0.0125791	-0.0728028	-0.005866	0.0576653	-0.0202868	-0.0122798	-0.00753783			0.0144703	0.00159657	0.00265151	0.00410158	0.00243282	0.00586918	0.00632479	5.23178e-05	0.000275999	0.000276518
-0.039026	-0.0132342	-0.0133254	-0.0119643	-0.00123949	-0.0107854	-0.0316036	0	-0.00722086	-0.0097347		-0.015508	-0.0270557	-0.01198	-0.0442981	-0.0107178	-0.0193826	-1.46852e-05	-0.00863321	-0.0157561	-0.00732501	0.0194973	-1.5296e-05	-0.0136768	-0.0109789	-0.0230537	-0.0147525	0.013255	-0.029335	-0.0060232		-0.0182138	-0.0610974	-0.00253357	0.05854	-0.0118131	-0.0122342	-0.00602129			0.0146195	0.0017392	0.00313846	0.00454969	0.00199815	0.00541152	0.00629456	5.53843e-05	0.000565389	0.000565389
-0.0349355	-0.0140846	-0.0141238	-0.00908214	-0.00211613	-0.0112504	-0.028045	0	-0.00664771	-0.00944326		-0.0181051	-0.0230809	-0.0149044	-0.0364616	-0.0112938	-0.0189497	1.80489e-05	-0.00887024	-0.0168551	-0.00813722	0.018848	-4.76653e-05	-0.014439	-0.010176	-0.0220775	-0.0150425	0.0127024	-0.0255662	-0.00743967		-0.0254526	-0.0507727	0.00147006	0.0599028	-0.0012763	-0.0122031	-0.00453749			0.0141753	0.00192794	0.00366815	0.00508406	0.00172924	0.00486568	0.00633015	1.19934e-05	0.000994054	0.000994054
-0.0300744	-0.0150965	-0.0146942	-0.0064692	-0.00323885	-0.0130279	-0.0246745	0	-0.00645502	-0.00861701		-0.02107	-0.0189205	-0.0174768	-0.030071	-0.011704	-0.0190776	1.59756e-05	-0.0092851	-0.0172415	-0.00893263	0.0170182	-0.000208313	-0.0149675	-0.0105643	-0.0207601	-0.0157419	0.0108287	-0.0214914	-0.00863299		-0.0335812	-0.0418882	0.00593497	0.0613861	0.0106862	-0.0121573	-0.0032069			0.0132189	0.00216316	0.00414603	0.00567787	0.00164939	0.00432211	0.00650034	0.000170428	0.00157384	0.00157384
-0.0247427	-0.0161483	-0.014618	-0.0043165	-0.0045623	-0.0159071	-0.0214644	0	-0.00669264	-0.00739087		-0.0238492	-0.0153107	-0.0194437	-0.0251489	-0.0119806	-0.0199744	1.10171e-06	-0.00961666	-0.0168515	-0.00949562	0.0142053	-0.000555862	-0.0149593	-0.0120972	-0.0190633	-0.0167742	0.00773237	-0.017316	-0.009434		-0.0418491	-0.0344065	0.0104662	0.0627323	0.0233242	-0.0120968	-0.00211308			0.0119205	0.00238812	0.0044785	0.00627532	0.0017603	0.00384804	0.00675002	0.000471452	0.00229507	0.00229507
-0.0193574	-0.0170424	-0.0135503	-0.00265164	-0.00600343	-0.0194936	-0.0183666	0	-0.00730432	-0.00597301		-0.0258112	-0.0129692	-0.0206186	-0.0217811	-0.0121486	-0.0217475	-8.42993e-06	-0.00968698	-0.0157229	-0.00967951	0.010749	-0.00117369	-0.0143549	-0.0145724	-0.0170084	-0.018049	0.00367921	-0.0133202	-0.00971428		-0.0495545	-0.0282492	0.014548	0.0639435	0.0358462	-0.0120438	-0.00128995			0.0104991	0.00259273	0.00459106	0.00684789	0.00203155	0.00346137	0.00695451	0.000907908	0.00312367	0.00312367
-0.0143189	-0.0175679	-0.0114024	-0.00144289	-0.00741182	-0.0233397	-0.0153595	0	-0.00813134	-0.0045846		-0.0265505	-0.012246	-0.0209792	-0.0199201	-0.0122743	-0.0243573	-9.39098e-06	-0.00940114	-0.0139904	-0.00943383	0.00699183	-0.00216526	-0.0132165	-0.0176205	-0.0146803	-0.0193573	-0.000885041	-0.00973015	-0.00942733		-0.056119	-0.0233201	0.017621	0.0651185	0.0472521	-0.0119795	-0.000759639			0.00917189	0.00272021	0.00444691	0.00737339	0.00241809	0.0031647	0.00704579	0.00148112	0.0039958	0.0039958
-0.00995125	-0.0175514	-0.00832703	-0.000611651	-0.00860747	-0.0270068	-0.0124647	0	-0.00895427	-0.00343374		-0.0259228	-0.0130704	-0.0206685	-0.0194753	-0.0124483	-0.0276305	-2.83883e-06	-0.00879206	-0.0118548	-0.00882505	0.00324348	-0.00363715	-0.011737	-0.0207743	-0.0122073	-0.0204275	-0.00540265	-0.0067142	-0.00861881		-0.061111	-0.0195182	0.019198	0.0664711	0.0564763	-0.0118456	-0.000537062			0.00816685	0.00284458	0.00406344	0.00785877	0.00286466	0.00300296	0.00721927	0.00222605	0.00482636	0.00482636
-0.00644796	-0.0169053	-0.00466977	-8.28476e-05	-0.0094172	-0.0301594	-0.00974873	0	-0.00954836	-0.00268995		-0.0240551	-0.015003	-0.0199569	-0.0202976	-0.0127715	-0.0312962	7.82775e-06	-0.00800189	-0.00954543	-0.0080187	-0.000255834	-0.00567942	-0.0101665	-0.0235425	-0.00973529	-0.0209715	-0.00930797	-0.00435136	-0.00741518		-0.0642373	-0.016717	0.0189726	0.0682075	0.0625682	-0.011556	-0.000649663			0.00753619	0.00297859	0.00349627	0.00833094	0.00330619	0.00292413	0.00741553	0.00307143	0.00552234	0.00552234
-0.00385744	-0.0156706	-0.000947431	0.000123392	-0.00970591	-0.0326108	-0.00731591	0	-0.00973294	-0.00246435		-0.0213741	-0.0173787	-0.0191878	-0.0220991	-0.0133109	-0.0350658	1.21901e-05	-0.00722306	-0.00728411	-0.00722342	-0.00338209	-0.00835361	-0.00866355	-0.0254828	-0.00738135	-0.0207266	-0.012129	-0.00260956	-0.00599765		-0.0653191	-0.0147414	0.0168931	0.0703474	0.0648055	-0.0110124	-0.00115748			0.00725139	0.00313425	0.00283008	0.00882239	0.00369176	0.00290904	0.00768864	0.00395176	0.00599872	0.00599872
-0.00214537	-0.0139824	0.00237367	-2.90678e-05	-0.00942742	-0.0343142	-0.00528008	0	-0.00941543	-0.00282346		-0.0183342	-0.019663	-0.0186516	-0.0246409	-0.0140725	-0.038678	8.40892e-06	-0.00666765	-0.0052481	-0.006653	-0.00604139	-0.0116566	-0.00737853	-0.026298	-0.00522691	-0.0195875	-0.0135972	-0.00141985	-0.00455036		-0.0642635	-0.0133641	0.0131803	0.0727929	0.0631144	-0.0101892	-0.00212628			0.00722388	0.003325	0.00215841	0.0093466	0.00399094	0.00289519	0.00809638	0.00476266	0.00619766	0.00619766
-0.00121545	-0.0120611	0.00492135	-0.000634676	-0.00862732	-0.035359	-0.00374576	0	-0.00860851	-0.00377951		-0.015389	-0.0215878	-0.0185292	-0.0276452	-0.0149957	-0.0419504	-2.83883e-06	-0.00648905	-0.00355163	-0.00646069	-0.00818711	-0.0155126	-0.00635277	-0.0258688	-0.00330031	-0.0176071	-0.0136888	-0.000671964	-0.00322751		-0.0610551	-0.0122992	0.00830036	0.0752066	0.0580929	-0.00914737	-0.00362864			0.00732781	0.00360732	0.00157718	0.00989298	0.00417924	0.00293319	0.00867553	0.00539008	0.00609844	0.00609844
-0.000955342	-0.0101695	0.00645413	-0.00182827	-0.0074313	-0.0359102	-0.00279419	0	-0.00741747	-0.00528911		-0.0129324	-0.0232301	-0.0188593	-0.0307962	-0.015963	-0.0447975	-1.82688e-05	-0.00673816	-0.00224122	-0.00669754	-0.00981215	-0.0197679	-0.00551174	-0.0242622	-0.00157832	-0.0149892	-0.0126074	-0.000245843	-0.00212915		-0.0557769	-0.0112363	0.00287839	0.0770413	0.0509601	-0.00804319	-0.00572103			0.00742819	0.0039428	0.00114987	0.0104172	0.00427523	0.0030236	0.00941958	0.00573827	0.00572051	0.00572051
-0.00126467	-0.00853941	0.00693566	-0.00369313	-0.00601571	-0.0361628	-0.00247503	0	-0.00600681	-0.0072534		-0.0112006	-0.0249851	-0.0195312	-0.0337945	-0.0168715	-0.0471784	-2.30479e-05	-0.00734571	-0.00130351	-0.00730769	-0.0109137	-0.0241858	-0.00476931	-0.0217099	-3.14813e-05	-0.0120455	-0.0107148	-4.1442e-05	-0.00129044		-0.0486346	-0.00987799	-0.0024276	0.0776736	0.0435019	-0.00713046	-0.00841033			0.00742547	0.00429809	0.000898015	0.0108499	0.00430036	0.00315811	0.0102731	0.00574306	0.00511891	0.00511891
-0.00203696	-0.00737175	0.00636405	-0.00631798	-0.00456063	-0.0362805	-0.00280581	0	-0.00455741	-0.00950724		-0.0104217	-0.0272716	-0.0203648	-0.0362574	-0.01764	-0.0491058	-1.15375e-05	-0.00814309	-0.000685354	-0.00812988	-0.0115674	-0.0284813	-0.0039419	-0.0185328	0.00138519	-0.00909031	-0.0084269	3.82288e-05	-0.000703893		-0.0400431	-0.00802207	-0.00701862	0.0764137	0.0374897	-0.00666461	-0.0116487			0.00724984	0.00463256	0.000834544	0.0111022	0.00429423	0.00334021	0.0111289	0.00541429	0.00436946	0.00436946
-0.00317108	-0.00678018	0.00479665	-0.00969954	-0.00322004	-0.0363585	-0.00376638	0	-0.00322468	-0.011836		-0.0107294	-0.030403	-0.0211446	-0.0378338	-0.0182567	-0.0505837	1.59756e-05	-0.00891098	-0.000313813	-0.00894397	-0.0118839	-0.032337	-0.00288621	-0.0150852	0.00268865	-0.00639859	-0.00612523	5.92554e-05	-0.000329789		-0.0306497	-0.00561289	-0.0104585	0.072708	0.0344783	-0.00687212	-0.0153074			0.00689004	0.00490476	0.00102162	0.0110863	0.00436429	0.00366923	0.0118457	0.00482636	0.00355561	0.00355561
-0.00455112	-0.00677257	0.00234247	-0.0136927	-0.00210145	-0.0364303	-0.00529277	0	-0.00211239	-0.0139953		-0.0121229	-0.0344211	-0.0216675	-0.038278	-0.0188057	-0.0515633	4.93552e-05	-0.00944287	-0.000114355	-0.00953	-0.0119843	-0.035433	-0.00157997	-0.0116929	0.00384126	-0.00416444	-0.00409459	5.68227e-05	-0.000115457		-0.021328	-0.00276739	-0.0125226	0.066267	0.0355463	-0.00789954	-0.0191749			0.00637465	0.00507908	0.00142199	0.0107379	0.00453332	0.00409877	0.0122787	0.004098	0.00275437	0.00275437
-0.00603301	-0.00727967	-0.000916241	-0.018031	-0.00126418	-0.036466	-0.00726548	0	-0.00127003	-0.0157415		-0.0144594	-0.0389733	-0.0217837	-0.0375118	-0.0194126	-0.0519775	5.09208e-05	-0.00962786	-2.40033e-05	-0.00972151	-0.0119945	-0.0374882	-0.000110575	-0.00859671	0.00477153	-0.00250156	-0.00250417	3.3767e-05	-1.46852e-05		-0.0131493	0.000190046	-0.0131806	0.0571163	0.0409685	-0.00975347	-0.0229751			0.00573597	0.00513062	0.00200702	0.0100275	0.00483022	0.00460108	0.0123086	0.003369	0.0020243	0.0020243
-0.00745649	-0.0081358	-0.00476007	-0.0222615	-0.000737643	-0.036444	-0.00951263	0	-0.00069323	-0.0168732		-0.0173285	-0.0435123	-0.0213821	-0.0357231	-0.0202617	-0.0516771	-2.17219e-05	-0.0094579	5.82685e-06	-0.00945847	-0.0119539	-0.0382847	0.00121081	-0.0059607	0.00534491	-0.00147225	-0.00142967	-4.32286e-05	1.80489e-05		-0.00718713	0.00284366	-0.0125846	0.0456867	0.0504918	-0.0123365	-0.0263876			0.00505134	0.00505245	0.00273315	0.00898148	0.00524015	0.00513381	0.0118859	0.00274511	0.001405	0.001405
-0.00864433	-0.0091417	-0.00891727	-0.0258451	-0.000536022	-0.0363672	-0.01182	0	-0.000341135	-0.0172575		-0.020146	-0.0473481	-0.0204172	-0.0333249	-0.0215139	-0.0504961	-0.000222209	-0.00905292	7.46799e-06	-0.00880727	-0.011835	-0.0377095	0.00196039	-0.00385977	0.00541578	-0.00110504	-0.000877917	-0.000228926	1.59756e-05		-0.00436727	0.00473213	-0.0109947	0.0327321	0.0632348	-0.0154263	-0.0290963			0.00445715	0.00482368	0.00354164	0.00767972	0.00571719	0.00571586	0.0109988	0.0022822	0.000918201	0.000918201
-0.00943282	-0.0101174	-0.0131174	-0.0282651	-0.00067626	-0.0362634	-0.013953	0	-0.000155382	-0.0168526		-0.022262	-0.0498404	-0.0189112	-0.0308808	-0.0232277	-0.0483196	-0.000610158	-0.00863779	5.91384e-10	-0.00795057	-0.0115599	-0.0357827	0.00172456	-0.00229839	0.00488173	-0.00142463	-0.000823214	-0.000594002	1.10171e-06		-0.00526743	0.00542969	-0.00870885	0.0192174	0.0777964	-0.0186981	-0.0308384			0.00400048	0.0044582	0.00436035	0.0062441	0.00619391	0.00629116	0.00973509	0.00198032	0.000561378	0.000561378
-0.00970472	-0.0109319	-0.0170778	-0.0291269	-0.0011886	-0.0362039	-0.015698	0	-6.15101e-05	-0.0157135		-0.0231167	-0.0506622	-0.0169592	-0.0289719	-0.0253366	-0.0450805	-0.00122483	-0.00845825	-5.34548e-06	-0.00715535	-0.0110166	-0.0326745	0.000195	-0.00125905	0.00370886	-0.0024488	-0.00123153	-0.00120546	-9.31809e-06		-0.00991898	0.00469353	-0.00602221	0.00619314	0.0925791	-0.0217814	-0.0314456			0.00372639	0.00399493	0.00511625	0.00482756	0.00659348	0.00683079	0.00824603	0.00178842	0.000316686	0.000316896
-0.00941453	-0.0115593	-0.0207238	-0.0282927	-0.00210152	-0.0362184	-0.0168919	0	-2.68553e-06	-0.0139782		-0.0224271	-0.0497679	-0.0147299	-0.0280438	-0.0275918	-0.0409103	-0.00209784	-0.00875876	-6.06707e-06	-0.00671356	-0.0101497	-0.0286943	-0.00263585	-0.000686773	0.00200271	-0.00418718	-0.00204834	-0.00212857	-1.22221e-05		-0.0176947	0.00240711	-0.00317462	-0.00540412	0.10573	-0.0242762	-0.0308877			0.00364805	0.00346832	0.00573585	0.0035808	0.00685337	0.00729836	0.00669513	0.00164657	0.000159569	0.000160236
-0.00860747	-0.0120649	-0.0241306	-0.025899	-0.00343374	-0.0363021	-0.0174552	0	5.35955e-05	-0.0118463		-0.0202483	-0.0475345	-0.012438	-0.0283005	-0.0296238	-0.0361084	-0.00322751	-0.00969103	-2.83883e-06	-0.0068863	-0.00896561	-0.024256	-0.0064692	-0.000528554	-1.13464e-05	-0.00662363	-0.00320406	-0.00341494	-8.5076e-06		-0.0272473	-0.00133991	-0.000347564	-0.0148661	0.115565	-0.0258358	-0.0292855			0.00370816	0.00292833	0.00615816	0.00263745	0.00693514	0.00762926	0.00521362	0.00150127	7.26304e-05	7.39666e-05
-0.00740841	-0.0125735	-0.0274778	-0.0223207	-0.00517255	-0.0364203	-0.0174138	0	0.000108741	-0.00954433		-0.0169766	-0.0447141	-0.0103189	-0.0296401	-0.0310469	-0.0310965	-0.00456349	-0.0112572	2.28699e-06	-0.00785577	-0.0075408	-0.0198211	-0.0107534	-0.000745068	-0.0020337	-0.00968219	-0.00459796	-0.00508982	-1.10112e-06		-0.0365842	-0.00624634	0.00232117	-0.0217925	0.120877	-0.0262305	-0.0269017			0.00385232	0.00242982	0.00634684	0.00210269	0.0068282	0.00778261	0.00392777	0.00132206	3.62227e-05	3.83272e-05
-0.00599441	-0.0132235	-0.0310367	-0.0180709	-0.00724803	-0.0364931	-0.0168941	0	0.000102517	-0.00728809		-0.0132204	-0.0422194	-0.0085706	-0.0316766	-0.0315698	-0.0264262	-0.00601299	-0.0133133	6.47806e-06	-0.0096891	-0.00601896	-0.0158189	-0.0147769	-0.00128282	-0.00373806	-0.0132187	-0.00607833	-0.0071583	4.86078e-06		-0.0432091	-0.0119118	0.00472504	-0.0261419	0.121109	-0.0253925	-0.024122			0.00401909	0.00202099	0.00628985	0.00207952	0.00654745	0.00773075	0.00292482	0.00111467	1.70818e-05	1.98561e-05
-0.00454938	-0.0141126	-0.0349212	-0.0136858	-0.00953752	-0.0364907	-0.0161048	0	-4.77497e-05	-0.00525425		-0.00966269	-0.0410699	-0.00734629	-0.0338327	-0.0311163	-0.0225574	-0.00742462	-0.0155498	9.47658e-06	-0.0123347	-0.00453945	-0.0125893	-0.0179089	-0.00211627	-0.00488801	-0.0169984	-0.00747751	-0.00957978	8.98608e-06		-0.0445992	-0.0177756	0.00676038	-0.0281506	0.116647	-0.0234513	-0.0213781			0.00415193	0.00174387	0.00601457	0.00248296	0.00612025	0.00745567	0.00223722	0.000893049	6.81297e-06	6.62727e-06
-0.00322751	-0.0152687	-0.0390958	-0.00962893	-0.0118605	-0.0364182	-0.0152971	0	-0.000450096	-0.0035573		-0.0068951	-0.0420976	-0.00672554	-0.0354638	-0.0298564	-0.0198433	-0.00861881	-0.0175674	1.13375e-05	-0.015623	-0.00322287	-0.0103261	-0.0197134	-0.00321257	-0.00537533	-0.0207157	-0.00861805	-0.0122804	1.13375e-05		-0.0386202	-0.0232721	0.00832201	-0.0282826	0.108641	-0.0207072	-0.0190897			0.00415289	0.00159877	0.00558265	0.00342305	0.00558023	0.00697622	0.00183683	0.000679055	5.54695e-05	5.26203e-05
-0.00212915	-0.0166445	-0.0433762	-0.00623046	-0.0139975	-0.0363096	-0.0147119	0	-0.00122522	-0.00224461		-0.00526851	-0.0457461	-0.00670151	-0.0360143	-0.0281632	-0.0185046	-0.00942397	-0.0189689	1.2317e-05	-0.0192859	-0.00214591	-0.0090516	-0.0200378	-0.00451524	-0.00523668	-0.0240417	-0.00935251	-0.0151674	1.2317e-05		-0.0239953	-0.02795	0.00931736	-0.0271424	0.0987173	-0.0175776	-0.0175978			0.00399993	0.00158758	0.0050665	0.00480863	0.00496189	0.00634711	0.00168474	0.000491272	0.00014687	0.000144075
-0.00129044	-0.0181498	-0.0474124	-0.00371033	-0.0157282	-0.0362364	-0.0145243	0	-0.00245214	-0.00130512		-0.0048702	-0.0520166	-0.00722325	-0.0351507	-0.0264984	-0.0185445	-0.00971003	-0.0194405	9.83475e-06	-0.0229921	-0.0013153	-0.00863167	-0.0190618	-0.00596434	-0.0046554	-0.0266673	-0.00962653	-0.0181291	1.07229e-05		-0.000872179	-0.0315012	0.00968469	-0.0253465	0.0885693	-0.0145089	-0.0170821			0.00371345	0.00171516	0.00454278	0.00654309	0.0043003	0.00566794	0.00173669	0.000326665	0.000290515	0.00028881
-0.000703893	-0.0196612	-0.0509178	-0.00217459	-0.0168548	-0.0362226	-0.0148225	0	-0.00419139	-0.000685844		-0.00547901	-0.0603271	-0.00816798	-0.0328193	-0.0252735	-0.0199195	-0.00943123	-0.0188433	2.74441e-06	-0.0263752	-0.000717792	-0.0088057	-0.0171564	-0.00744908	-0.00386536	-0.02838	-0.00947488	-0.0210727	5.5755e-06		0.0292571	-0.0339226	0.00942651	-0.0235028	0.0794842	-0.0118945	-0.0175729			0.0032991	0.00192773	0.0040696	0.00847389	0.00363398	0.00505535	0.00193739	0.000196351	0.000494489	0.000493821
-0.000329789	-0.0210558	-0.0536736	-0.0016645	-0.0172433	-0.0362634	-0.0155939	0	-0.00643905	-0.000313813		-0.00665855	-0.0696586	-0.00939122	-0.0292667	-0.0247357	-0.0224845	-0.00863299	-0.0172358	-8.5076e-06	-0.029086	-0.000315613	-0.00924928	-0.0148296	-0.00884386	-0.00311426	-0.0290896	-0.00905009	-0.0239148	-2.83883e-06		0.0635022	-0.0354409	0.00862061	-0.0221061	0.0720896	-0.010001	-0.018929			0.00279512	0.00220843	0.00368815	0.0104073	0.00300406	0.00460734	0.00213095	8.17426e-05	0.000762984	0.000760063
-0.000115457	-0.0222299	-0.0555626	-0.0021985	-0.0168481	-0.0363354	-0.0167435	0	-0.00909969	-0.000114355		-0.00790744	-0.0787536	-0.0107687	-0.0249716	-0.0249018	-0.0259755	-0.00744023	-0.0148488	-2.16569e-05	-0.0308407	-6.4315e-05	-0.00964486	-0.0126196	-0.0100374	-0.00261492	-0.0288268	-0.00860441	-0.0265708	-1.27281e-05		0.0978854	-0.0364092	0.0074118	-0.021478	0.0662523	-0.00892493	-0.0208606			0.00225148	0.00252447	0.00340971	0.0121288	0.00245323	0.00443143	0.00225777	1.17523e-05	0.00108097	0.00107486
-1.46852e-05	-0.0230687	-0.0566288	-0.00374321	-0.0157159	-0.0364018	-0.018152	0	-0.0120081	-2.40033e-05		-0.00875295	-0.0862874	-0.0121871	-0.020519	-0.0255809	-0.0300718	-0.00602393	-0.0120243	-2.46652e-05	-0.0314574	4.77235e-05	-0.00974496	-0.0109662	-0.0109359	-0.00249059	-0.0277265	-0.00841944	-0.0289528	-1.64477e-05		0.12813	-0.0372158	0.00599069	-0.0217692	0.0612507	-0.00859961	-0.023016			0.00172265	0.00286066	0.00320288	0.0134291	0.00201873	0.00460046	0.00230978	4.77568e-05	0.00142531	0.00141725
1.80489e-05	-0.0234906	-0.0569028	-0.00625141	-0.0139838	-0.036483	-0.0196858	0	-0.0148957	5.82685e-06		-0.00895007	-0.0912463	-0.0136144	-0.0164798	-0.0264382	-0.0342492	-0.00456288	-0.0091237	-1.2028e-05	-0.0309033	5.3345e-05	-0.00940834	-0.0102291	-0.0115242	-0.00281187	-0.0259588	-0.00877931	-0.0309297	-9.77409e-06		0.150008	-0.0380723	0.0045438	-0.0228867	0.0560006	-0.00881444	-0.0249879			0.00124445	0.0032171	0.00305849	0.0141453	0.00172712	0.00513959	0.0022345	4.72406e-06	0.00176558	0.00175182
1.59756e-05	-0.0234282	-0.0564374	-0.00961862	-0.011852	-0.0366383	-0.0212432	0	-0.0174562	7.46799e-06		-0.00851445	-0.0930676	-0.0150607	-0.0132767	-0.0270946	-0.0378979	-0.00321153	-0.00645606	1.59756e-05	-0.0292997	-1.31456e-05	-0.00861522	-0.0106001	-0.0118463	-0.00357044	-0.0236983	-0.00988876	-0.0323398	7.46799e-06		0.160218	-0.0389869	0.00322467	-0.0245613	0.0493735	-0.00927659	-0.0264105			0.000843141	0.00360823	0.00300381	0.0141813	0.00158924	0.00599637	0.0020333	0.000151112	0.00207213	0.00203615
1.10171e-06	-0.0228252	-0.0552978	-0.0136378	-0.00954772	-0.0369483	-0.0227713	0	-0.0194206	5.91384e-10		-0.00768272	-0.0917201	-0.0165332	-0.0111096	-0.0272415	-0.0404353	-0.0020798	-0.0042317	4.93552e-05	-0.0269117	-0.000106949	-0.00744957	-0.0120855	-0.0119787	-0.00468385	-0.0211008	-0.0118169	-0.0330114	2.76983e-05		0.157026	-0.0397881	0.00213144	-0.0264203	0.0404983	-0.00968437	-0.0270305			0.000530916	0.00404955	0.0030206	0.0135227	0.00159594	0.00708055	0.00174011	0.000440166	0.00232705	0.00222926
-9.31809e-06	-0.0216963	-0.0535083	-0.0180169	-0.0072897	-0.0374891	-0.0242288	0	-0.0206079	-5.34548e-06		-0.00688038	-0.0877836	-0.0180225	-0.00993479	-0.0267048	-0.041377	-0.00123952	-0.00255065	5.00327e-05	-0.0241262	-0.00012599	-0.00604945	-0.01454	-0.0120106	-0.00602659	-0.0182902	-0.0144921	-0.0327812	2.62556e-05		0.140431	-0.0401922	0.00129603	-0.0280414	0.0288617	-0.0097816	-0.0267146			0.000307237	0.00454517	0.00312741	0.0122394	0.0017212	0.00827263	0.00141009	0.000881533	0.00253888	0.00229681
-1.22221e-05	-0.0200712	-0.0512105	-0.0223351	-0.00525474	-0.0382462	-0.0256108	0	-0.0210295	-6.06707e-06		-0.00649644	-0.0821476	-0.0194091	-0.00952335	-0.0255001	-0.0405871	-0.000725615	-0.00143538	-2.4553e-05	-0.0213742	2.19381e-05	-0.0045843	-0.0176335	-0.011975	-0.00740187	-0.0153899	-0.0176784	-0.031571	-3.37499e-05		0.112511	-0.0399924	0.000710539	-0.029103	0.0144475	-0.00942164	-0.0255279			0.000171178	0.00507283	0.00332119	0.0104637	0.00193333	0.0093867	0.00108643	0.00148383	0.00274236	0.00222645
-8.5076e-06	-0.0180402	-0.0486046	-0.0261098	-0.0035573	-0.039104	-0.0269024	0	-0.0208833	-2.83883e-06		-0.00681738	-0.0759045	-0.0204878	-0.00954325	-0.0238265	-0.0382643	-0.000551998	-0.000860143	-0.000227878	-0.0190755	0.000443379	-0.00320974	-0.0209504	-0.0118463	-0.00859537	-0.0125201	-0.0210285	-0.0294073	-0.000206234		0.0769119	-0.0391311	0.000335458	-0.0294112	-0.00233803	-0.00858506	-0.0236834			8.14976e-05	0.00558399	0.00355428	0.00837353	0.00217604	0.0102383	0.000818454	0.00223316	0.00299861	0.00202905
-1.10112e-06	-0.0157757	-0.0459284	-0.0288943	-0.00224461	-0.0398422	-0.0280493	0	-0.0205133	2.28699e-06		-0.00798541	-0.0701698	-0.0210143	-0.00966037	-0.022004	-0.0348927	-0.000725615	-0.000788328	-0.000619087	-0.0175727	0.00124691	-0.00204752	-0.0240701	-0.0115531	-0.00941573	-0.00980029	-0.0241549	-0.0264376	-0.000560803		0.0381154	-0.0377473	0.000118845	-0.0289159	-0.0208328	-0.00736811	-0.0214781			2.61671e-05	0.00601202	0.00380568	0.00616646	0.00240748	0.0106728	0.000650519	0.00308151	0.00338483	0.00173694
3.97261e-06	-0.0134791	-0.0434754	-0.0303477	-0.00130512	-0.0401419	-0.028981	0	-0.020352	5.5899e-06		-0.00994026	-0.0657646	-0.0207442	-0.00965583	-0.0204193	-0.0311671	-0.00123863	-0.00120166	-0.00123305	-0.0170568	0.00247989	-0.00120208	-0.0266377	-0.0110005	-0.00972085	-0.00734374	-0.0266899	-0.0229447	-0.00117391		0.000731984	-0.0361644	1.63025e-05	-0.0277229	-0.0402008	-0.00596212	-0.0192508			3.33955e-06	0.00628998	0.00402341	0.0040318	0.00259666	0.0105893	0.000596767	0.0039601	0.00397043	0.00140204
6.155e-06	-0.0114443	-0.0414161	-0.030364	-0.000685844	-0.0397074	-0.0295658	0	-0.020766	6.64549e-06		-0.0125789	-0.0633416	-0.0195706	-0.00942845	-0.0193962	-0.0277056	-0.00207696	-0.00208298	-0.0021001	-0.0175632	0.00416809	-0.000746074	-0.0284659	-0.0101351	-0.00949255	-0.00523067	-0.0283742	-0.0192765	-0.00211957		-0.0316014	-0.0347694	-1.75584e-05	-0.0259912	-0.0596703	-0.00458803	-0.0172514			7.55059e-06	0.00636846	0.00415012	0.00213732	0.0027313	0.00997551	0.000662128	0.00475537	0.004804	0.00107777
5.66877e-06	-0.00997469	-0.0398254	-0.0290783	-0.000313813	-0.0383154	-0.0296586	0	-0.0219874	5.66877e-06		-0.0157409	-0.0631822	-0.0175458	-0.00903232	-0.0191312	-0.0249626	-0.00320586	-0.00341777	-0.003219	-0.0189506	0.00625445	-0.000746894	-0.0295418	-0.00896278	-0.00883175	-0.00350937	-0.029085	-0.0158218	-0.00344972		-0.0566637	-0.0339498	-1.59756e-05	-0.0239169	-0.0785696	-0.00345539	-0.015623			3.76549e-06	0.00622988	0.00414846	0.00152353	0.00280885	0.0089082	0.000844235	0.00534038	0.00589462	0.000813107
3.38811e-06	-0.00930341	-0.0386803	-0.0268166	-0.000114355	-0.0358859	-0.0291496	0	-0.0240602	3.38811e-06		-0.0192145	-0.0651305	-0.014882	-0.00864941	-0.0196648	-0.0231463	-0.00455346	-0.00517145	-0.00454183	-0.0209188	0.00856957	-0.00127964	-0.0300124	-0.00755569	-0.00794724	-0.00219305	-0.0288324	-0.0129622	-0.00517365		-0.073798	-0.0340118	-1.10171e-06	-0.0217027	-0.0962737	-0.00272919	-0.0144022			5.10445e-06	0.00589495	0.00401158	0.00166771	0.00285309	0.00751657	0.00112088	0.00560386	0.00718826	0.000645662
1.61729e-06	-0.00957068	-0.0378321	-0.0240233	-2.40033e-05	-0.0325781	-0.0279766	8.88163e-07	-0.0268012	1.61729e-06		-0.0227821	-0.0687905	-0.0119434	-0.00848758	-0.020841	-0.0221616	-0.00601321	-0.00725646	-0.00598833	-0.0230743	0.0108555	-0.00241019	-0.030134	-0.00603773	-0.00713724	-0.00127195	-0.02774	-0.0109993	-0.00723871		-0.0838588	-0.0351325	9.31809e-06	-0.0195132	-0.112192	-0.00249749	-0.0135232			8.9463e-06	0.00541435	0.00372071	0.00169185	0.00286372	0.0059766	0.00144053	0.0054654	0.00857124	0.000592436
4.9049e-07	-0.0106916	-0.0371569	-0.0210936	5.82685e-06	-0.0286971	-0.0262046	2.83109e-06	-0.0299039	4.9049e-07		-0.0260893	-0.0732541	-0.00909755	-0.00878116	-0.0224182	-0.0217984	-0.00743176	-0.00954691	-0.00741259	-0.0249656	0.0127358	-0.00419838	-0.0301809	-0.004542	-0.00669908	-0.000729179	-0.0259749	-0.0101589	-0.00952529		-0.0884384	-0.0373754	1.22221e-05	-0.0175329	-0.125575	-0.00278668	-0.0129117			7.16655e-06	0.00485995	0.00329356	0.00157444	0.00284049	0.00446335	0.00175412	0.00492471	0.00988426	0.000659042
0	-0.0123965	-0.0365343	-0.0183091	7.46799e-06	-0.0246968	-0.0240047	5.66877e-06	-0.0329721	0		-0.0287232	-0.0774113	-0.0066726	-0.00968357	-0.0240924	-0.0217637	-0.00863016	-0.0118633	-0.00863479	-0.0261741	0.0137992	-0.00666125	-0.0303784	-0.00318989	-0.00689197	-0.000547369	-0.0237125	-0.0105342	-0.011852		-0.0894595	-0.0406741	8.5076e-06	-0.015935	-0.135532	-0.00355447	-0.0124984			3.09637e-06	0.00431525	0.00283815	0.00125601	0.0029054	0.00316927	0.00207833	0.00405676	0.0109539	0.000835792
0	-0.014302	-0.0358587	-0.0158083	5.91384e-10	-0.0211074	-0.0216131	8.92888e-06	-0.0355929	0		-0.0302814	-0.0802114	-0.00490174	-0.0112105	-0.0255386	-0.0217741	-0.0094378	-0.0139897	-0.00947333	-0.0263898	0.0136922	-0.00973604	-0.0308412	-0.00206976	-0.0078908	-0.000717787	-0.0211109	-0.0120615	-0.0139964		-0.0887355	-0.0448577	1.10112e-06	-0.0148696	-0.141144	-0.00469383	-0.0122301			1.21722e-05	0.00383784	0.00239028	0.000805771	0.00302553	0.00216844	0.00235828	0.002997	0.0116127	0.00109863
0	-0.0159725	-0.0350751	-0.0135864	-4.45731e-06	-0.0183622	-0.019299	8.21747e-06	-0.037442	0		-0.0304269	-0.0806964	-0.00385436	-0.013262	-0.0265025	-0.0216835	-0.00972251	-0.0157151	-0.00976007	-0.0254578	0.0121978	-0.0132619	-0.031542	-0.00124062	-0.00973344	-0.0012309	-0.0182944	-0.0145449	-0.0157312		-0.0875081	-0.049664	-4.86078e-06	-0.0144734	-0.141584	-0.00605	-0.012074			1.33197e-05	0.00345367	0.00200639	0.000308599	0.00318549	0.00149897	0.00257338	0.00192557	0.0117208	0.00141707
0	-0.0171059	-0.0340865	-0.0116367	-3.23599e-06	-0.0168406	-0.0172605	2.25392e-06	-0.0382583	0		-0.0290867	-0.0786799	-0.00353399	-0.0155691	-0.0267349	-0.0213793	-0.00943485	-0.0168435	-0.00940668	-0.0234186	0.00934167	-0.016965	-0.0323321	-0.000735583	-0.0123597	-0.00207179	-0.015386	-0.0176176	-0.0168581		-0.0867358	-0.0547515	-8.98608e-06	-0.0147923	-0.136393	-0.00742045	-0.0119631			3.78476e-06	0.00316369	0.00173514	0.0011772	0.00338503	0.00115959	0.00272827	0.00100415	0.0112322	0.00174535
0	-0.0175656	-0.0328034	-0.00999436	2.82994e-06	-0.0167361	-0.0156081	-8.5076e-06	-0.0379157	0		-0.0264481	-0.0746957	-0.00386081	-0.017785	-0.0260665	-0.0208552	-0.00861985	-0.0172405	-0.00840511	-0.020486	0.00539697	-0.020485	-0.032971	-0.000569013	-0.0156013	-0.00320587	-0.0125059	-0.0208112	-0.0172433		-0.0869211	-0.0597339	-1.13375e-05	-0.0158001	-0.125557	-0.00859253	-0.0118069			5.10391e-05	0.00295854	0.00160321	0.00207414	0.00368572	0.00111717	0.00285369	0.000356139	0.0102202	0.00203306
0	-0.0173836	-0.031171	-0.00878784	1.12159e-05	-0.0180077	-0.0143675	-2.16569e-05	-0.0364401	0		-0.0229387	-0.0699468	-0.00470059	-0.0195752	-0.0244502	-0.0201998	-0.00740914	-0.0168574	-0.00682114	-0.0169946	0.00084075	-0.0234304	-0.0331867	-0.000748373	-0.0192056	-0.00456051	-0.00977525	-0.0236269	-0.0168425		-0.0881522	-0.0641945	-1.2317e-05	-0.0174064	-0.109516	-0.00938245	-0.0115027			0.000143017	0.00280316	0.00161005	0.00294919	0.00407166	0.00132071	0.00298502	4.96985e-05	0.00878796	0.00223331
0	-0.0167404	-0.0291859	-0.0082893	1.38074e-05	-0.0204733	-0.0134922	-2.46652e-05	-0.033968	8.88163e-07		-0.019169	-0.0664068	-0.00594567	-0.0206696	-0.0219409	-0.0195081	-0.00599517	-0.0157307	-0.00479088	-0.0133225	-0.0037336	-0.0254464	-0.0327505	-0.00125843	-0.0229017	-0.00602422	-0.00731657	-0.025575	-0.0157084		-0.0903783	-0.0677274	-8.94659e-06	-0.0194539	-0.0890785	-0.00967576	-0.010966			0.000288315	0.00262477	0.00173019	0.00371096	0.00454156	0.00171566	0.0031369	8.1432e-05	0.00712456	0.00230444
0	-0.0158128	-0.0269815	-0.00877928	8.89941e-06	-0.0237038	-0.012946	-1.2028e-05	-0.030792	2.83109e-06		-0.0157244	-0.0660411	-0.00743616	-0.0209911	-0.0187996	-0.0189879	-0.00459331	-0.0139931	-0.00246278	-0.00982213	-0.00775923	-0.0262883	-0.0315052	-0.00208001	-0.0263756	-0.00744006	-0.00521532	-0.0263366	-0.0139792		-0.0930163	-0.0699623	8.66741e-08	-0.021791	-0.0652352	-0.0094646	-0.0101808			0.000494352	0.0024011	0.00192579	0.00431238	0.00506431	0.00223884	0.00332362	0.000416183	0.00542734	0.00223205
0	-0.0147366	-0.0247987	-0.0105234	-2.83883e-06	-0.0271752	-0.012715	1.59756e-05	-0.0272726	5.66877e-06		-0.0130851	-0.0707274	-0.00903232	-0.0206508	-0.0154121	-0.0188536	-0.0034121	-0.0118445	7.46799e-06	-0.00676316	-0.0107939	-0.0258678	-0.0294101	-0.00317855	-0.0293317	-0.00862836	-0.00351968	-0.0257936	-0.0118548		-0.0952772	-0.070608	1.41764e-05	-0.0242627	-0.0390876	-0.00884953	-0.00920767			0.000760732	0.00221663	0.00211322	0.00480635	0.00558733	0.0028291	0.00360021	0.000988826	0.00388473	0.00202729
0	-0.0135724	-0.0229487	-0.0136935	-1.82688e-05	-0.0303926	-0.0128108	4.93552e-05	-0.0237677	8.92888e-06		-0.0115343	-0.0820368	-0.0106416	-0.019911	-0.012206	-0.0192783	-0.00263167	-0.00952002	0.00246204	-0.004306	-0.0125932	-0.0242667	-0.0265468	-0.00449179	-0.0315279	-0.00942457	-0.00223347	-0.0240525	-0.00956045		-0.0963337	-0.0695092	3.05858e-05	-0.0267141	-0.0117972	-0.0080209	-0.00818252			0.00107563	0.00206422	0.0022421	0.00517496	0.00603414	0.00343039	0.00393011	0.00171731	0.00263781	0.00172557
0	-0.0122855	-0.0217462	-0.0182446	-2.21598e-05	-0.0329128	-0.0132629	5.09208e-05	-0.0205918	9.10563e-06		-0.0111036	-0.100773	-0.0121833	-0.0191447	-0.00958973	-0.0204121	-0.00240521	-0.00726345	0.0047497	-0.00252098	-0.0131358	-0.0217152	-0.0230817	-0.00595512	-0.0327585	-0.00971018	-0.00131465	-0.0214964	-0.00730526		-0.095285	-0.0666753	3.19945e-05	-0.0289944	0.0154053	-0.00720835	-0.00727032			0.0014177	0.00199891	0.00228562	0.00541876	0.00631649	0.00399265	0.00428685	0.00252726	0.00176388	0.0013891
0	-0.0108564	-0.0214078	-0.023984	-8.70644e-06	-0.0345512	-0.0140434	-2.17219e-05	-0.0179043	5.08501e-06		-0.0116499	-0.127319	-0.0136989	-0.0186827	-0.00777398	-0.0222392	-0.00284293	-0.00528849	0.00668981	-0.00139455	-0.0125737	-0.0185347	-0.0192673	-0.00745923	-0.0329428	-0.00946978	-0.000705203	-0.018617	-0.00526169		-0.0917732	-0.0623262	1.14508e-05	-0.0309212	0.0410934	-0.00662896	-0.00663438			0.00175134	0.00206297	0.0022355	0.00554936	0.00637145	0.00448382	0.00463968	0.00332725	0.00224305	0.00108144
0	-0.00928587	-0.0220074	-0.0305086	2.16444e-05	-0.0353217	-0.0150589	-0.000222209	-0.0157203	-2.83883e-06		-0.0128725	-0.161256	-0.0152868	-0.0187599	-0.00676704	-0.0246401	-0.00401022	-0.00376353	0.00808846	-0.000867611	-0.0111867	-0.0150795	-0.0153869	-0.00887788	-0.0320931	-0.0088034	-0.000333667	-0.0159825	-0.00354416		-0.0858347	-0.0568681	-3.0152e-05	-0.0323011	0.0636801	-0.00643518	-0.00639471			0.00203415	0.00228244	0.00209163	0.00558642	0.00617684	0.00488542	0.0049598	0.00403098	0.00300107	0.000864146
0	-0.00762151	-0.0234475	-0.0372296	5.82841e-05	-0.0353543	-0.0161427	-0.000610158	-0.0139359	-1.27281e-05		-0.0143906	-0.201174	-0.0170592	-0.0194761	-0.00639583	-0.0274314	-0.00592092	-0.00280541	0.00875664	-0.00086428	-0.00930788	-0.0116769	-0.0117164	-0.0100964	-0.0302953	-0.0079177	-0.000129285	-0.0141551	-0.00220798		-0.0778462	-0.0508308	-7.9941e-05	-0.0329486	0.0814839	-0.00667519	-0.00659209			0.00222546	0.00265336	0.00189591	0.00554285	0.00574588	0.00519162	0.0052258	0.00456765	0.0033674	0.000788679
0	-0.00598908	-0.0254915	-0.0434866	6.00265e-05	-0.0348466	-0.0170594	-0.00122483	-0.0123584	-1.64477e-05		-0.0158214	-0.244787	-0.0191421	-0.0207587	-0.00634282	-0.0303728	-0.00850201	-0.00247814	0.00853054	-0.00128638	-0.00725211	-0.00857925	-0.00851813	-0.0109958	-0.0277332	-0.00711242	-3.16176e-05	-0.0135207	-0.00127154		-0.0685858	-0.0447943	-8.38035e-05	-0.0327175	0.0928164	-0.00729361	-0.00720926			0.00229276	0.00314133	0.00170975	0.00541829	0.00513803	0.00540692	0.00542163	0.00487866	0.00339065	0.00088117
0	-0.00448912	-0.0278027	-0.048538	-1.66369e-05	-0.0338551	-0.0175918	-0.00209784	-0.0108256	-9.77409e-06		-0.0168195	-0.288588	-0.0215347	-0.0224583	-0.00633859	-0.0333007	-0.0116143	-0.00280258	0.0073348	-0.00203407	-0.00528859	-0.00595581	-0.00599314	-0.0115487	-0.024582	-0.00668939	1.11938e-05	-0.0143641	-0.000720171		-0.0586734	-0.0392562	7.43995e-06	-0.0315422	0.0965041	-0.00813103	-0.00813742			0.00222469	0.00367013	0.00157375	0.00522688	0.0043733	0.00553603	0.00553906	0.00495652	0.00314732	0.00115473
0	-0.0032069	-0.0300065	-0.0517224	-0.000225048	-0.0323068	-0.0175685	-0.00322751	-0.00923897	7.46799e-06		-0.0171521	-0.328378	-0.0241371	-0.0243579	-0.0062177	-0.0361033	-0.0150419	-0.00375786	0.00519641	-0.00298649	-0.00359776	-0.00388142	-0.00429105	-0.0118002	-0.0210313	-0.00690794	3.19423e-05	-0.0167538	-0.000534223		-0.0486486	-0.0345661	0.000246692	-0.0294496	0.0921357	-0.00896666	-0.00921127			0.00203615	0.00414536	0.00153058	0.00505077	0.00365459	0.00558308	0.00557488	0.00483104	0.0027251	0.0015992
0	-0.00218743	-0.0317643	-0.0525791	-0.000622886	-0.0300509	-0.0169075	-0.00456349	-0.0075901	2.76983e-05		-0.0167282	-0.359882	-0.026772	-0.026206	-0.0059735	-0.0386989	-0.0185005	-0.00527907	0.00225495	-0.00398373	-0.00226847	-0.00235113	-0.00351532	-0.0118494	-0.0172902	-0.00793461	4.3404e-05	-0.020503	-0.000705744		-0.0389618	-0.0308874	0.00068117	-0.0265617	0.0803723	-0.0095767	-0.0102494			0.00175579	0.00447419	0.00159527	0.00491124	0.00304184	0.00554832	0.0055282	0.00456008	0.00221235	0.00217847
8.88163e-07	-0.00138542	-0.0327985	-0.0509007	-0.00124217	-0.0269328	-0.0156635	-0.00601388	-0.00598416	2.71438e-05		-0.0156256	-0.379356	-0.0291873	-0.0277686	-0.00580739	-0.0410189	-0.0216953	-0.0072545	-0.00124055	-0.00483642	-0.00131115	-0.00131159	-0.00371067	-0.011875	-0.0135462	-0.00977687	3.23622e-05	-0.0252628	-0.00122813		-0.0298675	-0.0281815	0.00130131	-0.0230637	0.0633518	-0.00977246	-0.0110474			0.00142179	0.00458355	0.00174162	0.00485761	0.00260544	0.00542672	0.00540681	0.00422663	0.00169489	0.00283844
2.83109e-06	-0.000770086	-0.0329664	-0.0468584	-0.00211045	-0.0229858	-0.013973	-0.00742745	-0.00455251	-3.09188e-05		-0.0140594	-0.384577	-0.031193	-0.0287885	-0.00597768	-0.0429103	-0.0243172	-0.00951721	-0.00498441	-0.005316	-0.000673428	-0.000665541	-0.00488238	-0.0120013	-0.0100532	-0.0123334	-3.65821e-05	-0.0304155	-0.00211953		-0.0218306	-0.0262907	0.00209098	-0.0191813	0.044172	-0.00948301	-0.0114614			0.00107601	0.0044536	0.00192743	0.00494387	0.00239847	0.00521279	0.00521682	0.00389332	0.00123786	0.00349708
5.66877e-06	-0.000304546	-0.0322666	-0.0409455	-0.00322571	-0.0184605	-0.0120554	-0.00862448	-0.00343762	-0.000200565		-0.0123389	-0.375097	-0.0326582	-0.0290407	-0.00677125	-0.0441542	-0.026107	-0.011853	-0.0086415	-0.00519179	-0.000280822	-0.000306345	-0.00697507	-0.0123096	-0.00707697	-0.015382	-0.00021758	-0.035243	-0.00340076		-0.0153893	-0.0249763	0.00299499	-0.0151428	0.026717	-0.00877532	-0.0113944			0.000766503	0.00407206	0.00216316	0.00521119	0.0024379	0.00490609	0.00496624	0.00360264	0.00088792	0.00406186
8.92888e-06	2.70187e-05	-0.0308237	-0.0338843	-0.00454472	-0.0138069	-0.0101717	-0.0094329	-0.00275758	-0.000551874		-0.0108147	-0.352263	-0.0335125	-0.0283667	-0.00842483	-0.0444991	-0.0269084	-0.014018	-0.01189	-0.00428352	-6.27975e-05	-0.00013491	-0.0098519	-0.0128355	-0.00484984	-0.0186081	-0.000580173	-0.0390779	-0.00507585		-0.0110733	-0.0239776	0.00391291	-0.011142	0.0150786	-0.00785186	-0.0107789			0.000518584	0.00350031	0.00238776	0.00567071	0.00270126	0.0045061	0.00466691	0.00337332	0.000672895	0.00444646
8.21747e-06	0.000144405	-0.0288982	-0.0265213	-0.00599318	-0.00958631	-0.00854439	-0.00971825	-0.00254901	-0.00116569		-0.00977767	-0.318931	-0.0337583	-0.0267029	-0.0109983	-0.0437171	-0.0266713	-0.0157621	-0.0144615	-0.00250109	1.89723e-05	-5.79866e-05	-0.0132894	-0.0135166	-0.00356488	-0.0216933	-0.0011921	-0.0413724	-0.00714382		-0.00938634	-0.0230809	0.00474812	-0.00734482	0.0124883	-0.00705351	-0.00959496			0.000321975	0.00282821	0.00257565	0.00628861	0.00313893	0.0040183	0.00432346	0.00319324	0.000598037	0.00458343
2.25392e-06	-3.52972e-05	-0.0268053	-0.0196211	-0.00745496	-0.00628359	-0.00737303	-0.00943348	-0.00282541	-0.00211731		-0.00945885	-0.278637	-0.0333692	-0.0241321	-0.0144614	-0.0417208	-0.0255136	-0.016879	-0.0161601	9.07243e-05	-2.8205e-05	-1.84232e-05	-0.0169628	-0.014316	-0.0032443	-0.0242875	-0.00212212	-0.0419458	-0.00953429		-0.0103867	-0.0221086	0.00535924	-0.00384546	0.0211634	-0.006757	-0.00780354			0.000173864	0.00214753	0.00272201	0.00698299	0.00367659	0.0034613	0.0039507	0.00305372	0.000658493	0.00444987
-8.5076e-06	-0.000639314	-0.0248981	-0.0137748	-0.0088052	-0.00421418	-0.00677167	-0.00862448	-0.003547	-0.00345822		-0.00996902	-0.235069	-0.0323068	-0.0208601	-0.0186255	-0.0385969	-0.0236795	-0.0172358	-0.0168919	0.00326512	-0.000226079	1.4936e-05	-0.0204785	-0.0151824	-0.00376457	-0.0260967	-0.0034224	-0.0409465	-0.0121185		-0.0137485	-0.0209638	0.00562201	-0.00068614	0.0415213	-0.00733072	-0.00538384			0.000133873	0.00152547	0.00284884	0.00763329	0.00420569	0.00287261	0.00356566	0.00294658	0.000836702	0.00406763
-2.16569e-05	-0.0018226	-0.0235428	-0.00933643	-0.00994526	-0.00345201	-0.00675091	-0.00741857	-0.00462502	-0.00519531		-0.0112716	-0.191514	-0.0305326	-0.0171833	-0.0231537	-0.0346199	-0.0214808	-0.0167998	-0.0166743	0.00665785	-0.000616934	4.82547e-05	-0.0234299	-0.0160359	-0.00488965	-0.0269367	-0.00511198	-0.0387747	-0.0147186		-0.018817	-0.019643	0.00547577	0.0021168	0.0718838	-0.00907609	-0.00237789			0.000182662	0.00100906	0.00298607	0.00810347	0.0046291	0.00229111	0.00318302	0.00286779	0.00110341	0.00349741
-2.46652e-05	-0.00368058	-0.0230588	-0.0063979	-0.0108428	-0.00383671	-0.00725589	-0.00599927	-0.00596647	-0.00726338		-0.0132317	-0.150484	-0.0280169	-0.0134099	-0.0276719	-0.0302197	-0.0192585	-0.0156601	-0.0156421	0.00980327	-0.00123164	4.9548e-05	-0.0254559	-0.0168071	-0.00628649	-0.0267192	-0.00717796	-0.0359964	-0.0170754		-0.0246759	-0.0182162	0.00492186	0.00459007	0.108923	-0.0121405	0.00108219			0.000304159	0.000613196	0.00314374	0.00828102	0.00488501	0.00287824	0.00284341	0.00282704	0.00142346	0.00282715
-1.2028e-05	-0.00630477	-0.0237148	-0.00487232	-0.0115343	-0.00508042	-0.00812661	-0.00455085	-0.00741783	-0.00953732		-0.0155765	-0.113796	-0.0248327	-0.00983029	-0.0316855	-0.0258737	-0.0172618	-0.0139966	-0.0140214	0.0122424	-0.00209923	-2.1634e-05	-0.026339	-0.0173334	-0.00769098	-0.0255519	-0.00954427	-0.0330806	-0.0189637		-0.0305683	-0.0168621	0.00409919	0.00670548	0.147665	-0.016536	0.00470421			0.000503841	0.000333203	0.00333147	0.00809695	0.00494664	0.00320695	0.00313961	0.00282071	0.00176092	0.00214384
1.59756e-05	-0.00969103	-0.0256453	-0.00453173	-0.0121157	-0.0068403	-0.00916334	-0.00322751	-0.00881938	-0.011836		-0.0179817	-0.0825092	-0.0211474	-0.00668045	-0.0347183	-0.0220358	-0.0156325	-0.0120629	-0.0120987	0.0135806	-0.00321901	-0.000219379	-0.0260467	-0.0174318	-0.00892233	-0.0236805	-0.0120827	-0.0303397	-0.020195		-0.0359452	-0.0158171	0.00323214	0.00838771	0.182582	-0.0220894	0.00806964			0.000816873	0.000160566	0.00356181	0.0075499	0.0048763	0.00327577	0.00337204	0.00283972	0.00203925	0.00152013
4.93552e-05	-0.0136916	-0.0287682	-0.00506643	-0.0127065	-0.00882439	-0.0101757	-0.00212915	-0.0100352	-0.013947		-0.020152	-0.0570886	-0.017211	-0.00413183	-0.0364051	-0.0190529	-0.0144108	-0.0101456	-0.0101806	0.0135395	-0.00454335	-0.000604483	-0.0247452	-0.0169635	-0.00989887	-0.0214322	-0.0146282	-0.0279018	-0.0206444		-0.0405291	-0.0153325	0.00256413	0.00951936	0.208702	-0.0284307	0.0107033			0.0012197	6.68586e-05	0.00381925	0.0067114	0.00471264	0.00311649	0.00349109	0.00287061	0.00222716	0.00100289
5.09208e-05	-0.0180359	-0.0327377	-0.0061397	-0.013362	-0.0108578	-0.0109901	-0.00129044	-0.0109492	-0.0156803		-0.0218617	-0.0376043	-0.0133308	-0.00236082	-0.0364876	-0.0171047	-0.0135371	-0.00850381	-0.00852988	0.0120135	-0.00599186	-0.00121762	-0.0227988	-0.01587	-0.0106698	-0.0191961	-0.0169816	-0.0257312	-0.0203431		-0.0443421	-0.0156456	0.00230559	0.0098942	0.222374	-0.0350363	0.0121756			0.00170838	1.9306e-05	0.00403161	0.00572051	0.00453259	0.0028179	0.00343848	0.0028898	0.00229613	0.000607728
-2.17219e-05	-0.0222705	-0.0368769	-0.00740092	-0.0140877	-0.0128716	-0.011537	-0.000703893	-0.0115426	-0.0168798		-0.0230409	-0.0237062	-0.00977312	-0.00151087	-0.0350147	-0.0162196	-0.0129668	-0.00734701	-0.00735239	0.00901275	-0.0074163	-0.00209071	-0.0206522	-0.0143089	-0.011273	-0.0172675	-0.0189708	-0.0237831	-0.0193735		-0.0474186	-0.0168843	0.00250412	0.00934685	0.222343	-0.0412346	0.0122276			0.00224802	1.35126e-05	0.00416093	0.00468284	0.00439225	0.00248461	0.00315966	0.00289017	0.00222735	0.000331036
-0.000222209	-0.0258564	-0.0402433	-0.00853997	-0.0148037	-0.0149013	-0.0118285	-0.000329789	-0.0118605	-0.0174655		-0.0237437	-0.0148311	-0.00673972	-0.00173868	-0.0322787	-0.0162733	-0.0126858	-0.00678764	-0.00676032	0.00467173	-0.00863583	-0.00322184	-0.0187646	-0.0126187	-0.0117426	-0.0158424	-0.0204605	-0.0220405	-0.0179184		-0.0497952	-0.0190539	0.00303441	0.00774027	0.209726	-0.046318	0.0108316			0.00279555	5.99062e-05	0.00433439	0.00380707	0.00432102	0.00221667	0.00262256	0.00287729	0.00203172	0.000154128
-0.000610158	-0.0282775	-0.0417591	-0.00932306	-0.0153584	-0.0170179	-0.0119327	-0.000115457	-0.0119832	-0.0174527		-0.0240874	-0.0102507	-0.00434047	-0.00322722	-0.0287554	-0.0170376	-0.0127233	-0.00682083	-0.00675764	-0.000773008	-0.00947283	-0.0045601	-0.0175194	-0.0112553	-0.0120933	-0.0150147	-0.0213656	-0.0205469	-0.0162603		-0.0514477	-0.022024	0.00361931	0.00498023	0.187532	-0.0496632	0.00820389			0.00329924	0.000144335	0.00454093	0.00318978	0.00431315	0.00206716	0.00183598	0.00285704	0.00175405	5.23223e-05
-0.00122483	-0.0291358	-0.0403675	-0.00963663	-0.015635	-0.0192521	-0.0119676	-1.46852e-05	-0.0120092	-0.0169341		-0.024163	-0.0090794	-0.00258632	-0.00610441	-0.0250934	-0.0182493	-0.0131748	-0.00733545	-0.00727206	-0.0070468	-0.00976596	-0.00601138	-0.017113	-0.0107036	-0.0122694	-0.0147528	-0.0216805	-0.0193839	-0.0146859		-0.0522326	-0.0255144	0.00387087	0.00110107	0.159945	-0.0508446	0.00474403			0.00370904	0.000293088	0.00483073	0.00288242	0.00432732	0.00203374	0.00195053	0.00283872	0.00142099	4.98579e-06
-0.00209784	-0.0282926	-0.0353249	-0.00950842	-0.0155242	-0.0215546	-0.0120061	1.80489e-05	-0.0119721	-0.0160799		-0.0239736	-0.0104294	-0.00144744	-0.0104749	-0.0218566	-0.0196348	-0.0140957	-0.00812307	-0.00814117	-0.013783	-0.00945705	-0.00742413	-0.0175807	-0.0112889	-0.0122796	-0.0150133	-0.0214335	-0.0185973	-0.0135669		-0.0521239	-0.0291781	0.00343829	-0.00383712	0.130945	-0.0497462	0.00093867			0.00397562	0.000500229	0.00527835	0.00287487	0.00431087	0.00208778	0.00236074	0.00281833	0.00107837	9.03961e-06
-0.00322751	-0.0258848	-0.0263591	-0.00909443	-0.015015	-0.023754	-0.012077	1.59756e-05	-0.0118463	-0.015088		-0.0234168	-0.0133796	-0.000866851	-0.0163175	-0.019503	-0.0209731	-0.0155005	-0.00893083	-0.00916617	-0.0205787	-0.00859253	-0.00861881	-0.0187596	-0.0131106	-0.012163	-0.0157259	-0.0206987	-0.018182	-0.013238		-0.0511986	-0.0326263	0.00206797	-0.00967403	0.103576	-0.0465806	-0.00273848			0.00406696	0.000764742	0.00600721	0.00311752	0.00421356	0.00224442	0.00284902	0.00278954	0.000806669	5.52571e-06
-0.00456349	-0.0222901	-0.0137836	-0.00864924	-0.0142377	-0.0255845	-0.0121699	1.10171e-06	-0.0115587	-0.0141329		-0.0223241	-0.0170535	-0.000792817	-0.023403	-0.0183463	-0.0221166	-0.0173448	-0.00951956	-0.0101608	-0.0270215	-0.00731986	-0.00942397	-0.0203178	-0.0160053	-0.0119887	-0.0167881	-0.0195908	-0.0180656	-0.013902		-0.0496952	-0.0354779	-0.000342302	-0.0161102	0.0794826	-0.0418476	-0.00592297			0.00397273	0.00107615	0.00703095	0.00352661	0.0040044	0.00242801	0.00334142	0.00273288	0.000631126	4.58524e-06
-0.00601388	-0.0180389	0.00142641	-0.00844625	-0.0134002	-0.0267434	-0.0122279	-9.31809e-06	-0.0110044	-0.0133283		-0.0205922	-0.0207124	-0.0012011	-0.0312975	-0.0184746	-0.0229801	-0.0194869	-0.009716	-0.0109687	-0.032678	-0.00589476	-0.00970915	-0.0218476	-0.0195575	-0.0119011	-0.0180813	-0.0182319	-0.018163	-0.0156089		-0.0481009	-0.0374384	-0.00370467	-0.0227488	0.0587409	-0.0362266	-0.00839759			0.00370504	0.00141915	0.0083107	0.00401951	0.00368871	0.00259234	0.00375899	0.00260627	0.000578116	1.02062e-05
-0.00742745	-0.0136744	0.0178651	-0.00873071	-0.0128371	-0.0269768	-0.0122286	-1.22221e-05	-0.0101284	-0.0126942		-0.0182161	-0.0237876	-0.00207206	-0.0393017	-0.0199027	-0.023559	-0.0217788	-0.00946141	-0.011526	-0.0371864	-0.0045858	-0.0094284	-0.0229011	-0.0232464	-0.0119769	-0.0193888	-0.0167832	-0.0184143	-0.0181187		-0.0469084	-0.0382867	-0.00782289	-0.0289937	0.0406364	-0.0304325	-0.0101114			0.00329626	0.0017529	0.0097548	0.00453576	0.00331531	0.00273032	0.0040355	0.00239664	0.000663515	8.59658e-06
-0.00862448	-0.00965908	0.033837	-0.00965238	-0.0128894	-0.0261561	-0.0121761	-8.5076e-06	-0.00893726	-0.0121658		-0.0153693	-0.025962	-0.00339226	-0.0465696	-0.0225164	-0.0238953	-0.0240451	-0.00882325	-0.0118445	-0.0402401	-0.00365492	-0.00862732	-0.023116	-0.0265245	-0.0122634	-0.0204399	-0.0154036	-0.0188239	-0.0209823		-0.0466123	-0.0379299	-0.0124068	-0.0341653	0.0240369	-0.0250861	-0.0111548			0.00279354	0.00203415	0.0112203	0.00516396	0.00290783	0.00279998	0.00414603	0.00216693	0.000890172	2.45038e-07
-0.0094329	-0.0063104	0.0476064	-0.0112149	-0.0137892	-0.024316	-0.0120941	-1.10112e-06	-0.00750724	-0.0116282		-0.0124154	-0.0271658	-0.00513005	-0.0522755	-0.026056	-0.0240582	-0.0260927	-0.00797937	-0.0119821	-0.0415957	-0.00332268	-0.0074313	-0.0223083	-0.0289239	-0.0127806	-0.0209572	-0.0142177	-0.0194997	-0.0236539		-0.047591	-0.0364239	-0.0171208	-0.0376255	0.007919	-0.0206107	-0.0116973			0.00225042	0.00222285	0.0125435	0.00592707	0.00254368	0.00281765	0.00410271	0.00192497	0.00124755	1.11141e-05
-0.00971825	-0.00379414	0.0577509	-0.0132837	-0.0156126	-0.0216706	-0.0120244	3.97261e-06	-0.0059893	-0.0109725		-0.00977804	-0.027537	-0.00721639	-0.0557628	-0.0301566	-0.0241471	-0.0277504	-0.00717852	-0.0120185	-0.0411003	-0.00371278	-0.00601571	-0.0205296	-0.0301573	-0.0134783	-0.0207071	-0.0133101	-0.0206023	-0.0256101		-0.0499001	-0.0339442	-0.0216513	-0.0388723	-0.00805008	-0.017188	-0.0119397			0.0017182	0.00228944	0.0136132	0.00684978	0.00230193	0.00282402	0.00395124	0.00171108	0.00171179	1.38749e-05
-0.00943348	-0.00216715	0.0632292	-0.0155849	-0.0181594	-0.0185385	-0.0119541	6.155e-06	-0.00452604	-0.010141		-0.00792845	-0.0273209	-0.00953075	-0.0567819	-0.0342452	-0.0242521	-0.0288084	-0.00667648	-0.0119844	-0.0386854	-0.00488433	-0.00456063	-0.0180654	-0.0300839	-0.0143585	-0.0196206	-0.0126619	-0.0223431	-0.0265501		-0.0533989	-0.0308195	-0.0256836	-0.0377584	-0.0238833	-0.0147753	-0.012045			0.00123856	0.0022232	0.0143631	0.00795332	0.00223502	0.00283426	0.00372997	0.00156424	0.00225289	2.21841e-06
-0.00862448	-0.00141781	0.0636151	-0.0177736	-0.0210135	-0.0152942	-0.0118247	5.66877e-06	-0.00323706	-0.0091605		-0.00722979	-0.0267843	-0.0118917	-0.0555431	-0.0376579	-0.0244594	-0.0290736	-0.00668006	-0.0118548	-0.0344284	-0.00679332	-0.00322004	-0.015361	-0.0287421	-0.0154245	-0.0178048	-0.0121743	-0.0249023	-0.0264368		-0.0576375	-0.0274629	-0.0289614	-0.0345008	-0.0390537	-0.0131552	-0.012109			0.000838464	0.00203482	0.0148185	0.0092618	0.00237171	0.0028577	0.00347035	0.0015126	0.00279889	4.9703e-05
-0.00741857	-0.00151733	0.0591704	-0.0195242	-0.0236589	-0.012302	-0.0115431	3.38811e-06	-0.00219302	-0.00814308		-0.00781752	-0.0261449	-0.0140729	-0.0526798	-0.0397665	-0.0248469	-0.0284056	-0.00730051	-0.0115598	-0.0286058	-0.00928062	-0.00210145	-0.0128966	-0.0263163	-0.0166595	-0.0155339	-0.0116981	-0.0283289	-0.0254778		-0.0618935	-0.0243052	-0.0313127	-0.0296388	-0.0526364	-0.0120228	-0.0121666			0.00052906	0.00175368	0.0151054	0.0106545	0.00270267	0.00288618	0.00318874	0.00156478	0.00330962	0.000142219
-0.00599838	-0.0024428	0.0507187	-0.0206078	-0.0256025	-0.00983235	-0.0110007	1.61729e-06	-0.00137286	-0.0072481		-0.00961268	-0.0255093	-0.015813	-0.0491632	-0.0400978	-0.0254584	-0.0267323	-0.00852001	-0.0110022	-0.0217504	-0.0120918	-0.00126329	-0.0110063	-0.0230536	-0.0180378	-0.0132005	-0.0110556	-0.0325131	-0.0240335		-0.0653703	-0.02175	-0.0326468	-0.0239524	-0.0637617	-0.0110767	-0.0122027			0.000307621	0.00141986	0.0153962	0.0119817	0.00316622	0.00289973	0.00288584	0.00171146	0.00372328	0.000287933
-0.00454802	-0.00416326	0.0396351	-0.0209611	-0.0265769	-0.00807897	-0.0101423	4.9049e-07	-0.000749368	-0.00664287		-0.0122365	-0.0249189	-0.016894	-0.0459856	-0.0385588	-0.0263241	-0.024133	-0.0102112	-0.0101279	-0.0146328	-0.0148662	-0.000734812	-0.00980818	-0.0192934	-0.0194278	-0.0111968	-0.0101379	-0.0370964	-0.02245		-0.0671719	-0.0200656	-0.0330133	-0.0182198	-0.0712767	-0.0100774	-0.0122024			0.000170164	0.00107548	0.0159232	0.0130501	0.00367378	0.00289178	0.00256702	0.00192446	0.00399337	0.000494236
-0.00322184	-0.0066293	0.0275305	-0.020694	-0.0265987	-0.00711563	-0.00897412	0	-0.000284701	-0.00644755		-0.015135	-0.0243448	-0.0171822	-0.0439919	-0.0354578	-0.0274412	-0.0208148	-0.0121534	-0.00894293	-0.00820116	-0.0172106	-0.000530354	-0.00912915	-0.0153859	-0.0206451	-0.00985011	-0.00891949	-0.0415276	-0.0209619		-0.0665685	-0.0193734	-0.0325648	-0.0131106	-0.0742514	-0.00889888	-0.0121676			8.14976e-05	0.000760977	0.0168632	0.0136717	0.00419865	0.00293033	0.00224509	0.00216492	0.00411666	0.000760732
-0.00212022	-0.00973383	0.0159441	-0.0200441	-0.0259541	-0.00689696	-0.00756951	0	4.04368e-05	-0.00669264		-0.0177424	-0.0237199	-0.0166689	-0.043715	-0.0314669	-0.0287644	-0.0170829	-0.0140727	-0.00752171	-0.00345535	-0.0187816	-0.000667331	-0.00852693	-0.011659	-0.0215019	-0.00935686	-0.00746681	-0.0451775	-0.0196271		-0.0631883	-0.0196521	-0.0315291	-0.00908903	-0.0721993	-0.00753072	-0.0121136			2.74731e-05	0.000500422	0.0183077	0.0137144	0.00462929	0.00300704	0.00194523	0.00239465	0.00411849	0.00107563
-0.00128222	-0.0132806	0.00611216	-0.0192868	-0.0251259	-0.00730257	-0.00605109	0	0.000152044	-0.00730967		-0.0195864	-0.0229976	-0.0155326	-0.0452093	-0.0275191	-0.0302213	-0.0132997	-0.0157123	-0.00600412	-0.0012411	-0.0193688	-0.00117949	-0.00744656	-0.0084486	-0.0218576	-0.00975743	-0.00595194	-0.0474418	-0.0183387		-0.0570765	-0.0207488	-0.0301833	-0.00635519	-0.0650079	-0.00604636	-0.0120588			5.65763e-06	0.000303784	0.0202237	0.0131347	0.00488798	0.00313587	0.00170459	0.00258184	0.00399817	0.00141686
-0.000701639	-0.0169894	-0.00132813	-0.0186582	-0.0245827	-0.00812001	-0.00454845	0	-3.30456e-05	-0.00813741		-0.0205032	-0.022137	-0.0140738	-0.0482256	-0.0245275	-0.0316971	-0.00978139	-0.0168334	-0.00453006	-0.00211609	-0.0189861	-0.00209643	-0.00531334	-0.00600095	-0.0217239	-0.0109587	-0.00455608	-0.0479523	-0.0169237		-0.0488773	-0.0224618	-0.0287682	-0.00494824	-0.0534652	-0.0045727	-0.0119841			7.13495e-06	0.000176699	0.0223836	0.0120053	0.004956	0.00332727	0.00157652	0.00271226	0.00381194	0.00174867
-0.000338296	-0.020502	-0.00635265	-0.0182864	-0.024664	-0.00911721	-0.00318242	0	-0.000642153	-0.00895711		-0.0206394	-0.0211595	-0.0127078	-0.0522205	-0.0232301	-0.0330661	-0.00676316	-0.017267	-0.00322004	-0.00619627	-0.0178875	-0.00343658	-0.00173338	-0.00451534	-0.0212592	-0.0127536	-0.0034536	-0.0466375	-0.0152189		-0.0396975	-0.0245623	-0.0274693	-0.0047614	-0.0389266	-0.00323423	-0.0118314			5.77075e-06	0.000130107	0.024442	0.0105042	0.00492935	0.0035567	0.00153167	0.00278844	0.00376821	0.0020288
-0.000137114	-0.0234326	-0.00944882	-0.0181698	-0.0254853	-0.0100946	-0.00204761	0	-0.00182978	-0.00954607		-0.0203725	-0.0201688	-0.0119122	-0.0564803	-0.024033	-0.0342268	-0.00436927	-0.016937	-0.00214971	-0.0130847	-0.0165385	-0.00518527	0.00335457	-0.00415451	-0.0207375	-0.014873	-0.00277923	-0.0437229	-0.0131672		-0.030907	-0.0268184	-0.0263944	-0.00560224	-0.0230678	-0.00212014	-0.0115184			5.19214e-07	0.000171029	0.0259966	0.00887626	0.00486041	0.00379899	0.00158256	0.00282314	0.00391725	0.00221705
-3.93504e-05	-0.0254367	-0.011434	-0.0182236	-0.0268822	-0.0109148	-0.00122096	0	-0.00369042	-0.00972557		-0.0202062	-0.0193486	-0.0121117	-0.0603688	-0.0269008	-0.0351235	-0.00260148	-0.0158246	-0.00132353	-0.0219344	-0.0155283	-0.00726359	0.00964319	-0.00499137	-0.0204728	-0.0170226	-0.00256833	-0.0396975	-0.0108803		-0.0239342	-0.0290141	-0.0255541	-0.0072646	-0.00773285	-0.00127403	-0.0109712			3.34199e-06	0.000292157	0.0266655	0.00922441	0.00482422	0.00401252	0.00173241	0.00283334	0.00430791	0.00228481
6.02091e-06	-0.0262703	-0.0131217	-0.0183158	-0.0285461	-0.0115539	-0.000771096	0	-0.00631278	-0.00940313		-0.0205131	-0.0189635	-0.0136554	-0.0632588	-0.0314691	-0.0357833	-0.00139581	-0.0140418	-0.000725312	-0.0315375	-0.0154446	-0.00954446	0.0164348	-0.0071138	-0.0207006	-0.0189355	-0.00283137	-0.035125	-0.00859101		-0.0198968	-0.0309193	-0.024905	-0.00948508	0.00568811	-0.000688751	-0.0101751			4.99882e-06	0.000500453	0.0262361	0.00929718	0.00489657	0.00415266	0.00192651	0.00282608	0.00497493	0.0022219
3.19512e-05	-0.0258451	-0.0151233	-0.0183398	-0.0300772	-0.0120781	-0.000766739	0	-0.00969207	-0.0085915		-0.0214439	-0.0192998	-0.0167037	-0.064732	-0.0370891	-0.0363039	-0.000640772	-0.0117909	-0.000316652	-0.0405406	-0.0167531	-0.0118474	0.0227826	-0.0105738	-0.0215129	-0.0204097	-0.00352818	-0.030564	-0.00662931		-0.0194592	-0.0323079	-0.0243532	-0.0120028	0.0162693	-0.000324129	-0.00919066			4.67755e-06	0.000861717	0.0247262	0.00884671	0.00518116	0.00425212	0.00211213	0.00279956	0.00596281	0.00203883
5.04569e-05	-0.024242	-0.0177135	-0.0182716	-0.0310943	-0.012606	-0.00128752	0	-0.0136855	-0.00739622		-0.0228951	-0.0206012	-0.0211558	-0.0646581	-0.0429716	-0.0368219	-0.000213055	-0.00934247	-5.82737e-05	-0.0476946	-0.0196879	-0.0139609	0.0276992	-0.0153642	-0.0228137	-0.0213234	-0.00457795	-0.0264897	-0.00532779		-0.0227663	-0.0329736	-0.0237773	-0.0145744	0.0235549	-0.000124662	-0.00815422			3.16268e-06	0.001363	0.022305	0.00801021	0.0056654	0.00429214	0.00224026	0.00273567	0.00718711	0.00176389
4.24909e-05	-0.0216937	-0.0207756	-0.0181669	-0.0313761	-0.0132531	-0.00240857	0	-0.0180361	-0.00599053		-0.0245237	-0.0229925	-0.026643	-0.0631127	-0.0483808	-0.0374686	-1.73927e-05	-0.00707294	4.84257e-05	-0.0520618	-0.0242005	-0.0156955	0.0303676	-0.0214662	-0.0243346	-0.021663	-0.00592114	-0.0232315	-0.00489804		-0.0294372	-0.0327492	-0.0230621	-0.0169671	0.0275175	-2.89086e-05	-0.00724214			3.25443e-06	0.00199728	0.0193186	0.0070022	0.00630998	0.00429205	0.00228357	0.00260547	0.00854488	0.00143127
-3.11129e-05	-0.0185235	-0.0239712	-0.0181715	-0.0308129	-0.0140773	-0.00419037	0	-0.022322	-0.00455807		-0.025956	-0.0264296	-0.0325251	-0.0605197	-0.0526885	-0.0383087	3.73697e-05	-0.00533039	4.73595e-06	-0.0532061	-0.0299337	-0.0168919	0.0303501	-0.028719	-0.0257079	-0.021489	-0.0074462	-0.0210423	-0.00542046		-0.0388085	-0.0315608	-0.0220923	-0.0190386	0.0282151	1.41379e-05	-0.00662391			2.09761e-06	0.00274315	0.0161625	0.00597953	0.00704402	0.00428444	0.00222715	0.00239362	0.00988741	0.00108048
-0.000225048	-0.0150852	-0.0268409	-0.01847	-0.0294776	-0.0150522	-0.00664991	0	-0.026058	-0.00325303		-0.0268618	-0.0306829	-0.0380083	-0.0574497	-0.0555214	-0.0393149	1.77659e-05	-0.0044433	-0.000209072	-0.0512456	-0.0362617	-0.0174694	0.027683	-0.0368686	-0.0265415	-0.0209304	-0.00904725	-0.0200677	-0.00678509		-0.0500409	-0.0294364	-0.0207828	-0.0207111	0.0257677	3.76199e-05	-0.0064192			3.34141e-06	0.00355762	0.0131934	0.00652417	0.00777403	0.00430748	0.00208409	0.00210921	0.0110511	0.000748099
-0.000602331	-0.0117023	-0.028953	-0.0192154	-0.0276028	-0.0160654	-0.00972372	0	-0.0288068	-0.00217357		-0.0270362	-0.0353578	-0.0423047	-0.0544483	-0.0568046	-0.0403642	-2.98946e-05	-0.00469458	-0.000627325	-0.0467906	-0.0423824	-0.0174484	0.0228535	-0.0455985	-0.0265164	-0.0201754	-0.0106487	-0.0203456	-0.00872437		-0.0622498	-0.0265101	-0.019095	-0.0219712	0.0203432	5.38451e-05	-0.00665756			5.90318e-06	0.00437698	0.0106708	0.00703679	0.00840017	0.00438848	0.00189373	0.00177499	0.0118884	0.000464842
-0.00121264	-0.00861304	-0.0300724	-0.0204927	-0.025479	-0.0169636	-0.0132521	0	-0.0302752	-0.00133491		-0.0264626	-0.0399659	-0.044803	-0.0519409	-0.056727	-0.0412605	-5.41592e-05	-0.00621928	-0.0012572	-0.0408074	-0.0474063	-0.0169291	0.0166805	-0.0544924	-0.0254594	-0.0194234	-0.0121756	-0.0218121	-0.0109225		-0.0746562	-0.0230089	-0.0170346	-0.0228803	0.0122286	4.322e-05	-0.00727914			6.19485e-06	0.00512659	0.00871293	0.00741004	0.00883658	0.00454181	0.0017057	0.00143441	0.0122883	0.000267053
-0.00208944	-0.00597819	-0.0301042	-0.0222463	-0.0234748	-0.0175818	-0.0169622	0	-0.0304384	-0.000718963		-0.0251863	-0.0440078	-0.0452306	-0.0499867	-0.055696	-0.0417968	-3.96008e-05	-0.0090865	-0.0021216	-0.034374	-0.0505408	-0.0161143	0.0101054	-0.0631853	-0.0233699	-0.0189054	-0.0136409	-0.0242242	-0.0130615		-0.0864733	-0.0192021	-0.01468	-0.0235016	0.00199278	-3.34535e-05	-0.00812879			2.95064e-06	0.00572391	0.00732219	0.00759168	0.00902176	0.00474748	0.00157023	0.00107918	0.0122104	0.000183407
-0.00323035	-0.00387215	-0.0291591	-0.0242843	-0.021904	-0.0177992	-0.0204935	0	-0.0295397	-0.0002865		-0.0233206	-0.0470705	-0.0437213	-0.0483314	-0.0541831	-0.0417999	1.20972e-05	-0.0132164	-0.00322004	-0.0284801	-0.0512105	-0.0152574	0.00399905	-0.07132	-0.0204275	-0.0188317	-0.015088	-0.0272002	-0.0149416		-0.0969814	-0.0153706	-0.0121601	-0.0239064	-0.00952164	-0.000230717	-0.00898726			3.76549e-06	0.0060991	0.00641636	0.00758173	0.00889332	0.00496047	0.00152748	0.000863053	0.0116838	0.000242208
-0.00458176	-0.00230467	-0.0275171	-0.0263206	-0.0209477	-0.0175804	-0.0234521	0	-0.0280306	-4.42921e-06		-0.0210026	-0.0489114	-0.0407943	-0.0465142	-0.0525785	-0.041175	7.82394e-05	-0.0183406	-0.00451524	-0.0238674	-0.0491577	-0.0146108	-0.00099508	-0.078522	-0.0169428	-0.0193442	-0.0165467	-0.0302513	-0.0165404		-0.105536	-0.0117666	-0.0096341	-0.0241534	-0.0212554	-0.000611259	-0.00962047			1.16332e-05	0.0061996	0.00585391	0.00741891	0.00844782	0.00512496	0.00158794	0.000791323	0.0107951	0.000472184
-0.00603604	-0.00126552	-0.0255015	-0.0280135	-0.0206352	-0.0169703	-0.0254702	0	-0.026454	9.69912e-05		-0.018333	-0.0495078	-0.0372522	-0.0440205	-0.0510416	-0.0399381	8.6739e-05	-0.0240533	-0.00595899	-0.0209098	-0.0445574	-0.0144117	-0.0045541	-0.0844361	-0.0132887	-0.0205011	-0.0180239	-0.0328288	-0.0180024		-0.111493	-0.0085827	-0.00727949	-0.0242566	-0.0321337	-0.00121997	-0.00980455			1.20022e-05	0.00600092	0.00549729	0.00714071	0.00771593	0.00518243	0.00173234	0.000885475	0.0096699	0.00088311
-0.00743616	-0.000729633	-0.0235212	-0.0290876	-0.0207839	-0.0161192	-0.0262975	0	-0.0252763	-2.26504e-05		-0.0154656	-0.0490414	-0.0339687	-0.040535	-0.0494664	-0.0381868	-4.26713e-05	-0.0297377	-0.00744302	-0.0196677	-0.0379415	-0.0147732	-0.00664818	-0.0886011	-0.00982221	-0.0222045	-0.0194024	-0.0344653	-0.0196056		-0.114436	-0.00594166	-0.00522935	-0.0242213	-0.0412989	-0.00208886	-0.00939959			5.1199e-06	0.00552303	0.00524128	0.00680627	0.00676343	0.00511591	0.0019208	0.00115759	0.00843276	0.00148411
-0.00860284	-0.000698967	-0.0219238	-0.02938	-0.0210758	-0.0152463	-0.0258461	0	-0.0247762	-0.00043695		-0.0125569	-0.0478495	-0.0317068	-0.0360349	-0.0474858	-0.0360874	-0.000417105	-0.0346967	-0.00884102	-0.0199116	-0.0301832	-0.0156805	-0.00750409	-0.090536	-0.00681317	-0.0242287	-0.0204765	-0.0348241	-0.0216587		-0.114123	-0.0038853	-0.00356401	-0.0240263	-0.0482694	-0.00321617	-0.00836465			5.23753e-05	0.00483146	0.00509728	0.00644663	0.00567084	0.00490542	0.00210921	0.00160187	0.00718829	0.00228269
-0.00937462	-0.001217	-0.0209223	-0.0288641	-0.0211474	-0.0145939	-0.0242084	0	-0.0249779	-0.00124087		-0.00976766	-0.0463313	-0.030952	-0.0308137	-0.0445604	-0.0338346	-0.00116419	-0.0382924	-0.0100397	-0.021208	-0.022409	-0.0169932	-0.00751201	-0.0898351	-0.00441034	-0.0262651	-0.0210005	-0.0337634	-0.0243864		-0.110512	-0.00238552	-0.0023028	-0.0236319	-0.0530474	-0.00455117	-0.00675457			0.000143816	0.00401274	0.00505366	0.00609216	0.00453368	0.00458942	0.00224977	0.00218173	0.0060081	0.0032354
-0.00965911	-0.00236382	-0.0205962	-0.0276743	-0.0206925	-0.0144087	-0.021656	0	-0.0256493	-0.00248365		-0.00728053	-0.044819	-0.0317683	-0.0253863	-0.0401775	-0.031587	-0.00239551	-0.0400514	-0.0109415	-0.0230619	-0.0158007	-0.0184124	-0.00711318	-0.086232	-0.00262784	-0.0279732	-0.02073	-0.0313849	-0.027821		-0.103883	-0.00135805	-0.00138212	-0.0230103	-0.0560641	-0.00600405	-0.00473121			0.000288905	0.00314639	0.00513961	0.00574001	0.00344339	0.00423843	0.0022937	0.00284138	0.00492538	0.00426612
-0.00945295	-0.00423819	-0.0208046	-0.0260113	-0.0195599	-0.0148666	-0.0185542	0	-0.0264115	-0.00421994		-0.00522162	-0.0435203	-0.0338923	-0.0203464	-0.0339429	-0.0294744	-0.00421643	-0.0398567	-0.0115308	-0.0249294	-0.0115401	-0.0196224	-0.00674692	-0.0798139	-0.0013964	-0.0290858	-0.0195613	-0.0279605	-0.031781		-0.0946192	-0.00069341	-0.000729845	-0.0221314	-0.0579545	-0.0074247	-0.00248646			0.000495134	0.00231752	0.00539998	0.00536899	0.00247997	0.00389826	0.00222937	0.00350644	0.00395449	0.00527201
-0.0088552	-0.00691182	-0.021282	-0.024125	-0.0177889	-0.0160628	-0.0153102	0	-0.0268327	-0.00644755		-0.00369189	-0.0424484	-0.0367782	-0.0162348	-0.0257568	-0.0275591	-0.00667723	-0.0379448	-0.011852	-0.0263456	-0.0105906	-0.0203082	-0.00675247	-0.0710198	-0.000603152	-0.0294403	-0.0175476	-0.0239102	-0.0358726		-0.0832897	-0.000285741	-0.000274394	-0.0209965	-0.0593208	-0.00863299	-0.000230717			0.000762068	0.00165491	0.00585033	0.00502107	0.00168179	0.00360222	0.0021338	0.00407382	0.00309737	0.00616921
-0.00805039	-0.0103828	-0.0217287	-0.0222807	-0.015596	-0.0180143	-0.0123087	0	-0.0265508	-0.00907873		-0.00276136	-0.0414211	-0.0397486	-0.0134285	-0.0159069	-0.0258347	-0.00973714	-0.0348367	-0.0119821	-0.0269934	-0.0135231	-0.0202014	-0.00732658	-0.0606011	-0.000137053	-0.0289923	-0.0148952	-0.0197226	-0.0395704		-0.0706368	-5.55696e-05	2.70689e-05	-0.0196558	-0.0604197	-0.00945456	0.00182308			0.00107773	0.00118193	0.00645811	0.0046742	0.0010658	0.00336666	0.00203595	0.00446292	0.00235311	0.00686279
-0.00724876	-0.0145199	-0.0218951	-0.0207016	-0.0132929	-0.0206478	-0.00982964	0	-0.025396	-0.011972		-0.00246568	-0.0401394	-0.0422573	-0.0121492	-0.00502207	-0.0242732	-0.0132526	-0.0312202	-0.0120131	-0.0267051	-0.0204564	-0.0191948	-0.00851362	-0.049552	4.99401e-05	-0.0278	-0.0119539	-0.0158369	-0.0423691		-0.0574346	2.47798e-05	0.00012702	-0.0182041	-0.0608983	-0.00974203	0.00350348			0.00141942	0.000908226	0.00714836	0.00431508	0.000625775	0.00318731	0.00199342	0.00460086	0.00173254	0.00720955
-0.00666072	-0.0190723	-0.0216976	-0.0196128	-0.0112188	-0.0238508	-0.00806851	0	-0.0233711	-0.0148676		-0.00282592	-0.0382428	-0.043885	-0.0124248	0.00594018	-0.0227973	-0.0169527	-0.0277141	-0.0119783	-0.0255439	-0.0308979	-0.0172486	-0.0101942	-0.0388516	-2.83611e-05	-0.0259747	-0.00905695	-0.0126286	-0.0438601		-0.0446259	-6.72495e-05	-5.21162e-05	-0.0167963	-0.0598323	-0.00944268	0.0046347			0.0017512	0.000825398	0.00779911	0.00397751	0.000340255	0.00305439	0.00206379	0.00445771	0.00124349	0.00718451
-0.00643904	-0.0236777	-0.0212283	-0.019186	-0.00964878	-0.0274647	-0.00709862	0	-0.0206752	-0.0174598		-0.00382204	-0.0354337	-0.044505	-0.0141324	0.0158892	-0.0213348	-0.0204765	-0.0247535	-0.011852	-0.0237249	-0.0438441	-0.0144612	-0.0121431	-0.0293594	-0.000413507	-0.0236589	-0.00647771	-0.0103261	-0.0438551		-0.0331378	-0.000407838	-0.000639314	-0.0156127	-0.0558057	-0.00860284	0.00507852			0.00203482	0.000918201	0.00827937	0.00364999	0.000211181	0.00295903	0.00228286	0.00411624	0.00083804	0.00706533
-0.00664329	-0.0279101	-0.0207237	-0.0195046	-0.00873352	-0.0312758	-0.0068742	0	-0.0176442	-0.0194636		-0.00538246	-0.0315766	-0.0443088	-0.0170523	0.0238191	-0.0198482	-0.0234293	-0.0225134	-0.0115621	-0.0215418	-0.0579412	-0.0110867	-0.0140815	-0.0217075	-0.00119152	-0.0210077	-0.00437532	-0.00898833	-0.0424338		-0.0237492	-0.00111932	-0.0017965	-0.014819	-0.0472473	-0.00736029	0.00476627			0.00222846	0.00114653	0.00847072	0.00337107	0.000210297	0.00289411	0.00265125	0.00362959	0.000542537	0.00689071
-0.0072534	-0.0313781	-0.0204841	-0.020557	-0.00850912	-0.0350228	-0.00728099	0	-0.0146138	-0.0206515		-0.00734841	-0.0267455	-0.0436424	-0.0208229	0.0289799	-0.0183147	-0.0254504	-0.0209005	-0.0110069	-0.0193097	-0.0716499	-0.00745164	-0.0157348	-0.0162126	-0.00243718	-0.0182003	-0.00272245	-0.00854851	-0.0398939		-0.0170498	-0.00234758	-0.00364356	-0.0145311	-0.032921	-0.00594013	0.00370041			0.00229664	0.00144421	0.00829294	0.00315866	0.000314093	0.00285361	0.00313626	0.00310571	0.000329409	0.00680904
-0.00815306	-0.0337645	-0.0207719	-0.0221597	-0.00888787	-0.038368	-0.0081113	0	-0.0119191	-0.0209621		-0.00950246	-0.0212511	-0.0430563	-0.025035	0.0310735	-0.0167891	-0.0262944	-0.0196835	-0.0101317	-0.0172324	-0.0835866	-0.00404486	-0.0168955	-0.0129741	-0.0042449	-0.0154411	-0.00143906	-0.00879595	-0.0367105		-0.0132125	-0.00423855	-0.00627916	-0.0147607	-0.0122873	-0.00457032	0.00202966			0.002227	0.00176492	0.00774191	0.00299071	0.000506546	0.00282938	0.00366526	0.00264633	0.000179063	0.0069462
-0.00917648	-0.0349094	-0.0217343	-0.023999	-0.00971818	-0.040938	-0.00913319	0	-0.00977698	-0.020485		-0.011578	-0.0155885	-0.0430665	-0.0292003	0.03028	-0.0153652	-0.0258734	-0.0185692	-0.00894293	-0.0153972	-0.09267	-0.0013832	-0.0174523	-0.0118611	-0.00666693	-0.0129588	-0.00039332	-0.00945911	-0.0334017		-0.0120691	-0.0068966	-0.00969851	-0.0154075	0.0141439	-0.00345822	1.31368e-05			0.00203791	0.00209581	0.00686026	0.00292699	0.000777797	0.00278601	0.00414402	0.00233591	0.000138552	0.00736704
-0.0101585	-0.0348527	-0.0233579	-0.025681	-0.0108508	-0.0423822	-0.0101385	0	-0.00824532	-0.0194223		-0.0132868	-0.0103444	-0.043981	-0.032721	0.0271851	-0.0141462	-0.02427	-0.0173073	-0.00751617	-0.0137877	-0.0982253	0.000105631	-0.0174091	-0.012559	-0.00967767	-0.0109967	0.00054118	-0.0102693	-0.0303983		-0.0132121	-0.0103416	-0.0137413	-0.016272	0.044732	-0.00276097	-0.00202596			0.00176231	0.00238117	0.00575761	0.00291033	0.00110901	0.00270324	0.00447824	0.00222393	0.000176114	0.00805145
-0.0109578	-0.0338148	-0.0254816	-0.0267881	-0.0121638	-0.0424374	-0.01096	0	-0.00728801	-0.0180371		-0.0144101	-0.00608284	-0.0458711	-0.0349769	0.0226454	-0.0132502	-0.0217168	-0.0157747	-0.00599752	-0.0123077	-0.100052	0.000136194	-0.0168841	-0.0146463	-0.013183	-0.00976315	0.001362	-0.0109902	-0.0279539		-0.0161025	-0.0144693	-0.0180961	-0.0170812	0.0768394	-0.00253993	-0.00374475			0.00142798	0.00259283	0.00456192	0.00290713	0.00145364	0.00257651	0.00459013	0.00231509	0.000299786	0.00889279
-0.0115133	-0.0321782	-0.0278483	-0.0270112	-0.0136197	-0.0410225	-0.0115332	0	-0.00671075	-0.0165412		-0.0147687	-0.00325177	-0.0484006	-0.0352518	0.0175493	-0.0127313	-0.0185352	-0.0139579	-0.00452829	-0.0109113	-0.0982756	-0.00125173	-0.0160603	-0.0175637	-0.0169566	-0.00940769	0.00203141	-0.0114758	-0.0260989		-0.0203092	-0.0190406	-0.0222643	-0.0175713	0.107384	-0.00281377	-0.00490463			0.0010783	0.00272686	0.0033945	0.00289404	0.00176065	0.00240515	0.00444546	0.00257774	0.000510356	0.0097209
-0.011836	-0.0303925	-0.030172	-0.0261911	-0.0152481	-0.0382643	-0.01187	0	-0.00627414	-0.0150635		-0.0142841	-0.00210949	-0.0509679	-0.0328751	0.0126526	-0.0125999	-0.0150795	-0.0119783	-0.00322855	-0.00964009	-0.093313	-0.00374189	-0.0151359	-0.0207133	-0.0206902	-0.00997469	0.00239973	-0.0116507	-0.0246642		-0.025542	-0.0236926	-0.0256523	-0.0175365	0.133384	-0.00354132	-0.00539801			0.000815112	0.0028506	0.00241631	0.00282558	0.00214801	0.00222751	0.00405809	0.00295034	0.000768082	0.0103409
-0.011981	-0.028867	-0.0322135	-0.02435	-0.0171008	-0.0344917	-0.0120265	0	-0.00577692	-0.0136418		-0.0130035	-0.00270561	-0.0528911	-0.0273869	0.00846287	-0.0128428	-0.0116769	-0.0100548	-0.00217136	-0.00865516	-0.0857932	-0.00682958	-0.0142604	-0.0235224	-0.0240454	-0.011366	0.0022055	-0.0114773	-0.0233695		-0.0316362	-0.0279805	-0.027688	-0.0168776	0.152564	-0.00462959	-0.00526282			0.000650767	0.00297392	0.00167709	0.00270898	0.00253386	0.00209021	0.00348526	0.00335552	0.00106771	0.0105696
-0.0120225	-0.0278722	-0.0338359	-0.0216966	-0.0192171	-0.0301877	-0.0120639	0	-0.00505348	-0.0122473		-0.0110294	-0.00492416	-0.0535682	-0.018608	0.00518063	-0.0134194	-0.00858014	-0.00844908	-0.0013482	-0.00826498	-0.0764493	-0.00992471	-0.0134506	-0.0254951	-0.0266884	-0.0133499	0.00117472	-0.0109139	-0.0219522		-0.0384727	-0.0314553	-0.0279349	-0.0156505	0.164042	-0.00597765	-0.0046786			0.000598669	0.00312642	0.00120464	0.00256668	0.00289281	0.00202257	0.00281807	0.00371675	0.00140862	0.0102866
-0.0119905	-0.0274812	-0.0349995	-0.0185429	-0.0215464	-0.0258791	-0.0120023	0	-0.00412439	-0.0108602		-0.00859557	-0.00850944	-0.0527562	-0.00690361	0.00278852	-0.0143328	-0.00595864	-0.00744209	-0.00073734	-0.00879646	-0.0661434	-0.0125824	-0.0126052	-0.0263247	-0.0284011	-0.0155647	-0.00104335	-0.00989904	-0.0202517		-0.0458002	-0.033722	-0.0262501	-0.0140251	0.168108	-0.00743112	-0.00387455			0.000663212	0.00332073	0.000987941	0.00233631	0.00321328	0.00205896	0.00215263	0.0039743	0.00176012	0.00945373
-0.0118605	-0.027562	-0.0357537	-0.0152641	-0.0239375	-0.0220535	-0.0118172	0	-0.00314867	-0.0095006		-0.00597375	-0.0131388	-0.050609	0.00686453	0.00110441	-0.015607	-0.00388709	-0.00725759	-0.000300677	-0.0105497	-0.0557491	-0.014566	-0.0114981	-0.0258943	-0.0290935	-0.0175798	-0.00473101	-0.00835719	-0.018288		-0.0531831	-0.0345121	-0.0228277	-0.0122758	0.166254	-0.00883071	-0.00309828			0.000842229	0.00356071	0.000990163	0.0020785	0.00349637	0.00228286	0.00157451	0.00406897	0.00208853	0.00813501
-0.0115632	-0.0278325	-0.0361839	-0.0122347	-0.0261619	-0.0190728	-0.0114577	0	-0.00237229	-0.00825071		-0.00339723	-0.0184748	-0.0476188	0.0214667	-0.000129287	-0.0172555	-0.00236006	-0.00802389	-8.91844e-06	-0.0137144	-0.046063	-0.0158679	-0.00982579	-0.0242781	-0.0288058	-0.0189824	-0.00999422	-0.00623956	-0.0162638		-0.059993	-0.0337335	-0.018182	-0.010737	0.16077	-0.010042	-0.00257111			0.00111447	0.00381406	0.00115701	0.0017965	0.00373785	0.00266747	0.00114566	0.00397914	0.00236823	0.0075456
-0.0110047	-0.0279743	-0.036336	-0.0097635	-0.0279477	-0.0171144	-0.0108979	0	-0.00213054	-0.00724436		-0.00107652	-0.0241668	-0.0444859	0.0354228	-0.00114544	-0.0192604	-0.00131981	-0.00974367	9.93466e-05	-0.0182493	-0.037737	-0.0166764	-0.00733083	-0.0217139	-0.0277026	-0.0194526	-0.0167263	-0.00361249	-0.0144875		-0.0654699	-0.0314715	-0.013084	-0.00971417	0.153724	-0.0109515	-0.00244627			0.00143295	0.00402524	0.00142965	0.00147236	0.00394234	0.00315721	0.000894141	0.00371638	0.00258063	0.00673911
-0.0101312	-0.0277165	-0.0362016	-0.00808798	-0.0290759	-0.0161742	-0.010168	0	-0.00266202	-0.00660751		0.000968512	-0.0299017	-0.0418313	0.0474458	-0.0021588	-0.0214884	-0.000667795	-0.0122793	-1.69859e-05	-0.0239296	-0.0311292	-0.0172072	-0.0038208	-0.0185188	-0.0259907	-0.0188488	-0.0244758	-0.000665816	-0.013293		-0.0689546	-0.0279943	-0.00836003	-0.00948127	0.147026	-0.0115407	-0.00283536			0.00176004	0.00414586	0.00176078	0.00113427	0.00409326	0.00367755	0.000824304	0.00330394	0.00271953	0.00588785
-0.0089486	-0.0269324	-0.0356816	-0.00733501	-0.0294166	-0.0160727	-0.00938168	0	-0.00411172	-0.0064259		0.00284771	-0.0353902	-0.0400527	0.0565787	-0.00329993	-0.0236993	-0.000297838	-0.0153735	-0.000431282	-0.0302967	-0.0263084	-0.0176343	0.000727215	-0.0150465	-0.0238989	-0.0172302	-0.032528	0.00225273	-0.0129206		-0.070012	-0.0237022	-0.00475728	-0.0102044	0.14164	-0.0118548	-0.00378414			0.00208895	0.00419707	0.0020421	0.000906146	0.00417548	0.00419598	0.000916865	0.002806	0.00279488	0.00520283
-0.00753064	-0.0256824	-0.0346076	-0.00751645	-0.028946	-0.0165063	-0.0087331	0	-0.00653357	-0.00670317		0.00473206	-0.0403585	-0.0392348	0.0623033	-0.00460215	-0.0255767	-0.000113253	-0.0186734	-0.00123748	-0.036686	-0.0230736	-0.0180204	0.00611423	-0.0116299	-0.0216527	-0.0148304	-0.0400255	0.00466256	-0.0134297		-0.0685635	-0.0190601	-0.00280557	-0.0119033	0.137302	-0.0119742	-0.00527235			0.00236743	0.00414507	0.00222388	0.00171648	0.00417431	0.00461148	0.00113436	0.00227189	0.002825	0.00478012
-0.00601144	-0.02418	-0.0328082	-0.00854135	-0.0277495	-0.0171104	-0.00844556	0	-0.00984738	-0.0073394		0.00685408	-0.0445866	-0.0391382	0.0646446	-0.00601534	-0.0267692	-3.33214e-05	-0.02178	-0.00248203	-0.0423388	-0.0210136	-0.0182874	0.0119691	-0.0085411	-0.0194541	-0.0119998	-0.0461067	0.00606495	-0.0146638		-0.0650104	-0.0145358	-0.00268396	-0.0144766	0.133079	-0.012001	-0.00722853			0.00258151	0.00399917	0.0022924	0.00258065	0.00405944	0.00486626	0.00143005	0.0017401	0.00283191	0.00466332
-0.00452948	-0.0227507	-0.0301621	-0.0102243	-0.0259483	-0.0175301	-0.00872349	0	-0.013984	-0.00816556		0.00926003	-0.0478689	-0.0393887	0.0638859	-0.00738933	-0.0270159	-6.39522e-06	-0.0242904	-0.00421945	-0.0464333	-0.0196574	-0.0183104	0.0177133	-0.00598612	-0.0175015	-0.00910396	-0.0501303	0.00599431	-0.0162899		-0.0600065	-0.0105254	-0.00428412	-0.0176469	0.126931	-0.0119699	-0.00949335			0.00272084	0.00379673	0.00222962	0.0034096	0.00385615	0.00494371	0.00175406	0.00124045	0.00282343	0.00487414
-0.00320586	-0.0217343	-0.026679	-0.0123316	-0.0236834	-0.0174932	-0.00968356	0	-0.018842	-0.00896382		0.0118243	-0.050052	-0.0395732	0.0605449	-0.00854149	-0.0261901	-1.03961e-06	-0.0258585	-0.00644755	-0.0482567	-0.0185506	-0.0179433	0.0226854	-0.00409332	-0.015967	-0.00645219	-0.0517639	0.00414763	-0.0178709		-0.0543826	-0.00731308	-0.00720516	-0.0210323	0.116674	-0.0118548	-0.0118502			0.00279555	0.00356272	0.0020415	0.00423496	0.00368104	0.00486986	0.00203038	0.000899951	0.00279354	0.00539244
-0.00211912	-0.0213863	-0.0225434	-0.0146215	-0.0210937	-0.0168575	-0.0112983	0	-0.0242533	-0.00952286		0.0142696	-0.051067	-0.0393689	0.0552701	-0.00930854	-0.0243339	-1.10053e-06	-0.0262567	-0.00907873	-0.0473506	-0.0173417	-0.0170823	0.0262683	-0.00292641	-0.0149777	-0.00424708	-0.0510177	0.000478193	-0.0189811		-0.0489408	-0.00505317	-0.0108342	-0.0242154	0.100789	-0.0115803	-0.0140464			0.00282446	0.00333562	0.00175984	0.00500357	0.00358887	0.0047039	0.00221383	0.000696822	0.0027252	0.00615749
-0.00129154	-0.0218163	-0.0181271	-0.0168933	-0.018297	-0.0156527	-0.013376	0	-0.0299924	-0.00969874		0.0161331	-0.050915	-0.0386563	0.0486808	-0.00961247	-0.021675	-4.847e-07	-0.0254149	-0.0119729	-0.0436044	-0.0158309	-0.0157218	0.0279617	-0.00250032	-0.0145907	-0.00256618	-0.0482055	-0.00479621	-0.0193412		-0.0440988	-0.00377823	-0.0145166	-0.0267716	0.0785778	-0.0110317	-0.015803			0.00283247	0.00314757	0.0014272	0.00571073	0.00365706	0.00452387	0.00228494	0.000621673	0.00259478	0.00709097
-0.000713861	-0.0229544	-0.0139213	-0.01901	-0.015445	-0.014045	-0.0155922	0	-0.0356333	-0.00943687		0.0170396	-0.049727	-0.0374426	0.041463	-0.00949089	-0.0185322	2.91901e-06	-0.0234576	-0.0148705	-0.0373531	-0.0139555	-0.0139143	0.0275499	-0.00278912	-0.0147635	-0.00139606	-0.0438152	-0.0111795	-0.0188526		-0.0400303	-0.00339461	-0.0175615	-0.028422	0.0513794	-0.0101489	-0.0169056			0.00282477	0.002996	0.00108055	0.00638003	0.00391916	0.00439765	0.00223491	0.000666379	0.00238941	0.00808697
-0.000346804	-0.0245698	-0.0104588	-0.0209116	-0.0127132	-0.0123098	-0.0175496	0	-0.0406157	-0.0088034		0.0167031	-0.0477246	-0.0358875	0.0342027	-0.00909725	-0.0152801	8.49871e-06	-0.0206855	-0.0174655	-0.0293242	-0.0117863	-0.0117917	0.0251021	-0.00373905	-0.0153624	-0.000656748	-0.0384161	-0.0179997	-0.0176473		-0.0365126	-0.00369967	-0.0194025	-0.0290456	0.0221437	-0.00893829	-0.0172227			0.00279488	0.00288106	0.000766076	0.00707658	0.00432588	0.00436805	0.0020912	0.000785665	0.00211054	0.0089088
-0.000138215	-0.0263367	-0.0082071	-0.0226125	-0.0103039	-0.0107825	-0.0188747	0	-0.0443293	-0.0079715		0.0149552	-0.0451678	-0.0342416	0.0272908	-0.0086779	-0.0122825	1.4604e-05	-0.0175248	-0.0194726	-0.0205198	-0.00948252	-0.009531	0.0209312	-0.00526524	-0.0161834	-0.000240253	-0.0325636	-0.0245526	-0.0160523		-0.0330001	-0.00439219	-0.0196871	-0.0286855	-0.00520219	-0.00748467	-0.0167356			0.002726	0.00277452	0.000506346	0.00779073	0.00479656	0.00444465	0.00189802	0.000943226	0.00177579	0.00940769
-3.53778e-05	-0.0279247	-0.00742789	-0.0241644	-0.00845454	-0.00975911	-0.0193363	0	-0.0461966	-0.00717837		0.0118464	-0.0423327	-0.0327454	0.0208636	-0.00848918	-0.00981178	1.54247e-05	-0.0144564	-0.0206597	-0.0120404	-0.0072481	-0.00730645	0.0155473	-0.00724648	-0.0170025	-4.24245e-05	-0.0267529	-0.0302375	-0.0144727		-0.029018	-0.0050563	-0.0182621	-0.0275815	-0.0261436	-0.00596303	-0.0155869			0.00259516	0.00262301	0.000307658	0.00851968	0.00521495	0.00460245	0.00170834	0.00111432	0.00141792	0.00948877
1.21759e-05	-0.0290662	-0.00818178	-0.0256487	-0.00736355	-0.00950434	-0.0188811	0	-0.0459076	-0.00667883		0.00743184	-0.0394006	-0.0316457	0.0146985	-0.00877088	-0.00806538	9.3899e-06	-0.0119157	-0.0209643	-0.0048757	-0.00529213	-0.00528875	0.00948381	-0.00951683	-0.0176359	3.24764e-05	-0.0214072	-0.0346881	-0.0133312		-0.0240262	-0.00523801	-0.0152825	-0.0260282	-0.0373479	-0.00455452	-0.0140044			0.00238952	0.00240523	0.000176796	0.00923316	0.00545796	0.00479914	0.00156928	0.00127588	0.00106973	0.00906908
3.76199e-05	-0.0296182	-0.0102839	-0.0271359	-0.00718414	-0.0101838	-0.0176746	0	-0.0434607	-0.00668006		0.00185204	-0.0364614	-0.0310918	0.00833531	-0.00967326	-0.00711743	-2.83883e-06	-0.0102232	-0.0204765	0.000251279	-0.00378519	-0.00359416	0.00324064	-0.0118633	-0.0179866	5.07567e-05	-0.0168619	-0.0378184	-0.0129338		-0.0177933	-0.00448006	-0.011109	-0.0243621	-0.0369486	-0.00343374	-0.0122954			0.00211054	0.00217422	0.000184488	0.00989468	0.00544104	0.00498382	0.00152657	0.00138837	0.000759639	0.00816863
5.38451e-05	-0.0295718	-0.0133421	-0.0286567	-0.00799512	-0.0118335	-0.0160657	0	-0.0391755	-0.00729497		-0.00463618	-0.0335357	-0.031105	0.00123562	-0.0112097	-0.00691573	-1.82688e-05	-0.00953509	-0.0194006	0.00298305	-0.00284223	-0.00227524	-0.0027567	-0.0140379	-0.0180807	4.77595e-05	-0.0133728	-0.0397868	-0.0133904		-0.0105818	-0.00239215	-0.00620985	-0.0229201	-0.024668	-0.00273821	-0.0107961			0.00177579	0.00194183	0.00031995	0.0104636	0.00512301	0.0051084	0.00159121	0.00145262	0.000505796	0.00688375
4.322e-05	-0.0290085	-0.0169027	-0.0301999	-0.00975766	-0.0144035	-0.0144723	0	-0.033664	-0.0085143		-0.0117233	-0.0305731	-0.0315834	-0.00695475	-0.0132748	-0.00731972	-2.30479e-05	-0.00982355	-0.0180115	0.00334022	-0.00250598	-0.00132419	-0.00818882	-0.0157762	-0.0180732	2.40544e-05	-0.0110939	-0.0408952	-0.0146064		-0.00310351	0.00121785	-0.00111954	-0.0219544	-0.00201075	-0.00252725	-0.00978467			0.0014175	0.00173084	0.000586667	0.0108831	0.00452731	0.00513644	0.0017358	0.00146939	0.000310648	0.00537851
-3.34535e-05	-0.0280723	-0.0204592	-0.0316985	-0.012361	-0.0176955	-0.0133189	0	-0.0276165	-0.0102123		-0.0188279	-0.0275857	-0.0322844	-0.0162271	-0.0156314	-0.00808117	-1.15375e-05	-0.0109095	-0.0165263	0.00165834	-0.00275662	-0.000683712	-0.012767	-0.0168369	-0.0182031	-5.36862e-05	-0.010074	-0.0414597	-0.0162956		0.00343341	0.00633888	0.00376795	-0.0216858	0.029048	-0.00282245	-0.00946335			0.0010769	0.00158407	0.000987515	0.0111467	0.00371715	0.00504155	0.00192183	0.00147048	0.000171459	0.00379751
-0.000230717	-0.0269052	-0.0235991	-0.0330594	-0.0156052	-0.0214371	-0.0129111	0	-0.0217152	-0.0121676		-0.0252273	-0.0246374	-0.0329004	-0.0260976	-0.0179884	-0.00891382	1.59756e-05	-0.0124984	-0.0150738	-0.00150941	-0.00351865	-0.000280831	-0.0162521	-0.0170324	-0.0187411	-0.000240264	-0.0102509	-0.0417	-0.0180733		0.00765844	0.0126839	0.00819652	-0.0222281	0.0661045	-0.00358281	-0.00988648			0.000764497	0.00163399	0.00152547	0.0113404	0.00277195	0.00481706	0.00216626	0.00158228	8.64201e-05	0.00227709
-0.000611259	-0.0256072	-0.0260881	-0.0342018	-0.0192194	-0.0253402	-0.0133587	0	-0.0165219	-0.0141033		-0.0301788	-0.0218215	-0.0331216	-0.0356059	-0.0200901	-0.00954657	4.93552e-05	-0.0142389	-0.0136823	-0.00551845	-0.00466429	-4.92946e-05	-0.0184712	-0.0162573	-0.0199099	-0.000606319	-0.011436	-0.0416766	-0.0195708		0.00841166	0.0196815	0.0120329	-0.0235447	0.106472	-0.00470683	-0.0109297			0.000502106	0.00187073	0.00217283	0.01149	0.00200659	0.00446673	0.0024016	0.00183508	4.18913e-05	0.000922887
-0.00121997	-0.0242463	-0.027846	-0.0350892	-0.0229178	-0.0291135	-0.0145784	0	-0.0123802	-0.0157426		-0.0329787	-0.019273	-0.0327127	-0.0435391	-0.0217843	-0.00975552	5.09208e-05	-0.0157873	-0.01229	-0.00974286	-0.00603053	3.83696e-05	-0.0193367	-0.0145101	-0.0217939	-0.0012153	-0.0133399	-0.0412978	-0.0205519		0.00515737	0.0265638	0.0152893	-0.0254475	0.147505	-0.00606257	-0.0123444			0.000306356	0.00230819	0.00286101	0.0116519	0.00253011	0.00400702	0.00259052	0.00226256	1.90727e-05	0.00141068
-0.00208886	-0.0228367	-0.029012	-0.0357562	-0.0263796	-0.0325645	-0.0162903	0	-0.00947481	-0.0168392		-0.0333458	-0.0169541	-0.0315523	-0.0485817	-0.0230839	-0.00943842	-2.17219e-05	-0.0168468	-0.0108362	-0.0136506	-0.00741683	-1.26601e-05	-0.0189338	-0.0118914	-0.0243224	-0.00213131	-0.0155872	-0.040379	-0.0209541		-0.00195489	0.0324237	0.0179196	-0.0275534	0.185752	-0.00745247	-0.0137278			0.00016879	0.00291335	0.00351568	0.0118515	0.00298881	0.00348428	0.00271708	0.00285155	1.44394e-05	0.00242133
-0.00321617	-0.0213724	-0.0298341	-0.0363	-0.02931	-0.0355673	-0.0181091	0	-0.00779969	-0.0172255		-0.0314326	-0.0146387	-0.029655	-0.0496213	-0.0241512	-0.00860955	-0.000222209	-0.0172181	-0.0092869	-0.0168609	-0.00861134	-0.000223249	-0.0175078	-0.00860284	-0.0272481	-0.00340643	-0.0177701	-0.0387194	-0.0209078		-0.0120912	0.0363846	0.0198283	-0.0293725	0.217438	-0.00866235	-0.0146434			7.97373e-05	0.00363292	0.00412134	0.0120835	0.00344809	0.00293896	0.00278802	0.00361133	1.79793e-05	0.00339863
-0.00455117	-0.0198593	-0.0305546	-0.0368468	-0.0314767	-0.0380226	-0.0196541	0	-0.00719334	-0.0168392		-0.0278254	-0.0118875	-0.0271681	-0.0460239	-0.0252289	-0.00738684	-0.000610158	-0.0168227	-0.00766221	-0.0191503	-0.00942397	-0.000631815	-0.0154383	-0.00493149	-0.0301857	-0.00506816	-0.0195285	-0.0361878	-0.0206808		-0.0239644	0.0377734	0.0208784	-0.0304183	0.238907	-0.00949737	-0.014738			2.7473e-05	0.00439335	0.0045929	0.0122982	0.00389275	0.00243412	0.00281741	0.00442744	3.87309e-05	0.00431139
-0.00600405	-0.0183016	-0.0313379	-0.0375004	-0.0327095	-0.0398311	-0.0206382	0	-0.00740182	-0.0157208		-0.0235649	-0.00797462	-0.0242934	-0.0377252	-0.0265315	-0.0059744	-0.00122305	-0.015705	-0.00604508	-0.0204392	-0.00971538	-0.00125484	-0.0131838	-0.00122328	-0.032712	-0.00713097	-0.0206284	-0.0327772	-0.0205499		-0.0364149	0.036205	0.0208151	-0.0303835	0.247021	-0.0098143	-0.01388			4.39769e-06	0.00511989	0.00487051	0.0123824	0.00430088	0.00202049	0.00282733	0.00518567	4.55601e-05	0.00511272
-0.0074247	-0.0167584	-0.0321604	-0.0382869	-0.0329677	-0.0408117	-0.0209499	0	-0.00807528	-0.0140334		-0.01973	-0.00216043	-0.0213126	-0.0253586	-0.0281466	-0.00458978	-0.00209218	-0.0140335	-0.00452453	-0.020758	-0.0094373	-0.00211594	-0.0111545	0.00215147	-0.03442	-0.00955926	-0.0209997	-0.028616	-0.020743		-0.04812	0.0317623	0.0195945	-0.0291747	0.240495	-0.00956751	-0.0121764			5.70492e-06	0.0057363	0.00494944	0.0122578	0.00465079	0.0017395	0.00283348	0.00578887	2.46678e-05	0.00576009
-0.00863299	-0.0153227	-0.03284	-0.0391239	-0.0323164	-0.0407261	-0.0206667	0	-0.00886126	-0.012032		-0.017349	0.00625844	-0.0185095	-0.0101125	-0.0299669	-0.00344046	-0.00321617	-0.0120639	-0.00318809	-0.0202024	-0.00863583	-0.00321437	-0.00965417	0.00484497	-0.0350226	-0.0122794	-0.02075	-0.0239642	-0.0213332		-0.0576038	0.0249569	0.0173906	-0.0269592	0.219947	-0.00880273	-0.00996782			5.10163e-06	0.00615391	0.0049291	0.0119077	0.00492541	0.00165266	0.00285035	0.00617441	0.000125645	0.00627139
-0.00945456	-0.0140956	-0.0331211	-0.0398224	-0.030905	-0.0393354	-0.0200086	0	-0.00946351	-0.0100312		-0.0172353	0.017809	-0.0161175	0.00652584	-0.0316838	-0.00269989	-0.00454563	-0.0100984	-0.00209925	-0.0189072	-0.00743794	-0.00451185	-0.00882229	0.00657814	-0.0344151	-0.0151899	-0.0201227	-0.0191643	-0.0222004		-0.0627572	0.0166234	0.0146577	-0.0241206	0.187865	-0.00763575	-0.00772211			1.05826e-06	0.00633506	0.00486051	0.0113003	0.0050974	0.00174716	0.00287881	0.00631498	0.000330994	0.00661776
-0.00974292	-0.0132088	-0.032795	-0.0401104	-0.0289612	-0.0364747	-0.0192559	0	-0.00968964	-0.00839426		-0.0197411	0.0325813	-0.0143826	0.0230257	-0.0328579	-0.00247933	-0.00599745	-0.0084485	-0.00128815	-0.0170133	-0.00601745	-0.00595826	-0.00862023	0.0071883	-0.032674	-0.0181571	-0.0193678	-0.0145885	-0.0230861		-0.0596928	0.00782277	0.0124154	-0.0210751	0.148278	-0.00625422	-0.00574712			2.5775e-06	0.00627686	0.00482452	0.0105038	0.00514349	0.0020169	0.0028926	0.00622951	0.000623176	0.00671271
-0.00944551	-0.0127248	-0.0318231	-0.0397327	-0.0267217	-0.032177	-0.0186514	0	-0.00951364	-0.00744774		-0.0249525	0.0503215	-0.0133794	0.0381268	-0.0330115	-0.0028713	-0.00742294	-0.00736775	-0.000779074	-0.0146897	-0.0045534	-0.00744536	-0.00887821	0.0066498	-0.0300579	-0.0210499	-0.0187678	-0.0105753	-0.0236299		-0.0423693	-0.000470453	0.0117566	-0.0182167	0.105482	-0.00476349	-0.00411943			2.99638e-06	0.0060132	0.00488655	0.00959836	0.00503456	0.00241167	0.00288701	0.00595792	0.00101294	0.00654542
-0.00860851	-0.0126528	-0.0303885	-0.0385188	-0.0244292	-0.0267109	-0.018324	0	-0.00905964	-0.00746305		-0.032554	0.070258	-0.0130705	0.0509769	-0.0317454	-0.00394245	-0.0086415	-0.00702119	-0.00058705	-0.012129	-0.00320019	-0.00884669	-0.00933612	0.00508316	-0.0269325	-0.0237295	-0.018563	-0.00737573	-0.0234947		-0.0017006	-0.00746523	0.0139517	-0.0157553	0.0635294	-0.00315178	-0.00237971			2.00526e-06	0.00559687	0.00508352	0.00871004	0.00477726	0.00287085	0.00292432	0.00556307	0.00166625	0.00638552
-0.00736922	-0.0129639	-0.0288699	-0.0364545	-0.0223256	-0.020574	-0.0182569	0	-0.00857498	-0.00863112		-0.0418314	0.0910656	-0.0133403	0.0611296	-0.0288403	-0.00573888	-0.00947622	-0.00745992	-0.000732035	-0.00954199	-0.00206748	-0.0100486	-0.00972151	0.00274073	-0.0236806	-0.0260434	-0.0189417	-0.00513464	-0.0224804		0.0747322	-0.0125998	0.0203833	-0.0136181	0.0255972	-0.00123454	0.000722676			2.59537e-07	0.00509673	0.00540015	0.00797914	0.00437071	0.00332569	0.00299954	0.00510571	0.00253526	0.00623752
-0.00594834	-0.0135484	-0.0277281	-0.0337651	-0.020642	-0.0144431	-0.0183042	0	-0.00837589	-0.01099		-0.0518441	0.111043	-0.013876	0.0684369	-0.0242948	-0.00831563	-0.00976758	-0.00859347	-0.00124772	-0.00718163	-0.00122968	-0.010947	-0.00980108	-3.59568e-05	-0.0206233	-0.0278228	-0.0201953	-0.00387248	-0.0205899		0.201818	-0.0155039	0.0319663	-0.0115068	-0.00641074	0.00156093	0.00726767			1.1457e-06	0.00457242	0.00575817	0.00749004	0.00376857	0.00371352	0.00312912	0.00461435	0.00351484	0.00605429
-0.00457257	-0.014351	-0.0273634	-0.0308279	-0.0196054	-0.00900296	-0.0182536	0	-0.00875419	-0.0145237		-0.0612816	0.128052	-0.0145102	0.0728808	-0.0183389	-0.0116675	-0.00945754	-0.0102403	-0.00215935	-0.00526702	-0.000722871	-0.0115246	-0.00946099	-0.00286228	-0.017955	-0.0288866	-0.0225165	-0.00354122	-0.0180561		0.396188	-0.0157679	0.0499637	-0.00881095	-0.0315104	0.00587982	0.0206949			2.11804e-06	0.00406097	0.00606944	0.0073408	0.0036469	0.00397394	0.00331932	0.00413521	0.00452168	0.00585266
-0.00344972	-0.0153426	-0.027987	-0.0281494	-0.0194064	-0.00483963	-0.0178915	0	-0.00991325	-0.0191395		-0.0687435	0.139885	-0.0151831	0.0744619	-0.0113828	-0.0157387	-0.00859253	-0.012147	-0.00348473	-0.00398574	-0.000560506	-0.0118265	-0.00873741	-0.0053725	-0.0157259	-0.0290757	-0.026061	-0.00404821	-0.0152904		0.673933	-0.0127297	0.0756106	-0.00470002	-0.0496597	0.0125306	0.0458771			2.67229e-06	0.00358097	0.00630275	0.00764472	0.0036934	0.0040672	0.00356181	0.00376989	0.00575764	0.00622517
-0.00273931	-0.0165062	-0.0295377	-0.0262717	-0.0201592	-0.00232808	-0.0170667	0	-0.0119061	-0.0246812		-0.0729724	0.144624	-0.0159749	0.0731747	-0.00391855	-0.0204109	-0.00731986	-0.0140321	-0.00521441	-0.00347884	-0.000747272	-0.0119336	-0.0078068	-0.00727696	-0.0138705	-0.0283012	-0.0309114	-0.00527939	-0.0127692		1.0479	-0.00519822	0.109997	0.00182438	-0.0614286	0.0224834	0.089213			2.90314e-06	0.00311125	0.00637658	0.00836348	0.00389707	0.00397784	0.00381272	0.00352991	0.00705098	0.00705758
-0.00251438	-0.0178911	-0.0316743	-0.0255879	-0.0218443	-0.00152287	-0.0157354	0	-0.0145839	-0.0310541		-0.0729898	0.140889	-0.0173376	0.069091	0.00356096	-0.0254527	-0.00589654	-0.0156854	-0.00727093	-0.00378614	-0.00126418	-0.0119629	-0.00700023	-0.00840851	-0.0122755	-0.0266116	-0.0367989	-0.0071458	-0.010895		1.52539	0.00862296	0.154694	0.0120804	-0.0676485	0.0364131	0.158684			2.31808e-06	0.00261408	0.00627291	0.00941328	0.00431376	0.0037119	0.00402207	0.00343399	0.00830788	0.00837282
-0.00279891	-0.019458	-0.0338922	-0.0263623	-0.0242948	-0.00225517	-0.013945	0	-0.017655	-0.0380448		-0.0684807	0.128372	-0.0197311	0.0624923	0.0107013	-0.0306005	-0.00459146	-0.0169177	-0.00954059	-0.00491017	-0.00209182	-0.0119567	-0.00664384	-0.0087289	-0.0108316	-0.0242129	-0.0433416	-0.00952787	-0.00987642		2.10505	0.0316949	0.210307	0.0276409	-0.0693887	0.0556406	0.263594			6.46865e-07	0.00238177	0.00602661	0.0106693	0.00501684	0.00329986	0.00414807	0.00349937	0.00953426	0.0115932
-0.00355163	-0.02113	-0.0356361	-0.0286068	-0.0271974	-0.00414834	-0.0118285	0	-0.0207204	-0.0453876		-0.0597643	0.107891	-0.0237274	0.0539603	0.0173504	-0.0355372	-0.00366626	-0.0176136	-0.0118486	-0.00677554	-0.00319556	-0.0118878	-0.00699813	-0.00832305	-0.00949132	-0.0214729	-0.0498736	-0.0122887	-0.00964804		2.77576	0.068201	0.276781	0.050637	-0.0676254	0.0820103	0.414216			2.00526e-06	0.00263431	0.00568716	0.0119258	0.00609098	0.00278911	0.00419774	0.00364665	0.0110617	0.0174478
-0.00467002	-0.022822	-0.0364583	-0.0320496	-0.0301324	-0.00671894	-0.00956718	0	-0.0233585	-0.052768		-0.0477125	0.0813199	-0.0299727	0.0444143	0.0235761	-0.0399087	-0.00334054	-0.0177374	-0.0139587	-0.00921813	-0.00451303	-0.0116674	-0.0081807	-0.0073658	-0.00828977	-0.0188792	-0.0554175	-0.0152643	-0.00987302		3.51661	0.1235	0.35332	0.0840861	-0.0631777	0.11802	0.621122			5.10459e-06	0.00276952	0.00534905	0.0129584	0.00752726	0.00223615	0.00414322	0.00384126	0.0139447	0.0246944
-0.00602035	-0.0244052	-0.0361948	-0.0362455	-0.0326822	-0.00956551	-0.007333	0	-0.0252794	-0.0596675		-0.0336237	0.0514921	-0.0389079	0.0350329	0.0296852	-0.0434061	-0.00373366	-0.017215	-0.0156432	-0.012024	-0.00597139	-0.0111245	-0.0100178	-0.00605299	-0.00730513	-0.0169323	-0.0589849	-0.0182245	-0.0100082		4.29757	0.20432	0.437415	0.131898	-0.0566835	0.1677	0.894408			6.02299e-06	0.0028268	0.00511601	0.0135498	0.00933088	0.00170294	0.00399588	0.00403246	0.0174175	0.0332238
-0.00740715	-0.02587	-0.0349241	-0.040527	-0.0344747	-0.0123376	-0.00529122	0	-0.0262915	-0.0656324		-0.0188313	0.0215404	-0.0509154	0.0270369	0.0360719	-0.0457112	-0.00490299	-0.01608	-0.0165483	-0.01488	-0.00745856	-0.0101467	-0.0121673	-0.00459834	-0.00665123	-0.0160578	-0.0593905	-0.0209004	-0.00946062		5.08312	0.317214	0.526184	0.19955	-0.0485336	0.235127	1.24182			3.50233e-06	0.0028347	0.00504859	0.0136278	0.0114425	0.00124158	0.00378491	0.00415588	0.0217259	0.0432257
-0.00861701	-0.0272641	-0.0329943	-0.0441839	-0.035277	-0.0148624	-0.00355834	0	-0.0263774	-0.0701924		-0.00455967	-0.00541137	-0.065964	0.0214874	0.0431461	-0.0465835	-0.00680465	-0.0143775	-0.0162153	-0.0174477	-0.00884953	-0.00868697	-0.0140835	-0.00318989	-0.00641739	-0.0164869	-0.0556514	-0.0229401	-0.00772771		5.83513	0.467795	0.615708	0.293837	-0.0389947	0.324577	1.6673			5.10163e-06	0.00280308	0.00516677	0.0134272	0.013892	0.000891508	0.00354917	0.00420351	0.0271703	0.0549883
-0.00945346	-0.0286408	-0.0309264	-0.0466132	-0.035052	-0.0171667	-0.00219745	0	-0.0256902	-0.0728767		0.00821009	-0.0266228	-0.0833429	0.0190377	0.051237	-0.0459151	-0.00928195	-0.0121168	-0.014061	-0.0194321	-0.0100352	-0.00678853	-0.0150697	-0.0019788	-0.00662387	-0.0181663	-0.0473179	-0.0238899	-0.00452261		6.5165	0.65951	0.700948	0.422412	-0.0282258	0.440023	2.16932			1.37377e-05	0.00272598	0.00543583	0.0131248	0.0166577	0.000677181	0.00332499	0.00414401	0.034053	0.0688883
-0.00975223	-0.0300484	-0.0291747	-0.0473788	-0.0339195	-0.0193618	-0.00124626	0	-0.0243949	-0.0734179		0.0188144	-0.0401973	-0.10159	0.0197356	0.0604438	-0.0437172	-0.0120818	-0.0094009	-0.00925392	-0.0206215	-0.0109309	-0.0046528	-0.0144821	-0.00112763	-0.00723456	-0.0207484	-0.0345341	-0.0232132	0.000100433		7.0953	0.891558	0.776625	0.593419	-0.0163738	0.583507	2.7391			1.3939e-05	0.00258966	0.00576756	0.0131358	0.0196788	0.000601749	0.00313729	0.00400244	0.0425668	0.0852935
-0.00945773	-0.0313565	-0.0281487	-0.0463738	-0.032195	-0.0217055	-0.000695256	0	-0.0227914	-0.0715714		0.0267968	-0.0449526	-0.11833	0.0230266	0.0706783	-0.0402303	-0.0148477	-0.00610365	-0.00094086	-0.0209915	-0.0115229	-0.0025099	-0.0116902	-0.000759177	-0.00810553	-0.0235767	-0.0184557	-0.0202966	0.00585735		7.54688	1.15922	0.836769	0.813494	-0.00353265	0.755821	3.36116			5.65116e-06	0.00238286	0.0060342	0.0160578	0.0229638	0.000658842	0.00299132	0.00379255	0.0527983	0.104565
-0.00861701	-0.0323011	-0.0280371	-0.0437587	-0.0302975	-0.0244333	-0.000524685	0	-0.0211806	-0.0673314		0.0319229	-0.040654	-0.130658	0.0277764	0.0815864	-0.0358595	-0.0171887	-0.0019484	0.0117419	-0.0206873	-0.0118548	-0.000643184	-0.00630242	-0.000993578	-0.00901817	-0.0257836	-0.000968621	-0.0145547	0.0122674		7.85679	1.45296	0.876408	1.0867	0.0101979	0.955165	4.01362			5.43805e-05	0.00211857	0.00615081	0.0205783	0.0266885	0.000834943	0.00287194	0.00355318	0.0646679	0.126949
-0.00737032	-0.0325436	-0.0287637	-0.0398563	-0.028651	-0.0276406	-0.000717737	0	-0.0198047	-0.0610637		0.0341567	-0.0280393	-0.135713	0.0324717	0.0925378	-0.0311032	-0.0187542	0.0034837	0.0295467	-0.0199779	-0.0120003	0.000632665	0.00167302	-0.00195376	-0.00971575	-0.0264324	0.0157272	-0.00555998	0.0187752		8.02247	1.75864	0.893203	1.41318	0.0246102	1.17654	4.66994			0.00014892	0.00273739	0.00635048	0.0244289	0.0307901	0.00110116	0.00275057	0.00332956	0.0779298	0.152493
-0.00594437	-0.0317342	-0.0301454	-0.0350441	-0.0276514	-0.0312743	-0.00124471	0	-0.0189718	-0.0534795		0.0336706	-0.00858628	-0.131345	0.0355424	0.102712	-0.0265145	-0.0193291	0.0109483	0.0528293	-0.0192014	-0.0120344	0.001065	0.01183	-0.00370403	-0.0099032	-0.0246354	0.0295001	0.00685367	0.0250057		8.05313	2.05963	0.888633	1.78755	0.0394415	1.41234	5.3024			0.000294509	0.00318196	0.00629838	0.027307	0.0352289	0.00142298	0.00259536	0.00314387	0.0922518	0.181047
-0.00456642	-0.0297149	-0.0317967	-0.0295795	-0.0275087	-0.0349929	-0.00208821	0	-0.0188192	-0.0457512		0.0308884	0.0153696	-0.116822	0.035578	0.111097	-0.0225183	-0.0188723	0.021157	0.0815601	-0.0186146	-0.0119842	0.000381221	0.0231773	-0.00629239	-0.00932968	-0.0197825	0.0390891	0.0223901	0.0306733		7.96954	2.33728	0.869349	2.19906	0.0540325	1.65211	5.88426			0.000497302	0.00338229	0.00602127	0.0328057	0.0398669	0.00176926	0.00239564	0.00299616	0.107254	0.212183
-0.00344405	-0.0265444	-0.0333407	-0.0235765	-0.028252	-0.0382774	-0.00321437	0	-0.0194385	-0.0392318		0.026441	0.041083	-0.0931124	0.0316261	0.116671	-0.0193922	-0.0175286	0.0348794	0.115097	-0.0183428	-0.0118247	-0.00160824	0.0343314	-0.00968072	-0.00779129	-0.0116337	0.0442853	0.0402637	0.0357306		7.80098	2.57409	0.846438	2.63118	0.0674099	1.88465	6.39353			0.000764497	0.00331334	0.00554558	0.0416674	0.0444833	0.00209229	0.00211364	0.00287838	0.12263	0.245262
-0.00273592	-0.0225005	-0.0345524	-0.0170531	-0.0297581	-0.0405713	-0.00455456	0	-0.0209402	-0.0351041		0.0211209	0.0658153	-0.0628318	0.0233467	0.118585	-0.0172578	-0.0155904	0.0529226	0.152089	-0.0183491	-0.0114948	-0.00494386	0.0437664	-0.0136979	-0.0051326	-0.000360671	0.045922	0.0592401	0.0403819		7.58132	2.75661	0.833637	3.06223	0.0783915	2.1002	6.81573			0.00108726	0.00300749	0.00493369	0.0515365	0.0488055	0.0023698	0.00177984	0.00276511	0.138251	0.27952
-0.00251365	-0.0180379	-0.0353275	-0.0100357	-0.0317524	-0.0413863	-0.00601101	0	-0.0233422	-0.0340019		0.0157434	0.0871551	-0.0297432	0.0109826	0.116334	-0.0160624	-0.013375	0.0758816	0.190554	-0.0184143	-0.0109422	-0.00951446	0.0500163	-0.0180508	-0.00126603	0.0134123	0.0457174	0.0776728	0.0448624		7.34464	2.87697	0.844559	3.46729	0.0855041	2.29265	7.14492			0.0014297	0.00253829	0.00426204	0.0618331	0.0525322	0.00258251	0.00142492	0.00260968	0.154228	0.314142
-0.00280125	-0.0136144	-0.0358738	-0.00274012	-0.0339699	-0.0405469	-0.00743126	0	-0.0268101	-0.0356907		0.0110653	0.103594	0.00207408	-0.0046298	0.109888	-0.01571	-0.0111882	0.104325	0.228042	-0.0182738	-0.0101574	-0.0149408	0.0521749	-0.0222841	0.00384143	0.02883	0.0455399	0.0939567	0.0496276		7.12033	2.93594	0.889565	3.82003	0.0877137	2.46107	7.38438			0.00175646	0.00199578	0.0042236	0.0718008	0.0554525	0.00273016	0.00108183	0.00240035	0.170878	0.348378
-0.0035573	-0.0096261	-0.0365558	0.00435525	-0.0361697	-0.0382153	-0.00863583	0	-0.0314946	-0.0390298		0.00768076	0.114588	0.0290669	-0.022269	0.0997046	-0.0160586	-0.00922883	0.138468	0.262044	-0.0176618	-0.00919916	-0.0206572	0.0500194	-0.0258611	0.0101319	0.0449119	0.0470897	0.106761	0.0551229		6.93002	2.94231	0.973553	4.09616	0.0844843	2.60957	7.54455			0.00208652	0.00156628	0.00526331	0.0806951	0.0574923	0.00290097	0.000764921	0.00216802	0.188642	0.381571
-0.00467895	-0.0063363	-0.0377217	0.0105018	-0.0381499	-0.0348535	-0.00945227	0	-0.0373998	-0.0421751		0.0059343	0.120504	0.0490169	-0.0405479	0.0866356	-0.0169274	-0.00754402	0.177919	0.290491	-0.0163847	-0.00819643	-0.0260098	0.0440535	-0.0282663	0.0174159	0.0607144	0.051589	0.115326	0.0616545		6.78566	2.9112	1.0948	4.27699	0.0759318	2.7456	7.63979			0.00236928	0.00130274	0.0067207	0.0879298	0.0587217	0.0031164	0.000511375	0.00192066	0.207927	0.413135
-0.00602857	-0.00384386	-0.0396189	0.0147555	-0.0397854	-0.0311519	-0.00973733	0	-0.0443693	-0.0430731		0.0059715	0.122435	0.06154	-0.058038	0.0716975	-0.0181238	-0.00608894	0.221565	0.312328	-0.0144236	-0.00729633	-0.0303617	0.035517	-0.029113	0.0253156	0.0755639	0.0595687	0.119889	0.0694853		6.68935	2.86226	1.24543	4.3525	0.0632775	2.87693	7.68484			0.00258125	0.00122383	0.00768562	0.0930908	0.0593791	0.0034155	0.000317567	0.0017078	0.228871	0.442504
-0.0074094	-0.00215921	-0.0421143	0.0162297	-0.0409439	-0.0277646	-0.00943887	0	-0.0518658	-0.0399403		0.0076679	0.121776	0.0682104	-0.073595	0.0559873	-0.0193497	-0.00471359	0.26741	0.327674	-0.0118485	-0.00665696	-0.0332729	0.0259379	-0.0282376	0.0333249	0.0890643	0.0711887	0.121436	0.0785299		6.63491	2.81439	1.41319	4.32375	0.0481098	3.00858	7.69106			0.00271849	0.00133745	0.00809944	0.0962162	0.0597923	0.00381709	0.000172595	0.0015748	0.251332	0.469125
-0.00860851	-0.00121829	-0.044742	0.0142732	-0.0415371	-0.0252018	-0.00860284	0	-0.0591326	-0.0317396		0.0107329	0.119998	0.0723879	-0.0864444	0.0405044	-0.0202478	-0.0032706	0.312872	0.337899	-0.00884848	-0.00639858	-0.0345451	0.016958	-0.0257218	0.0408702	0.101241	0.0862541	0.121753	0.0885328		6.61002	2.78339	1.58365	4.20326	0.0325085	3.14037	7.66436			0.00279555	0.00175864	0.00797846	0.097719	0.0603649	0.00432145	0.000134118	0.00152857	0.27481	0.492466
-0.0094318	-0.000934831	-0.046835	0.00866358	-0.0415711	-0.0237405	-0.00736583	0	-0.0654197	-0.0184821		0.0148364	0.118464	0.0786352	-0.0962331	0.026062	-0.0204437	-0.00171137	0.355259	0.345358	-0.00569314	-0.00657117	-0.0342257	0.0100872	-0.0218514	0.0474394	0.112578	0.104391	0.123185	0.0992071		6.59906	2.77986	1.74302	4.01375	0.0188634	3.26575	7.60478			0.00282931	0.00240597	0.00740488	0.0982948	0.0614673	0.00489099	0.000177699	0.0015801	0.298527	0.51209
-0.00972757	-0.00123848	-0.0476713	-0.000223182	-0.0411785	-0.0233579	-0.00594584	0	-0.0702397	-0.0011666		0.0196173	0.11837	0.0919818	-0.103164	0.0134252	-0.0195814	-0.000114372	0.392404	0.352677	-0.00261715	-0.00718624	-0.032544	0.0064078	-0.0169934	0.0528173	0.123941	0.125214	0.128017	0.110229		6.58579	2.80712	1.88019	3.7851	0.00915078	3.3727	7.50768			0.00283755	0.00318593	0.00651322	0.0988935	0.0632316	0.00544428	0.000300254	0.00172284	0.321707	0.527826
-0.00944571	-0.0020585	-0.0468304	-0.0115232	-0.040718	-0.0238834	-0.00456925	0	-0.0736662	0.0183734		0.024934	0.120773	0.117004	-0.1077	0.00312494	-0.0174778	0.00127221	0.423138	0.362371	0.000138666	-0.00817215	-0.029808	0.0066511	-0.0115289	0.0570947	0.136479	0.1483	0.138354	0.121529		6.55567	2.86342	1.98815	3.55008	0.00541647	3.44625	7.36655			0.00282682	0.00400691	0.00545508	0.100347	0.0657679	0.00589718	0.000497085	0.00192038	0.343619	0.539786
-0.00863299	-0.00334717	-0.0442861	-0.0239277	-0.0407217	-0.0250213	-0.00344405	0	-0.076366	0.0378978		0.0308327	0.126574	0.156985	-0.110532	-0.00442396	-0.0141365	0.00211307	0.447539	0.376187	0.00244137	-0.0094175	-0.0263334	0.0110229	-0.0057621	0.0607672	0.151348	0.173385	0.155489	0.133139		6.49775	2.94177	2.06461	3.34007	0.00908303	3.47173	7.17581			0.00279865	0.00495426	0.00437825	0.103334	0.0692249	0.00623188	0.000770268	0.00211589	0.363848	0.548453
-0.00741967	-0.00506353	-0.0404171	-0.0358788	-0.0418027	-0.026423	-0.00273038	0	-0.0794668	0.0552894		0.0374871	0.136512	0.213311	-0.112466	-0.00888038	-0.00975606	0.00212013	0.46686	0.394715	0.00432154	-0.0108102	-0.0223896	0.0191722	0.000112823	0.064704	0.169407	0.200425	0.179468	0.145013		6.40587	3.03113	2.11148	3.18096	0.0205397	3.43854	6.93347			0.00273894	0.00586481	0.00340661	0.10833	0.0733237	0.00637353	0.00109132	0.00225673	0.382433	0.554669
-0.00599529	-0.00716984	-0.0359388	-0.0458869	-0.0445277	-0.0277868	-0.00250705	0	-0.0841932	0.0689372		0.0452287	0.151042	0.285023	-0.114107	-0.0101791	-0.00472804	0.00119696	0.482988	0.417437	0.0059536	-0.0122204	-0.0182203	0.0302627	0.00593093	0.0698953	0.190876	0.229738	0.209048	0.156887		6.27912	3.11871	2.13372	3.09016	0.0393416	3.34329	6.64283			0.00260871	0.00664252	0.00261951	0.1155	0.0777834	0.0062956	0.00143155	0.00229913	0.399773	0.559437
-0.0045447	-0.00961721	-0.0315941	-0.0526526	-0.0491857	-0.0287983	-0.00279948	0	-0.0915424	0.0781409		0.0542311	0.170232	0.36901	-0.116046	-0.0082983	0.000526412	-0.000439935	0.497953	0.442897	0.00770849	-0.0135782	-0.0140443	0.0430109	0.0115667	0.0774145	0.215232	0.261854	0.24153	0.167986		6.12201	3.18969	2.13795	3.07553	0.0633728	3.19064	6.31287			0.00239506	0.0072139	0.00206266	0.124959	0.0821841	0.00601455	0.00176109	0.00222858	0.41668	0.563896
-0.00322184	-0.0123325	-0.0280215	-0.0553472	-0.0556896	-0.0292188	-0.0035658	0	-0.101975	0.0831987		0.0645281	0.193675	0.460271	-0.118633	-0.00344145	0.00560528	-0.00222825	0.513281	0.469264	0.0100402	-0.0148385	-0.0100845	0.0559865	0.016847	0.0881255	0.241184	0.297363	0.273289	0.177129		5.94369	3.23013	2.13082	3.13517	0.0895104	2.99345	5.95798			0.00216492	0.00756601	0.00176001	0.136695	0.0860897	0.00559444	0.00209296	0.00204034	0.434103	0.56909
-0.00212576	-0.0152296	-0.0256282	-0.0537525	-0.0635181	-0.028921	-0.0047006	0	-0.115246	0.0852397		0.0760309	0.220419	0.552475	-0.12186	0.00386211	0.0102054	-0.00332876	0.529508	0.49501	0.0133653	-0.0159436	-0.00659245	0.0679276	0.0215	0.102463	0.266847	0.336686	0.300475	0.182971		5.75708	3.22943	2.11808	3.25896	0.114319	2.77061	5.59651			0.00192471	0.007709	0.00167981	0.150547	0.0891475	0.00509952	0.00238417	0.00175916	0.452818	0.57579
-0.00128882	-0.0181887	-0.024525	-0.0482347	-0.0717185	-0.0278904	-0.00605235	0	-0.130551	0.0859744		0.0884404	0.24902	0.638873	-0.125524	0.0128921	0.0142155	-0.00278447	0.546066	0.519564	0.0179485	-0.0168255	-0.0038047	0.078139	0.0252237	0.120432	0.290198	0.379574	0.319787	0.184373		5.57743	3.18159	2.10387	3.43113	0.134442	2.54337	5.24887			0.00171201	0.0076451	0.00175754	0.166269	0.0911225	0.00457686	0.00259619	0.00142627	0.473244	0.584491
-0.000703403	-0.0211332	-0.0246636	-0.0397693	-0.079137	-0.0263104	-0.0074186	0	-0.146598	0.087154		0.101581	0.27773	0.712851	-0.128926	0.0225747	0.0176455	0.000280797	0.561503	0.543366	0.0237796	-0.0173266	-0.0019383	0.0866306	0.0276602	0.141421	0.309297	0.425203	0.32921	0.180937		5.42082	3.08852	2.09094	3.63254	0.148095	2.33234	4.93547			0.0015742	0.00741893	0.00193519	0.183263	0.0920371	0.00407177	0.00272447	0.00107867	0.495164	0.595241
-0.000329789	-0.0240345	-0.0258502	-0.0297163	-0.0845724	-0.0244962	-0.00858686	0	-0.161921	0.0902059		0.115328	0.304729	0.7689	-0.131167	0.0317842	0.0206539	0.00648817	0.573943	0.567817	0.030563	-0.0172443	-0.00112903	0.0941742	0.0285252	0.16441	0.322704	0.471969	0.328367	0.173263		5.30245	2.9592	2.08079	3.84379	0.155075	2.15354	4.67424			0.00152899	0.00727191	0.00213204	0.200696	0.0921256	0.00369951	0.00284082	0.000814445	0.517765	0.60778
-0.000115457	-0.026915	-0.0278204	-0.0195765	-0.0869983	-0.0228371	-0.00937352	0	-0.175209	0.0959769		0.12957	0.328473	0.803392	-0.131423	0.0396688	0.023507	0.016089	0.581782	0.594763	0.037772	-0.0163959	-0.00136364	0.102157	0.0277426	0.188224	0.329742	0.517508	0.318502	0.163035		5.23475	2.80822	2.07387	4.04776	0.156585	2.01613	4.47864			0.00158937	0.00726389	0.00229896	0.217612	0.0917627	0.0034325	0.00295559	0.000646817	0.539832	0.621719
-1.46852e-05	-0.0299091	-0.0302948	-0.0107846	-0.0858264	-0.0217233	-0.00966754	0	-0.185406	0.104542		0.144301	0.348007	0.814984	-0.129047	0.0458806	0.0264897	0.0289249	0.584488	0.625435	0.0447818	-0.0146782	-0.00246283	0.112065	0.0254805	0.211709	0.330419	0.559204	0.302011	0.152863		5.22585	2.65378	2.07007	4.23083	0.15505	1.9218	4.35608			0.00173585	0.00857356	0.00234944	0.232972	0.0913918	0.00322735	0.00310763	0.000595941	0.560017	0.636638
1.80489e-05	-0.0331296	-0.0329376	-0.00444577	-0.0809039	-0.0214194	-0.00946234	0	-0.192013	0.115354		0.159226	0.363137	0.80514	-0.124078	0.050865	0.0298928	0.0445544	0.582646	0.660327	0.0509991	-0.0121801	-0.00406877	0.125351	0.0222956	0.234164	0.325511	0.5942	0.281998	0.145743		5.27793	2.51277	2.06832	4.38503	0.152616	1.86538	4.30724			0.00192458	0.0106097	0.0022571	0.246083	0.0913567	0.00305761	0.00332212	0.000664267	0.577214	0.652397
1.59756e-05	-0.0366812	-0.0354186	-0.00125517	-0.0726191	-0.0220301	-0.00885804	0	-0.195028	0.127288		0.173881	0.374493	0.777858	-0.117122	0.0557337	0.0339026	0.0623596	0.578117	0.698601	0.055985	-0.00918602	-0.00570899	0.142977	0.0190508	0.255379	0.316224	0.620082	0.261674	0.144589		5.38662	2.39867	2.06704	4.50798	0.150853	1.83718	4.32625			0.00216492	0.0131755	0.00225209	0.256612	0.0918623	0.00300716	0.00360531	0.000841381	0.59077	0.669129
1.10171e-06	-0.0406384	-0.037425	-0.00149951	-0.0618535	-0.0234775	-0.00804256	0	-0.19479	0.138756		0.187715	0.383345	0.739108	-0.109144	0.0619277	0.0385306	0.0817011	0.573649	0.738109	0.0595273	-0.00613448	-0.00691212	0.165136	0.0167576	0.275559	0.303823	0.635471	0.243901	0.151681		5.54118	2.31949	2.06449	4.60246	0.150462	1.82587	4.40144			0.00239465	0.0160338	0.00232488	0.264605	0.0929655	0.00305576	0.00394254	0.00110432	0.600555	0.687162
-9.31809e-06	-0.0449339	-0.0386978	-0.00510888	-0.0497684	-0.0255232	-0.00723568	0	-0.191919	0.147897		0.200048	0.39129	0.696124	-0.101273	0.0707015	0.043563	0.102104	0.571783	0.776305	0.0616057	-0.00352923	-0.00733592	0.191446	0.0164468	0.295251	0.289426	0.640257	0.231146	0.168196		5.72528	2.27647	2.0588	4.67637	0.150971	1.82156	4.51713			0.0025835	0.0188733	0.00257196	0.270539	0.0946016	0.00316695	0.00429881	0.00142352	0.606884	0.706929
-1.22221e-05	-0.0494917	-0.0390858	-0.0118461	-0.0377658	-0.0278556	-0.00664948	0	-0.186985	0.152683		0.210615	0.39981	0.656277	-0.0941819	0.0826453	0.0485779	0.123197	0.574906	0.810419	0.0623816	-0.00180444	-0.0068597	0.22066	0.0188071	0.314849	0.273631	0.636008	0.225244	0.194101		5.91909	2.26609	2.04887	4.73979	0.151776	1.81753	4.65552			0.002723	0.0213335	0.00305485	0.274945	0.0966841	0.00335251	0.00463334	0.00175985	0.610311	0.728648
-8.5076e-06	-0.0541505	-0.0385478	-0.021407	-0.027209	-0.0301552	-0.00643621	0	-0.180506	0.151248		0.219529	0.409907	0.626344	-0.0879971	0.097411	0.0530149	0.144749	0.584448	0.838588	0.0620992	-0.00124261	-0.00562099	0.251097	0.024071	0.334452	0.256563	0.625584	0.22755	0.228068		6.10132	2.28068	2.03416	4.80385	0.152099	1.81153	4.7992			0.00279731	0.023031	0.003807	0.278388	0.0991361	0.0037585	0.00490476	0.0020799	0.611461	0.752259
-1.10112e-06	-0.0586424	-0.0371768	-0.0334923	-0.0192176	-0.0321765	-0.00665263	0	-0.173034	0.142205		0.227283	0.421874	0.611882	-0.0822954	0.113715	0.0562845	0.166578	0.60065	0.860636	0.0609856	-0.00192094	-0.00396487	0.281064	0.0319604	0.353759	0.238097	0.612493	0.239075	0.267676		6.25151	2.31009	2.01452	4.87897	0.151183	1.80563	4.93361			0.00282316	0.0236652	0.00480541	0.281374	0.101909	0.00435166	0.00507777	0.00235507	0.610889	0.77741
4.86078e-06	-0.0626924	-0.0351716	-0.0478718	-0.0145866	-0.0338106	-0.00726823	0	-0.165198	0.125002		0.234868	0.435142	0.616798	-0.0761902	0.129713	0.057968	0.188354	0.623395	0.878077	0.0592278	-0.00372115	-0.00230879	0.308935	0.0416424	0.371922	0.218067	0.600085	0.260368	0.3098		6.35242	2.34416	1.98995	4.97211	0.148638	1.80449	5.04901			0.00283259	0.0230826	0.00597564	0.284206	0.10496	0.00514591	0.00512948	0.00256892	0.609036	0.803499
8.98608e-06	-0.065885	-0.0328199	-0.0642296	-0.0135958	-0.0350843	-0.00816235	0	-0.157967	0.100163		0.243225	0.448676	0.643321	-0.0689009	0.143481	0.0578158	0.209602	0.651517	0.894376	0.0568709	-0.00637933	-0.00102107	0.333901	0.0520432	0.38795	0.196786	0.590822	0.291658	0.351035		6.39194	2.37274	1.96023	5.08718	0.143676	1.81433	5.14165			0.00282712	0.02128	0.00717082	0.287187	0.108196	0.00614262	0.00504486	0.00273485	0.60629	0.829902
1.13375e-05	-0.0678089	-0.0304445	-0.0821304	-0.0160836	-0.0361559	-0.00916901	0	-0.152571	0.0693088		0.253258	0.46122	0.691874	-0.0599249	0.153558	0.0558373	0.229564	0.68372	0.914004	0.053844	-0.00953614	-0.000295183	0.355855	0.0619569	0.400732	0.175184	0.585936	0.33263	0.388243		6.3648	2.38782	1.92499	5.22351	0.135462	1.84039	5.21377			0.00280023	0.0184657	0.00821165	0.290502	0.111456	0.0073541	0.00482083	0.00290741	0.603016	0.856022
1.2317e-05	-0.0681762	-0.0283198	-0.100952	-0.0215577	-0.037261	-0.0101308	0	-0.150285	0.0349974		0.265728	0.4717	0.761104	-0.0492153	0.159397	0.0522963	0.247201	0.719107	0.941204	0.0500173	-0.0127986	-8.68161e-05	0.375188	0.0702198	0.409175	0.154806	0.585511	0.382144	0.418984		6.27356	2.38442	1.88392	5.37551	0.123238	1.88519	5.27236			0.00273478	0.0149754	0.00892355	0.294194	0.114498	0.00875642	0.00446699	0.00313094	0.599615	0.881333
9.83475e-06	-0.0668431	-0.0266222	-0.119822	-0.0292985	-0.0386345	-0.0109306	0	-0.152178	0.000298335		0.280979	0.479838	0.847982	-0.0373134	0.161539	0.0475181	0.261311	0.756613	0.97892	0.0452219	-0.0157749	-0.000151996	0.392765	0.0759465	0.412488	0.137711	0.589084	0.43816	0.441875		6.1288	2.36061	1.83746	5.53428	0.106311	1.94799	5.32698			0.00260561	0.0112078	0.00916824	0.298208	0.117035	0.0102718	0.00400483	0.00342774	0.596534	0.905338
2.74441e-06	-0.0640445	-0.0253533	-0.137697	-0.0385685	-0.0404553	-0.0115442	0	-0.158603	-0.031659		0.299259	0.485951	0.947809	-0.0249511	0.161471	0.0419871	0.270727	0.796287	1.02759	0.0393932	-0.0180741	-0.00011779	0.409103	0.0784998	0.409917	0.125916	0.596146	0.497597	0.4566		5.94776	2.31862	1.78686	5.68737	0.0849317	2.02384	5.38752			0.00239542	0.00753033	0.00889888	0.302243	0.118793	0.0117996	0.00347289	0.00381822	0.594148	0.927485
-8.5076e-06	-0.0603103	-0.0243504	-0.153388	-0.0486656	-0.0427816	-0.0120366	0	-0.16905	-0.058189		0.320445	0.491171	1.05456	-0.0130037	0.161318	0.0361759	0.27461	0.838465	1.08496	0.0325933	-0.0193171	0.000392797	0.424383	0.0776739	0.401002	0.121125	0.606717	0.556626	0.463859		5.75227	2.26353	1.73445	5.82173	0.0601174	2.10476	5.4619			0.00210544	0.00539847	0.00813702	0.305909	0.11956	0.0133113	0.00292189	0.00437935	0.592696	0.947168
-2.16569e-05	-0.056347	-0.0233461	-0.165665	-0.0589355	-0.0455289	-0.0125328	0	-0.182144	-0.0774825		0.34392	0.497313	1.16129	-0.00230572	0.163296	0.0304575	0.272728	0.8831	1.14664	0.0250145	-0.0191268	0.0016261	0.438508	0.0737777	0.385713	0.124452	0.621629	0.611238	0.465144		5.56568	2.20202	1.68357	5.92661	0.0335837	2.18124	5.55439			0.00175685	0.00375587	0.00699967	0.308877	0.119254	0.0146653	0.00241008	0.00505948	0.592148	0.963758
-2.46652e-05	-0.0529438	-0.0220465	-0.173267	-0.0687492	-0.0484844	-0.0131882	0	-0.195787	-0.0888016		0.368639	0.506194	1.26066	0.00660657	0.169106	0.025224	0.265773	0.930046	1.20705	0.0170004	-0.0171181	0.00361423	0.451064	0.06762	0.364369	0.136134	0.642243	0.657924	0.462276		5.40904	2.14121	1.63765	5.99539	0.00770295	2.24355	5.6652			0.00141252	0.00402011	0.00566418	0.313186	0.117939	0.0157198	0.00199742	0.00575947	0.59206	0.976748
-1.2028e-05	-0.0506219	-0.020251	-0.175299	-0.0774251	-0.0513548	-0.0141078	0	-0.207746	-0.0924879		0.392758	0.519831	1.34578	0.0132641	0.179678	0.0206857	0.255186	0.977401	1.26121	0.00896672	-0.0129747	0.00614223	0.461965	0.0605353	0.338175	0.155797	0.670115	0.694343	0.457323		5.29811	2.08645	1.60036	6.02836	-0.0153735	2.2842	5.79004			0.00108834	0.00447682	0.0042963	0.319644	0.115845	0.0163982	0.00174095	0.00639171	0.591664	0.985843
1.59756e-05	-0.0495718	-0.0179049	-0.171368	-0.0842426	-0.0538376	-0.0153187	0	-0.215987	-0.0897309		0.413951	0.539757	1.41088	0.0174299	0.194908	0.0170356	0.243052	1.02228	1.30579	0.00142012	-0.0064912	0.0087782	0.471341	0.0541411	0.309051	0.182397	0.706333	0.71972	0.45222		5.2406	2.0409	1.57473	6.03212	-0.0337683	2.29882	5.92116			0.000818878	0.00505703	0.0030487	0.325595	0.113329	0.0167953	0.001654	0.00698284	0.589881	0.991064
4.93552e-05	-0.0496229	-0.015112	-0.161708	-0.0885043	-0.055694	-0.0167585	0	-0.219054	-0.0821336		0.42977	0.566623	1.45192	0.0190866	0.213776	0.014567	0.231761	1.0617	1.33988	-0.00502095	0.00234115	0.0109813	0.479387	0.0500472	0.279502	0.214347	0.750859	0.734896	0.448557		5.23469	2.00524	1.56247	6.0176	-0.0460707	2.28671	6.04867			0.000673773	0.0058798	0.00201928	0.33176	0.110807	0.0169074	0.00174796	0.00742611	0.585513	0.992825
5.09208e-05	-0.0502293	-0.0120885	-0.147653	-0.0896498	-0.0568178	-0.0182681	0	-0.216382	-0.0712223		0.437915	0.600397	1.46715	0.0182834	0.23482	0.0136223	0.223307	1.09288	1.36516	-0.00962367	0.0132157	0.0122383	0.48621	0.0495194	0.252626	0.249815	0.802195	0.741903	0.44765		5.26939	1.97793	1.56432	5.99735	-0.0515593	2.25101	6.16164			0.000624869	0.00709953	0.00122979	0.339224	0.108691	0.0168127	0.00201562	0.00768904	0.577554	0.99181
-2.17219e-05	-0.0507602	-0.00909653	-0.130685	-0.0874461	-0.0572497	-0.0196685	0	-0.208161	-0.058058		0.437156	0.639687	1.45707	0.0153686	0.256336	0.0147847	0.219253	1.11546	1.38489	-0.0115259	0.0255403	0.012192	0.491272	0.0531449	0.231356	0.286606	0.857415	0.743675	0.450319		5.32639	1.95646	1.57906	5.98142	-0.0496603	2.19735	6.25003			0.000670571	0.0087265	0.000669541	0.348802	0.107299	0.0166075	0.00240956	0.00777309	0.565318	0.989002
-0.000222209	-0.0505654	-0.00638158	-0.112302	-0.0820885	-0.0571825	-0.0207846	0	-0.195356	-0.0429722		0.427515	0.68228	1.42442	0.0107944	0.276891	0.0186744	0.220292	1.1312	1.4031	-0.00984034	0.0384285	0.010746	0.493499	0.0606936	0.218349	0.322533	0.91256	0.743512	0.457141		5.38343	1.93806	1.60422	5.97521	-0.0400554	2.13311	6.30568			0.000944975	0.0109029	0.000363304	0.360848	0.106811	0.016386	0.00287353	0.00768005	0.548679	0.985491
-0.000610158	-0.0490817	-0.00412273	-0.0935334	-0.0742558	-0.0569264	-0.0214777	0	-0.179501	-0.0255715		0.410382	0.725642	1.37377	0.00503945	0.295601	0.0257061	0.226137	1.1434	1.42357	-0.00381376	0.0507915	0.00809134	0.491505	0.0711256	0.215731	0.355671	0.963472	0.744687	0.468643		5.41855	1.92052	1.63686	5.97854	-0.0226012	2.06649	6.32286			0.00140184	0.0144477	0.000251364	0.374992	0.107272	0.0162014	0.00333641	0.00745227	0.528154	0.982268
-0.00122483	-0.0459628	-0.00244771	-0.0736648	-0.0650934	-0.0568353	-0.0216918	0	-0.162366	-0.00496186		0.388629	0.76705	1.31083	-0.00135748	0.312006	0.0359126	0.235952	1.15628	1.44859	0.00697002	0.0615432	0.00466467	0.484043	0.0827805	0.2247	0.384462	1.00678	0.750514	0.485379		5.41453	1.90268	1.67363	5.98606	0.00286169	2.00527	6.29898			0.00201128	0.0177834	0.000300985	0.389687	0.10861	0.0160349	0.00372633	0.00714287	0.504759	0.980176
-0.00209784	-0.0409538	-0.00139773	-0.0512419	-0.0559919	-0.0572488	-0.0214093	0	-0.145801	0.0198975		0.365694	0.804693	1.24195	-0.00805478	0.326222	0.0486151	0.248285	1.17258	1.47913	0.0223676	0.0697162	0.00106132	0.4707	0.0937762	0.245714	0.408209	1.0406	0.763874	0.508061		5.36175	1.88433	1.7123	5.99005	0.0360241	1.95656	6.23417			0.00274192	0.0205428	0.000511068	0.402837	0.110666	0.015837	0.00397991	0.00678839	0.479959	0.979602
-0.00322751	-0.0339821	-0.000946738	-0.0236231	-0.0484157	-0.0584046	-0.0206714	0	-0.131351	0.0498056		0.345271	0.837564	1.17328	-0.0147951	0.338599	0.0624764	0.261725	1.19329	1.51439	0.041568	0.0746743	-0.00208112	0.452162	0.102383	0.278164	0.427007	1.06505	0.787269	0.537325		5.26007	1.86617	1.75138	5.98234	0.0762258	1.92564	6.13138			0.00360422	0.0224362	0.000777799	0.411842	0.113219	0.0155854	0.0040652	0.00730232	0.455364	0.980525
-0.00456349	-0.0251823	-0.00101895	0.0126861	-0.0436593	-0.0603758	-0.0195718	0	-0.120027	0.0850201		0.330739	0.865266	1.11016	-0.0213447	0.349433	0.0757074	0.275421	1.21758	1.5519	0.0630803	0.0762558	-0.00419116	0.430303	0.107404	0.320233	0.441675	1.08211	0.822791	0.573401		5.11867	1.84948	1.78956	5.95658	0.12239	1.91503	5.99647			0.00451897	0.0233256	0.00108177	0.417393	0.115985	0.0151862	0.00397273	0.0084869	0.432431	0.982628
-0.00601388	-0.0148651	-0.0014369	0.0603826	-0.0425736	-0.0630392	-0.0182257	8.88163e-07	-0.11216	0.125054		0.32437	0.887968	1.05674	-0.0274856	0.358938	0.0863851	0.289232	1.24322	1.58851	0.0848436	0.0747849	-0.00483609	0.407921	0.108501	0.368935	0.453687	1.09502	0.871597	0.615661		4.95344	1.83564	1.82541	5.90985	0.172828	1.92399	5.83763			0.00541666	0.0251237	0.00143125	0.41378	0.118584	0.0146371	0.0037063	0.00911675	0.4123	0.985294
-0.00742745	-0.00365424	-0.00200509	0.121767	-0.0455308	-0.0660808	-0.0167938	2.83109e-06	-0.107367	0.168842		0.327462	0.905423	1.01558	-0.0328166	0.366895	0.0929861	0.304087	1.26833	1.62015	0.104534	0.0710953	-0.00378231	0.388047	0.106128	0.420122	0.464632	1.10737	0.934199	0.66248		4.78435	1.82598	1.85597	5.84192	0.225619	1.94786	5.66525			0.00622163	0.0302021	0.00176236	0.399079	0.120569	0.013795	0.00330793	0.00915812	0.395499	0.988054
-0.00862448	0.00762272	-0.00249415	0.197045	-0.0523099	-0.0690452	-0.0154348	5.66877e-06	-0.104717	0.214866		0.339836	0.917019	0.98778	-0.0368313	0.3728	0.0946706	0.321577	1.29174	1.64307	0.119859	0.0663692	-0.00101934	0.373398	0.101482	0.469013	0.476044	1.12214	1.01003	0.711203		4.63115	1.82138	1.8772	5.75526	0.27848	1.97887	5.49063			0.00685984	0.0349999	0.00203573	0.373482	0.12144	0.012845	0.00289896	0.0086382	0.381941	0.990602
-0.0094329	0.0180307	-0.00264698	0.283265	-0.0621407	-0.0714168	-0.0142711	8.92888e-06	-0.102962	0.261414		0.359747	0.921923	0.973219	-0.0390054	0.376082	0.0914483	0.343347	1.3133	1.65451	0.128904	0.0619202	0.00324622	0.365752	0.0962128	0.510868	0.489183	1.14085	1.09717	0.758428		4.50966	1.82204	1.8846	5.65376	0.328837	2.00754	5.32431			0.00726907	0.0391771	0.00221455	0.339099	0.120697	0.0118314	0.00253751	0.00763204	0.371012	0.992786
-0.00971825	0.0266248	-0.00227761	0.374532	-0.0739117	-0.0727226	-0.0133627	8.21747e-06	-0.100905	0.307012		0.384225	0.91919	0.97086	-0.0388998	0.376153	0.0841633	0.370456	1.33347	1.65285	0.130479	0.0590186	0.00858862	0.365497	0.0919299	0.541856	0.504788	1.16318	1.19261	0.80078		4.42939	1.82745	1.87446	5.54084	0.374063	2.02446	5.17444			0.00740989	0.0424309	0.00228624	0.382288	0.117971	0.0108799	0.00229407	0.00625271	0.361659	0.994726
-0.00943348	0.0327025	-0.00121285	0.461364	-0.0862339	-0.0726057	-0.0126792	2.25392e-06	-0.0976032	0.350276		0.409079	0.908629	0.979108	-0.0363793	0.372907	0.0741744	0.402675	1.35252	1.63863	0.124185	0.0585826	0.0144457	0.371821	0.0900298	0.559669	0.523138	1.18715	1.29197	0.835198		4.39177	1.83634	1.84532	5.4197	0.411426	2.02276	5.04494			0.00726833	0.0445289	0.00223796	0.424477	0.113061	0.0100856	0.00222526	0.00462469	0.352738	0.996377
-0.00862448	0.0358608	0.000612585	0.532602	-0.0977221	-0.0708934	-0.0121225	-8.5076e-06	-0.0926177	0.390118		0.429755	0.890782	0.995978	-0.031653	0.366688	0.0631117	0.438315	1.37025	1.61398	0.11052	0.0610786	0.0201808	0.382834	0.0913094	0.563924	0.543923	1.20948	1.39024	0.859604		4.39062	1.84685	1.79846	5.29193	0.438503	1.99944	4.93496			0.00685984	0.0453863	0.00209855	0.46015	0.106028	0.00948789	0.00235726	0.00438922	0.343159	0.997603
-0.00741857	0.0360484	0.0030844	0.577779	-0.107206	-0.0676224	-0.0115654	-2.16569e-05	-0.0861207	0.425711		0.442202	0.866818	1.01914	-0.0252715	0.358142	0.0525585	0.474481	1.38579	1.58218	0.0907836	0.0665035	0.0251575	0.396099	0.0958167	0.556182	0.566251	1.22638	1.48268	0.873282		4.41383	1.8567	1.7378	5.15762	0.453518	1.95625	4.83915			0.00622666	0.0449633	0.001916	0.484436	0.0972332	0.00909142	0.00267741	0.00443373	0.332015	0.998204
-0.00599927	0.0335827	0.00593527	0.589404	-0.113813	-0.0630092	-0.010921	-2.46652e-05	-0.0787837	0.456072		0.443636	0.838287	1.04579	-0.0180302	0.348209	0.0437855	0.507691	1.39825	1.54722	0.0667827	0.0743356	0.0288731	0.409417	0.103002	0.539365	0.588655	1.23451	1.56545	0.876565		4.44573	1.86347	1.66868	5.01636	0.455645	1.8995	4.7488			0.00542829	0.0433497	0.00172752	0.493336	0.0872731	0.00887225	0.00314007	0.0045657	0.318728	0.997809
-0.00455085	0.0289757	0.00865226	0.565459	-0.117164	-0.0574168	-0.0101722	-1.2028e-05	-0.0717334	0.480441		0.433346	0.806353	1.07279	-0.0108013	0.337447	0.0376789	0.534781	1.40707	1.51264	0.0407164	0.0839242	0.0309541	0.42101	0.111719	0.517337	0.609401	1.23137	1.63666	0.871183		4.47024	1.86482	1.59683	4.86706	0.44529	1.83854	4.65443			0.00453742	0.0407676	0.00158916	0.485124	0.0769545	0.00872705	0.00366168	0.00474212	0.302953	0.996321
-0.00322751	0.0228719	0.0106001	0.509876	-0.117316	-0.0512744	-0.00939973	1.59756e-05	-0.0662467	0.497973		0.412789	0.771704	1.09674	-0.00440311	0.326013	0.0346142	0.553603	1.41256	1.48124	0.0148214	0.0946019	0.0312288	0.429996	0.120612	0.49408	0.626816	1.21597	1.69636	0.859662		4.47337	1.85879	1.52725	4.70949	0.42404	1.78415	4.54779			0.00362824	0.0374646	0.00161115	0.460672	0.0671427	0.00854742	0.00414026	0.00489789	0.284665	0.993793
-0.00212915	0.0159355	0.0111766	0.431673	-0.114667	-0.0449977	-0.008776	4.93552e-05	-0.0634341	0.507689		0.385292	0.734563	1.11425	0.000525782	0.313679	0.0344833	0.563507	1.41639	1.45501	-0.00888378	0.105839	0.0297563	0.436387	0.128477	0.472973	0.639684	1.18902	1.74605	0.844759		4.4449	1.8441	1.46338	4.54515	0.394431	1.74644	4.42372			0.00276785	0.033779	0.00181857	0.423268	0.0585959	0.00824672	0.00447667	0.0049615	0.264202	0.99035
-0.00128955	0.0087142	0.00993255	0.342756	-0.109871	-0.0389319	-0.00849362	5.09208e-05	-0.0640368	0.508962		0.355301	0.69493	1.12264	0.00355529	0.299742	0.0367698	0.565426	1.42107	1.43501	-0.0286945	0.11757	0.0267432	0.440618	0.134476	0.456536	0.647909	1.15256	1.78791	0.829473		4.37951	1.82038	1.4077	4.37717	0.359484	1.73273	4.2818			0.0020309	0.0300533	0.00225103	0.378012	0.0518514	0.00777307	0.00459077	0.00487465	0.24225	0.986214
-0.000701062	0.0016821	0.00681026	0.254918	-0.103627	-0.0333026	-0.00874659	-2.17219e-05	-0.0681413	0.501018		0.327485	0.653353	1.12006	0.00452435	0.283766	0.0406316	0.561444	1.43012	1.42198	-0.0434514	0.129786	0.0226064	0.443393	0.138395	0.445971	0.652318	1.11012	1.82345	0.815929		4.27616	1.78847	1.36131	4.21097	0.322252	1.74671	4.12551			0.00140533	0.0265567	0.00292599	0.330366	0.047091	0.00717174	0.00445182	0.00463157	0.219929	0.981274
-0.00032412	-0.00483143	0.00215528	0.17741	-0.0966101	-0.0282141	-0.00965341	-0.000222209	-0.0751969	0.483455		0.305899	0.61118	1.10604	0.00353188	0.265583	0.0450893	0.554336	1.44714	1.41634	-0.0524874	0.142599	0.0178502	0.445055	0.140577	0.441359	0.654765	1.06606	1.85284	0.805533		4.13759	1.75038	1.32478	4.05318	0.285363	1.78753	3.96188			0.000964806	0.0234675	0.00384151	0.35218	0.0441458	0.00644086	0.00407717	0.00420302	0.198636	0.975205
-0.000106528	-0.0106363	-0.00334984	0.115248	-0.0894273	-0.0236756	-0.0112034	-0.000610158	-0.0841587	0.456552		0.293333	0.570789	1.0817	0.000899515	0.245376	0.0491635	0.546923	1.47467	1.41817	-0.0555612	0.156124	0.0129567	0.445209	0.141709	0.442055	0.657835	1.02501	1.8747	0.799179		3.96954	1.70908	1.29879	3.91046	0.250701	1.85013	3.79994			0.000699829	0.020939	0.00497709	0.373223	0.0463961	0.00569448	0.00351441	0.00367979	0.179833	0.96758
-5.57955e-06	-0.0156038	-0.0087997	0.068875	-0.0826008	-0.0196436	-0.0132692	-0.00122483	-0.0936714	0.421007		0.291146	0.53556	1.04938	-0.00280114	0.223876	0.0520294	0.541441	1.5139	1.42708	-0.0528091	0.170016	0.00836171	0.442698	0.142535	0.446954	0.66388	0.991693	1.88622	0.796921		3.7793	1.66825	1.28369	3.78861	0.219375	1.92642	3.64816			0.000601974	0.0192665	0.00628467	0.385438	0.0514126	0.00508842	0.00284256	0.00313624	0.164806	0.957965
2.31339e-05	-0.0197354	-0.0133745	0.0352567	-0.0765781	-0.016078	-0.0155804	-0.00209784	-0.102467	0.378793		0.299184	0.509096	1.01279	-0.00687012	0.201781	0.0531145	0.539425	1.56324	1.44194	-0.0446428	0.183849	0.00426484	0.435718	0.14356	0.455073	0.674986	0.970044	1.88436	0.799274		3.57574	1.63157	1.28024	3.69097	0.191687	2.00651	3.51379			0.000671766	0.0179158	0.00770112	0.389373	0.056519	0.0046704	0.00215968	0.00265609	0.154317	0.946371
1.31368e-05	-0.0230746	-0.0164841	0.00926357	-0.0716983	-0.0129819	-0.0177925	-0.00322751	-0.109566	0.332683		0.316085	0.494728	0.976335	-0.0105133	0.179892	0.0521568	0.541452	1.6188	1.46099	-0.0317596	0.196811	0.000671684	0.42235	0.144879	0.465639	0.69212	0.96311	1.86662	0.80696		3.36821	1.60235	1.28869	3.6182	0.167371	2.0807	3.40091			0.000848	0.0167935	0.00914294	0.386672	0.0610242	0.00444536	0.00156941	0.00229726	0.148477	0.933245
-1.16263e-05	-0.0256692	-0.0178844	-0.0143838	-0.068134	-0.0104182	-0.0195713	-0.00456349	-0.114399	0.285819		0.339731	0.494748	0.94437	-0.0128955	0.159115	0.0492431	0.54727	1.67536	1.48207	-0.0151817	0.207647	-0.00254368	0.401243	0.146165	0.47797	0.71465	0.972932	1.83182	0.820722		3.16567	1.58306	1.30767	3.56829	0.1459	2.1412	3.30974			0.00110362	0.0157537	0.010506	0.379341	0.0643379	0.00437604	0.00113323	0.00212381	0.146706	0.919421
-2.57658e-05	-0.0275952	-0.0177441	-0.0394025	-0.0657782	-0.00850484	-0.0206522	-0.00601388	-0.116901	0.241729		0.367543	0.509605	0.921017	-0.0132789	0.140351	0.0447798	0.556175	1.72701	1.50314	0.00364922	0.21502	-0.00561093	0.372327	0.146848	0.491288	0.740661	1.00013	1.78086	0.841655		2.97649	1.57489	1.33403	3.53692	0.126668	2.18325	3.23736			0.0014244	0.0146656	0.0116754	0.369377	0.0660617	0.00437908	0.000881758	0.00207591	0.147823	0.905995
-2.19962e-05	-0.0288667	-0.0164783	-0.0674936	-0.0642653	-0.00738102	-0.0209299	-0.00742745	-0.117263	0.202946		0.396985	0.537977	0.908944	-0.0110632	0.124814	0.0394294	0.567095	1.76958	1.52273	0.0230075	0.217294	-0.00864804	0.337011	0.146306	0.504424	0.766625	1.04426	1.71632	0.869768		2.80706	1.57788	1.36157	3.51897	0.10931	2.20583	3.17785			0.00175923	0.0147666	0.012528	0.358522	0.0659214	0.00438068	0.000839548	0.00210266	0.150347	0.893869
-1.03961e-06	-0.0294961	-0.014689	-0.0978352	-0.0629862	-0.00717101	-0.0204605	-0.00862448	-0.115861	0.1711		0.425764	0.576598	0.909327	-0.00593757	0.113727	0.0339811	0.579019	1.80108	1.54014	0.0409872	0.213129	-0.0116574	0.298263	0.144095	0.515823	0.788367	1.10342	1.64244	0.904322		2.66212	1.59069	1.38201	3.5092	0.0937498	2.21143	3.12451			0.00203925	0.0145903	0.0129569	0.348005	0.0638233	0.00430927	0.00107399	0.00234765	0.152736	0.883617
2.65972e-05	-0.029532	-0.0130382	-0.127746	-0.0611967	-0.00794659	-0.0194216	-0.0094329	-0.11313	0.146999		0.451887	0.6207	0.921912	0.00198301	0.108057	0.0291828	0.591174	1.82161	1.55555	0.0557452	0.201998	-0.0145391	0.260184	0.140098	0.523807	0.802134	1.17413	1.56459	0.944058		2.54499	1.61072	1.38667	3.50291	0.0801374	2.20526	3.07184			0.00222334	0.0140365	0.0128846	0.338564	0.059862	0.0041603	0.00156581	0.00270937	0.153666	0.875346
3.11164e-05	-0.029073	-0.0120999	-0.153968	-0.058275	-0.00970015	-0.0180521	-0.00971825	-0.109362	0.130307		0.473771	0.664984	0.944717	0.0120936	0.108157	0.0255475	0.602979	1.83344	1.56953	0.0659646	0.184452	-0.0170966	0.226994	0.134499	0.527079	0.805281	1.2514	1.48828	0.986994		2.45762	1.63454	1.36803	3.49682	0.0688033	2.19396	3.01706			0.0022943	0.0131233	0.0122849	0.330481	0.0543059	0.00395641	0.00229593	0.00316532	0.152265	0.868649
-2.47638e-05	-0.0283181	-0.0123571	-0.173364	-0.0538226	-0.0123293	-0.0165576	-0.00943348	-0.104885	0.120849		0.490149	0.704057	0.975334	0.0233048	0.113476	0.023299	0.614087	1.83882	1.58282	0.0708896	0.162563	-0.019213	0.202616	0.127716	0.52519	0.797506	1.32877	1.41894	1.03178		2.40164	1.6577	1.32263	3.48787	0.0599854	2.18423	2.96167			0.00222916	0.0119581	0.0112013	0.323657	0.0476562	0.00371996	0.00323112	0.00370971	0.148146	0.862893
-0.000194896	-0.0275203	-0.0140857	-0.184222	-0.047859	-0.0156326	-0.0150674	-0.00862448	-0.0999516	0.118336		0.50018	0.733496	1.01094	0.0342046	0.122598	0.0223422	0.624137	1.83971	1.59584	0.0705713	0.139567	-0.0208475	0.189757	0.120238	0.518838	0.780772	1.39901	1.36096	1.07727		2.37793	1.67532	1.25174	3.47357	0.0537802	2.18146	2.91124			0.00203749	0.010695	0.00974751	0.317792	0.0405689	0.0034757	0.00431877	0.00435651	0.141446	0.857312
-0.000548486	-0.0269262	-0.0173163	-0.18669	-0.0409138	-0.0193213	-0.013628	-0.00741857	-0.0947361	0.122204		0.503664	0.750517	1.04846	0.043338	0.133481	0.0223436	0.632578	1.8375	1.60825	0.0658759	0.11922	-0.0220237	0.189414	0.112447	0.509866	0.758752	1.45513	1.31716	1.12207		2.38622	1.68263	1.16115	3.45193	0.0501687	2.18862	2.87412			0.00175043	0.00947712	0.00807605	0.312435	0.0337807	0.00322547	0.00546187	0.00511024	0.13273	0.851196
-0.00116408	-0.0266833	-0.0218361	-0.182537	-0.0339201	-0.0230331	-0.0122353	-0.00599927	-0.0894772	0.131892		0.501192	0.754071	1.08535	0.0495756	0.144095	0.0229845	0.638564	1.83258	1.61903	0.0580995	0.104958	-0.0228097	0.201177	0.104501	0.500829	0.736021	1.49158	1.28869	1.16438		2.4247	1.6751	1.06014	3.42051	0.0490168	2.20573	2.85975			0.00141574	0.0083726	0.00632118	0.30709	0.0342246	0.00292998	0.00655487	0.0059505	0.122797	0.844078
-0.00211682	-0.0268091	-0.0271832	-0.174738	-0.0281295	-0.0263887	-0.0109032	-0.00455085	-0.0842194	0.145532		0.494327	0.745219	1.11854	0.0523647	0.152765	0.0239738	0.641031	1.82606	1.62632	0.0489359	0.0989254	-0.0231624	0.222868	0.0963374	0.494457	0.716551	1.50515	1.27478	1.20077		2.48889	1.64977	0.958586	3.37858	0.0503561	2.22989	2.8759			0.00107433	0.00741722	0.00460997	0.301195	0.0352579	0.0025796	0.00748572	0.00683067	0.112587	0.835649
-0.00345822	-0.0271796	-0.0327601	-0.166451	-0.0248216	-0.0290399	-0.00970503	-0.00322751	-0.078965	0.160424		0.485462	0.72661	1.1451	0.0519101	0.158627	0.0252233	0.638873	1.81944	1.62791	0.0399818	0.101489	-0.0229287	0.251267	0.0877109	0.49303	0.702992	1.49554	1.27323	1.22666		2.57183	1.60546	0.865411	3.32667	0.0543851	2.25589	2.92691			0.000762068	0.00667506	0.00308696	0.294183	0.0367533	0.0022542	0.00819031	0.00773911	0.102974	0.825842
-0.00519531	-0.0275747	-0.0379479	-0.160193	-0.0249793	-0.030724	-0.00879829	-0.00212915	-0.0737342	0.173467		0.47743	0.701855	1.16272	0.0491622	0.161864	0.0269031	0.631227	1.81463	1.62198	0.0323475	0.111136	-0.0218561	0.282799	0.0783657	0.497827	0.696312	1.46527	1.28099	1.23702		2.66451	1.54308	0.78722	3.26684	0.0614264	2.27716	3.01258			0.000502645	0.00609911	0.00176724	0.286914	0.0386648	0.00195818	0.00857109	0.00856565	0.0946595	0.814771
-0.00726338	-0.0278203	-0.0422539	-0.157164	-0.0290341	-0.0313376	-0.00840772	-0.00129044	-0.0684625	0.18132		0.472932	0.675	1.16944	0.0455463	0.163349	0.0292266	0.617883	1.81396	1.60748	0.026584	0.124903	-0.0196334	0.313641	0.068241	0.508904	0.695879	1.41891	1.2948	1.22743		2.7567	1.46626	0.72752	3.20391	0.0718878	2.2872	3.12773			0.000304541	0.00569149	0.000644382	0.278542	0.0408462	0.0017444	0.0085822	0.00920233	0.088153	0.802593
-0.00953732	-0.0278157	-0.0454125	-0.157312	-0.036692	-0.030934	-0.00876768	-0.000703893	-0.0633316	0.182142		0.473874	0.649634	1.16534	0.042713	0.164597	0.0325956	0.599343	1.81845	1.58494	0.0224237	0.139177	-0.0160546	0.340915	0.0575522	0.525171	0.70026	1.36233	1.31178	1.19581		2.83907	1.38025	0.687704	3.14333	0.0859001	2.28037	3.26361			0.000166025	0.0055311	0.00133379	0.268433	0.0430631	0.00157631	0.00823917	0.00957879	0.0836936	0.789559
-0.011836	-0.0276291	-0.0474385	-0.159434	-0.046958	-0.0297413	-0.0100705	-0.000329789	-0.058624	0.175553		0.480952	0.628554	1.15202	0.0421319	0.167125	0.0373537	0.576982	1.8279	1.55641	0.0190738	0.150512	-0.0110627	0.362609	0.0468808	0.544688	0.707685	1.30165	1.32982	1.14304		2.90445	1.29194	0.667135	3.09186	0.103261	2.25297	3.40908			7.77321e-05	0.00565426	0.00277283	0.257253	0.0449683	0.00166571	0.0076179	0.00966987	0.0813156	0.775873
-0.013947	-0.0275241	-0.0486267	-0.161657	-0.0583499	-0.0281414	-0.0124032	-0.000115457	-0.0546389	0.162592		0.493476	0.613604	1.13214	0.0447354	0.171823	0.0436142	0.552955	1.84086	1.52497	0.0156382	0.156427	-0.00479786	0.377459	0.0370999	0.565236	0.716528	1.24236	1.34769	1.07318		2.94922	1.20922	0.663757	3.05721	0.123379	2.20373	3.55226			2.72134e-05	0.00626123	0.00431273	0.246452	0.0462358	0.00200875	0.0068246	0.00948398	0.0808941	0.761653
-0.0156812	-0.0278485	-0.0494494	-0.162313	-0.0692396	-0.0265898	-0.01571	-1.46852e-05	-0.0517505	0.145725		0.509533	0.605628	1.10942	0.0507796	0.178743	0.051381	0.529751	1.85443	1.49423	0.0114937	0.155874	0.00239151	0.385269	0.0291501	0.58493	0.725518	1.18913	1.36481	0.992913		2.97427	1.13973	0.674704	3.04629	0.145243	2.1337	3.68251			3.46133e-06	0.00746751	0.00592215	0.236398	0.0465787	0.0025958	0.00596689	0.00906332	0.082157	0.746975
-0.0168827	-0.0290253	-0.0504605	-0.159933	-0.0781947	-0.0255764	-0.0197858	1.80489e-05	-0.050012	0.127239		0.526477	0.604702	1.0866	0.0596609	0.186634	0.060165	0.510066	1.86591	1.46721	0.00674143	0.149283	0.0100629	0.385832	0.023904	0.60253	0.73356	1.14533	1.38131	0.910065		2.98441	1.0906	0.695854	3.06599	0.167689	2.04636	3.79089			4.25418e-06	0.00937669	0.0075329	0.227483	0.0458087	0.00340915	0.00514683	0.00846647	0.0847563	0.731793
-0.0174712	-0.0313885	-0.0521341	-0.153881	-0.0842574	-0.0255174	-0.0242833	1.59756e-05	-0.0492524	0.109151		0.541431	0.610184	1.06565	0.0700474	0.19327	0.0691883	0.496257	1.87281	1.44591	0.00223604	0.138421	0.0177207	0.379206	0.0219299	0.617687	0.739771	1.11326	1.39768	0.832472		2.98786	1.06702	0.722511	3.12067	0.189431	1.94695	3.87145			3.76549e-06	0.0122266	0.00911879	0.220014	0.0439402	0.00439633	0.00449573	0.00782053	0.0882647	0.716687
-0.0174616	-0.0350417	-0.0547122	-0.144477	-0.0870611	-0.0266631	-0.028761	1.10171e-06	-0.049139	0.0929543		0.551866	0.620715	1.04782	0.0801432	0.196061	0.0775743	0.489936	1.87319	1.43117	-0.000663045	0.125872	0.0248994	0.365961	0.0233653	0.630772	0.743351	1.09467	1.41449	0.76666		2.9948	1.07108	0.74968	3.21029	0.209159	1.84174	3.92161			2.59677e-07	0.0159302	0.0105535	0.213977	0.0411397	0.00547224	0.00403721	0.00718647	0.0921807	0.704514
-0.0169423	-0.0398283	-0.0581245	-0.13254	-0.0867702	-0.0290492	-0.0327385	-9.31809e-06	-0.0491219	0.079285		0.556015	0.634151	1.0335	0.0879062	0.19264	0.0842818	0.491873	1.86609	1.42278	-0.00055795	0.114424	0.0312491	0.34691	0.0279637	0.642378	0.743646	1.09071	1.43257	0.716965		3.01531	1.10123	0.772376	3.32956	0.225622	1.73754	3.94171			2.1963e-06	0.0202456	0.0117373	0.210127	0.0376828	0.00653865	0.00377755	0.00663331	0.0959568	0.691048
-0.0160822	-0.045231	-0.0619385	-0.119628	-0.0838534	-0.0324468	-0.0357654	-1.22221e-05	-0.0488648	0.0690105		0.553057	0.647622	1.02377	0.0915646	0.181816	0.0887169	0.501646	1.85061	1.42021	0.00341596	0.106557	0.0365058	0.324332	0.0350876	0.653005	0.740249	1.1025	1.45231	0.685482		3.05772	1.15184	0.786798	3.46594	0.23761	1.64069	3.93537			2.88077e-06	0.0248003	0.012628	0.20751	0.0339675	0.00748716	0.00371319	0.00625204	0.0990212	0.676371
-0.0150795	-0.0504791	-0.0654326	-0.107312	-0.0788399	-0.0364086	-0.0374844	-8.5076e-06	-0.048183	0.0629735		0.543191	0.657749	1.02011	0.0898454	0.16386	0.0906358	0.517833	1.82622	1.42301	0.0112236	0.103915	0.0405287	0.301502	0.0438847	0.662591	0.733008	1.13087	1.47386	0.672019		3.12652	1.21416	0.790566	3.6013	0.244095	1.55676	3.90813			2.00526e-06	0.0292279	0.0132454	0.205754	0.0305572	0.00818229	0.00383098	0.00612605	0.100844	0.660715
-0.0141112	-0.0547187	-0.0677483	-0.0967091	-0.0720768	-0.0403582	-0.0376701	-1.10112e-06	-0.0470193	0.0619686		0.527436	0.661058	1.02398	0.0821198	0.140422	0.0900582	0.538279	1.79276	1.43098	0.0218105	0.107104	0.0432759	0.282166	0.0534714	0.670352	0.722157	1.17586	1.49703	0.674701		3.22104	1.27784	0.783256	3.71462	0.244333	1.49029	3.8664			2.59537e-07	0.0330243	0.0136377	0.204596	0.0277152	0.00854899	0.00411129	0.00630896	0.101024	0.644416
-0.0133036	-0.0571649	-0.0680734	-0.0884193	-0.0635419	-0.0437002	-0.0362557	3.97261e-06	-0.0455325	0.0668442		0.507351	0.654698	1.03668	0.0685871	0.114212	0.0874129	0.560313	1.75024	1.44432	0.0333193	0.115704	0.0447302	0.270357	0.0630113	0.675025	0.70821	1.23641	1.52095	0.690774		3.33485	1.3331	0.766777	3.78521	0.238044	1.44448	3.81655			9.36355e-07	0.0357229	0.013883	0.203951	0.0255908	0.0085625	0.00453656	0.00681574	0.0993738	0.627875
-0.0126822	-0.0573597	-0.0658572	-0.0820435	-0.0529644	-0.045959	-0.0333244	6.155e-06	-0.0436875	0.077432		0.484687	0.636927	1.05771	0.049955	0.0880905	0.0828929	0.581236	1.69975	1.46303	0.0435732	0.12845	0.0449412	0.268566	0.0719209	0.675081	0.691963	1.30963	1.5446	0.716977		3.45629	1.37245	0.744841	3.79783	0.225433	1.42124	3.76356			1.45075e-06	0.0370245	0.0140358	0.20359	0.0241534	0.00824617	0.0050734	0.00758265	0.0959828	0.611491
-0.0121818	-0.0552449	-0.0609464	-0.0765701	-0.0399011	-0.0468597	-0.0290992	5.66877e-06	-0.0413582	0.0927356		0.461049	0.607602	1.08499	0.0274053	0.0645743	0.0766083	0.598483	1.64319	1.48677	0.0505724	0.143565	0.0439636	0.277748	0.079872	0.66925	0.674337	1.39084	1.56658	0.750213		3.56997	1.39196	0.722727	3.74514	0.207189	1.42086	3.71086			1.33614e-06	0.0367475	0.0141384	0.203186	0.0231863	0.00767896	0.00563703	0.00845083	0.0912373	0.595649
-0.0116775	-0.0511464	-0.0536382	-0.0708276	-0.0239729	-0.046364	-0.0239255	3.38811e-06	-0.0383929	0.11095		0.437717	0.568386	1.11507	0.00247064	0.0454496	0.0687029	0.609715	1.58325	1.51461	0.0529959	0.159056	0.0418468	0.297386	0.08674	0.656995	0.656065	1.4741	1.58503	0.787687		3.65897	1.39164	0.706406	3.62913	0.184418	1.44176	3.6604			7.98586e-07	0.0349485	0.0141859	0.202311	0.0223396	0.00697659	0.0061747	0.0092408	0.0857733	0.58072
-0.0110225	-0.045705	-0.0446533	-0.063871	-0.0052207	-0.0446597	-0.0182371	1.61729e-06	-0.0345676	0.129461		0.415513	0.522433	1.14366	-0.0232731	0.0315785	0.0592467	0.612904	1.5234	1.54474	0.0505025	0.173008	0.0387007	0.325409	0.0926144	0.638705	0.637547	1.5528	1.59803	0.826675		3.70778	1.37449	0.701407	3.46091	0.15832	1.48026	3.61291			3.81198e-07	0.0318637	0.0141061	0.20039	0.0212489	0.00626351	0.00660498	0.00977362	0.0803798	0.567071
-0.0101165	-0.0396338	-0.0349795	-0.0555237	0.0158749	-0.0420743	-0.0125333	4.9049e-07	-0.0300575	0.145894		0.394946	0.474057	1.16731	-0.0480503	0.0233043	0.048924	0.606304	1.46707	1.57503	0.0437343	0.183707	0.0345962	0.359905	0.0975607	0.615897	0.618634	1.62097	1.60318	0.864652		3.70439	1.3456	0.711995	3.25774	0.130226	1.53058	3.56887			1.1561e-07	0.027824	0.0138749	0.197007	0.0195695	0.00563567	0.00686859	0.00991308	0.0758534	0.55505
-0.00893263	-0.0335927	-0.0257172	-0.0463824	0.0382086	-0.0390021	-0.00732263	0	-0.025355	0.158173		0.376305	0.427995	1.18383	-0.0701911	0.020532	0.0388239	0.58865	1.41764	1.60302	0.0342205	0.189812	0.0296182	0.399123	0.101607	0.591024	0.598742	1.67387	1.59832	0.899002		3.64249	1.31059	0.740224	3.04055	0.101348	1.58526	3.52878			0	0.0232006	0.0136222	0.191889	0.0177904	0.00515772	0.00694334	0.00961409	0.0728676	0.544964
-0.007524	-0.0280817	-0.0179021	-0.0375528	0.0601016	-0.0358228	-0.00306	0	-0.0212148	0.164802		0.359771	0.388566	1.19274	-0.0883557	0.0229315	0.030235	0.559432	1.37812	1.62633	0.024014	0.190488	0.0238735	0.4416	0.104749	0.567071	0.577193	1.70835	1.58214	0.927076		3.52256	1.27413	0.785518	2.83076	0.0726167	1.636	3.49352			0	0.0183619	0.0133423	0.184959	0.0205111	0.00483532	0.00683955	0.00891758	0.0718606	0.537027
-0.00601505	-0.0233704	-0.0123348	-0.0301328	0.0796153	-0.032825	-8.80312e-05	0	-0.0186753	0.165159		0.345593	0.359102	1.19522	-0.101573	0.0301214	0.0245817	0.519225	1.35089	1.64314	0.0152635	0.185423	0.0174055	0.486447	0.106865	0.547147	0.553632	1.72295	1.55447	0.946621		3.35162	1.23951	0.844731	2.6473	0.0448822	1.67485	3.46437			0	0.0146964	0.0130958	0.176423	0.0228437	0.00462813	0.00655636	0.00794338	0.0729623	0.531271
-0.00454277	-0.019592	-0.00952011	-0.0247114	0.0946772	-0.0302174	0.00143128	0	-0.0185158	0.158973		0.334014	0.341339	1.19314	-0.109658	0.0413946	0.0225552	0.470005	1.3376	1.65212	0.00982932	0.175034	0.0103263	0.531981	0.107987	0.533842	0.528392	1.71717	1.51715	0.955915		3.1425	1.2081	0.912667	2.50508	0.0185349	1.69539	3.44232			0	0.0117729	0.012925	0.166572	0.0244589	0.00448878	0.00612787	0.00683787	0.0760206	0.527523
-0.00322855	-0.0167455	-0.0095915	-0.0210426	0.103537	-0.0281083	0.0015372	0	-0.0212474	0.146511		0.325372	0.335363	1.18868	-0.113046	0.05585	0.0241543	0.415178	1.33875	1.65286	0.00889951	0.16035	0.00275749	0.576003	0.108253	0.528842	0.502588	1.69123	1.47366	0.954257		2.91172	1.17996	0.982919	2.413	-0.00624428	1.69366	3.42779			0	0.00955785	0.0128109	0.155841	0.0250962	0.00436517	0.00564165	0.00575765	0.080581	0.525368
-0.00215081	-0.0147389	-0.0123127	-0.0180215	0.105123	-0.0265254	0.000465724	0	-0.027041	0.128484		0.320125	0.339902	1.18359	-0.112596	0.072368	0.028743	0.359346	1.35348	1.64599	0.0128382	0.142891	-0.00517996	0.615898	0.107875	0.532747	0.477892	1.64578	1.42834	0.942239		2.6769	1.15484	1.04887	2.37321	-0.029287	1.66875	3.42026			0	0.00794192	0.0127231	0.144896	0.0245939	0.00422902	0.00512684	0.00482005	0.0860313	0.524176
-0.00132045	-0.0134347	-0.0171413	-0.0141069	0.0991949	-0.025473	-0.00138666	0	-0.0355766	0.105896		0.318799	0.352758	1.17878	-0.109416	0.0895847	0.0350603	0.307828	1.3791	1.63284	0.0211596	0.124543	-0.0132766	0.648635	0.107232	0.544939	0.455993	1.58164	1.38562	0.921596		2.45432	1.13302	1.10476	2.38107	-0.050614	1.62267	3.41771			0	0.00677161	0.0126102	0.134129	0.0234123	0.00404026	0.00461258	0.00406539	0.0916889	0.523191
-0.000721988	-0.0126158	-0.0232889	-0.00772314	0.0865808	-0.0249024	-0.00353978	0	-0.0464468	0.0802772		0.321983	0.371571	1.17442	-0.104327	0.106233	0.042083	0.265749	1.41159	1.61572	0.0327265	0.107108	-0.0213424	0.672187	0.106502	0.56391	0.438065	1.50026	1.34842	0.895219		2.25673	1.11603	1.1462	2.42562	-0.0697541	1.55998	3.41747			0	0.00591419	0.0124298	0.12416	0.0216685	0.00379811	0.00412995	0.00350269	0.0968537	0.521638
-0.000316652	-0.0120511	-0.0298681	0.0022028	0.069012	-0.02476	-0.00550096	0	-0.059067	0.0533986		0.330122	0.394268	1.16978	-0.0978029	0.121138	0.0490645	0.237313	1.44599	1.59731	0.0460028	0.09215	-0.0291153	0.685492	0.105733	0.587424	0.424328	1.40367	1.31771	0.866664		2.09217	1.10665	1.17067	2.49144	-0.085963	1.48691	3.41634			0	0.00540159	0.0121543	0.115984	0.0191095	0.00365927	0.00376078	0.00315819	0.100934	0.518848
-6.38144e-05	-0.0115333	-0.0360277	0.0158388	0.0488301	-0.0249976	-0.00684343	0	-0.0726962	0.0270932		0.343294	0.419291	1.16372	-0.0899698	0.133373	0.0556285	0.225077	1.47698	1.58031	0.0593105	0.0807871	-0.0362096	0.688599	0.104872	0.612737	0.413865	1.29467	1.29236	0.839588		1.96372	1.1082	1.17766	2.56086	-0.0984007	1.41032	3.41117			0	0.00513954	0.0117979	0.110039	0.0159654	0.00364133	0.00351734	0.00296412	0.103519	0.514385
4.18255e-05	-0.0109311	-0.0410794	0.0324736	0.0286816	-0.0255319	-0.00726858	0	-0.0865746	0.00304365		0.360938	0.44566	1.15484	-0.0806834	0.142422	0.0619091	0.229364	1.50049	1.56718	0.0711371	0.073471	-0.0421483	0.682769	0.103638	0.636933	0.404834	1.17699	1.26951	0.817357		1.87023	1.12327	1.16821	2.61665	-0.105935	1.33677	3.40005			0	0.0051295	0.0114116	0.106713	0.0125303	0.00374848	0.00342491	0.00287893	0.104397	0.508116
2.97252e-06	-0.0102521	-0.0445965	0.0505594	0.0109703	-0.0263024	-0.0066448	0	-0.0996323	-0.017538		0.381822	0.472615	1.14208	-0.0699355	0.148086	0.0678522	0.248474	1.5134	1.55938	0.080202	0.070155	-0.0463215	0.669533	0.101958	0.656994	0.394999	1.05486	1.24581	0.802425		1.80762	1.15266	1.14483	2.64457	-0.108066	1.2715	3.38197			0	0.00539312	0.0110629	0.106038	0.0161247	0.00400398	0.00349162	0.00289973	0.103581	0.500209
-0.000200565	-0.00963432	-0.0464411	0.0681126	-0.00242667	-0.0272237	-0.00502777	0	-0.110699	-0.0339474		0.404095	0.499455	1.125	-0.0579502	0.150586	0.0732724	0.278832	1.51454	1.55727	0.0856419	0.0702533	-0.0481399	0.650763	0.0998663	0.670196	0.38233	0.933038	1.21818	0.796174		1.77036	1.19455	1.11083	2.63553	-0.104745	1.21785	3.35759			0	0.00595022	0.0108336	0.107687	0.0237008	0.00451244	0.00364932	0.00293519	0.101276	0.491086
-0.000605668	-0.00933228	-0.0467451	0.0832606	-0.0103469	-0.0281668	-0.00264797	0	-0.118661	-0.0460139		0.425521	0.525397	1.1039	-0.0452691	0.150495	0.0777815	0.315617	1.50488	1.56011	0.0871044	0.0727565	-0.04722	0.628496	0.0974801	0.674492	0.365676	0.816445	1.18456	0.798975		1.7528	1.24445	1.06971	2.58713	-0.0962538	1.17715	3.32929			0	0.00677253	0.0107735	0.111034	0.0313463	0.00521538	0.00385031	0.00300111	0.0978291	0.487204
-0.00123253	-0.00964343	-0.0458392	0.0945849	-0.0124721	-0.0289951	0.000120111	8.88163e-07	-0.122556	-0.0539293		0.444024	0.549499	1.07996	-0.0327435	0.148599	0.0806333	0.353769	1.48646	1.56585	0.0847005	0.0765076	-0.0435657	0.604864	0.0951462	0.668777	0.345297	0.709766	1.14436	0.810276		1.75011	1.29604	1.02495	2.50397	-0.0834871	1.14855	3.30046			0	0.00776367	0.0108813	0.115269	0.0384397	0.00603527	0.00404219	0.00313867	0.0936523	0.487226
-0.00210958	-0.0108393	-0.0441426	0.101579	-0.0090964	-0.0294959	0.00281772	2.83109e-06	-0.121995	-0.0581467		0.457888	0.570879	1.0548	-0.0212599	0.145864	0.0813374	0.388508	1.46308	1.57199	0.0791116	0.0802037	-0.0377182	0.582348	0.0929837	0.65334	0.322736	0.61713	1.09815	0.829047		1.7585	1.34229	0.979275	2.39727	-0.0669313	1.1298	3.27539			0	0.0088284	0.0111269	0.119546	0.0443736	0.00689325	0.00414047	0.00333851	0.0891786	0.48858
-0.00323602	-0.013089	-0.0420582	0.104684	-0.0010478	-0.0294364	0.00496955	5.66877e-06	-0.117148	-0.0592228		0.466185	0.588728	1.03029	-0.0116531	0.143248	0.0795637	0.416235	1.43884	1.57573	0.0713849	0.0826989	-0.0307356	0.563451	0.0910394	0.6298	0.30068	0.541655	1.04758	0.853923		1.77528	1.37684	0.934672	2.28298	-0.0469452	1.11766	3.25795			0	0.00992587	0.0115109	0.123153	0.0486121	0.00775572	0.00409147	0.00356497	0.0848208	0.491108
-0.00456459	-0.0163851	-0.0398791	0.10503	0.0104591	-0.0286113	0.00615142	8.92888e-06	-0.108703	-0.0576729		0.469015	0.602378	1.00845	-0.00456571	0.141601	0.0752091	0.435032	1.41699	1.57436	0.0627241	0.0832119	-0.0240367	0.550446	0.0893652	0.600889	0.282345	0.485187	0.994926	0.883259		1.79859	1.39511	0.892419	2.17901	-0.0239346	1.10836	3.25045			0	0.0109084	0.0119335	0.125562	0.0507545	0.00856467	0.00385417	0.0037934	0.0810208	0.494336
-0.00600991	-0.0205279	-0.0377129	0.104162	0.0240572	-0.0268424	0.00605558	8.21747e-06	-0.0977722	-0.054041		0.467299	0.611305	0.991008	-0.000363096	0.141618	0.068571	0.444632	1.3999	1.566	0.0543222	0.0813473	-0.0191047	0.544787	0.0879015	0.57009	0.270467	0.448034	0.942664	0.915143		1.82679	1.3948	0.852989	2.10229	0.00185588	1.09842	3.25283			2.09342e-07	0.0116986	0.0123049	0.126511	0.0506356	0.00917468	0.00342333	0.00400589	0.080496	0.497663
-0.00742129	-0.0251214	-0.0355321	0.103357	0.0381746	-0.0241059	0.00453419	2.25392e-06	-0.0855311	-0.0487606		0.462882	0.615106	0.979557	0.000769328	0.143743	0.0598705	0.446483	1.38731	1.54929	0.0470003	0.0773792	-0.0171482	0.546839	0.0870125	0.540834	0.267048	0.429134	0.893196	0.947255		1.85858	1.37598	0.816461	2.06551	0.0292428	1.08462	3.26231			6.67294e-07	0.0122583	0.0125658	0.125989	0.0483191	0.00955174	0.00281741	0.00415139	0.0801167	0.50037
-0.00861881	-0.0296398	-0.0332124	0.103341	0.0512601	-0.0205212	0.00162493	-8.5076e-06	-0.0731072	-0.0422824		0.458052	0.613602	0.975073	-0.00114488	0.148175	0.0494192	0.443089	1.37731	1.52386	0.0411561	0.0720954	-0.0188159	0.555672	0.0873147	0.516023	0.272681	0.426197	0.848344	0.977018		1.89247	1.34066	0.782439	2.0752	0.0564551	1.06467	3.27397			1.33614e-06	0.0125164	0.0126894	0.124399	0.0441117	0.0100238	0.00209849	0.0041984	0.0798234	0.501857
-0.00942951	-0.0335362	-0.0306255	0.104185	0.061946	-0.01634	-0.00244895	-2.16569e-05	-0.0614458	-0.0352118		0.455051	0.606897	0.977451	-0.00593067	0.154867	0.0376287	0.437289	1.36739	1.49069	0.0367625	0.0666109	-0.0240133	0.569032	0.0895535	0.497569	0.286419	0.435976	0.809146	1.00187		1.92679	1.29198	0.750024	2.13093	0.0814336	1.03771	3.28195			2.10456e-06	0.0124984	0.0126783	0.122092	0.0385224	0.0105343	0.00134558	0.00413972	0.0794725	0.501795
-0.00971663	-0.0363516	-0.0277968	0.105245	0.0691188	-0.0119642	-0.00730257	-2.46652e-05	-0.0512517	-0.0282646		0.455812	0.595617	0.985323	-0.0133013	0.163521	0.0249113	0.431655	1.35522	1.45162	0.0333966	0.0622853	-0.0318975	0.583985	0.0946448	0.486026	0.306381	0.454841	0.775577	1.01969		1.95987	1.23354	0.717869	2.2255	0.101863	1.00433	3.28133			1.93688e-06	0.012265	0.0125465	0.119498	0.0321194	0.0111626	0.000624055	0.0039927	0.078923	0.500125
-0.00943299	-0.0378228	-0.0248773	0.105747	0.0722258	-0.00782148	-0.0124577	-1.2028e-05	-0.0430663	-0.022463		0.461386	0.580838	0.995574	-0.0228108	0.173616	0.0120625	0.427747	1.34076	1.41009	0.0305857	0.060142	-0.0410519	0.597048	0.10297	0.480866	0.329679	0.478924	0.746831	1.02924		1.98984	1.1687	0.684204	2.34689	0.116513	0.967181	3.26921			5.31255e-07	0.011849	0.0123471	0.116908	0.0254973	0.0119785	0.00135016	0.0037852	0.0780948	0.49718
-0.00862448	-0.037926	-0.022202	0.104937	0.0712268	-0.00436447	-0.0174196	1.59756e-05	-0.0372339	-0.0189527		0.471956	0.564105	1.00383	-0.0338978	0.184434	6.86091e-05	0.425948	1.32605	1.37034	0.027927	0.0607767	-0.0497487	0.604959	0.114425	0.480582	0.353282	0.504681	0.721586	1.03037		2.01517	1.10018	0.647204	2.48011	0.125104	0.930467	3.24572			2.00526e-06	0.0112983	0.0121696	0.114533	0.0191406	0.0130211	0.00221262	0.00355561	0.0790465	0.493527
-0.00741857	-0.0368578	-0.0202519	0.102254	0.0665354	-0.00205165	-0.0217674	4.93552e-05	-0.0339096	-0.0187531		0.487015	0.547345	1.00522	-0.0458647	0.195113	-0.0100097	0.425593	1.31453	1.33671	0.0252345	0.064269	-0.0563054	0.605406	0.128406	0.483071	0.374641	0.529319	0.698348	1.02408		2.03485	1.03016	0.605508	2.60938	0.1282	0.899145	3.21416			5.10459e-06	0.0106612	0.0120441	0.112356	0.0133307	0.0142674	0.00310531	0.00333822	0.0818852	0.489771
-0.00599927	-0.0349625	-0.0194794	0.0975841	0.0589489	-0.00129592	-0.0252478	5.09208e-05	-0.0330292	-0.0225842		0.505543	0.532442	0.9953	-0.0578897	0.204698	-0.017113	0.425224	1.30984	1.31332	0.0227054	0.069964	-0.0594174	0.597114	0.143657	0.486227	0.39169	0.550899	0.676212	1.01217		2.04859	0.960399	0.558865	2.72036	0.127228	0.878265	3.1797			5.81365e-06	0.00999537	0.0120128	0.110241	0.0138456	0.0156442	0.00397857	0.00315006	0.0848199	0.486426
-0.00455085	-0.0326231	-0.0203006	0.0908282	0.0493288	-0.00250695	-0.0278086	-2.17219e-05	-0.0342296	-0.0304773		0.526498	0.521215	0.971574	-0.0690648	0.2123	-0.0206329	0.423449	1.31375	1.30244	0.0207087	0.0770559	-0.0583944	0.580571	0.158949	0.488128	0.403594	0.568782	0.654736	0.996803		2.05687	0.8929	0.508499	2.80097	0.123137	0.871332	3.14842			2.83503e-06	0.00934863	0.0120858	0.108039	0.0168684	0.0169922	0.0047918	0.00298643	0.0874705	0.483661
-0.00322751	-0.0301675	-0.0229113	0.0820304	0.0385259	-0.00601317	-0.0296167	-0.000222209	-0.0368706	-0.0417753		0.548898	0.514981	0.934145	-0.0784411	0.217201	-0.0204104	0.419391	1.32554	1.30442	0.0197787	0.0846167	-0.0533058	0.557617	0.173015	0.487532	0.410356	0.58338	0.634353	0.980018		2.06072	0.830192	0.457226	2.84277	0.116441	0.879825	3.1253			3.76549e-06	0.00877187	0.0122609	0.105634	0.0229141	0.0181221	0.00551403	0.00282358	0.0894525	0.481302
-0.00212915	-0.0278035	-0.0271773	0.0713769	0.0272856	-0.0119886	-0.0310216	-0.000610158	-0.0400594	-0.0552709		0.571772	0.514197	0.885995	-0.0851416	0.218978	-0.0167565	0.413057	1.3421	1.31784	0.0204818	0.0917831	-0.04494	0.530786	0.184633	0.484097	0.412374	0.5958	0.616481	0.963229		2.06134	0.775312	0.409141	2.84141	0.107183	0.902913	3.1126			1.16332e-05	0.00831936	0.0125192	0.104552	0.0302436	0.0188697	0.00611535	0.00285438	0.0904341	0.478923
-0.00128955	-0.0255979	-0.0326601	0.0590397	0.0161756	-0.0203886	-0.0324675	-0.00122483	-0.0427264	-0.069422		0.594025	0.518476	0.832913	-0.0884528	0.21766	-0.0104393	0.405732	1.35887	1.33925	0.0231691	0.0982341	-0.0346638	0.50292	0.19291	0.478328	0.410394	0.607553	0.602978	0.946977		2.05961	0.731807	0.368768	2.79652	0.0947432	0.937258	3.10911			1.20022e-05	0.00802891	0.0128362	0.105229	0.0379303	0.0191428	0.0065585	0.00289285	0.0902064	0.475967
-0.000701062	-0.0235145	-0.0385708	0.0456191	0.00568735	-0.0308672	-0.03439	-0.00209784	-0.0438825	-0.082814		0.614104	0.526239	0.781936	-0.0879953	0.213623	-0.00233759	0.399237	1.37167	1.36507	0.0280088	0.103768	-0.024095	0.475875	0.196807	0.471534	0.404522	0.619819	0.596305	0.930931		2.05602	0.702676	0.34029	2.71184	0.0791514	0.978385	3.10991			5.1199e-06	0.00793504	0.0131648	0.106107	0.0450804	0.0189885	0.00680298	0.00289354	0.0887159	0.472039
-0.00032412	-0.0214545	-0.0439534	0.0319151	-0.00381114	-0.0428011	-0.0370961	-0.00322751	-0.0427906	-0.094353		0.630006	0.535079	0.740327	-0.0837928	0.207569	0.00662094	0.395729	1.37772	1.39175	0.0347793	0.108596	-0.0147911	0.450404	0.195449	0.465378	0.394406	0.633288	0.598632	0.914039		2.05056	0.689979	0.326597	2.59422	0.0609923	1.02112	3.10735			5.23753e-05	0.00801655	0.0134541	0.107375	0.0508266	0.0185537	0.0068108	0.00287304	0.0860499	0.467
-0.000106528	-0.0193147	-0.0479016	0.0187977	-0.0120809	-0.0553603	-0.0406655	-0.00456349	-0.039189	-0.103373		0.639439	0.542278	0.714191	-0.0762834	0.200403	0.0155813	0.397209	1.37643	1.41613	0.0427913	0.11339	-0.00796958	0.426312	0.18832	0.461393	0.379549	0.648107	0.611016	0.894936		2.04288	0.694386	0.328567	2.45256	0.0414805	1.06033	3.09304			0.000143816	0.00824109	0.013656	0.109113	0.0544049	0.0180941	0.00654731	0.00284788	0.0824631	0.460994
-6.46771e-06	-0.0170422	-0.0497475	0.00717123	-0.019028	-0.0676418	-0.0448838	-0.00601388	-0.0335267	-0.109619		0.640187	0.545173	0.70691	-0.0663181	0.192921	0.0238772	0.40456	1.36915	1.43644	0.0509421	0.118916	-0.00421418	0.402578	0.175244	0.460493	0.359382	0.663892	0.633002	0.872408		2.03286	0.714509	0.344894	2.29672	0.0228084	1.09206	3.05984			0.000288905	0.00856096	0.0137266	0.111314	0.0553288	0.0178916	0.00600163	0.00282854	0.0782891	0.454425
2.03028e-05	-0.0146313	-0.0492757	-0.0025551	-0.0247755	-0.0788085	-0.0492821	-0.00742745	-0.0268355	-0.112996		0.630713	0.542075	0.719124	-0.0549505	0.185817	0.0308922	0.418038	1.3583	1.45081	0.0577437	0.126391	-0.00356055	0.378577	0.157037	0.462696	0.33443	0.68018	0.661879	0.845732		2.02072	0.747684	0.372123	2.13639	0.00667725	1.11293	3.00378			0.000495134	0.00889793	0.0136496	0.113864	0.0535118	0.0181393	0.00519537	0.002824	0.0738767	0.447656
7.46799e-06	-0.0121424	-0.0467549	-0.0103838	-0.0296248	-0.0882002	-0.0532047	-0.00862448	-0.0206694	-0.11348		0.610533	0.532437	0.748148	-0.0433266	0.179462	0.0361362	0.436735	1.34657	1.45791	0.0616135	0.136929	-0.00548556	0.354237	0.135294	0.467063	0.306263	0.696483	0.693143	0.814944		2.00758	0.789811	0.40525	1.98049	-0.00562129	1.12081	2.92522			0.000762068	0.00911069	0.01341	0.116585	0.049299	0.0189067	0.00420016	0.00289829	0.0695346	0.440901
-2.05552e-05	-0.00968153	-0.0428538	-0.0166821	-0.0340119	-0.0954069	-0.05594	-0.0094329	-0.0168252	-0.111035		0.580478	0.516848	0.788311	-0.0325395	0.173812	0.0392472	0.458563	1.33579	1.45707	0.0611977	0.151091	-0.00904835	0.330069	0.112172	0.471901	0.277294	0.712341	0.721377	0.780808		1.99555	0.83564	0.438651	1.83674	-0.0134619	1.11492	2.82875			0.00107773	0.00913862	0.0130329	0.119378	0.0432997	0.020106	0.00425624	0.00302906	0.0654727	0.434124
-3.39833e-05	-0.00735612	-0.0384606	-0.0221268	-0.0383963	-0.100252	-0.0569118	-0.00971825	-0.0168479	-0.105596		0.542699	0.496967	0.832136	-0.0234358	0.16857	0.0399686	0.481054	1.32658	1.44761	0.0557367	0.168729	-0.0132478	0.3072	0.0902412	0.475287	0.250685	0.727313	0.741316	0.744592		1.98755	0.879704	0.466985	1.71182	-0.0176212	1.09523	2.72208			0.00141942	0.00891013	0.0125528	0.12215	0.0362794	0.02151	0.00424883	0.00319312	0.0618063	0.426899
-2.42501e-05	-0.00528256	-0.0344354	-0.0272366	-0.0431544	-0.102766	-0.0557633	-0.00943348	-0.0218317	-0.0972887		0.500286	0.474713	0.871052	-0.0166148	0.163098	0.0383159	0.500805	1.31829	1.43056	0.045269	0.188354	-0.0170117	0.28628	0.0715916	0.475422	0.228967	0.740663	0.749361	0.707694		1.98683	0.915973	0.486119	1.61093	-0.0189027	1.06348	2.61451			0.0017512	0.00840764	0.0120024	0.124865	0.0333634	0.0228052	0.00422748	0.00338039	0.0585257	0.418732
7.46799e-06	-0.0035452	-0.0314215	-0.032339	-0.048484	-0.103106	-0.052476	-0.00862448	-0.0320323	-0.086474		0.456894	0.452039	0.897222	-0.0123012	0.156725	0.0345376	0.514511	1.30927	1.40779	0.0307099	0.207469	-0.019519	0.267444	0.0577031	0.47115	0.213878	0.751389	0.744267	0.671265		1.99621	0.939017	0.493672	1.5378	-0.0185045	1.02238	2.51504			0.00203482	0.0076963	0.0114204	0.127572	0.0327999	0.0236647	0.00428923	0.00358674	0.0555519	0.4091
4.82541e-05	-0.00218852	-0.0297286	-0.0375029	-0.0543213	-0.101476	-0.0473972	-0.00741857	-0.0467052	-0.0738478		0.416166	0.430693	0.905066	-0.0102982	0.149009	0.0291228	0.519721	1.29789	1.38154	0.0137377	0.223065	-0.0203792	0.250228	0.0492948	0.462276	0.206194	0.75826	0.727335	0.63596		2.01715	0.944871	0.489128	1.49449	-0.0178544	0.975148	2.43085			0.00222846	0.00687344	0.010852	0.130316	0.0336351	0.0238221	0.00442492	0.00379592	0.0527914	0.397614
5.48934e-05	-0.00124338	-0.0293254	-0.0425156	-0.060379	-0.0980727	-0.0411511	-0.00599927	-0.0642621	-0.0605078		0.381213	0.411928	0.89228	-0.0100442	0.139855	0.0228096	0.514873	1.28321	1.35464	-0.00359851	0.232199	-0.0195511	0.233525	0.0461521	0.449482	0.205495	0.759955	0.702029	0.601771		2.04887	0.931303	0.473658	1.48074	-0.0176919	0.925679	2.36655			0.00229643	0.00601552	0.0103139	0.133007	0.0359756	0.0231304	0.00461005	0.00397523	0.0501683	0.384329
-1.55669e-05	-0.000699069	-0.0299376	-0.0471753	-0.0660841	-0.0930702	-0.0345758	-0.00455085	-0.082381	-0.047705		0.354239	0.396983	0.860576	-0.0106014	0.129812	0.0164143	0.500551	1.26581	1.32839	-0.0191135	0.233027	-0.0175677	0.216574	0.0477497	0.434354	0.211187	0.75547	0.672862	0.568331		2.08816	0.899314	0.449606	1.49416	-0.0192279	0.877021	2.32377			0.00222633	0.00515572	0.00984479	0.135555	0.0396439	0.0215832	0.00481054	0.00407905	0.0476788	0.36952
-0.00021654	-0.000536031	-0.0311585	-0.0513069	-0.070675	-0.0866333	-0.0285379	-0.00322751	-0.0984946	-0.0367611		0.336236	0.386917	0.815209	-0.0108553	0.119946	0.0107965	0.4789	1.24792	1.30309	-0.0309089	0.225147	-0.0152529	0.198993	0.0532512	0.418933	0.222404	0.744268	0.644477	0.535106		2.12949	0.852757	0.42002	1.52988	-0.0232771	0.831745	2.30143			0.00203658	0.00460115	0.0095213	0.138188	0.0441896	0.0192866	0.00499136	0.0041129	0.0453834	0.353843
-0.00060677	-0.000737107	-0.0325842	-0.0548378	-0.0733305	-0.0789776	-0.0237596	-0.00212915	-0.110313	-0.028845		0.326981	0.382581	0.763842	-0.00973351	0.111607	0.00675765	0.452948	1.2329	1.27851	-0.0376793	0.209689	-0.0134443	0.180945	0.0616653	0.405196	0.238068	0.726458	0.620727	0.501711		2.16581	0.797793	0.388298	1.58066	-0.0298803	0.792141	2.29634			0.00176021	0.00432953	0.00937089	0.140998	0.0490634	0.0164711	0.00511414	0.00516326	0.0433694	0.338296
-0.00122499	-0.00126468	-0.0339186	-0.0578358	-0.073191	-0.0704453	-0.0207035	-0.00129044	-0.116247	-0.024657		0.325117	0.384716	0.714871	-0.00640173	0.106191	0.00491639	0.426173	1.22438	1.2538	-0.0387292	0.189116	-0.0128588	0.163283	0.0721449	0.394749	0.257082	0.702844	0.604092	0.468383		2.18998	0.742476	0.357881	1.63765	-0.0387586	0.759912	2.30375			0.00142604	0.00435973	0.00942376	0.14363	0.0535901	0.0134231	0.00513794	0.00598507	0.0417102	0.323918
-0.00210302	-0.00209642	-0.0349767	-0.0603524	-0.0697001	-0.0614949	-0.0194704	-0.000703893	-0.115789	-0.0244959		0.328597	0.393345	0.675638	-0.000540441	0.104631	0.00568843	0.400836	1.22498	1.22962	-0.0341525	0.166378	-0.0136188	0.146818	0.0836017	0.388231	0.277588	0.674729	0.595627	0.4358		2.19586	0.694522	0.33236	1.69115	-0.047952	0.737389	2.3183			0.00107777	0.00469429	0.00970225	0.146103	0.0571521	0.0104164	0.00505611	0.00652898	0.0403962	0.311948
-0.00323885	-0.0031984	-0.0357078	-0.0624421	-0.0626646	-0.0526979	-0.0198231	-0.000329789	-0.109563	-0.02811		0.335072	0.407914	0.650994	0.00759293	0.107244	0.00918426	0.37789	1.23559	1.2077	-0.0246229	0.144406	-0.015301	0.132384	0.0949848	0.385271	0.297328	0.643816	0.594946	0.40525		2.1797	0.660626	0.31531	1.73228	-0.0547482	0.726922	2.33471			0.000813107	0.00530651	0.0101754	0.148506	0.059368	0.00768381	0.00488292	0.00678344	0.0393167	0.303457
-0.00458135	-0.00451075	-0.0361464	-0.0641199	-0.0523169	-0.0446608	-0.021284	-0.000115457	-0.0991315	-0.0347595		0.342284	0.427338	0.642462	0.0171909	0.113685	0.0151755	0.357109	1.25515	1.19043	-0.0111379	0.125564	-0.0170713	0.120697	0.105409	0.384646	0.313921	0.611965	0.600607	0.378484		2.14093	0.645673	0.31013	1.75472	-0.0564683	0.730344	2.34826			0.000645662	0.00613623	0.0107817	0.150971	0.0599735	0.00537505	0.00461706	0.00676918	0.0384903	0.29911
-0.00603032	-0.00596669	-0.0363277	-0.0653667	-0.039499	-0.0378611	-0.0232652	-1.46852e-05	-0.0866012	-0.0435206		0.348558	0.449946	0.648193	0.0269907	0.122972	0.0231022	0.337244	1.28091	1.18053	0.00510566	0.111236	-0.0177891	0.112186	0.1141	0.384419	0.325123	0.580979	0.610465	0.357196		2.0822	0.651745	0.319918	1.75623	-0.0507168	0.74867	2.35554			0.000592855	0.00710069	0.0114554	0.153648	0.0594379	0.00355759	0.00430204	0.00653158	0.0375702	0.299149
-0.00743196	-0.00745475	-0.0363051	-0.0661913	-0.0253379	-0.0326184	-0.0252443	1.80489e-05	-0.0741549	-0.0532409		0.352741	0.474165	0.66374	0.0356306	0.133942	0.0321171	0.317538	1.30953	1.17899	0.0230738	0.102013	-0.0166122	0.107459	0.120967	0.382729	0.329874	0.552477	0.622203	0.343069		2.00907	0.679016	0.346723	1.73953	-0.0373574	0.7807	2.35437			0.000660376	0.00808659	0.0120955	0.156628	0.0578702	0.00223266	0.00396228	0.00612159	0.0363616	0.303033
-0.00860747	-0.00884953	-0.0360912	-0.0666261	-0.0112577	-0.0289927	-0.0268749	1.59756e-05	-0.0636293	-0.062859		0.354393	0.498501	0.683192	0.0418745	0.145421	0.0412047	0.297922	1.3377	1.18511	0.0419005	0.0976491	-0.0131308	0.107113	0.12643	0.378103	0.328346	0.527736	0.633853	0.337208		1.929	0.725357	0.39128	1.7121	-0.0182171	0.823265	2.34423			0.000838464	0.00889617	0.012653	0.159978	0.0551528	0.00134059	0.00363468	0.00558818	0.0347566	0.309666
-0.00938959	-0.0100408	-0.0356714	-0.0667672	0.0011333	-0.0267734	-0.0280346	1.10171e-06	-0.0562423	-0.0715834		0.35378	0.521646	0.700586	0.0448565	0.156428	0.0493211	0.279167	1.36282	1.1966	0.060805	0.0972827	-0.00747004	0.111719	0.131308	0.369736	0.321996	0.507667	0.644116	0.339785		1.85003	0.786485	0.452655	1.68493	0.00336126	0.871721	2.3265			0.00110284	0.00938337	0.0130345	0.163608	0.0514582	0.000822115	0.00335037	0.00497298	0.0327753	0.317655
-0.00966803	-0.0109375	-0.035081	-0.0667379	0.0103805	-0.0256121	-0.0288198	-8.42993e-06	-0.0525308	-0.0788127		0.35152	0.542701	0.711291	0.044343	0.166399	0.05558	0.262969	1.38335	1.21002	0.0790514	0.0997774	-0.000428458	0.121809	0.136813	0.357848	0.31346	0.492805	0.652772	0.350098		1.77949	0.856685	0.52785	1.67022	0.0228501	0.920598	2.30422			0.00142095	0.00945968	0.0131572	0.167357	0.0470782	0.000630771	0.00313711	0.00430846	0.0305293	0.325512
-0.0094066	-0.0115247	-0.0343627	-0.0667432	0.0151042	-0.025031	-0.0294264	-9.39098e-06	-0.0524064	-0.0843977		0.348783	0.560742	0.712564	0.0406048	0.174923	0.0593404	0.250633	1.39841	1.22247	0.0956648	0.103732	0.00704181	0.137406	0.143821	0.343251	0.305512	0.48341	0.660475	0.366204		1.72313	0.928504	0.612209	1.67898	0.0367983	0.965424	2.28224			0.00175492	0.00907142	0.0129822	0.171066	0.0424699	0.000656766	0.0029922	0.00362443	0.0282043	0.332189
-0.00865076	-0.0118463	-0.0336274	-0.0670529	0.0143703	-0.0245905	-0.0300561	-2.83883e-06	-0.0553175	-0.0884367		0.346846	0.574999	0.704033	0.0344371	0.1818	0.0603074	0.242952	1.40784	1.23193	0.109469	0.107845	0.0138969	0.158035	0.152837	0.327395	0.300693	0.479543	0.668685	0.385375		1.68447	0.994034	0.699482	1.71868	0.0431535	1.00326	2.26638			0.00203658	0.0082647	0.0125664	0.174582	0.038148	0.000981932	0.0028946	0.00294901	0.0260708	0.337141
-0.00750835	-0.0119787	-0.0330493	-0.0679621	0.00796617	-0.0240135	-0.0308158	7.82775e-06	-0.0604475	-0.0911024		0.346753	0.584902	0.687441	0.0270105	0.186985	0.0585621	0.239932	1.41187	1.2376	0.119221	0.111069	0.0191785	0.182624	0.163867	0.312207	0.300766	0.48112	0.679474	0.404604		1.66474	1.04608	0.782312	1.79174	0.0415511	1.03304	2.26231			0.00222362	0.00716325	0.0119327	0.177782	0.0345807	0.00154672	0.00279617	0.00230969	0.0243489	0.340297
-0.00609289	-0.0120106	-0.0327746	-0.0698477	-0.00352883	-0.0231825	-0.0316309	1.21901e-05	-0.0668461	-0.0926551		0.349295	0.589983	0.665767	0.019529	0.190377	0.0544637	0.24049	1.41093	1.23969	0.123773	0.112682	0.0223382	0.209436	0.176188	0.29969	0.306126	0.488019	0.694917	0.420974		1.66356	1.07915	0.85306	1.89499	0.0336195	1.05565	2.2745			0.00229281	0.00594958	0.0111361	0.180592	0.0321421	0.00231604	0.00263997	0.00173187	0.0232127	0.341979
-0.00450515	-0.011975	-0.032955	-0.0729865	-0.0185005	-0.0222376	-0.0322756	8.40892e-06	-0.073551	-0.0930688		0.35438	0.590267	0.642701	0.0132229	0.192087	0.0486605	0.243503	1.4058	1.23864	0.12249	0.11245	0.0229337	0.236395	0.188865	0.291986	0.316306	0.499963	0.717051	0.432514		1.67886	1.09093	0.904407	2.02045	0.0212666	1.07255	2.30464			0.00222638	0.00478474	0.0102576	0.182944	0.0308885	0.00325505	0.00240122	0.00125135	0.0228198	0.342478
-0.0027916	-0.0118463	-0.0336552	-0.0775615	-0.0345964	-0.0214688	-0.0323799	-2.83883e-06	-0.0796693	-0.0921497		0.361252	0.586096	0.621517	0.00903012	0.192261	0.0419404	0.247736	1.39728	1.23493	0.115368	0.110492	0.0208542	0.261169	0.200682	0.290814	0.329878	0.516574	0.747226	0.438346		1.70765	1.08241	0.930413	2.15669	0.00660841	1.08541	2.35132			0.00203482	0.00380591	0.00935364	0.184809	0.0305934	0.00433991	0.00224063	0.000843565	0.0233352	0.341961
-0.000930491	-0.0115531	-0.034807	-0.0836474	-0.0491573	-0.0211792	-0.0315009	-1.82688e-05	-0.0844004	-0.0896823		0.368723	0.578019	0.604367	0.00741848	0.191042	0.0350998	0.252092	1.38618	1.22881	0.10306	0.107192	0.0163721	0.281445	0.210274	0.297009	0.344811	0.537408	0.785579	0.438667		1.74642	1.05736	0.927385	2.29096	-0.00839937	1.09544	2.41014			0.00174884	0.00309025	0.00850968	0.186203	0.030814	0.00549447	0.00211394	0.000518744	0.0255339	0.340412
0.00113456	-0.0110005	-0.0362584	-0.0910777	-0.059725	-0.0215994	-0.0292275	-2.30479e-05	-0.0870977	-0.0854394		0.375272	0.566743	0.59211	0.00843599	0.188661	0.0289205	0.256007	1.3732	1.22063	0.0868191	0.103038	0.00999613	0.295255	0.216423	0.310196	0.359231	0.561848	0.830905	0.434709		1.79074	1.02151	0.894514	2.41134	-0.0225373	1.10278	2.47429			0.00141519	0.00264328	0.00775741	0.187207	0.0309693	0.00658415	0.00204483	0.000316712	0.0298959	0.337638
0.00347977	-0.0101351	-0.0377131	-0.0995946	-0.0646565	-0.02271	-0.0252727	-1.15375e-05	-0.0872858	-0.0796616		0.379808	0.552707	0.584053	0.0115181	0.185195	0.023954	0.258787	1.35874	1.21094	0.0680832	0.098513	0.0027316	0.301123	0.217881	0.328417	0.371221	0.589441	0.880211	0.427968		1.83647	0.980748	0.834154	2.50834	-0.0342159	1.10714	2.53639			0.00107477	0.00242037	0.00711924	0.18799	0.0306124	0.00748676	0.0020642	0.000172652	0.0350429	0.333585
0.0061412	-0.00896278	-0.0388276	-0.108737	-0.0633916	-0.0242514	-0.0196016	1.59756e-05	-0.0847024	-0.0729953		0.381694	0.536135	0.578506	0.015735	0.180736	0.0205366	0.259978	1.34295	1.20075	0.0483176	0.0940134	-0.00424844	0.298353	0.213737	0.348397	0.379458	0.619842	0.929251	0.419998		1.87951	0.940072	0.751575	2.57624	-0.0419802	1.10764	2.58945			0.000763404	0.00234198	0.00667113	0.188775	0.0294936	0.00829013	0.0021608	0.000130352	0.0405544	0.328391
0.00906088	-0.00755569	-0.0393081	-0.117774	-0.0565004	-0.0258055	-0.0125119	4.93552e-05	-0.0793779	-0.066379		0.380739	0.517075	0.57344	0.0200409	0.175491	0.0188072	0.259413	1.32571	1.19172	0.0288226	0.0897725	-0.00988383	0.287154	0.20367	0.366075	0.383419	0.652817	0.973308	0.412195		1.91603	0.902711	0.654292	2.61351	-0.0446682	1.1032	2.62798			0.000504749	0.00232084	0.00641252	0.189802	0.0276042	0.00886017	0.00231303	0.000171289	0.0459779	0.322456
0.0120649	-0.00603773	-0.0389388	-0.125768	-0.0454261	-0.0269017	-0.00469251	5.09208e-05	-0.0716436	-0.0610234		0.377243	0.495445	0.566925	0.0234324	0.169799	0.0186411	0.257104	1.30666	1.18566	0.0105544	0.085934	-0.0134469	0.268644	0.188065	0.377422	0.38309	0.68844	1.00799	0.405471		1.94366	0.86973	0.550928	2.62246	-0.0413441	1.09301	2.64872			0.000306477	0.00230819	0.00633682	0.19335	0.0251881	0.00916315	0.00251046	0.000296436	0.0508393	0.316449
0.0148541	-0.004542	-0.0377211	-0.131452	-0.0320821	-0.0272295	0.00285559	-2.17219e-05	-0.0622134	-0.0577572		0.371437	0.471459	0.558062	0.0253392	0.164307	0.019862	0.253778	1.2855	1.18456	-0.00566243	0.0824108	-0.0149574	0.244801	0.168321	0.37932	0.379368	0.726614	1.03056	0.400812		1.96054	0.840655	0.45024	2.60843	-0.0324621	1.0766	2.65039			0.000166556	0.00223701	0.00637885	0.19843	0.0225554	0.00923387	0.00269951	0.000505171	0.0547761	0.311022
0.0170484	-0.00318989	-0.0358378	-0.133441	-0.0184419	-0.0267109	0.00893394	-0.000222209	-0.0521201	-0.0569677		0.363535	0.445666	0.547111	0.0256288	0.159796	0.0222048	0.250524	1.26207	1.18988	-0.0191951	0.0789715	-0.0151156	0.218222	0.146615	0.370192	0.373478	0.767146	1.04037	0.399134		1.96617	0.813915	0.36	2.57845	-0.0194913	1.05434	2.63374			7.97373e-05	0.00209405	0.00664827	0.203683	0.0199907	0.00919307	0.0028447	0.000770511	0.0575399	0.306737
0.0182657	-0.00206976	-0.0335828	-0.13047	-0.00617235	-0.0255075	0.0123295	-0.000610158	-0.0425746	-0.0585346		0.353762	0.419011	0.535372	0.0245356	0.156989	0.0253061	0.248572	1.23677	1.20182	-0.0295478	0.0753086	-0.0151245	0.191831	0.125559	0.350348	0.366526	0.809688	1.03891	0.401275		1.96178	0.787694	0.286172	2.53991	-0.00468544	1.02764	2.60111			3.2318e-05	0.00189632	0.00709679	0.208914	0.017741	0.00912047	0.0029318	0.00107985	0.058998	0.304315
0.0182106	-0.00124062	-0.0313076	-0.121621	0.00349957	-0.0239692	0.012085	-0.00122483	-0.0348443	-0.0616658		0.342362	0.392858	0.52521	0.0225657	0.156314	0.0288044	0.249074	1.21078	1.21912	-0.0362309	0.0709487	-0.0163415	0.168531	0.107732	0.32183	0.359364	0.853371	1.02962	0.408241		1.94928	0.760807	0.232638	2.4994	0.00917304	0.999007	2.55599			9.27498e-06	0.00170727	0.00772511	0.213605	0.0159168	0.00909094	0.00340307	0.00142145	0.0608967	0.307338
0.0167592	-0.000735583	-0.0292421	-0.10663	0.00987024	-0.022443	0.00763111	-0.00209784	-0.0299263	-0.0654988		0.330066	0.368622	0.518585	0.0201376	0.157594	0.0321534	0.252459	1.186	1.23852	-0.0389974	0.0655564	-0.0198159	0.150833	0.0950563	0.288011	0.351964	0.897263	1.01662	0.420412		1.93231	0.732862	0.200872	2.46199	0.0200175	0.971897	2.50246			7.08921e-06	0.00157746	0.00845915	0.217754	0.014582	0.00914275	0.00451375	0.00175286	0.0624035	0.311944
0.0140044	-0.000569013	-0.0274714	-0.0859252	0.0126927	-0.0211841	-0.00103181	-0.00322751	-0.0284246	-0.069085		0.317989	0.347662	0.516564	0.0174922	0.159983	0.0347467	0.258417	1.16487	1.2553	-0.0377565	0.0588672	-0.0260184	0.140553	0.0884743	0.252939	0.343679	0.940102	1.00396	0.437691		1.91477	0.704674	0.190263	2.43084	0.0266068	0.950189	2.4444			7.53097e-06	0.0015335	0.00931881	0.220133	0.0137039	0.00932209	0.00575132	0.00203549	0.0630197	0.316881
0.0102509	-0.000748373	-0.0259489	-0.0605405	0.0120143	-0.02028	-0.0132623	-0.00456349	-0.0304715	-0.0715029		0.307503	0.331087	0.518748	0.0146509	0.162047	0.0360289	0.265891	1.1499	1.26451	-0.0326092	0.0506717	-0.0346838	0.138579	0.0877941	0.220562	0.333611	0.980214	0.994847	0.459444		1.89958	0.678114	0.198596	2.40714	0.0287176	0.937616	2.38497			1.18928e-05	0.00158872	0.0102326	0.220212	0.0132253	0.00955956	0.00704137	0.00222792	0.0626924	0.320626
0.00596395	-0.00125932	-0.0245208	-0.0318866	0.00810452	-0.0196163	-0.027871	-0.00601388	-0.0356494	-0.0721503		0.300046	0.319509	0.522212	0.011402	0.161956	0.035513	0.273213	1.14283	1.26194	-0.0239892	0.0410053	-0.0449289	0.144754	0.0917907	0.194136	0.320941	1.01582	0.990839	0.484149		1.88831	0.655601	0.222406	2.3905	0.0271731	0.936957	2.32574			1.44078e-05	0.00172953	0.0111305	0.217808	0.0131209	0.00977627	0.00829587	0.00229719	0.0613115	0.321604
0.00166838	-0.00208284	-0.0230916	-0.00142287	0.00132422	-0.0190074	-0.0432082	-0.00742745	-0.0432312	-0.0703403		0.296482	0.313153	0.52291	0.00760078	0.158022	0.0330889	0.278701	1.14425	1.24582	-0.0124498	0.0298042	-0.0554419	0.157894	0.0986066	0.175774	0.305664	1.04461	0.992216	0.510179		1.8794	0.639813	0.25771	2.37903	0.0230222	0.949544	2.26704			8.66797e-06	0.00191658	0.0119431	0.213077	0.0132047	0.00991085	0.00943715	0.00222833	0.0588542	0.318591
-0.00214782	-0.00318422	-0.0216533	0.0295663	-0.007895	-0.0182355	-0.0574445	-0.00862448	-0.0522301	-0.0655742		0.29695	0.311722	0.515711	0.00322181	0.149055	0.0289732	0.280934	1.1531	1.21716	0.00122878	0.0170754	-0.0647772	0.175947	0.106135	0.166285	0.288656	1.06426	0.997854	0.535571		1.86904	0.632946	0.300286	2.37002	0.0173931	0.974805	2.2081			5.57167e-05	0.00212075	0.0126243	0.206541	0.0133574	0.00992942	0.0104052	0.00203925	0.0554132	0.310902
-0.00512186	-0.00450072	-0.020301	0.0601204	-0.0189764	-0.0171343	-0.0688808	-0.0094329	-0.061518	-0.0576701		0.300733	0.314429	0.495194	-0.00157422	0.134719	0.0236404	0.279106	1.16667	1.17952	0.0160577	0.00300208	-0.0716813	0.196264	0.112473	0.165351	0.271527	1.07284	1.00561	0.55807		1.85264	0.636257	0.345843	2.36045	0.0111477	1.01011	2.14757			0.00014618	0.00227544	0.0131339	0.199005	0.0134147	0.0098318	0.0111605	0.00176311	0.0510839	0.298469
-0.00708484	-0.00596156	-0.0192289	0.089602	-0.0311617	-0.0156818	-0.0762102	-0.00971825	-0.0700234	-0.0466991		0.306262	0.320144	0.457535	-0.00635411	0.115872	0.017792	0.273328	1.18109	1.13819	0.0310149	-0.0122101	-0.0752281	0.21595	0.116285	0.171844	0.256315	1.06903	1.01306	0.575588		1.82614	0.649838	0.390281	2.34728	0.00458428	1.051	2.08492			0.000291569	0.00231884	0.0134212	0.191361	0.0132489	0.00967151	0.0116508	0.00142836	0.0461372	0.2819
-0.00804693	-0.00745582	-0.0185883	0.117546	-0.043467	-0.0139242	-0.0787717	-0.00943348	-0.0766846	-0.0334344		0.311639	0.327396	0.400274	-0.0107214	0.0942408	0.0119963	0.264386	1.19194	1.09848	0.0449094	-0.0278175	-0.0750349	0.232265	0.116899	0.184231	0.244667	1.05293	1.01764	0.585659		1.78902	0.672546	0.429536	2.32794	-0.00215819	1.0919	2.02031			0.000496449	0.00223753	0.0134974	0.184479	0.0127657	0.00944387	0.0118359	0.00107841	0.0426544	0.262161
-0.00818711	-0.00885804	-0.0184615	0.143523	-0.0547513	-0.0120131	-0.076615	-0.00862448	-0.0806455	-0.0190778		0.314879	0.334651	0.323979	-0.0143296	0.0722912	0.00666692	0.253708	1.19514	1.06478	0.0566201	-0.0427283	-0.0712403	0.24299	0.114372	0.200939	0.237486	1.0259	1.01755	0.586055		1.74478	0.702291	0.459861	2.30036	-0.0091785	1.12712	1.95546			0.000764073	0.00214133	0.0134962	0.179025	0.0119782	0.00919884	0.0117499	0.000815112	0.0463299	0.244026
-0.00779782	-0.0100569	-0.0188235	0.166978	-0.0639168	-0.0101661	-0.0704293	-0.00741857	-0.0813835	-0.00499822		0.314314	0.340543	0.23311	-0.0169797	0.0528123	0.00203856	0.243055	1.18792	1.03982	0.0652741	-0.0556532	-0.0643646	0.24672	0.109342	0.220527	0.234699	0.990349	1.01223	0.575245		1.70054	0.736415	0.478161	2.2629	-0.0166113	1.15196	1.89397			0.00108153	0.00203647	0.0134453	0.175345	0.010981	0.00892748	0.0113578	0.000650767	0.0513932	0.229111
-0.00719473	-0.0109547	-0.0195273	0.187127	-0.0701588	-0.00857364	-0.0613697	-0.00599927	-0.0787557	0.00746833		0.308963	0.344067	0.135654	-0.0188034	0.0381687	-0.00188575	0.234027	1.16931	1.02455	0.0702665	-0.0650198	-0.0552516	0.243053	0.102731	0.241699	0.235182	0.949418	1.00262	0.552488		1.66621	0.772193	0.482236	2.2143	-0.0243055	1.16402	1.84039			0.00142347	0.00198997	0.0134229	0.173551	0.0099457	0.00862095	0.0106455	0.000598669	0.0573831	0.214884
-0.00668479	-0.0115321	-0.0203876	0.203047	-0.0731841	-0.00745692	-0.0507692	-0.00455085	-0.0731662	0.0177018		0.298607	0.34482	0.0432926	-0.0199929	0.0302645	-0.00504191	0.228015	1.14064	1.01881	0.0716522	-0.069723	-0.0447379	0.232609	0.0956027	0.263242	0.237443	0.906104	0.991337	0.518858		1.65085	0.807119	0.471451	2.15369	-0.0321033	1.16344	1.80057			0.00175295	0.00206407	0.0134825	0.174541	0.0089625	0.00827094	0.00963751	0.000663212	0.0641381	0.202307
-0.00648697	-0.0118332	-0.0211899	0.213758	-0.0733097	-0.00698565	-0.039898	-0.00322751	-0.0654549	0.0258292		0.283973	0.343012	-0.0308054	-0.0208787	0.0300157	-0.00733652	0.225819	1.10537	1.02172	0.0700744	-0.0690649	-0.0335737	0.216924	0.08887	0.283952	0.239909	0.863044	0.982156	0.47696		1.66121	0.839238	0.446798	2.08079	-0.0396355	1.153	1.78008			0.00203791	0.00228955	0.0136543	0.176337	0.00819408	0.00786003	0.00838171	0.000842229	0.0688563	0.192151
-0.00669484	-0.011942	-0.0217324	0.218438	-0.0713868	-0.00726191	-0.0297732	-0.00212915	-0.0567485	0.0326888		0.266672	0.339409	-0.0746137	-0.0218639	0.0371805	-0.00864552	0.227516	1.06846	1.03211	0.0666795	-0.0627683	-0.0224095	0.198219	0.0831688	0.302633	0.241393	0.822388	0.979311	0.43057		1.70023	0.867295	0.410792	1.99622	-0.0463925	1.13752	1.78274			0.0022371	0.00266567	0.0139291	0.178228	0.00777582	0.00738328	0.00694107	0.00111447	0.0723405	0.184905
-0.00728568	-0.0119779	-0.0218477	0.216667	-0.0685512	-0.0083683	-0.0210384	-0.00129044	-0.0482708	0.039748		0.249038	0.335148	-0.0799585	-0.0232101	0.0507061	-0.00876413	0.232642	1.03566	1.0489	0.0631221	-0.05122	-0.0117026	0.179061	0.0788944	0.318218	0.24159	0.785748	0.986537	0.384348		1.76576	0.890614	0.367296	1.90193	-0.0520216	1.12227	1.80994			0.00230476	0.00315176	0.0142702	0.179581	0.00776941	0.00685298	0.00539973	0.00143274	0.0734416	0.180836
-0.0081069	-0.0120121	-0.0214105	0.208574	-0.0659065	-0.0102934	-0.0140098	-0.000703893	-0.0410457	0.0483533		0.233787	0.3315	-0.0448063	-0.0252067	0.068543	-0.00771561	0.240064	1.01211	1.07066	0.0610044	-0.0348387	-0.00196001	0.161995	0.0761201	0.329922	0.24079	0.754788	1.00625	0.342377		1.85258	0.909116	0.320577	1.80139	-0.0560741	1.11219	1.85906			0.00222875	0.003672	0.0145988	0.180045	0.00821639	0.00629878	0.0038289	0.00175938	0.0718735	0.179844
-0.00893725	-0.0120724	-0.0203749	0.194958	-0.0642457	-0.0129972	-0.00871457	-0.000329789	-0.0357691	0.0595095		0.223568	0.329632	0.02612	-0.0279646	0.0882839	-0.00571259	0.248356	1.00149	1.09575	0.0617604	-0.0142877	0.00632776	0.149168	0.0747456	0.33735	0.240009	0.731216	1.03895	0.307817		1.95258	0.922984	0.274884	1.6997	-0.0582741	1.11042	1.92414			0.00208853	0.0041467	0.0148159	0.179573	0.0091256	0.00572606	0.00391903	0.00208762	0.067905	0.181466
-0.00954616	-0.0121534	-0.0187887	0.177244	-0.0638616	-0.0164374	-0.00499168	-0.000115457	-0.0327291	0.073602		0.220524	0.330401	0.12222	-0.0313361	0.107703	-0.00316141	0.256101	1.00536	1.12218	0.0664659	0.00943061	0.0127702	0.142018	0.0745911	0.340562	0.240756	0.716778	1.08303	0.28254		2.05601	0.93237	0.233958	1.60334	-0.0585603	1.11736	1.99714			0.0018996	0.00447983	0.0148353	0.179251	0.0104659	0.00515935	0.00519553	0.00236533	0.0622136	0.185225
-0.00974088	-0.0122155	-0.0168336	0.157323	-0.0645171	-0.0205461	-0.00262501	-1.46852e-05	-0.031825	0.0900672		0.225784	0.334249	0.229616	-0.0349777	0.124979	-0.000724976	0.262024	1.02247	1.14738	0.0755055	0.035119	0.0170851	0.141056	0.0753746	0.33999	0.24449	0.713232	1.13504	0.266724		2.15347	0.937227	0.200455	1.5195	-0.0568569	1.13095	2.06933			0.00171049	0.00459068	0.0146035	0.179784	0.0121918	0.00462432	0.00653025	0.00257957	0.055743	0.190356
-0.00942774	-0.0122712	-0.0147998	0.137232	-0.0656293	-0.0252852	-0.00135714	1.80489e-05	-0.0327085	0.107939		0.239332	0.341105	0.333914	-0.038223	0.139335	0.00102894	0.265357	1.04971	1.1688	0.0888312	0.0608447	0.0193814	0.145835	0.0768906	0.336281	0.252618	0.721567	1.1902	0.259667		2.23523	0.937089	0.176204	1.45522	-0.0533359	1.14654	2.13372			0.00157048	0.00446354	0.0141102	0.180497	0.0141847	0.00414116	0.00775171	0.00272031	0.0515321	0.196274
-0.00861984	-0.0123795	-0.0130649	0.11883	-0.066464	-0.0305885	-0.00098469	1.59756e-05	-0.0348873	0.125859		0.259878	0.350406	0.423148	-0.0403114	0.150865	0.00162176	0.265763	1.0823	1.18394	0.105777	0.0842977	0.02007	0.155028	0.0789723	0.330149	0.265904	0.741846	1.24323	0.259734		2.29308	0.931169	0.161906	1.41629	-0.048127	1.15823	2.18585			0.0015197	0.00417657	0.0134031	0.181483	0.0162918	0.00386778	0.00868871	0.00279755	0.0482731	0.202517
-0.00742425	-0.0126367	-0.0120538	0.103496	-0.0664165	-0.0363146	-0.00138267	1.10171e-06	-0.0378532	0.142344		0.284974	0.361192	0.48991	-0.040612	0.160225	0.000739003	0.263212	1.11456	1.19071	0.125046	0.103154	0.0197297	0.166664	0.0814825	0.322179	0.284162	0.772967	1.28923	0.264581		2.32117	0.91857	0.157118	1.40617	-0.0411632	1.16042	2.22399			0.00157094	0.00379457	0.0125622	0.18272	0.0183283	0.00381403	0.00917014	0.00282957	0.0463035	0.20874
-0.00601182	-0.0131762	-0.0121373	0.0918532	-0.0652915	-0.0422265	-0.00247175	-9.31809e-06	-0.0411622	0.156368		0.311437	0.372178	0.531822	-0.0388289	0.168323	-0.00159904	0.257845	1.14131	1.18799	0.144934	0.115374	0.0189456	0.178464	0.084428	0.31274	0.306258	0.812377	1.32434	0.271613		2.31582	0.898564	0.160542	1.42515	-0.0322881	1.14891	2.24858			0.00171525	0.00341774	0.0117016	0.18398	0.0200675	0.0040144	0.00898874	0.00283828	0.0456599	0.214849
-0.00456405	-0.014065	-0.0135866	0.0838046	-0.0632855	-0.0479469	-0.00425065	-1.22221e-05	-0.0444512	0.167011		0.335742	0.381986	0.551204	-0.0352193	0.175675	-0.00530496	0.249729	1.15769	1.17547	0.163223	0.12003	0.0179697	0.188165	0.0877865	0.301945	0.329917	0.856787	1.34616	0.277751		2.27735	0.870906	0.169744	1.4701	-0.0209212	1.12236	2.26063			0.00192387	0.0031417	0.0108494	0.185057	0.0213262	0.00448357	0.00804748	0.0028276	0.0460293	0.220676
-0.00323602	-0.015296	-0.0164748	0.0785469	-0.0610308	-0.0530076	-0.00670947	-8.5076e-06	-0.0474581	0.173862		0.354686	0.389291	0.55355	-0.0305655	0.182299	-0.0101209	0.238844	1.16028	1.15384	0.177626	0.117344	0.0166856	0.193866	0.0915768	0.289684	0.352191	0.9023	1.35381	0.280092		2.20903	0.836019	0.181673	1.53456	-0.00632176	1.0825	2.26089			0.00216535	0.00309931	0.0101142	0.185734	0.0219704	0.00516902	0.00636457	0.00279111	0.0469058	0.226076
-0.00213025	-0.016775	-0.0206021	0.0747545	-0.0594305	-0.0569311	-0.00977414	-1.10112e-06	-0.049993	0.177116		0.366002	0.392977	0.545351	-0.0260196	0.187805	-0.015632	0.225164	1.14777	1.12468	0.186238	0.108602	0.0146498	0.194283	0.095888	0.275771	0.369993	0.944865	1.34767	0.276412		2.11621	0.795044	0.193107	1.60957	0.0121534	1.03356	2.24928			0.00240392	0.00330412	0.00949354	0.185781	0.0218951	0.00599598	0.00442562	0.00271437	0.0477269	0.230981
-0.00128646	-0.0182994	-0.025485	0.0709207	-0.0593094	-0.0593301	-0.0132806	4.86078e-06	-0.0519439	0.177201		0.368825	0.39232	0.532247	-0.0227869	0.191647	-0.0214281	0.208861	1.12059	1.08982	0.18787	0.095893	0.0112905	0.188889	0.100735	0.260066	0.380617	0.981067	1.32878	0.265631		2.00589	0.749691	0.200938	1.68491	0.0349666	0.981377	2.22483			0.00259284	0.00373874	0.00894442	0.185053	0.0210588	0.00686603	0.00587186	0.00258315	0.0480593	0.235276
-0.000697738	-0.0196509	-0.0303732	0.0655658	-0.061356	-0.0600332	-0.0169164	8.98608e-06	-0.0532369	0.175261		0.36383	0.387036	0.517801	-0.0218268	0.193625	-0.0268847	0.190456	1.08185	1.05129	0.182603	0.0813545	0.0061749	0.177925	0.106269	0.242665	0.382455	1.00799	1.29864	0.248389		1.88439	0.702068	0.203058	1.75035	0.0618209	0.93188	2.18704			0.00272787	0.00433191	0.00844375	0.183301	0.0194736	0.00765027	0.00691887	0.00239464	0.0475125	0.23917
-0.00032412	-0.0206011	-0.0343684	0.0576035	-0.0658466	-0.0591391	-0.0202656	1.13375e-05	-0.0538497	0.172636		0.353048	0.377385	0.502992	-0.023598	0.194077	-0.0313634	0.170899	1.03632	1.01074	0.171756	0.0668783	-0.00083077	0.162291	0.112627	0.223972	0.37525	1.02381	1.25875	0.226889		1.75725	0.654409	0.198461	1.79712	0.0917073	0.889997	2.1364			0.00284768	0.00497939	0.00799717	0.180308	0.017257	0.00821415	0.00748198	0.00216292	0.0460518	0.243099
-0.000112069	-0.020943	-0.0365991	0.0465862	-0.072567	-0.0570183	-0.0228677	1.2317e-05	-0.0538628	0.170508		0.339349	0.364212	0.486942	-0.0279292	0.193899	-0.0343373	0.151506	0.989338	0.969193	0.15765	0.0538392	-0.00945616	0.143344	0.119805	0.204645	0.360147	1.02799	1.21051	0.204495		1.62906	0.608809	0.187314	1.81896	0.123019	0.858996	2.07513			0.00297286	0.00556594	0.00756253	0.175919	0.0145464	0.0084564	0.0102348	0.00191961	0.0437633	0.247482
-1.21797e-05	-0.0205402	-0.0364171	0.0328188	-0.0809968	-0.0542645	-0.0242767	9.83475e-06	-0.0534242	0.169909		0.325607	0.348891	0.468299	-0.034117	0.194342	-0.0353907	0.13368	0.946193	0.92716	0.143228	0.043033	-0.0191491	0.122616	0.127709	0.185572	0.339526	1.02102	1.15557	0.184921		1.50328	0.567101	0.171019	1.81265	0.153611	0.840319	2.00791			0.00312824	0.0060111	0.00715222	0.170058	0.011538	0.00830297	0.0123242	0.0017062	0.0408603	0.25332
2.13705e-05	-0.0192961	-0.03356	0.0173086	-0.0902681	-0.0515396	-0.0242003	2.74441e-06	-0.0529796	0.17095		0.314152	0.333224	0.44646	-0.0410713	0.196479	-0.0345406	0.118688	0.910278	0.884661	0.131215	0.0349489	-0.0291348	0.101687	0.135804	0.167528	0.316393	1.00469	1.09561	0.171365		1.38349	0.530618	0.151503	1.77836	0.181466	0.833949	1.94054			0.0033235	0.00619439	0.00678636	0.163013	0.00938464	0.00777757	0.0131946	0.00156286	0.0376615	0.26079
2.16444e-05	-0.0172	-0.028236	0.00152368	-0.0994718	-0.0494549	-0.0225544	-8.5076e-06	-0.053273	0.173093		0.306175	0.319199	0.422803	-0.0475943	0.2009	-0.0321289	0.107381	0.883093	0.841711	0.123663	0.0298426	-0.038597	0.0819975	0.143245	0.151082	0.293906	0.981457	1.03278	0.165829		1.2732	0.500134	0.131059	1.71929	0.204818	0.838752	1.87957			0.00355604	0.00614328	0.00647659	0.155445	0.0112824	0.00701228	0.01263	0.0015177	0.034479	0.268953
1.00306e-05	-0.0143454	-0.0211047	-0.0129611	-0.107892	-0.0484436	-0.0195004	-2.16569e-05	-0.055331	0.175437		0.301502	0.308668	0.400899	-0.0526809	0.207438	-0.0287155	0.100007	0.864521	0.798795	0.121564	0.0278981	-0.0468646	0.0647713	0.14903	0.136513	0.274853	0.953896	0.969838	0.168658		1.17575	0.475848	0.11203	1.64093	0.222281	0.852874	1.83115			0.0038122	0.00586381	0.006217	0.148027	0.0124445	0.00615157	0.0106578	0.00157721	0.0315635	0.277488
-1.10062e-06	-0.0109344	-0.013146	-0.0249456	-0.115041	-0.0486425	-0.015491	-2.46652e-05	-0.0605924	0.176816		0.298872	0.303005	0.385823	-0.0557002	0.215059	-0.0250152	0.0962486	0.853226	0.757214	0.124598	0.0292494	-0.053391	0.0511021	0.152052	0.123642	0.261182	0.924335	0.909707	0.178665		1.09419	0.457296	0.0963668	1.55037	0.233053	0.87391	1.79922			0.0040252	0.005412	0.00602656	0.141523	0.0127982	0.00538301	0.00799533	0.00172426	0.0331304	0.286044
-9.96815e-06	-0.00728972	-0.00547082	-0.0337797	-0.120888	-0.04993	-0.0111051	-1.2028e-05	-0.0703965	0.176689		0.29622	0.302837	0.382986	-0.056526	0.222327	-0.0215247	0.0953252	0.848099	0.719186	0.131533	0.0338766	-0.0579389	0.0418053	0.15159	0.112249	0.253929	0.894118	0.85576	0.193392		1.03	0.443541	0.085809	1.45495	0.23653	0.898934	1.78571			0.00414374	0.00486969	0.00588798	0.136461	0.0123178	0.00487501	0.00842046	0.00192079	0.034612	0.294565
-1.70152e-05	-0.00380503	0.000892042	-0.0395676	-0.125714	-0.0519255	-0.00698139	1.59756e-05	-0.0858871	0.17509		0.291359	0.307911	0.396695	-0.0555039	0.227662	-0.0185094	0.0962523	0.848492	0.687641	0.140405	0.0415829	-0.0604925	0.0374995	0.147322	0.102096	0.253072	0.863667	0.811163	0.209755		0.983116	0.433226	0.0815415	1.36137	0.232448	0.924666	1.78955			0.00419439	0.00432035	0.005753	0.133094	0.0109372	0.00481322	0.00840732	0.00211522	0.0346135	0.303189
-2.27581e-05	-0.000884849	0.00518677	-0.0431282	-0.129914	-0.0540696	-0.00369898	4.93552e-05	-0.107784	0.172495		0.282641	0.317128	0.428987	-0.0532739	0.229818	-0.0160026	0.0981712	0.854251	0.665694	0.148929	0.0518751	-0.061127	0.0386054	0.139328	0.0930642	0.257636	0.8327	0.778314	0.224845		0.951831	0.424708	0.0840418	1.27494	0.220939	0.947582	1.80673			0.00414217	0.00383052	0.00561272	0.13138	0.00864678	0.00524308	0.00853413	0.00225504	0.0331836	0.312173
-1.98044e-05	0.00114367	0.00705073	-0.0456162	-0.133872	-0.0557797	-0.00156297	5.09208e-05	-0.13586	0.169782		0.269367	0.328779	0.479025	-0.0505589	0.228438	-0.0138107	0.100606	0.865404	0.655838	0.155062	0.0639694	-0.060035	0.0451739	0.128106	0.0855187	0.265928	0.800533	0.758779	0.23648		0.932946	0.416311	0.0931323	1.19876	0.202482	0.964272	1.83167			0.00399643	0.00343991	0.00544491	0.131068	0.00898	0.00608924	0.00749393	0.00229743	0.0304805	0.321833
-3.04193e-06	0.00208104	0.00653783	-0.0483866	-0.137632	-0.0564891	-0.000703788	-2.17219e-05	-0.169286	0.167308		0.25202	0.340846	0.543332	-0.0479271	0.223927	-0.0118073	0.103566	0.88123	0.659449	0.157042	0.0768149	-0.0572661	0.0570085	0.114267	0.0798905	0.275795	0.7668	0.752399	0.243749		0.922959	0.40651	0.107676	1.13397	0.178266	0.971837	1.85737			0.00378624	0.00315276	0.00523255	0.13187	0.0115288	0.00786907	0.00723367	0.0022287	0.0266781	0.332125
2.73131e-05	0.00189327	0.00408065	-0.052533	-0.140885	-0.0557923	-0.000987091	-0.000222209	-0.206366	0.164887		0.232105	0.351369	0.616233	-0.0456399	0.217587	-0.00994931	0.107507	0.900069	0.676277	0.153787	0.0891823	-0.0528149	0.0735067	0.0985771	0.0768476	0.285058	0.731675	0.757555	0.247075		0.918386	0.394253	0.125892	1.07971	0.149982	0.968236	1.87741			0.00355051	0.00294834	0.00490894	0.133537	0.0138219	0.00971394	0.00608958	0.00204593	0.0279699	0.342669
6.16722e-05	0.000713675	0.000369584	-0.05856	-0.143064	-0.0535217	-0.00204058	-0.000610158	-0.244565	0.16178		0.211686	0.358779	0.690847	-0.0436349	0.211327	-0.0083038	0.113085	0.919304	0.70437	0.145021	0.0998811	-0.0467614	0.0935919	0.0819982	0.077243	0.291887	0.695952	0.771599	0.247878		0.916275	0.379272	0.145682	1.03338	0.119606	0.952724	1.88729			0.00332579	0.00278314	0.00450322	0.135929	0.0156045	0.01134	0.00464813	0.00177266	0.0304023	0.352805
6.07556e-05	-0.0012256	-0.00380629	-0.0663582	-0.143456	-0.0497371	-0.00346658	-0.00122483	-0.28102	0.156644		0.192766	0.362098	0.760171	-0.0416044	0.207021	-0.00706319	0.120765	0.935847	0.740527	0.131114	0.107911	-0.0393056	0.11583	0.0657441	0.0816869	0.29521	0.660938	0.79094	0.248145		0.914642	0.362289	0.164941	0.991587	0.0891711	0.925943	1.88516			0.00313788	0.00260696	0.00403933	0.138981	0.0167722	0.0125008	0.00606224	0.00144319	0.0337115	0.361669
-1.89775e-05	-0.00361762	-0.00769349	-0.0750582	-0.141585	-0.0447684	-0.00475387	-0.00209784	-0.312347	0.148482		0.176805	0.36105	0.817847	-0.0391788	0.206265	-0.00631724	0.130558	0.947069	0.780707	0.113251	0.112695	-0.0310742	0.138388	0.0514033	0.0908988	0.294708	0.627963	0.812506	0.249654		0.912035	0.345024	0.182178	0.950465	0.0601514	0.890075	1.87267			0.00299211	0.00240142	0.00347332	0.142633	0.0193456	0.0129579	0.00648497	0.00108848	0.0378167	0.368628
-0.000230717	-0.00616371	-0.0107169	-0.0833431	-0.137329	-0.0391107	-0.00550293	-0.00322751	-0.335358	0.136723		0.164341	0.356016	0.85912	-0.0360809	0.209736	-0.00605566	0.141785	0.951361	0.820832	0.0930298	0.114138	-0.023023	0.159321	0.0407916	0.105256	0.290811	0.598145	0.833884	0.253524		0.907743	0.329963	0.196645	0.906795	0.0333379	0.848559	1.8542			0.00287328	0.00212318	0.0029705	0.146776	0.0223283	0.012513	0.00554419	0.000772942	0.042549	0.373348
-0.000631815	-0.00863952	-0.0125521	-0.0898516	-0.130968	-0.0333149	-0.00556435	-0.00456349	-0.347671	0.121403		0.154971	0.347867	0.88122	-0.0322307	0.216878	-0.00614384	0.15308	0.948659	0.857499	0.0721464	0.112543	-0.0162417	0.176902	0.0357107	0.124525	0.284492	0.572176	0.853436	0.260032		0.901667	0.319877	0.208382	0.858899	0.00875879	0.8055	1.83559			0.00275268	0.00179005	0.00257622	0.151182	0.0242928	0.0111379	0.00645649	0.000533477	0.0476902	0.375872
-0.00124861	-0.0108975	-0.0131386	-0.093516	-0.123195	-0.0278963	-0.00500419	-0.00601388	-0.347936	0.10346		0.147663	0.337746	0.883522	-0.0277897	0.225969	-0.00631423	0.162654	0.94045	0.888324	0.0522083	0.108501	-0.0117605	0.189877	0.0375322	0.147968	0.276691	0.550258	0.870772	0.268533		0.894112	0.317139	0.218084	0.807178	-0.0142906	0.765162	1.82264			0.0025973	0.00143604	0.00231751	0.155522	0.0250911	0.00891123	0.00898756	0.00033879	0.0529422	0.37663
-0.00210704	-0.0129133	-0.0126541	-0.0939756	-0.114808	-0.0232159	-0.00426948	-0.00742745	-0.336603	0.0839382		0.141198	0.32682	0.867319	-0.0230642	0.234269	-0.0063551	0.168637	0.929267	0.912295	0.0342595	0.102606	-0.0100732	0.197794	0.0468254	0.173837	0.268403	0.53232	0.885424	0.278021		0.886063	0.32319	0.226689	0.754518	-0.036742	0.730935	1.81929			0.00239511	0.00108898	0.00224063	0.159421	0.0247606	0.00810696	0.0108424	0.000192979	0.0581201	0.376115
-0.00320586	-0.0147366	-0.0114355	-0.091641	-0.106629	-0.0194593	-0.00399083	-0.00862448	-0.315632	0.0640739		0.134695	0.316065	0.835327	-0.0184514	0.238652	-0.00611506	0.169507	0.918167	0.929594	0.0187994	0.0953473	-0.0110546	0.201017	0.0631064	0.199809	0.260297	0.518101	0.897064	0.287358		0.878899	0.338069	0.235142	0.705774	-0.0595477	0.704921	1.82679			0.00211565	0.000821552	0.00241213	0.162537	0.0235998	0.00965204	0.0112613	0.000294095	0.0631233	0.374812
-0.00450521	-0.0164267	-0.00989474	-0.0875397	-0.0993946	-0.0166568	-0.00476467	-0.0094329	-0.287997	0.045133		0.127995	0.306145	0.791209	-0.0143504	0.236343	-0.0055475	0.164465	0.909862	0.941148	0.00584933	0.0870791	-0.0139917	0.200569	0.0847497	0.22345	0.252579	0.507326	0.905522	0.295519		0.874303	0.360251	0.244129	0.666767	-0.083376	0.687765	1.84344			0.00177685	0.000649441	0.00283132	0.164696	0.0219351	0.0118715	0.00979361	0.000621437	0.0679149	0.373062
-0.00595474	-0.0180161	-0.00843391	-0.0830071	-0.0936584	-0.0147424	-0.00698377	-0.00971825	-0.257188	0.0279934		0.121863	0.297365	0.738857	-0.0110705	0.225631	-0.00473677	0.153631	0.906012	0.948232	-0.00496601	0.0780407	-0.0177104	0.197853	0.109224	0.242542	0.245427	0.499764	0.910218	0.301944		0.874139	0.386905	0.253981	0.642972	-0.108319	0.678519	1.86521			0.00141932	0.000600801	0.00344262	0.166004	0.020176	0.0134883	0.00707833	0.00117703	0.0725742	0.370936
-0.00744692	-0.0194294	-0.00739273	-0.0792552	-0.0899133	-0.0136252	-0.0105743	-0.00943348	-0.226078	0.013712		0.117704	0.28969	0.682308	-0.00886837	0.20633	-0.00378322	0.138018	0.906906	0.951716	-0.0140267	0.0685616	-0.021082	0.19422	0.133446	0.25595	0.238565	0.495262	0.911614	0.306083		0.880146	0.414276	0.264614	0.638025	-0.134028	0.675459	1.88685			0.00107967	0.000668463	0.00418229	0.166844	0.0187083	0.0142785	0.00655958	0.00198747	0.077069	0.368436
-0.0088552	-0.0204953	-0.00700315	-0.0770794	-0.0885131	-0.0132379	-0.0150231	-0.00862448	-0.196604	0.00313509		0.11728	0.282825	0.625288	-0.00788985	0.179942	-0.00281294	0.119362	0.911302	0.951754	-0.0216234	0.0590879	-0.0232209	0.190701	0.154299	0.263641	0.231771	0.493772	0.910689	0.307551		0.893864	0.438377	0.275541	0.652817	-0.15963	0.676335	1.90294			0.000766503	0.000844902	0.00496175	0.167872	0.0178482	0.0142622	0.0125016	0.00314148	0.0812949	0.365472
-0.0100647	-0.0209938	-0.00737028	-0.0767234	-0.089644	-0.0135525	-0.0195233	-0.00741857	-0.169651	-0.00324608		0.122218	0.276284	0.570889	-0.00817257	0.149409	-0.00193855	0.0997666	0.916851	0.947699	-0.0278809	0.0501799	-0.0236715	0.187844	0.169212	0.266535	0.225201	0.495277	0.908651	0.306102		0.916422	0.455725	0.28597	0.685128	-0.183858	0.678744	1.90888			0.000502365	0.00111122	0.00571163	0.169869	0.0177163	0.0135558	0.0177712	0.00458035	0.0850915	0.361971
-0.0109677	-0.0207111	-0.00848071	-0.0779451	-0.0932895	-0.0145405	-0.0232259	-0.00599927	-0.145119	-0.00516201		0.133366	0.269464	0.521742	-0.00968276	0.118468	-0.00123453	0.0812899	0.920795	0.938067	-0.0327191	0.0424583	-0.0225291	0.185723	0.176581	0.266245	0.219159	0.499829	0.907263	0.301356		0.948467	0.463872	0.294779	0.729873	-0.205326	0.680661	1.90129			0.000307292	0.00142905	0.00631355	0.17354	0.0181781	0.012431	0.0212488	0.00623989	0.0881856	0.358031
-0.0115434	-0.0195492	-0.0102049	-0.0802532	-0.0991043	-0.0161478	-0.0255488	-0.00455085	-0.122723	-0.00321668		0.150824	0.261752	0.47928	-0.0122411	0.0910015	-0.000775709	0.0655984	0.920624	0.921232	-0.0360448	0.0363672	-0.0201215	0.184117	0.176036	0.264203	0.214791	0.507306	0.907039	0.293432		0.989829	0.461918	0.300857	0.780414	-0.222542	0.680249	1.87821			0.000170241	0.00176389	0.00670794	0.179342	0.0190072	0.0112263	0.0220653	0.00800147	0.0904178	0.353826
-0.011836	-0.0175589	-0.0123409	-0.0831249	-0.106466	-0.0182488	-0.0263468	-0.00322751	-0.102243	0.00144807		0.173682	0.25263	0.444061	-0.0155769	0.070244	-0.000610503	0.0536608	0.914754	0.895721	-0.0377667	0.0321098	-0.0169492	0.182678	0.168445	0.261394	0.213556	0.517347	0.9077	0.282731		1.03938	0.450598	0.303232	0.829777	-0.234238	0.676318	1.83903			8.10735e-05	0.00208519	0.00706958	0.187331	0.0202061	0.010185	0.0197268	0.00970776	0.0916508	0.351517
-0.0119327	-0.0149392	-0.0146553	-0.0862127	-0.114525	-0.0206222	-0.0259577	-0.00212915	-0.0837772	0.00739687		0.200154	0.241777	0.416021	-0.0193401	0.0582016	-0.000771822	0.045651	0.902774	0.860556	-0.0378343	0.02958	-0.013502	0.181139	0.15563	0.258154	0.216713	0.529316	0.908407	0.269907		1.09499	0.432058	0.301232	0.872058	-0.239571	0.668609	1.78421			2.82715e-05	0.0023545	0.00738471	0.197114	0.0213902	0.00949456	0.0141491	0.0111897	0.0918726	0.351435
-0.0119622	-0.0120074	-0.0169298	-0.0894288	-0.122338	-0.02299	-0.0250624	-0.00129044	-0.0678964	0.0130157		0.228191	0.229229	0.394316	-0.0230883	0.0554186	-0.00126408	0.0409847	0.885305	0.815756	-0.0362441	0.0283475	-0.0100261	0.179389	0.139907	0.254111	0.225179	0.542074	0.90755	0.256128		1.15325	0.409536	0.294865	0.903852	-0.238165	0.657873	1.71533			4.77889e-06	0.00256795	0.00771117	0.207919	0.0223251	0.00921215	0.00568821	0.0122873	0.0910916	0.352781
-0.012	-0.00908706	-0.01899	-0.0928716	-0.129031	-0.0250291	-0.0244517	-0.000703893	-0.0551057	0.0173115		0.255445	0.21535	0.378446	-0.0263974	0.0609973	-0.00206946	0.0385984	0.863751	0.761968	-0.0329676	0.02786	-0.00668597	0.177568	0.123603	0.248767	0.238427	0.554298	0.904538	0.242388		1.21006	0.386547	0.284606	0.924177	-0.230398	0.646196	1.63477			5.82053e-06	0.00272555	0.00811129	0.218738	0.0228453	0.00926208	0.0127104	0.0128908	0.08922	0.356378
-0.0120742	-0.00645322	-0.0207206	-0.0967603	-0.133905	-0.0264407	-0.0247884	-0.000329789	-0.0457908	0.0198741		0.279915	0.200839	0.368082	-0.0288677	0.0729376	-0.00315303	0.0372518	0.839843	0.700705	-0.0279991	0.0275142	-0.00343912	0.17606	0.108612	0.241636	0.254692	0.564419	0.899422	0.229721		1.26076	0.366334	0.271544	0.934695	-0.217275	0.636571	1.54575			5.10163e-06	0.00284993	0.00862783	0.228518	0.0228672	0.00945919	0.0246736	0.0129578	0.086097	0.36279
-0.0121722	-0.00428224	-0.0220692	-0.101273	-0.136547	-0.0270225	-0.0263925	-0.000115457	-0.0400138	0.0208452		0.300295	0.186652	0.363029	-0.0301756	0.0886667	-0.00445291	0.0358361	0.815265	0.634349	-0.0214004	0.026795	-8.18379e-05	0.175402	0.0961474	0.232484	0.271348	0.570675	0.892687	0.219205		1.30055	0.351397	0.257359	0.939071	-0.200294	0.632343	1.45221			1.05826e-06	0.00297338	0.00926103	0.236351	0.0223747	0.00959101	0.0372869	0.0125165	0.0816248	0.371522
-0.0122335	-0.00261648	-0.0230126	-0.106417	-0.13683	-0.0266889	-0.0291646	-1.46852e-05	-0.037299	0.0208759		0.31584	0.173742	0.363548	-0.0301624	0.105618	-0.00591369	0.033736	0.791551	0.565779	-0.0134174	0.0254251	0.00358088	0.176319	0.0867212	0.221562	0.285185	0.571448	0.885273	0.211659		1.32525	0.342956	0.243949	0.941432	-0.181382	0.636458	1.3586			2.5775e-06	0.00312698	0.00996397	0.241622	0.0213937	0.00949043	0.0495023	0.0116561	0.0757722	0.382396
-0.0122352	-0.00143253	-0.0235865	-0.111996	-0.134912	-0.0255402	-0.032635	1.80489e-05	-0.037005	0.0204805		0.326741	0.16306	0.369339	-0.0288093	0.121624	-0.0074346	0.030752	0.769835	0.498747	-0.00453985	0.0232822	0.00784576	0.17938	0.0802226	0.20922	0.293784	0.565145	0.87707	0.208118		1.33135	0.341265	0.233433	0.945996	-0.162378	0.650661	1.26982			2.99638e-06	0.00332207	0.0106576	0.244083	0.0199759	0.0090928	0.0601412	0.0104995	0.0687915	0.39491
-0.0121818	-0.00065211	-0.0238651	-0.117559	-0.131155	-0.0238406	-0.0360808	1.59756e-05	-0.0382339	0.019988		0.333663	0.15534	0.379827	-0.0262916	0.13524	-0.00888999	0.0271725	0.750865	0.437293	0.004491	0.0204463	0.0129042	0.18493	0.0761195	0.195998	0.295729	0.550662	0.867251	0.209408		1.31671	0.345557	0.227604	0.955597	-0.144888	0.675114	1.19072			2.00526e-06	0.00355185	0.0112758	0.243876	0.018176	0.00828996	0.0681073	0.0091842	0.0611888	0.408324
-0.0120975	-0.000182659	-0.0239546	-0.122497	-0.125996	-0.0219656	-0.0387486	1.10171e-06	-0.0399671	0.0194602		0.337326	0.150966	0.394287	-0.0229788	0.145796	-0.0101501	0.0236618	0.735051	0.385245	0.0127243	0.0171268	0.0187517	0.193012	0.0736624	0.182515	0.29071	0.527792	0.854569	0.215863		1.28105	0.354249	0.227439	0.970915	-0.130078	0.708299	1.12549			2.59537e-07	0.00379	0.0117357	0.241469	0.0160644	0.00720048	0.073206	0.00784334	0.0536562	0.421806
-0.0120278	2.55231e-05	-0.0240365	-0.126157	-0.119876	-0.0203696	-0.0400664	-9.31809e-06	-0.041274	0.0186609		0.338338	0.150087	0.41163	-0.0193652	0.153199	-0.0110499	0.0208808	0.722274	0.345956	0.0191952	0.0134979	0.0252061	0.203054	0.0719933	0.169227	0.279593	0.49741	0.837752	0.227238		1.22586	0.365535	0.232798	0.99072	-0.118349	0.747406	1.07723			9.36355e-07	0.00400085	0.012004	0.237573	0.0137438	0.00600359	0.0740755	0.00659422	0.0469868	0.434589
-0.0119603	2.0531e-05	-0.0242909	-0.127987	-0.113101	-0.0194503	-0.0397777	-1.22221e-05	-0.041183	0.0174592		0.336623	0.152374	0.431268	-0.0160574	0.157767	-0.0114869	0.0195772	0.712192	0.321324	0.0230427	0.00974239	0.0317577	0.214354	0.0702834	0.156825	0.263397	0.461912	0.81677	0.242157		1.15486	0.377198	0.242189	1.01151	-0.109626	0.788926	1.04714			1.45075e-06	0.00414598	0.0121251	0.234215	0.0113478	0.00482316	0.0721515	0.0055343	0.0417766	0.446102
-0.011836	-0.000184589	-0.0249113	-0.127681	-0.105841	-0.0195107	-0.0380353	-8.5076e-06	-0.0389438	0.0158269		0.331601	0.157206	0.452724	-0.0136541	0.15989	-0.0113973	0.0202439	0.704219	0.311822	0.0237119	0.00591942	0.0377149	0.22602	0.0677964	0.146047	0.243236	0.424936	0.7928	0.258396		1.07328	0.387199	0.253082	1.02877	-0.103267	0.82934	1.03446			1.33614e-06	0.00419707	0.0121718	0.230864	0.00905805	0.00397974	0.0672328	0.00473445	0.0383633	0.456057
-0.011561	-0.000604567	-0.0260879	-0.125218	-0.0981727	-0.0207348	-0.0353427	-1.10112e-06	-0.0341247	0.0138977		0.322522	0.163845	0.475298	-0.0126323	0.159825	-0.0107434	0.0229519	0.697553	0.316595	0.0211261	0.00194055	0.0423376	0.237077	0.0639188	0.137679	0.220202	0.390862	0.76805	0.27327		0.987115	0.394043	0.26254	1.03823	-0.0981516	0.865817	1.03677			7.98586e-07	0.00414507	0.0122624	0.227801	0.0070714	0.00352511	0.0593164	0.00423601	0.036769	0.464455
-0.011018	-0.00124185	-0.027926	-0.12088	-0.0901204	-0.0231459	-0.0324131	3.97261e-06	-0.0266643	0.011953		0.308788	0.171384	0.497891	-0.0132741	0.157616	-0.00955028	0.0274894	0.691532	0.333546	0.0156923	-0.00232885	0.044943	0.246993	0.0582591	0.132758	0.195221	0.364185	0.745048	0.284102		0.902332	0.396741	0.268085	1.03682	-0.0930789	0.896582	1.05034			3.81198e-07	0.00399875	0.01251	0.225151	0.00552827	0.00351149	0.0500196	0.0040433	0.0382369	0.471496
-0.0101496	-0.0021218	-0.0304863	-0.115149	-0.0818097	-0.0266914	-0.0299953	6.155e-06	-0.0170142	0.010196		0.290656	0.179217	0.518235	-0.0155584	0.153172	-0.00781998	0.0331045	0.685476	0.36025	0.00834398	-0.00713677	0.045149	0.255203	0.0506448	0.13202	0.169781	0.348541	0.725639	0.289089		0.823681	0.395421	0.268385	1.02403	-0.0866229	0.921053	1.07122			1.1561e-07	0.0037954	0.0129469	0.222921	0.00457374	0.00391033	0.0402453	0.00415663	0.039604	0.47752
-0.00896278	-0.00324452	-0.0337088	-0.108633	-0.0734834	-0.0312254	-0.0286876	5.66877e-06	-0.00600647	0.00877376		0.269348	0.186949	0.533222	-0.0191718	0.146423	-0.0055844	0.0388432	0.679033	0.394109	0.000354906	-0.012698	0.0429059	0.261487	0.0411692	0.135988	0.145721	0.346212	0.71051	0.287604		0.754381	0.390934	0.263686	1.00195	-0.0775631	0.939666	1.09569			0	0.00356005	0.0135306	0.221024	0.00419169	0.00463353	0.0304663	0.00443449	0.0403346	0.482891
-0.00753513	-0.00456569	-0.0373706	-0.10199	-0.06547	-0.0365028	-0.0288346	3.38811e-06	0.00526622	0.00775353		0.246933	0.194313	0.53943	-0.0235659	0.137507	-0.00295032	0.0438525	0.672463	0.432571	-0.00693525	-0.0190997	0.0384934	0.266119	0.0302407	0.144859	0.125095	0.357839	0.698908	0.280323		0.696141	0.384452	0.255805	0.974715	-0.0651906	0.953397	1.12067			0	0.00333141	0.0141435	0.219253	0.00433575	0.00555853	0.0212416	0.00479021	0.040984	0.487904
-0.00600909	-0.00600594	-0.0411113	-0.0958634	-0.0581671	-0.0422071	-0.0304816	1.61729e-06	0.0156414	0.0072176		0.226017	0.201302	0.533895	-0.0280488	0.126997	-0.000111254	0.0475245	0.666646	0.473378	-0.0123526	-0.0263029	0.0324829	0.269504	0.0185133	0.158096	0.109984	0.382401	0.68914	0.269127		0.649341	0.377218	0.247505	0.947755	-0.0493386	0.963202	1.14387			0	0.0031437	0.0146246	0.218127	0.00489129	0.00655267	0.0128463	0.00515849	0.0424694	0.492793
-0.00452382	-0.00741514	-0.0444014	-0.0908484	-0.0518003	-0.0478815	-0.0334596	4.9049e-07	0.0241213	0.00736205		0.208972	0.207646	0.515226	-0.0319317	0.11578	0.00257155	0.0499268	0.66327	0.514083	-0.0152241	-0.0340249	0.0255369	0.272698	0.00691376	0.174845	0.101596	0.417763	0.679065	0.25649		0.614037	0.369735	0.241848	0.925957	-0.0308045	0.969588	1.16357			0	0.00299494	0.0148114	0.217881	0.00563672	0.00748121	0.00543391	0.00540766	0.0434539	0.497633
-0.00320019	-0.00861314	-0.0466506	-0.0874223	-0.0463811	-0.0529924	-0.0374531	0	0.0300217	0.00851454		0.19754	0.212952	0.483993	-0.0346303	0.105048	0.00462739	0.0516955	0.664392	0.552234	-0.0154654	-0.0418255	0.0183201	0.276821	-0.00350416	0.193683	0.100178	0.461012	0.666813	0.245147		0.590274	0.361817	0.241296	0.912747	-0.0110801	0.972313	1.17872			0	0.00287705	0.0145872	0.217371	0.00635904	0.00818897	0.0101808	0.00542413	0.0437616	0.50237
-0.00211573	-0.00942613	-0.0473365	-0.0858788	-0.0416775	-0.0569975	-0.0420848	0	0.0330976	0.0111507		0.192519	0.216819	0.442803	-0.0357422	0.0961004	0.00556294	0.0538251	0.671824	0.585485	-0.0135303	-0.0492048	0.0114028	0.282539	-0.0117602	0.21264	0.104889	0.508916	0.651528	0.237682		0.578305	0.352764	0.246972	0.909447	0.00798496	0.970445	1.18893			0	0.00276431	0.0139107	0.21638	0.00693324	0.00857998	0.0135703	0.00515409	0.0433307	0.506847
-0.00128992	-0.00971502	-0.0461227	-0.0862352	-0.037142	-0.0594135	-0.0470257	0	0.033573	0.0157177		0.193647	0.218751	0.395801	-0.0350699	0.0899745	0.00496881	0.0573934	0.686423	0.611567	-0.0102902	-0.0556786	0.005175	0.289911	-0.0170703	0.229607	0.113837	0.558391	0.633406	0.236182		0.57874	0.341637	0.258392	0.914855	0.0244831	0.962728	1.19463			0	0.00261118	0.0128258	0.215961	0.00721017	0.00860452	0.0161852	0.00459714	0.0420809	0.510739
-0.000713371	-0.0094325	-0.0429933	-0.088252	-0.0322374	-0.0599552	-0.0519237	0	0.0320354	0.0225762		0.199967	0.218783	0.347669	-0.0326397	0.0873823	0.0026675	0.0631224	0.707585	0.629073	-0.00666061	-0.0609116	-9.42856e-05	0.29761	-0.0191432	0.242171	0.124821	0.606387	0.613928	0.24238		0.591663	0.328015	0.273459	0.926331	0.0370779	0.947932	1.19714			0	0.00239172	0.0114462	0.217555	0.00721528	0.00826049	0.0192016	0.00378239	0.0400693	0.513706
-0.000346804	-0.00862448	-0.0382671	-0.0914648	-0.0264919	-0.0585601	-0.0564534	0	0.02929	0.0318071		0.209967	0.217354	0.302799	-0.0286846	0.0884212	-0.00124083	0.0712358	0.733153	0.637452	-0.00339951	-0.064718	-0.00428405	0.303316	-0.0181991	0.248217	0.135587	0.650152	0.595338	0.257509		0.616462	0.312162	0.288928	0.940206	0.0451017	0.925314	1.19856			0	0.00216049	0.00989991	0.218863	0.00725302	0.00764632	0.0207692	0.00280441	0.0375146	0.51538
-0.000138215	-0.00741857	-0.0325384	-0.095271	-0.0196315	-0.0553903	-0.0603083	0	0.0261364	0.0430138		0.221858	0.215191	0.264452	-0.0236124	0.0924932	-0.00638389	0.0814531	0.759779	0.637093	-0.000943411	-0.0670143	-0.00740273	0.304319	-0.0148969	0.246426	0.144273	0.687264	0.579782	0.282326		0.651527	0.29507	0.301209	0.952532	0.0485186	0.894893	1.20153			0	0.00192014	0.00834089	0.219835	0.00745622	0.00687798	0.0206248	0.00179264	0.0346017	0.515388
-3.53778e-05	-0.00599927	-0.0265436	-0.0991512	-0.0118354	-0.0507906	-0.0631235	0	0.0231078	0.0553543		0.23384	0.213355	0.234309	-0.0180156	0.0984679	-0.012194	0.0931991	0.783855	0.629524	0.000719168	-0.0677288	-0.00954298	0.298175	-0.0102618	0.236502	0.149813	0.715472	0.56877	0.317262		0.693832	0.278306	0.307186	0.960101	0.0477478	0.857378	1.20854			0	0.00170899	0.00689901	0.220603	0.00796258	0.00601995	0.0185252	0.000861639	0.0316156	0.513497
1.21759e-05	-0.00455085	-0.0209911	-0.102677	-0.00349695	-0.0451893	-0.0646188	0	0.0204129	0.0673535		0.24405	0.212511	0.212633	-0.0125444	0.104786	-0.0180533	0.105815	0.802224	0.616628	0.00185515	-0.0667238	-0.0109214	0.283891	-0.00527346	0.219725	0.151781	0.733216	0.562241	0.361982		0.739803	0.263357	0.30492	0.960174	0.043212	0.814215	1.22172			0	0.00156652	0.00564951	0.221231	0.00887089	0.0051597	0.0142161	9.85434e-05	0.0288031	0.509505
3.76199e-05	-0.00322751	-0.016424	-0.105643	0.00467127	-0.0390427	-0.0645539	0	0.0178609	0.0771176		0.2508	0.212997	0.198506	-0.00784693	0.109883	-0.023407	0.118737	0.812981	0.60062	0.00294907	-0.0637748	-0.0118083	0.262202	-0.000734285	0.19869	0.150536	0.739563	0.558568	0.415431		0.785361	0.251346	0.294068	0.951209	0.035183	0.767311	1.24225			0	0.00152104	0.00462199	0.221787	0.0102774	0.00460315	0.00977361	0.000491762	0.0263883	0.503366
5.38451e-05	-0.00212915	-0.0131287	-0.10812	0.0116976	-0.0327777	-0.0627562	0	0.0149454	0.0826509		0.252671	0.214842	0.190493	-0.00448035	0.112601	-0.0278682	0.131578	0.8159	0.583757	0.00457952	-0.05862	-0.0124812	0.235502	0.00285473	0.17682	0.147041	0.734349	0.555092	0.47568		0.826391	0.24275	0.27583	0.933085	0.0237118	0.71876	1.26999			0	0.00157958	0.00380978	0.222351	0.0119832	0.00432905	0.0179734	0.000874457	0.0247725	0.495272
4.322e-05	-0.00128955	-0.0111349	-0.11029	0.0166367	-0.0267784	-0.0592298	0	0.0111149	0.0820429		0.248571	0.217675	0.187393	-0.0027347	0.112505	-0.03127	0.143936	0.812161	0.567816	0.00723634	-0.0511036	-0.0131834	0.207383	0.0054463	0.157811	0.14254	0.718555	0.548759	0.539637		0.859582	0.237263	0.252505	0.906826	0.0087399	0.670837	1.3037			0	0.00172484	0.0032033	0.22295	0.0137742	0.00436028	0.0266985	0.00110466	0.0238609	0.48559
-3.34535e-05	-0.000701062	-0.0102553	-0.112522	0.018463	-0.0213744	-0.0540729	0	0.00584594	0.0741405		0.238075	0.221366	0.188547	-0.00266617	0.110116	-0.0336284	0.155376	0.804063	0.554428	0.011369	-0.0412899	-0.0140368	0.18149	0.0071765	0.144607	0.138452	0.693936	0.537506	0.60349		0.882168	0.23418	0.226915	0.875141	-0.00957559	0.625503	1.34085			0	0.00191854	0.00271925	0.223777	0.0154046	0.00470786	0.0353096	0.00124635	0.0237317	0.475024
-0.000230717	-0.00032412	-0.0101708	-0.115159	0.0164167	-0.0168356	-0.0475782	0	-0.00110508	0.0586882		0.221417	0.225908	0.194199	-0.00401584	0.106838	-0.0351055	0.165261	0.794222	0.544653	0.0172244	-0.0295729	-0.0150444	0.160834	0.00838367	0.138964	0.13597	0.663194	0.520798	0.662741		0.892614	0.232529	0.201722	0.84161	-0.0306918	0.584363	1.3781			0	0.00211322	0.00239963	0.225087	0.0166575	0.00537334	0.0431476	0.00142348	0.0243631	0.464899
-0.000611259	-0.000106528	-0.0105388	-0.118348	0.0102447	-0.0133755	-0.0402628	0	-0.00957424	0.0363823		0.199575	0.231355	0.205314	-0.00621009	0.10468	-0.0359226	0.172664	0.784733	0.538838	0.0247761	-0.0167162	-0.0160955	0.147171	0.00953199	0.141216	0.135845	0.629823	0.499754	0.712603		0.890838	0.231386	0.178927	0.809977	-0.0535263	0.548613	1.41211			0	0.00225514	0.0022488	0.227113	0.0173995	0.00631075	0.0496248	0.00166792	0.0256275	0.45704
-0.00122086	-5.57955e-06	-0.0110533	-0.122038	0.000247464	-0.0111168	-0.0328145	0	-0.0190887	0.00899522		0.174337	0.237852	0.223044	-0.00851675	0.105798	-0.0362637	0.176586	0.776653	0.536779	0.0337219	-0.00376841	-0.0170054	0.140699	0.0110196	0.150263	0.138278	0.597609	0.477007	0.748738		0.877952	0.230195	0.159687	0.783619	-0.0764757	0.51865	1.43972			0	0.0022992	0.00230749	0.230067	0.0176074	0.00742073	0.0567435	0.00200181	0.0273455	0.451117
-0.00209169	2.31339e-05	-0.0115345	-0.125793	-0.0124525	-0.0100998	-0.0261018	0	-0.0287955	-0.0212674		0.147973	0.245019	0.248219	-0.0100576	0.111945	-0.0362545	0.17597	0.76973	0.537391	0.0433975	0.00808344	-0.0175733	0.140467	0.0133513	0.164223	0.142813	0.570442	0.455517	0.767604		0.856511	0.228705	0.144213	0.764336	-0.0976634	0.494613	1.459			0	0.00223415	0.00256558	0.233852	0.0173184	0.0085998	0.0617587	0.00241746	0.0292569	0.447403
-0.00322184	1.31368e-05	-0.0119492	-0.128962	-0.0261514	-0.0102633	-0.0210089	0	-0.037705	-0.0518849		0.12309	0.252069	0.280672	-0.0100415	0.124027	-0.0359159	0.170029	0.762619	0.539184	0.0529168	0.0177186	-0.0176241	0.144584	0.0169465	0.180764	0.148479	0.551566	0.438073	0.767239		0.829732	0.22713	0.131912	0.752305	-0.115153	0.476236	1.46917			0	0.00204569	0.0030978	0.238126	0.0166258	0.00970854	0.0638369	0.00287814	0.0310646	0.445684
-0.0045601	-1.16263e-05	-0.0123881	-0.130893	-0.0388878	-0.0114288	-0.0182594	0	-0.0449268	-0.0802591		0.102289	0.25791	0.318884	-0.00797904	0.141823	-0.0351845	0.158594	0.753545	0.540693	0.0613164	0.0243122	-0.0170533	0.150738	0.0220328	0.197554	0.153949	0.542945	0.426783	0.747777		0.800771	0.226053	0.121612	0.746205	-0.12728	0.462852	1.4703			0	0.00176758	0.00388954	0.242368	0.0156301	0.0106047	0.0638748	0.00332856	0.0325229	0.445336
-0.00601138	-2.48777e-05	-0.0130678	-0.131108	-0.0487754	-0.0133341	-0.0182502	0	-0.049765	-0.104176		0.0876973	0.261205	0.359926	-0.00378149	0.163907	-0.033979	0.142199	0.741184	0.540846	0.0677343	0.0275207	-0.0158257	0.156725	0.0286555	0.212693	0.157767	0.544833	0.422709	0.711608		0.772055	0.226215	0.111673	0.743514	-0.132949	0.453942	1.4631			0	0.00143367	0.00486598	0.245908	0.0143805	0.0111654	0.0616419	0.00371026	0.0334759	0.445479
-0.00742413	-1.91651e-05	-0.0142109	-0.129624	-0.0545523	-0.0156371	-0.0209111	0	-0.0520037	-0.121543		0.0807893	0.261098	0.399871	0.00205683	0.187947	-0.0322256	0.12233	0.725238	0.539534	0.0716018	0.0275246	-0.0140156	0.160567	0.0364083	0.224562	0.158597	0.555508	0.426356	0.663298		0.74469	0.228424	0.100378	0.741708	-0.131714	0.448529	1.44792			0	0.00108213	0.00592318	0.248291	0.0129204	0.0113029	0.0576424	0.00398393	0.0339477	0.445342
-0.00861881	4.62916e-06	-0.016008	-0.126962	-0.0557514	-0.017983	-0.025697	0	-0.0518582	-0.130799		0.0820584	0.257265	0.434351	0.00856344	0.211057	-0.0299299	0.101197	0.706865	0.537594	0.0727167	0.0250147	-0.0117909	0.160904	0.0445682	0.232039	0.155435	0.571559	0.437562	0.60894		0.718488	0.233245	0.0861626	0.73877	-0.123893	0.445699	1.42459			0	0.000821128	0.00699237	0.249306	0.0112687	0.0111325	0.0525328	0.00407541	0.0341302	0.44443
-0.00942397	3.55261e-05	-0.0185851	-0.124012	-0.0527286	-0.0200867	-0.0316841	0	-0.0498497	-0.131157		0.0909149	0.250001	0.459279	0.0144933	0.230279	-0.027203	0.0813111	0.688515	0.536596	0.0712581	0.0210349	-0.00938921	0.157051	0.0522251	0.234483	0.14779	0.58854	0.455627	0.555197		0.692356	0.240834	0.0678316	0.73373	-0.110451	0.444954	1.39255			0	0.000664925	0.00792703	0.249031	0.0118161	0.0106984	0.0469278	0.00397916	0.0342612	0.442638
-0.00970915	3.93339e-05	-0.0219208	-0.121843	-0.0465347	-0.0217894	-0.0377705	0	-0.0467137	-0.122581		0.105837	0.240333	0.471662	0.0185604	0.243155	-0.0242451	0.0650776	0.673157	0.538374	0.0676852	0.0167156	-0.00713143	0.148917	0.0583961	0.231562	0.135778	0.601917	0.479409	0.508121		0.665187	0.250854	0.04498	0.727108	-0.0927611	0.445958	1.35102			0	0.000614897	0.00859201	0.247903	0.0119273	0.010044	0.0419056	0.00371728	0.0346281	0.440286
-0.0094284	-2.25099e-05	-0.0259356	-0.121273	-0.0384857	-0.0231281	-0.0429107	0	-0.0430547	-0.106284		0.124526	0.22936	0.469837	0.0198298	0.247942	-0.0213134	0.0541291	0.663663	0.544479	0.0626131	0.0131106	-0.00532285	0.137091	0.0623775	0.223544	0.120134	0.607994	0.507101	0.472294		0.636385	0.262438	0.0179033	0.720356	-0.0724831	0.449518	1.29999			0	0.000670728	0.00891952	0.246385	0.0110285	0.00921682	0.0375927	0.00330674	0.035411	0.437925
-0.00862732	-0.000203404	-0.0304491	-0.122678	-0.0298997	-0.0243199	-0.0463263	0	-0.0392807	-0.0843937		0.144346	0.218202	0.453859	0.0178858	0.24393	-0.0186548	0.049098	0.661906	0.555796	0.0566592	0.0109741	-0.0042399	0.122582	0.0637894	0.211065	0.102122	0.604664	0.536533	0.450124		0.606495	0.27433	-0.0122395	0.71575	-0.0513016	0.457029	1.24046			0	0.000851099	0.00894278	0.244941	0.0092976	0.00831291	0.0335874	0.00280666	0.0366545	0.436076
-0.0074313	-0.000570143	-0.035164	-0.125885	-0.0218384	-0.0256962	-0.0476517	0	-0.0355998	-0.0595626		0.162784	0.207791	0.42548	0.0129008	0.231504	-0.0164414	0.0496157	0.668195	0.572315	0.0502997	0.0106624	-0.00410388	0.1067	0.0625981	0.195049	0.0833648	0.591784	0.565371	0.441656		0.577426	0.28507	-0.0434009	0.71592	-0.0307886	0.469917	1.17456			0	0.00114505	0.00868429	0.243934	0.00904647	0.00727291	0.0298907	0.00227323	0.0382502	0.435314
-0.00601571	-0.00118874	-0.039731	-0.130167	-0.014938	-0.0276094	-0.0469706	0	-0.0320143	-0.0346431		0.177849	0.198505	0.387658	0.00561818	0.211927	-0.0147086	0.0544578	0.681345	0.593295	0.0438148	0.0121968	-0.0050019	0.0909696	0.059079	0.176747	0.0655978	0.571041	0.591525	0.445036		0.551915	0.293198	-0.0730332	0.723098	-0.0124323	0.489484	1.10558			2.09342e-07	0.00146626	0.00823846	0.24343	0.00847056	0.00882089	0.0265167	0.00173972	0.0399009	0.435886
-0.00456063	-0.00212885	-0.0436472	-0.134564	-0.00951794	-0.0302985	-0.0447244	0	-0.0285997	-0.011792		0.188362	0.190671	0.344443	-0.00295507	0.187248	-0.0133742	0.0621339	0.69868	0.617395	0.0372608	0.015272	-0.00693947	0.0768936	0.0536023	0.157334	0.0504626	0.545463	0.613474	0.456918		0.533405	0.297566	-0.0980341	0.739134	0.00255959	0.515441	1.03713			6.67294e-07	0.00177637	0.00768991	0.243449	0.00775631	0.0114254	0.0230457	0.00124667	0.041312	0.437822
-0.00322004	-0.00344225	-0.0463602	-0.138049	-0.00558577	-0.033815	-0.0415775	0	-0.0255233	0.00768732		0.194036	0.184383	0.300211	-0.0117202	0.159857	-0.0122489	0.0711775	0.716651	0.643003	0.0305372	0.0194258	-0.00978444	0.0658786	0.0465742	0.137981	0.0392889	0.518686	0.630431	0.473363		0.52523	0.297539	-0.115337	0.764854	0.0132295	0.546097	0.97305			1.33614e-06	0.00219923	0.00711523	0.243852	0.00776731	0.0143581	0.0195245	0.000899951	0.0422464	0.44086
-0.00210145	-0.00514595	-0.047368	-0.139742	-0.00295379	-0.0379926	-0.0382241	0	-0.0230457	0.0234107		0.195356	0.179573	0.259061	-0.0196926	0.132084	-0.0110917	0.0803951	0.731565	0.668572	0.0235111	0.0241833	-0.0132406	0.0590571	0.0383682	0.119811	0.0329416	0.494121	0.642451	0.49065		0.529918	0.29316	-0.12251	0.799795	0.018924	0.578672	0.917115			2.10456e-06	0.00268292	0.00656267	0.244361	0.00842812	0.0175184	0.0160753	0.000695516	0.0425327	0.444534
-0.00126418	-0.00721246	-0.0462648	-0.139131	-0.00138033	-0.0424661	-0.0351862	0	-0.0215238	0.0358859		0.193254	0.176378	0.224515	-0.0262224	0.105929	-0.00971919	0.0890445	0.74002	0.692648	0.0161272	0.0291134	-0.0168892	0.0571045	0.0293287	0.103738	0.0317773	0.474236	0.650147	0.505702		0.549027	0.285295	-0.11805	0.842322	0.0195085	0.609517	0.872795			2.5649e-06	0.00318851	0.00604525	0.244739	0.00829603	0.0207303	0.0128745	0.000620118	0.0421169	0.448307
-0.000737643	-0.00955904	-0.0429524	-0.135958	-0.000543128	-0.0467743	-0.0327577	0	-0.0211381	0.0458081		0.188844	0.174628	0.198848	-0.0308945	0.0827303	-0.00800238	0.096539	0.739664	0.714108	0.00852985	0.0339261	-0.0201536	0.0601045	0.0198112	0.0906718	0.0355853	0.460226	0.654588	0.516576		0.582725	0.275377	-0.102146	0.889308	0.0152626	0.635733	0.843491			2.53314e-06	0.00372219	0.00554989	0.244546	0.00749601	0.0237135	0.0100782	0.000674869	0.0410687	0.451528
-0.000536022	-0.0120582	-0.0376221	-0.130299	-0.000166163	-0.0504404	-0.0309347	0	-0.0218859	0.0538708		0.183097	0.174155	0.183144	-0.0336065	0.0631614	-0.00593584	0.102454	0.729371	0.732052	0.00109587	0.0384341	-0.0224106	0.0674777	0.0101783	0.0813326	0.0436655	0.451857	0.656892	0.5224		0.630134	0.265227	-0.0765418	0.936708	0.00699145	0.655358	0.832143			2.00317e-06	0.00442018	0.00505311	0.243343	0.0064084	0.0261461	0.00779309	0.000903472	0.0397154	0.453639
-0.00067626	-0.0145572	-0.0307124	-0.122491	-4.6202e-05	-0.0530639	-0.0294701	0	-0.0235653	0.0605144		0.176641	0.174874	0.177418	-0.0345265	0.0473352	-0.00364763	0.106433	0.709162	0.745597	-0.00561738	0.042476	-0.0231161	0.0780318	0.000803908	0.0761426	0.0549381	0.447724	0.657778	0.523084		0.689867	0.256715	-0.0441722	0.980124	-0.00398707	0.667524	0.840905			3.00003e-06	0.00527236	0.00453438	0.240807	0.00639668	0.0277391	0.00604428	0.00127229	0.0390761	0.454252
-0.00118771	-0.0169025	-0.0228641	-0.112971	-4.49211e-05	-0.0543983	-0.0280305	0	-0.0257692	0.0656881		0.169793	0.176494	0.180719	-0.0339277	0.0349704	-0.00132014	0.108055	0.680188	0.753922	-0.0109635	0.0458596	-0.0219105	0.0900913	-0.00802093	0.0752293	0.0680445	0.445791	0.657412	0.519035		0.760451	0.251211	-0.00879402	1.01524	-0.0160834	0.672614	0.870733			3.66743e-06	0.00625511	0.00400515	0.236675	0.00630386	0.0282924	0.00476228	0.00173799	0.0385309	0.453173
-0.00209869	-0.0189692	-0.0146943	-0.102347	-0.000165382	-0.054347	-0.0262657	0	-0.0281343	0.0692433		0.162542	0.179095	0.191659	-0.0323041	0.0256799	0.000781669	0.107123	0.644153	0.755939	-0.014399	0.0482916	-0.0187705	0.101863	-0.0160733	0.0781648	0.0815417	0.443834	0.655144	0.510762		0.840649	0.249538	0.0261713	1.03882	-0.0275078	0.671118	0.920671			1.63648e-06	0.00731606	0.00348505	0.231092	0.00609213	0.0277779	0.00390083	0.00226131	0.0375023	0.450506
-0.00342807	-0.020676	-0.00675002	-0.0912144	-0.000488267	-0.0529821	-0.0239761	0	-0.0303533	0.0708917		0.154749	0.182778	0.208557	-0.0301892	0.01912	0.00241124	0.103581	0.603175	0.750477	-0.0156106	0.049391	-0.0140158	0.111712	-0.0232433	0.0840773	0.0940225	0.440064	0.649755	0.498733		0.929309	0.25166	0.0580207	1.04894	-0.0366329	0.663714	0.987699			5.76865e-06	0.00843234	0.00292608	0.224468	0.00653622	0.0263406	0.00567631	0.00290473	0.0360919	0.446582
-0.00516362	-0.0219894	0.00053604	-0.0800711	-0.00115738	-0.0505146	-0.0211937	0	-0.0322277	0.070344		0.146334	0.187459	0.229566	-0.0280642	0.015064	0.0034081	0.0975581	0.559721	0.736587	-0.014603	0.0487732	-0.00825191	0.118466	-0.0295577	0.0917746	0.104236	0.433491	0.639942	0.483457		1.02477	0.256636	0.085047	1.04512	-0.0423406	0.651229	1.06668			1.28422e-05	0.00946919	0.00244235	0.217359	0.00856511	0.0242598	0.007583	0.00359383	0.0366408	0.441897
-0.00723981	-0.0229234	0.0068781	-0.0693276	-0.00235443	-0.0472372	-0.018161	0	-0.0337098	0.0675372		0.137352	0.192999	0.252788	-0.0263888	0.0134019	0.00369329	0.089465	0.516421	0.713673	-0.0117545	0.0461702	-0.00226008	0.121724	-0.0350567	0.0998404	0.111206	0.423986	0.624803	0.465673		1.12401	0.262984	0.106788	1.02843	-0.04423	0.634545	1.15066			1.22085e-05	0.0103032	0.0020386	0.210443	0.0110515	0.0218845	0.00966449	0.00429596	0.0381458	0.437062
-0.00953526	-0.0235006	0.0120141	-0.0591549	-0.00425388	-0.0435057	-0.0153117	0	-0.0347524	0.0624267		0.128143	0.198564	0.276295	-0.0253577	0.0139673	0.00333873	0.079739	0.476311	0.682227	-0.00769371	0.0415436	0.00320976	0.121755	-0.0398663	0.10704	0.114317	0.412324	0.604379	0.446543		1.22215	0.268674	0.123282	1.00072	-0.0427806	0.615577	1.23169			1.24265e-05	0.0108344	0.00174544	0.204116	0.0135636	0.0195289	0.0118188	0.00496946	0.0402703	0.432633
-0.011869	-0.023738	0.0157225	-0.0495817	-0.0070142	-0.0396691	-0.0131325	0	-0.0353412	0.0552002		0.119279	0.202952	0.298321	-0.0249962	0.0164435	0.00249942	0.0689272	0.442491	0.643866	-0.00322887	0.0351508	0.00756256	0.1195	-0.0440796	0.112414	0.113404	0.399871	0.579764	0.42771		1.31233	0.271703	0.135007	0.964421	-0.0392013	0.597051	1.30166			5.32894e-05	0.0110008	0.00171038	0.198529	0.0156459	0.0174129	0.0140039	0.00558733	0.0426504	0.429075
-0.0140192	-0.0236307	0.0178215	-0.0405579	-0.0107421	-0.0360276	-0.0120223	0	-0.0354759	0.0463264		0.111441	0.204911	0.317513	-0.0252142	0.0202786	0.00133563	0.0576403	0.417661	0.601214	0.000776232	0.0275272	0.0104518	0.116359	-0.0476571	0.115366	0.108809	0.388231	0.55286	0.411111		1.3862	0.270597	0.142655	0.922197	-0.0350813	0.582328	1.35332			0.000145392	0.0107888	0.00190163	0.193622	0.0168911	0.0156313	0.0159695	0.00612141	0.0448564	0.426719
-0.0157528	-0.0231187	0.0181738	-0.0319972	-0.0154931	-0.0328138	-0.0121749	0	-0.0351562	0.036505		0.105319	0.203272	0.3333	-0.0257807	0.0246223	-4.48553e-05	0.046441	0.403682	0.557873	0.00357177	0.019377	0.0118247	0.113739	-0.0504852	0.11577	0.10141	0.379001	0.525857	0.39856		1.43531	0.264604	0.146751	0.876379	-0.0319036	0.575204	1.38126			0.000291988	0.0102381	0.00231332	0.189131	0.0170369	0.0141749	0.0174675	0.00653885	0.0464482	0.425694
-0.0168668	-0.0221581	0.0168015	-0.0238925	-0.0211927	-0.0301552	-0.0135189	0	-0.0344896	0.0268099		0.10139	0.197781	0.345923	-0.0265766	0.0285206	-0.00166745	0.0359632	0.400762	0.517395	0.00455428	0.0114411	0.0118153	0.112946	-0.0522067	0.113702	0.092518	0.373308	0.500521	0.391284		1.45251	0.25419	0.148166	0.829218	-0.0306475	0.578533	1.38263			0.000515799	0.00942781	0.00291983	0.184927	0.0159458	0.0129073	0.0182697	0.00680873	0.0471885	0.426038
-0.0172273	-0.020731	0.0138763	-0.0162889	-0.027635	-0.0280923	-0.0157241	0	-0.0336585	0.0184414		0.0998497	0.189033	0.356434	-0.0275442	0.0310039	-0.00367297	0.0267598	0.407363	0.483019	0.00340072	0.00435654	0.0106883	0.11478	-0.0523599	0.109447	0.0837252	0.371659	0.477735	0.389557		1.43344	0.240817	0.14783	0.782542	-0.0315155	0.593945	1.35761			0.000912089	0.00843301	0.00363802	0.180994	0.0136548	0.0117858	0.0182124	0.00691932	0.0469652	0.427685
-0.0167987	-0.0188808	0.00971954	-0.00924567	-0.0344916	-0.0265931	-0.0182869	0	-0.0329208	0.0125048		0.100619	0.178317	0.36643	-0.0286622	0.0312609	-0.00625157	0.0192322	0.420366	0.45734	0.000130159	-0.00145024	0.00873926	0.11931	-0.0505416	0.10343	0.0766655	0.373877	0.45729	0.392528		1.37779	0.226559	0.146656	0.737644	-0.0339144	0.621424	1.30937			0.00149423	0.00735849	0.00439311	0.177414	0.0103591	0.0107231	0.0172289	0.0068641	0.0459153	0.430497
-0.015665	-0.0168016	0.00477994	-0.00275945	-0.0412726	-0.0255703	-0.020677	0	-0.0325901	0.00978906		0.103357	0.167445	0.377396	-0.0299846	0.0288811	-0.00953325	0.0136061	0.435517	0.441776	-0.00490633	-0.0057891	0.00617447	0.125967	-0.0464768	0.0960504	0.0726731	0.37896	0.438018	0.398347		1.28957	0.213712	0.145665	0.695465	-0.0367598	0.658877	1.24377			0.00227137	0.00631007	0.00511945	0.174342	0.0113989	0.00971452	0.0154309	0.00661331	0.0443302	0.434359
-0.0140056	-0.0147497	-0.000484725	0.00328633	-0.0474968	-0.0249205	-0.0224469	0	-0.0329231	0.010402		0.10763	0.157922	0.390422	-0.0314155	0.0238323	-0.0135021	0.00979581	0.44851	0.43712	-0.0110138	-0.00868489	0.00314871	0.133412	-0.0403093	0.087898	0.0725964	0.385553	0.418485	0.404619		1.17666	0.20401	0.145374	0.656212	-0.0387729	0.703152	1.16831			0.00325	0.00536899	0.00572748	0.171722	0.0134105	0.00915937	0.0168551	0.00618145	0.0424608	0.439065
-0.0120742	-0.013066	-0.00564187	0.00913416	-0.0527137	-0.0245389	-0.0233552	0	-0.0340891	0.0137214		0.112951	0.150791	0.405704	-0.0327664	0.0165987	-0.0179453	0.00747313	0.455634	0.443249	-0.0172906	-0.0103181	-0.000283243	0.139917	-0.032557	0.0796087	0.076577	0.392123	0.397551	0.40888		1.04969	0.198371	0.146047	0.619738	-0.0389096	0.750164	1.09118			0.00447305	0.00460258	0.00615792	0.169304	0.0153621	0.00895964	0.0171883	0.0057294	0.0405307	0.444387
-0.0101579	-0.0121371	-0.0103403	0.0151154	-0.0565617	-0.0243347	-0.0234149	0	-0.0361085	0.0184279		0.11879	0.146525	0.42231	-0.033799	0.00817067	-0.0224686	0.00613803	0.454427	0.459102	-0.022783	-0.0109306	-0.00413712	0.143768	-0.0239978	0.0717992	0.0839717	0.397233	0.375013	0.409176		0.920348	0.196822	0.147806	0.585849	-0.0366924	0.795515	1.02016			0.00588326	0.00405361	0.00636317	0.166665	0.0169076	0.00851351	0.0163031	0.00527823	0.0386747	0.450093
-0.00851453	-0.0122533	-0.0143486	0.0215212	-0.0589212	-0.0242442	-0.0228527	0	-0.0388193	0.0226407		0.1246	0.145004	0.438423	-0.0342171	-0.000132279	-0.0266121	0.00520151	0.444066	0.482961	-0.0266659	-0.0107538	-0.00840121	0.14352	-0.0155367	0.0651529	0.0935179	0.400106	0.352178	0.404548		0.799415	0.19856	0.15064	0.554441	-0.0322594	0.835511	0.961497			0.00741225	0.00373986	0.00631149	0.16326	0.0177825	0.00778446	0.0142451	0.00487558	0.0368311	0.45586
-0.00735259	-0.0136593	-0.017518	0.0285436	-0.0597801	-0.0242207	-0.0220508	0	-0.0419012	0.024441		0.1297	0.146031	0.451615	-0.0339168	-0.00669191	-0.0299239	0.00417907	0.425178	0.5121	-0.0283912	-0.0099676	-0.0130639	0.138569	-0.00788895	0.0600335	0.103394	0.40039	0.331536	0.395125		0.695453	0.202513	0.154952	0.526103	-0.0263916	0.866884	0.919518			0.00897066	0.00365531	0.00601832	0.158734	0.0179217	0.00718655	0.0112433	0.00455559	0.0349549	0.461479
-0.00678481	-0.0164307	-0.0197914	0.0361671	-0.059313	-0.0242325	-0.0214223	0	-0.0448988	0.0222147		0.133343	0.149358	0.45954	-0.0329551	-0.00990613	-0.0320822	0.00275769	0.399745	0.543365	-0.0277709	-0.00868091	-0.0180159	0.129197	-0.00150851	0.0565803	0.111567	0.39845	0.316648	0.382182		0.613626	0.207571	0.161379	0.50198	-0.0202637	0.88756	0.896155			0.0104539	0.00371484	0.00559043	0.152976	0.0173318	0.00847666	0.00910639	0.00429552	0.0331317	0.466783
-0.0068081	-0.0204126	-0.0211743	0.0441105	-0.05788	-0.0242551	-0.0212907	0	-0.0472997	0.0150529		0.134811	0.154764	0.460694	-0.031524	-0.00846872	-0.0329745	0.000851081	0.370679	0.573695	-0.0249929	-0.00696822	-0.0230161	0.116475	0.00341657	0.0547376	0.116157	0.395416	0.311524	0.367838		0.555446	0.212806	0.170641	0.483555	-0.0150817	0.896867	0.890921			0.0117553	0.00385632	0.00507568	0.146184	0.0162474	0.0104839	0.00891281	0.00405415	0.0312737	0.471633
-0.00731901	-0.0252806	-0.0217038	0.0518977	-0.0558814	-0.0242557	-0.0218103	0	-0.0485999	0.00316841		0.133506	0.162034	0.455044	-0.0299591	-0.00154742	-0.0326627	-0.00137	0.341363	0.600591	-0.0205159	-0.00492115	-0.0277322	0.102178	0.00687701	0.0541153	0.115622	0.392765	0.319561	0.35455		0.519373	0.217643	0.183365	0.472391	-0.0118297	0.8951	0.901481			0.0127926	0.00402595	0.00454918	0.138904	0.0150148	0.012065	0.00756943	0.00375282	0.0294001	0.476032
-0.00811329	-0.0304549	-0.0214534	0.0588529	-0.0538645	-0.0241954	-0.0229243	0	-0.0484521	-0.0122764		0.129264	0.170641	0.444122	-0.0284679	0.010899	-0.031404	-0.00361166	0.31515	0.622782	-0.0150234	-0.00268932	-0.0317107	0.0881028	0.00885661	0.0544819	0.10927	0.392523	0.343305	0.344705		0.50148	0.221605	0.199531	0.469413	-0.0109078	0.884109	0.923968			0.0135054	0.00415667	0.00406054	0.131765	0.0139254	0.0130246	0.00589079	0.00332824	0.0275052	0.479895
-0.00893829	-0.0352515	-0.0205095	0.0642459	-0.052341	-0.0240206	-0.0243795	0	-0.0467408	-0.0291956		0.122413	0.179774	0.430826	-0.0271388	0.0281218	-0.0295485	-0.00551199	0.294804	0.640175	-0.00927929	-0.00050946	-0.0344894	0.0758345	0.00927658	0.0556918	0.0973226	0.396624	0.383603	0.340098		0.496771	0.224368	0.218424	0.474717	-0.0120587	0.866512	0.954051			0.013873	0.00415557	0.00363067	0.125379	0.0133447	0.0132402	0.00597633	0.0027653	0.0255773	0.48316
-0.00954726	-0.0390363	-0.0189768	0.0674459	-0.0516489	-0.0236632	-0.0257975	0	-0.0436232	-0.0449187		0.113809	0.188336	0.418698	-0.0259321	0.0486686	-0.0274245	-0.00673964	0.282156	0.653577	-0.00400343	0.00132032	-0.0357011	0.0665127	0.00798728	0.0577168	0.0808945	0.406348	0.439283	0.341645		0.500257	0.225702	0.238635	0.487455	-0.0144866	0.845106	0.987935			0.0139191	0.00400203	0.00339733	0.120275	0.013339	0.0126578	0.00514745	0.00204271	0.023599	0.48584
-0.00974225	-0.0413139	-0.016986	0.0679844	-0.0519309	-0.0230486	-0.0267701	0	-0.0396067	-0.0568483		0.104847	0.19511	0.41071	-0.0246367	0.0705158	-0.0253061	-0.00712969	0.277655	0.66404	0.000139228	0.00249573	-0.0351422	0.0604909	0.00487563	0.0608877	0.0620699	0.422044	0.507522	0.349313		0.507633	0.22544	0.25822	0.50585	-0.0169933	0.822774	1.02311			0.0136973	0.00371539	0.00452035	0.116636	0.0138656	0.0125512	0.00427042	0.00225507	0.0214291	0.487935
-0.00942766	-0.0419481	-0.0147039	0.0657426	-0.0529398	-0.022103	-0.0269526	0	-0.0353279	-0.0627151		0.0970355	0.199068	0.408715	-0.0231401	0.091482	-0.0232693	-0.0066262	0.280694	0.672249	0.00270885	0.00279484	-0.0328895	0.0577939	2.65152e-05	0.0654243	0.0432497	0.442558	0.583694	0.362255		0.515733	0.223662	0.275184	0.527696	-0.0184706	0.801228	1.05901			0.0132975	0.00329963	0.00538864	0.114488	0.0147975	0.0140528	0.00599223	0.00285312	0.0190207	0.489701
-0.00861701	-0.0411404	-0.0123437	0.060936	-0.0541617	-0.0207743	-0.0261496	0	-0.0314802	-0.0611999		0.091813	0.199538	0.412708	-0.0214161	0.109478	-0.021218	-0.00533549	0.289743	0.678081	0.00347084	0.00214395	-0.0292884	0.0580434	-0.00618635	0.07159	0.0269625	0.465529	0.662272	0.379102		0.52247	0.220601	0.287747	0.550581	-0.0181321	0.781239	1.09689			0.0128209	0.00279446	0.00593921	0.113645	0.0159047	0.015789	0.00729345	0.00365617	0.0168377	0.491515
-0.00741857	-0.0393498	-0.0101546	0.054047	-0.0549811	-0.0190527	-0.0243511	0	-0.0286724	-0.0522916		0.0902513	0.196412	0.420738	-0.0195556	0.122771	-0.0189519	-0.0034967	0.302683	0.68041	0.00237651	0.000651397	-0.0248986	0.0605662	-0.013044	0.0796968	0.0155573	0.487922	0.737648	0.398318		0.52653	0.216603	0.294629	0.572195	-0.0156659	0.762861	1.13932			0.0123574	0.00225499	0.00614061	0.114222	0.016978	0.0176974	0.00807077	0.00456589	0.0152694	0.493777
-0.00600372	-0.0371942	-0.00841889	0.0457872	-0.0548359	-0.0169867	-0.0217244	0	-0.0271406	-0.037245		0.0926573	0.190151	0.429662	-0.017854	0.130247	-0.0161888	-0.00134911	0.317669	0.677536	-0.000364979	-0.00138821	-0.0204159	0.0648148	-0.0195371	0.0898634	0.0106149	0.506746	0.804601	0.418584		0.526973	0.212044	0.295223	0.590602	-0.0114082	0.74531	1.18916			0.0119753	0.00172749	0.00599055	0.115164	0.0178865	0.0196503	0.00829669	0.00547367	0.0140943	0.496872
-0.00455409	-0.0351812	-0.00738579	0.0368499	-0.0535115	-0.0146954	-0.0185753	0	-0.0268937	-0.0186523		0.0987069	0.181737	0.43563	-0.0165599	0.131437	-0.0127837	0.000816275	0.332909	0.66743	-0.00446304	-0.00358273	-0.0165015	0.0699425	-0.0245975	0.102363	0.0132146	0.519865	0.859317	0.438863		0.522987	0.207102	0.28952	0.604203	-0.00599616	0.728436	1.24871			0.0116961	0.00124639	0.00553103	0.115436	0.0185197	0.0214363	0.00806723	0.00629599	0.0134215	0.500862
-0.00322468	-0.0336201	-0.0072416	0.0278509	-0.051178	-0.0123607	-0.0152811	0	-0.0275807	0.000117601		0.107306	0.172516	0.435264	-0.0159158	0.126629	-0.00875409	0.00279205	0.347238	0.648399	-0.00950965	-0.00550559	-0.0136842	0.0751882	-0.0272852	0.117311	0.0235583	0.52636	0.899435	0.458532		0.513672	0.201737	0.278098	0.611903	-0.000332312	0.712675	1.31894			0.0115015	0.000845571	0.00483589	0.116385	0.0188317	0.0228049	0.0075147	0.00704767	0.0139745	0.505554
-0.00211793	-0.0325754	-0.0080774	0.0192873	-0.0483411	-0.0102065	-0.0122243	0	-0.028511	0.0155895		0.116704	0.163898	0.42663	-0.0161246	0.116856	-0.00428174	0.00452578	0.360364	0.619713	-0.0149747	-0.00678245	-0.0122812	0.0800751	-0.0270349	0.13444	0.0408346	0.52655	0.923909	0.477329		0.498126	0.19564	0.26195	0.613149	0.0045424	0.699069	1.39897			0.0113486	0.000540445	0.00399978	0.117351	0.0188519	0.0235236	0.00680865	0.00768908	0.0148118	0.510581
-0.00127663	-0.0318552	-0.00983055	0.0114706	-0.0457117	-0.00847471	-0.00974061	0	-0.0289365	0.0247509		0.12489	0.157159	0.409624	-0.0172298	0.103792	0.000248896	0.00607905	0.372339	0.581679	-0.0203127	-0.00718655	-0.0123429	0.0842327	-0.0238965	0.15308	0.0635333	0.5215	0.932925	0.495031		0.475718	0.188269	0.242331	0.607917	0.00772289	0.689702	1.48636			0.0111857	0.000317512	0.00312754	0.118308	0.0186226	0.0234533	0.00614335	0.00823317	0.0153424	0.515444
-0.000694994	-0.0312104	-0.0123462	0.00466756	-0.0438999	-0.00736768	-0.0080741	0	-0.0279444	0.0258853		0.129682	0.153106	0.386135	-0.0193164	0.0895917	0.00446193	0.00775156	0.384195	0.536104	-0.0248519	-0.00663846	-0.013715	0.0881118	-0.018406	0.171775	0.0890776	0.512535	0.927093	0.511556		0.44634	0.179051	0.220605	0.596828	0.00824866	0.686112	1.57703			0.0109831	0.000174595	0.00230599	0.119776	0.0182515	0.0225151	0.00810202	0.00870406	0.0153645	0.519877
-0.000332628	-0.0303928	-0.0153699	-0.000938394	-0.043267	-0.0070176	-0.00735099	0	-0.0248003	0.0188054		0.129248	0.151984	0.359455	-0.0224014	0.0765723	0.00799443	0.00996604	0.397169	0.485951	-0.027941	-0.0052461	-0.0160614	0.0926468	-0.0115354	0.188576	0.114421	0.500689	0.90735	0.526662		0.410737	0.167511	0.198065	0.581015	0.00537263	0.689393	1.66585			0.0107403	0.000130531	0.00159786	0.123105	0.0178502	0.0208821	0.0113015	0.00907098	0.0150665	0.523835
-0.000133725	-0.0292337	-0.0185766	-0.0052697	-0.043821	-0.00746107	-0.00757135	0	-0.0191986	0.00481272		0.122488	0.153529	0.333265	-0.0263965	0.0668551	0.0105206	0.0131607	0.412072	0.434759	-0.0290893	-0.00328701	-0.0189268	0.0989937	-0.00442385	0.201437	0.136614	0.486348	0.87494	0.539833		0.370608	0.153469	0.175856	0.562028	-0.00127294	0.699999	1.74729			0.0104844	0.000175076	0.0010359	0.12618	0.0174705	0.0187787	0.01375	0.00932256	0.0145842	0.527475
-3.68449e-05	-0.0277278	-0.0216624	-0.00835991	-0.045191	-0.00860441	-0.00860065	0	-0.0112879	-0.0134668		0.109223	0.15702	0.31046	-0.0311697	0.061964	0.0118285	0.0177315	0.429325	0.386342	-0.0280322	-0.00114231	-0.0218241	0.108546	0.00209755	0.208622	0.153116	0.469375	0.831343	0.550484		0.328502	0.137229	0.154859	0.541658	-0.0116625	0.716965	1.81551			0.0102589	0.000299367	0.000618873	0.12904	0.0171135	0.0165279	0.0150669	0.00943423	0.0136702	0.531116
9.34248e-06	-0.0259066	-0.0243142	-0.0104435	-0.0468417	-0.0102916	-0.01021	0	-0.00196318	-0.0330245		0.090401	0.16165	0.292477	-0.0363325	0.062577	0.0116803	0.0238362	0.447756	0.343683	-0.0249342	0.000735168	-0.0242585	0.121934	0.00756723	0.209435	0.162728	0.449267	0.778923	0.557651		0.287451	0.119547	0.135758	0.521706	-0.0250367	0.739232	1.86536			0.0101078	0.000503218	0.000340016	0.131513	0.0166989	0.0143812	0.0150273	0.00936872	0.0188655	0.534906
3.76199e-05	-0.0238651	-0.0262934	-0.0118885	-0.0481817	-0.0123241	-0.0121122	0	0.00737485	-0.0509915		0.06785	0.166639	0.278858	-0.0413587	0.0683915	0.0099008	0.0313969	0.465144	0.308738	-0.0203153	0.0019256	-0.025818	0.139113	0.0121773	0.204377	0.16553	0.425599	0.720852	0.560297		0.25053	0.101611	0.119029	0.503813	-0.040103	0.765084	1.89252			0.010028	0.000766258	0.000166582	0.13327	0.0161331	0.0126267	0.0136254	0.00910583	0.0250856	0.538802
5.93858e-05	-0.0217283	-0.0274834	-0.01311	-0.0487319	-0.0145085	-0.0140075	0	0.0151355	-0.0651931		0.0438769	0.171312	0.267531	-0.0456726	0.0781753	0.00644253	0.0401271	0.478898	0.28244	-0.0149108	0.0021241	-0.0262328	0.159397	0.0167825	0.195106	0.162659	0.398542	0.660957	0.55753		0.220377	0.0848474	0.10494	0.489266	-0.0552622	0.792008	1.89366			0.0100091	0.00108726	6.94929e-05	0.133915	0.0152758	0.0113769	0.011073	0.00864305	0.0308739	0.54254
5.07084e-05	-0.0195769	-0.0278709	-0.0144174	-0.0482923	-0.0167552	-0.015662	0	0.0198291	-0.0747913		0.0207538	0.175213	0.255858	-0.0486826	0.090061	0.00140937	0.0495932	0.486366	0.264544	-0.00949422	0.00119327	-0.0254088	0.181301	0.0225491	0.18419	0.156026	0.369097	0.603593	0.548527		0.19874	0.0706081	0.0936551	0.478907	-0.0688409	0.817285	1.86703			0.0100243	0.00143241	2.53854e-05	0.133151	0.0140717	0.0106521	0.00771726	0.00800746	0.035494	0.54566
-2.88589e-05	-0.0175486	-0.0276089	-0.0159397	-0.0468711	-0.0190234	-0.0169103	0	0.0205814	-0.0798814		0.000234185	0.177843	0.241249	-0.0500571	0.101875	-0.00477949	0.0593099	0.486675	0.254619	-0.00458894	-0.000787677	-0.0234701	0.203439	0.030858	0.174274	0.147371	0.339183	0.552658	0.533092		0.186322	0.0599828	0.0851225	0.472981	-0.0796265	0.836911	1.81219			0.0100177	0.00175549	2.15288e-05	0.131284	0.012568	0.0103868	0.00637327	0.00725351	0.038485	0.547755
-0.000233556	-0.0157656	-0.02694	-0.0175968	-0.0447275	-0.0213596	-0.0176944	0	0.0172348	-0.081587		-0.0167321	0.178728	0.222202	-0.0497049	0.11159	-0.011464	0.0687728	0.480755	0.252085	-0.000380069	-0.00354983	-0.0207185	0.224436	0.0427926	0.167605	0.138019	0.311413	0.511347	0.511514		0.182609	0.0535479	0.0791845	0.471139	-0.086989	0.84669	1.73053			0.00993853	0.00208853	2.14997e-05	0.128942	0.0109308	0.0104304	0.00687489	0.00647726	0.0397069	0.548516
-0.000623987	-0.0143188	-0.0261164	-0.0191429	-0.0422895	-0.0238799	-0.0180729	0	0.0103008	-0.0817844		-0.0300497	0.177477	0.198809	-0.0477544	0.117736	-0.0178452	0.0774651	0.471167	0.256249	0.00328989	-0.00669168	-0.0175764	0.242955	0.0587351	0.165541	0.128734	0.288534	0.481848	0.484446		0.185941	0.0512652	0.0756689	0.472524	-0.0909414	0.843185	1.62572			0.00975003	0.00237843	4.44727e-05	0.126174	0.00940575	0.01064	0.00722385	0.00577079	0.0394085	0.5478
-0.00123731	-0.0132908	-0.025344	-0.0203905	-0.0399942	-0.026658	-0.0181686	0	0.00077132	-0.0823874		-0.0402243	0.173738	0.17243	-0.044537	0.119674	-0.0231183	0.0847704	0.462029	0.266592	0.00681012	-0.00975565	-0.0145003	0.257949	0.078247	0.168137	0.119704	0.272767	0.465008	0.453032		0.193762	0.0525587	0.0743897	0.475798	-0.0920941	0.824259	1.50363			0.00943576	0.00259343	4.71491e-05	0.123765	0.00824927	0.0108988	0.00829199	0.00517576	0.0381625	0.54563
-0.00210146	-0.0126552	-0.0246734	-0.0212164	-0.0382654	-0.0297665	-0.0181799	0	-0.0103045	-0.0854367		-0.0480704	0.167581	0.145534	-0.0403592	0.117686	-0.0267352	0.0900767	0.456999	0.281943	0.010567	-0.0123429	-0.0118845	0.268022	0.0998526	0.174517	0.111116	0.265425	0.460855	0.4183		0.20294	0.0564283	0.0753342	0.479516	-0.0912747	0.790932	1.37258			0.00900256	0.0027255	2.5407e-05	0.122426	0.00814313	0.0111181	0.00875959	0.00474407	0.0366384	0.542125
-0.00321437	-0.0123334	-0.0240132	-0.0217079	-0.0373502	-0.0331661	-0.0183042	0	-0.0220361	-0.0923655		-0.0543182	0.159413	0.120767	-0.0354928	0.112879	-0.0284884	0.0928051	0.45891	0.300772	0.0147967	-0.0141872	-0.00999531	0.271787	0.121333	0.182944	0.103249	0.266641	0.468464	0.381289		0.210297	0.0617096	0.0785632	0.48227	-0.0893692	0.747065	1.24241			0.00845017	0.00278668	0.000166238	0.122597	0.00808279	0.011232	0.00864218	0.00458433	0.0354947	0.5375
-0.0045324	-0.0122226	-0.0231808	-0.0222145	-0.0372524	-0.0366447	-0.018669	0	-0.0338363	-0.103562		-0.0593013	0.149931	0.100057	-0.0301573	0.10687	-0.0285552	0.0925189	0.469311	0.321417	0.0194651	-0.0152055	-0.00892708	0.268155	0.140188	0.191226	0.0965846	0.275544	0.486054	0.34313		0.213095	0.067338	0.0840847	0.482856	-0.0871229	0.6987	1.1231			0.00781251	0.00280524	0.000454088	0.124299	0.00824219	0.0112284	0.00815635	0.00464631	0.0352342	0.532039
-0.00598601	-0.0122086	-0.021977	-0.0231533	-0.037736	-0.0398593	-0.0193085	0	-0.0454155	-0.118358		-0.0628879	0.140106	0.0841802	-0.0245197	0.101365	-0.0274648	0.0892209	0.487793	0.342179	0.0242531	-0.0155263	-0.00860281	0.256475	0.154087	0.197375	0.0918195	0.290903	0.511252	0.3049		0.209532	0.0725612	0.0917498	0.480587	-0.0849818	0.653203	1.02334			0.0071393	0.00281296	0.000890307	0.127174	0.00920779	0.011117	0.00754348	0.00490144	0.0360786	0.526154
-0.00746071	-0.0122585	-0.0203209	-0.0250766	-0.0383511	-0.0422651	-0.0200968	0	-0.0565758	-0.134663		-0.0644709	0.130708	0.0723659	-0.0188312	0.0978222	-0.02589	0.083266	0.513332	0.362203	0.0286778	-0.0154145	-0.00881005	0.237388	0.161512	0.199617	0.0894454	0.311437	0.540824	0.268163		0.198924	0.0770172	0.100998	0.475097	-0.0832291	0.616732	0.948784			0.00645869	0.00283627	0.00149207	0.130505	0.0106271	0.0108812	0.00694302	0.00530058	0.0380169	0.520304
-0.00883071	-0.0123994	-0.0182994	-0.0284252	-0.0385736	-0.0432498	-0.0207893	0	-0.0671032	-0.149581		-0.0631757	0.122269	0.0626361	-0.0134114	0.097125	-0.0245213	0.0754866	0.544022	0.3813	0.0321983	-0.0152158	-0.00925675	0.212686	0.162006	0.196924	0.089704	0.336392	0.571115	0.234704		0.181776	0.0807282	0.110879	0.466502	-0.0819525	0.593349	0.901298			0.00579785	0.00290206	0.00234344	0.133417	0.0124271	0.0104973	0.00638487	0.00574723	0.0407988	0.514966
-0.00999371	-0.0126998	-0.0161796	-0.0333266	-0.0379494	-0.0422827	-0.0210892	0	-0.0766363	-0.160127		-0.0581729	0.115001	0.0525964	-0.00863862	0.0994561	-0.0239056	0.0671551	0.577227	0.399724	0.034382	-0.0152703	-0.00964486	0.185094	0.156195	0.189191	0.0924618	0.365748	0.598406	0.206246		0.159638	0.0839645	0.120146	0.455418	-0.0811231	0.584294	0.878938			0.00517869	0.00302447	0.00339607	0.135103	0.0138362	0.00993857	0.00580642	0.00617947	0.0440047	0.510586
-0.0108922	-0.0132458	-0.0143759	-0.0395952	-0.0362698	-0.0390093	-0.0207236	0	-0.0846356	-0.163952		-0.04893	0.108678	0.040269	-0.00489718	0.104403	-0.0243103	0.059623	0.610186	0.417811	0.0350362	-0.0157946	-0.0097405	0.157968	0.145633	0.177053	0.0972033	0.399843	0.619235	0.18431		0.134639	0.0870072	0.127434	0.442712	-0.0807105	0.587532	0.876697			0.00461529	0.00318417	0.00456689	0.134975	0.0147637	0.00918485	0.00506409	0.00655112	0.0471424	0.50737
-0.011553	-0.0140558	-0.0133119	-0.0465501	-0.0336003	-0.0334753	-0.0195478	0	-0.090512	-0.160214		-0.0354542	0.102971	0.0250438	-0.00246387	0.111039	-0.0257493	0.0543204	0.639102	0.435245	0.0342353	-0.0168784	-0.0094051	0.134208	0.132256	0.162053	0.103278	0.439356	0.631088	0.169425		0.109233	0.0900341	0.131604	0.42975	-0.0805948	0.599441	0.887927			0.00411807	0.00338346	0.00575635	0.132845	0.0152153	0.00824976	0.0040657	0.00679595	0.0496927	0.505352
-0.0120742	-0.0150692	-0.0133338	-0.053217	-0.0303085	-0.026128	-0.0175798	0	-0.0937002	-0.149761		-0.0183716	0.0974218	0.00809989	-0.00148045	0.118212	-0.0279613	0.0523338	0.660025	0.451015	0.0323462	-0.0184316	-0.00861805	0.115929	0.118013	0.146127	0.109942	0.484728	0.632522	0.161179		0.0856805	0.0929637	0.131926	0.418064	-0.0806617	0.615307	0.905657			0.00369911	0.00368438	0.00696459	0.128942	0.0152574	0.00719487	0.00326572	0.00685698	0.0512299	0.504274
-0.0125922	-0.0161404	-0.0146172	-0.0586065	-0.0269959	-0.0177555	-0.0149948	0	-0.0938206	-0.134939		0.00117884	0.0915447	-0.00775784	-0.00193031	0.124784	-0.0304866	0.0540752	0.669503	0.463526	0.0299419	-0.0201949	-0.00746078	0.10414	0.104527	0.131166	0.116508	0.535695	0.623245	0.15835		0.0656586	0.0954445	0.128218	0.409083	-0.0807988	0.630349	0.923851			0.00336778	0.00407086	0.00803633	0.123817	0.0150066	0.00611257	0.00349309	0.00669794	0.051468	0.503532
-0.0132371	-0.0170493	-0.0170894	-0.0619701	-0.0242863	-0.0094075	-0.0120719	0	-0.0908055	-0.118981		0.0217476	0.0849792	-0.0186546	-0.00368095	0.129758	-0.0327991	0.059251	0.664969	0.471142	0.02767	-0.0218193	-0.00606326	0.0985213	0.0928164	0.118711	0.122396	0.591343	0.604031	0.159079		0.0501519	0.0969936	0.120872	0.404086	-0.0808644	0.641085	0.93807			0.00313347	0.00454117	0.0088706	0.118221	0.0156729	0.00512885	0.00395995	0.00630421	0.0502627	0.502339
-0.0140733	-0.0175819	-0.0204864	-0.0630892	-0.0227823	-0.0020927	-0.00911993	0	-0.0849055	-0.105088		0.0418369	0.0774269	-0.0207896	-0.00655219	0.132459	-0.0343603	0.0665983	0.646258	0.472739	0.0261416	-0.0229032	-0.0045932	0.098069	0.0834405	0.109473	0.127138	0.649738	0.57633	0.161716		0.0392749	0.097141	0.110713	0.403641	-0.080731	0.644757	0.945802			0.00298941	0.0050642	0.00941239	0.112878	0.0166233	0.00441152	0.00477137	0.00569143	0.0476899	0.499688
-0.0150738	-0.0175656	-0.0243674	-0.0622972	-0.0228698	0.00334997	-0.0064156	0	-0.0767181	-0.0956798		0.0601403	0.0688642	-0.0113117	-0.0103681	0.132528	-0.034761	0.0742031	0.615395	0.468104	0.0257935	-0.023116	-0.0032069	0.10121	0.076458	0.10338	0.13041	0.708331	0.542063	0.164997		0.0325237	0.0956693	0.0988773	0.407719	-0.08022	0.640167	0.94645			0.00292414	0.00558332	0.00965848	0.108364	0.017648	0.00401014	0.00605581	0.0049081	0.0440399	0.494637
-0.0161166	-0.0169153	-0.0281948	-0.0603241	-0.024608	0.00637241	-0.00415959	0	-0.0670786	-0.0918323		0.0756724	0.0596795	0.0110142	-0.0150169	0.129869	-0.0337941	0.0799509	0.576269	0.458161	0.0268293	-0.0222971	-0.00202925	0.106152	0.0715319	0.0997633	0.131963	0.764476	0.503334	0.168216		0.0291318	0.0927974	0.0866318	0.415829	-0.0790968	0.627746	0.940913			0.00290775	0.00602393	0.00963708	0.105051	0.0185034	0.00398631	0.0078112	0.00402673	0.0396377	0.486614
-0.0170144	-0.0156757	-0.0314578	-0.0579397	-0.0277867	0.00683745	-0.00248349	0	-0.0569114	-0.0930969		0.0877734	0.0507807	0.0454123	-0.0204514	0.124627	-0.031464	0.0819177	0.5341	0.44461	0.0292085	-0.0205218	-0.00117814	0.111364	0.0681412	0.0976688	0.131663	0.815684	0.462272	0.171297		0.0284098	0.0892628	0.0752003	0.427064	-0.0770391	0.608854	0.931257			0.00290264	0.00630633	0.00938532	0.103109	0.018944	0.00434672	0.00996336	0.00313404	0.0348815	0.475583
-0.0175626	-0.0139814	-0.0337067	-0.055741	-0.0318547	0.00487275	-0.00145447	0	-0.0471049	-0.0978375		0.0961274	0.0436473	0.0895764	-0.0266699	0.117074	-0.0280243	0.0790407	0.493707	0.429669	0.0326953	-0.0181075	-0.000731705	0.115337	0.0654786	0.0962924	0.129364	0.860374	0.420879	0.174298		0.030122	0.0862462	0.0656674	0.440682	-0.0737615	0.586518	0.920124			0.00288856	0.00637045	0.00895006	0.102635	0.0187632	0.00500159	0.012354	0.00231612	0.0301515	0.462311
-0.0175873	-0.0120526	-0.0346609	-0.0539448	-0.0361021	0.000875543	-0.00110117	0	-0.0383686	-0.103661		0.100715	0.0401524	0.139938	-0.0336641	0.107596	-0.0238999	0.0712666	0.458918	0.415461	0.0369256	-0.0155523	-0.000757201	0.116943	0.0626928	0.0952026	0.124933	0.897846	0.380904	0.177375		0.0345825	0.0851911	0.0588408	0.456106	-0.069094	0.564309	0.910258			0.00287085	0.00618619	0.0084279	0.104411	0.0178267	0.00592795	0.0147515	0.0016043	0.0257734	0.448237
-0.0169886	-0.0101534	-0.0342548	-0.0523772	-0.0398476	-0.00455852	-0.00144001	0	-0.0311886	-0.108091		0.101795	0.0422756	0.192245	-0.0413327	0.0967305	-0.0196079	0.0594823	0.431955	0.403367	0.0414714	-0.0134171	-0.00132007	0.115508	0.0590236	0.0944186	0.118348	0.928003	0.34381	0.180658		0.0425503	0.0875033	0.055192	0.472898	-0.0630779	0.545579	0.904218			0.00285518	0.00576061	0.00783091	0.108203	0.0161554	0.00697364	0.016896	0.00103327	0.021992	0.435181
-0.0157569	-0.00851957	-0.0326243	-0.0508146	-0.0425396	-0.0107784	-0.00246345	0	-0.0258408	-0.109244		0.100004	0.0516369	0.2423	-0.0494178	0.0851476	-0.0156973	0.0453122	0.413079	0.393852	0.0459163	-0.0121479	-0.0024529	0.110658	0.0538314	0.094274	0.109652	0.951116	0.310628	0.184159		0.0549393	0.0942121	0.0548319	0.490778	-0.0561822	0.533218	0.903999			0.00284037	0.00513243	0.00718251	0.112821	0.0139228	0.00801669	0.0185545	0.000615151	0.0189682	0.424944
-0.0139783	-0.00735583	-0.0301117	-0.0490303	-0.0439813	-0.0170383	-0.00414503	0	-0.0224519	-0.106074		0.0962451	0.0691408	0.286093	-0.0574725	0.0737378	-0.0126056	0.0304532	0.401396	0.38614	0.0498334	-0.012006	-0.0041744	0.102734	0.0469202	0.0951877	0.0992324	0.967023	0.282073	0.188043		0.0724824	0.105702	0.0574635	0.509164	-0.0491103	0.528162	0.91088			0.00282621	0.00436494	0.00651642	0.118088	0.0113857	0.00893261	0.0195527	0.000339485	0.0167936	0.418815
-0.01182	-0.00677631	-0.0271707	-0.0470958	-0.0443058	-0.0226601	-0.00641457	0	-0.0210628	-0.0986641		0.0916615	0.0946451	0.320447	-0.064882	0.063535	-0.0106115	0.0163651	0.39504	0.378561	0.0528258	-0.0129782	-0.00644755	0.0925142	0.0384591	0.0974376	0.0877496	0.975044	0.25855	0.192531		0.0954403	0.121519	0.0624383	0.52724	-0.0428221	0.52972	0.925165			0.00289763	0.00356121	0.00587466	0.124613	0.0119713	0.00964184	0.0198108	0.00016324	0.0155165	0.417308
-0.00949726	-0.00678241	-0.0242713	-0.0455261	-0.0438807	-0.0271413	-0.00912519	0	-0.0216627	-0.0880874		0.0875246	0.126794	0.343326	-0.0709583	0.0555726	-0.00979871	0.00402682	0.391739	0.369216	0.0545441	-0.01478	-0.00914754	0.0810549	0.028942	0.100985	0.0760365	0.974113	0.240196	0.197888		0.123451	0.140369	0.0688085	0.544043	-0.0384155	0.535913	0.945866			0.00302287	0.00278184	0.00530518	0.131899	0.0117868	0.010097	0.0193442	6.00507e-05	0.0150701	0.420078
-0.0072481	-0.0072886	-0.0218066	-0.0450179	-0.0432134	-0.0302029	-0.0120495	0	-0.0241978	-0.0759719		0.0849197	0.1632	0.353907	-0.0750768	0.0507615	-0.00999882	-0.00623228	0.389444	0.356536	0.05466	-0.0169911	-0.0120617	0.0697265	0.0191954	0.105469	0.0650919	0.963044	0.227107	0.204362		0.155598	0.160242	0.0753886	0.558538	-0.0367369	0.543701	0.970546			0.00318425	0.00205906	0.00485441	0.138375	0.010869	0.010253	0.0182343	1.60783e-05	0.0153238	0.426076
-0.00528869	-0.00809471	-0.0200111	-0.0465011	-0.0426811	-0.0319297	-0.014875	0	-0.0285066	-0.0642254		0.0846747	0.200588	0.352871	-0.0768015	0.0495552	-0.0109208	-0.0143171	0.386279	0.340137	0.0529861	-0.0191047	-0.0148791	0.0595785	0.00999023	0.110301	0.0556715	0.941351	0.219336	0.211892		0.190539	0.178823	0.0809597	0.570168	-0.038497	0.550562	0.995409			0.00337308	0.00142424	0.00455425	0.143552	0.00947139	0.0100997	0.0166115	1.63422e-05	0.0161201	0.433883
-0.00378801	-0.00894681	-0.0189326	-0.0507229	-0.0424663	-0.0326937	-0.0172443	0	-0.0343023	-0.0544598		0.0871126	0.235298	0.342068	-0.0759869	0.0518608	-0.012185	-0.0202957	0.381042	0.32101	0.0494649	-0.0207024	-0.0172415	0.0513926	0.00199732	0.114815	0.0482984	0.909468	0.217129	0.220099		0.226733	0.193887	0.0844089	0.578887	-0.0439541	0.554726	1.01577			0.00357763	0.000944805	0.00438387	0.147008	0.0079434	0.0097173	0.0146171	1.5974e-05	0.0175873	0.442034
-0.00285587	-0.00959098	-0.0184431	-0.0578585	-0.0425548	-0.0330505	-0.0188262	0	-0.0411526	-0.047654		0.0918994	0.263862	0.324192	-0.0728086	0.0570148	-0.0134014	-0.0242105	0.373317	0.301266	0.0441902	-0.0215843	-0.0188176	0.0456269	-0.00432797	0.118478	0.0432811	0.86884	0.221105	0.22823		0.262667	0.203717	0.0849176	0.585185	-0.0527595	0.555438	1.02694			0.00377848	0.000636541	0.00431589	0.150828	0.0066379	0.00912242	0.0123819	1.53152e-05	0.0194412	0.449323
-0.00252598	-0.0097982	-0.0183081	-0.0674478	-0.0427486	-0.0336067	-0.0193941	0	-0.0484729	-0.0440869		0.0981558	0.283398	0.302369	-0.0677096	0.063757	-0.0143336	-0.0258206	0.363435	0.283677	0.0374695	-0.0217814	-0.0193816	0.0421766	-0.00897388	0.121021	0.0406708	0.821749	0.232256	0.235184		0.296958	0.207551	0.0821842	0.59007	-0.0641622	0.553267	1.02534			0.00395838	0.000393786	0.00432962	0.155334	0.00774858	0.00833878	0.0100338	2.00679e-05	0.0214671	0.454969
-0.00277753	-0.00945874	-0.0182283	-0.0780805	-0.0429464	-0.0348006	-0.0188914	0	-0.0556274	-0.0432321		0.10444	0.292285	0.279658	-0.0613237	0.070662	-0.0148281	-0.0249209	0.352587	0.270651	0.0297237	-0.0216181	-0.0188825	0.0408985	-0.0120727	0.122464	0.0405961	0.770692	0.252015	0.239808		0.328426	0.205526	0.0764292	0.594485	-0.0767416	0.549124	1.0094			0.00407197	0.000206588	0.00431496	0.15915	0.0101404	0.00742092	0.00768539	1.43137e-05	0.0234289	0.45861
-0.00353565	-0.0085861	-0.017922	-0.0876998	-0.0432131	-0.0368153	-0.0174619	0	-0.0619693	-0.0440297		0.109094	0.290335	0.258769	-0.0543596	0.0762922	-0.0149028	-0.0212356	0.342418	0.263694	0.0215068	-0.0215966	-0.0174655	0.041482	-0.0139793	0.123095	0.0431893	0.718098	0.281926	0.241047		0.356083	0.198719	0.068433	0.599173	-0.0888135	0.544307	0.980148			0.0040632	0.000400851	0.00427772	0.162336	0.0126508	0.00660233	0.00545346	6.23995e-05	0.0250766	0.460269
-0.00467446	-0.00731382	-0.0171847	-0.0940975	-0.0438439	-0.0395314	-0.0154284	0	-0.0669223	-0.0451877		0.110666	0.27876	0.241825	-0.0474904	0.079433	-0.0147563	-0.0145118	0.334691	0.263094	0.0134646	-0.0222416	-0.0154439	0.0434789	-0.0152056	0.123301	0.0485186	0.666036	0.323166	0.238225		0.379041	0.188911	0.0594255	0.604439	-0.0988224	0.540311	0.94121			0.00387998	0.000891426	0.0041758	0.16494	0.0149208	0.00685579	0.00345846	0.000154447	0.0262336	0.460197
-0.00603627	-0.0058994	-0.0158797	-0.0953271	-0.0454422	-0.0425543	-0.0132161	0	-0.0700799	-0.0453927		0.10821	0.260155	0.230379	-0.0412963	0.0794483	-0.0146399	-0.00475913	0.330853	0.267867	0.00624497	-0.0239766	-0.0132217	0.0466111	-0.016098	0.123368	0.056538	0.616164	0.376079	0.231282		0.396475	0.178053	0.0508048	0.609874	-0.105483	0.538428	0.898047			0.00347941	0.00175673	0.00400777	0.166958	0.0166158	0.00721879	0.00180644	0.000300637	0.0267705	0.458707
-0.00742113	-0.00464048	-0.0140225	-0.0904774	-0.0486334	-0.0453486	-0.0112873	0	-0.0711953	-0.0437368		0.101715	0.237747	0.225224	-0.0362004	0.0760667	-0.0149266	0.0079408	0.331685	0.276355	0.000449974	-0.0269397	-0.0111991	0.0503125	-0.0171571	0.123331	0.0667891	0.569876	0.439531	0.220804		0.407575	0.16806	0.0439542	0.614719	-0.108462	0.540349	0.856937			0.00287014	0.00296819	0.00379905	0.168344	0.0174703	0.00754965	0.00170158	0.000501382	0.0266744	0.456135
-0.00861701	-0.00385369	-0.0117505	-0.0798305	-0.0540157	-0.0473449	-0.0100574	0	-0.0702385	-0.039859		0.0921171	0.215045	0.226486	-0.0324596	0.0695361	-0.015937	0.0231862	0.337139	0.286511	-0.00349728	-0.0309531	-0.00968252	0.0540274	-0.0187848	0.122867	0.0784629	0.528328	0.510716	0.208041		0.411585	0.160268	0.0399169	0.617796	-0.10828	0.547671	0.823686			0.00211455	0.00456464	0.00356891	0.169003	0.01734	0.00795474	0.00234088	0.00077118	0.0261293	0.452739
-0.0094329	-0.00384077	-0.00929806	-0.0647489	-0.0620246	-0.0480697	-0.00983576	0	-0.0673913	-0.0340047		0.0810979	0.195397	0.23371	-0.0301825	0.0605785	-0.0178034	0.0401825	0.346269	0.2963	-0.00546137	-0.0355734	-0.00882179	0.0573752	-0.0211826	0.121352	0.0904994	0.492562	0.585234	0.19471		0.407956	0.155095	0.0391478	0.617674	-0.106108	0.56156	0.802394			0.00225594	0.00645402	0.00334187	0.168825	0.0161999	0.00843503	0.00296784	0.00109907	0.0253694	0.448731
-0.0097236	-0.00483929	-0.00703827	-0.047441	-0.0727135	-0.0472397	-0.0108299	0	-0.0629792	-0.0271403		0.0707704	0.181372	0.245698	-0.0293279	0.0500789	-0.0204401	0.0578031	0.357467	0.303979	-0.00568897	-0.0401842	-0.00859387	0.0600061	-0.0245948	0.118022	0.101778	0.46337	0.657395	0.182697		0.396464	0.152012	0.0414407	0.613065	-0.103641	0.582634	0.794691			0.00229895	0.0085092	0.00315025	0.167711	0.0141863	0.00905316	0.0034696	0.00144188	0.0246637	0.444376
-0.00943955	-0.00702405	-0.00532462	-0.0300874	-0.0858899	-0.0447885	-0.0131071	0	-0.0574871	-0.0205531		0.0630699	0.174826	0.261021	-0.0297609	0.0392397	-0.0233925	0.0745086	0.368626	0.308064	-0.00476827	-0.0442015	-0.0088324	0.0622236	-0.0287786	0.112231	0.111443	0.441353	0.721124	0.173677		0.377471	0.149528	0.0458563	0.602591	-0.102237	0.609888	0.799487			0.00222063	0.0105105	0.0029996	0.165638	0.0115524	0.00988895	0.00379857	0.00176169	0.0241346	0.439954
-0.00862732	-0.0104567	-0.0044866	-0.0144637	-0.100982	-0.0408834	-0.0166194	0	-0.0514637	-0.0157031		0.0594118	0.176509	0.27801	-0.0312662	0.0292038	-0.0259583	0.0886471	0.377552	0.307557	-0.00354024	-0.0471856	-0.00927839	0.0647053	-0.033276	0.103685	0.119014	0.426812	0.770659	0.168767		0.35198	0.145641	0.0509218	0.585167	-0.102771	0.64087	0.813267			0.00202394	0.0122029	0.00293034	0.162695	0.00865623	0.0110741	0.00399896	0.00209272	0.0244851	0.435829
-0.00741628	-0.0150483	-0.0047921	-0.00163927	-0.117038	-0.0358798	-0.0212263	0	-0.0454543	-0.0139868		0.0604624	0.185882	0.294866	-0.0335526	0.0208006	-0.0273594	0.0987521	0.382396	0.302012	-0.00291967	-0.048911	-0.00965489	0.0682636	-0.037573	0.0926124	0.124445	0.419577	0.801328	0.168302		0.321589	0.138417	0.0549369	0.560185	-0.105526	0.671889	0.830992			0.00173588	0.0133441	0.00290616	0.159092	0.00586913	0.0126399	0.00507478	0.00239044	0.0257418	0.432396
-0.00599368	-0.0205373	-0.00631156	0.00826192	-0.132881	-0.03026	-0.0266738	0	-0.0399858	-0.0162708		0.0660361	0.201275	0.310205	-0.0362921	0.0145022	-0.0269205	0.10387	0.381907	0.291678	-0.00360562	-0.0493923	-0.0097394	0.0738371	-0.0409212	0.0798304	0.127997	0.419168	0.810288	0.171676		0.288427	0.126587	0.056275	0.527394	-0.110023	0.698179	0.847233			0.00140385	0.0137453	0.00289818	0.155198	0.00457722	0.0145752	0.00697291	0.00260332	0.0279385	0.429916
-0.00454421	-0.026479	-0.00903026	0.0155013	-0.14704	-0.024551	-0.0326461	0	-0.0354489	-0.0230433		0.0754099	0.219758	0.3226	-0.039086	0.0100922	-0.0243381	0.103835	0.375762	0.277574	-0.00596931	-0.0487708	-0.00939513	0.0816301	-0.0430474	0.0666303	0.130058	0.424432	0.796655	0.177664		0.254698	0.110002	0.0538234	0.487498	-0.115676	0.715473	0.857351			0.00108053	0.0133396	0.00289368	0.151416	0.00645203	0.0168304	0.00877042	0.0027282	0.0309076	0.42851
-0.00322184	-0.0322975	-0.0127606	0.0206521	-0.158037	-0.019237	-0.0387554	0	-0.0321054	-0.0341267		0.0874691	0.237736	0.330996	-0.0415109	0.00688563	-0.0197493	0.0993359	0.364503	0.261376	-0.00988935	-0.0472684	-0.00860104	0.0912126	-0.0439283	0.0546422	0.130967	0.433741	0.761757	0.184649		0.22248	0.0898054	0.0471869	0.441952	-0.121774	0.720445	0.858472			0.000970576	0.0121962	0.00288257	0.148148	0.00796467	0.0192977	0.0103718	0.00289829	0.0343108	0.428029
-0.00212576	-0.0373692	-0.0171135	0.0243524	-0.164625	-0.0147026	-0.0445428	0	-0.0300869	-0.048572		0.100942	0.251616	0.334915	-0.0431777	0.00399742	-0.0137064	0.0918215	0.34933	0.245281	-0.0147291	-0.0451203	-0.00743803	0.101619	-0.043651	0.0456083	0.130842	0.445245	0.708992	0.191003		0.193489	0.068259	0.0367597	0.392846	-0.127586	0.711347	0.849927			0.00184791	0.0104937	0.00287494	0.145725	0.00895231	0.0218137	0.0117336	0.00311183	0.0377038	0.428035
-0.00128793	-0.0411376	-0.0215995	0.0269342	-0.165966	-0.0111686	-0.0495239	0	-0.0293596	-0.0649209		0.114666	0.258487	0.334087	-0.0437519	0.000624693	-0.00704516	0.0831639	0.331777	0.231599	-0.0195173	-0.0425102	-0.00604257	0.111307	-0.0425795	0.0411176	0.129578	0.456787	0.643353	0.195679		0.168769	0.0482125	0.0237188	0.343029	-0.132582	0.688816	0.833241			0.0028255	0.00848775	0.0028614	0.144265	0.0110101	0.0241915	0.0129043	0.00340892	0.0406143	0.427932
-0.000700571	-0.0432294	-0.0255382	0.0287609	-0.161922	-0.00872646	-0.0532048	0	-0.0298221	-0.080981		0.127508	0.256853	0.329245	-0.0430862	-0.00356053	-0.000648314	0.0753391	0.313367	0.22251	-0.0230812	-0.0396169	-0.00458732	0.119079	-0.0406167	0.0424312	0.126817	0.466723	0.571025	0.198149		0.148938	0.0325644	0.00964321	0.295341	-0.135989	0.655	0.811541			0.00381994	0.00643807	0.00284136	0.14377	0.0148354	0.0262075	0.0139319	0.00381225	0.0426443	0.427012
-0.00032412	-0.043532	-0.028236	0.0299699	-0.153045	-0.00734363	-0.0551685	0	-0.0312928	-0.0943264		0.138535	0.24683	0.321628	-0.0412206	-0.00835264	0.00472514	0.0700229	0.295391	0.219671	-0.0243662	-0.0365745	-0.00322855	0.124091	-0.0374688	0.05025	0.122057	0.473852	0.498527	0.198695		0.134093	0.0236136	-0.00372807	0.25261	-0.137037	0.613672	0.788787			0.00473976	0.00457016	0.0029054	0.144058	0.0189144	0.0276511	0.0148875	0.00431501	0.043529	0.424659
-0.000106528	-0.0422264	-0.0291565	0.0304491	-0.14047	-0.00688842	-0.0551749	0	-0.0335207	-0.10278		0.147052	0.230044	0.312591	-0.0383654	-0.0131019	0.00857583	0.068262	0.278847	0.223841	-0.0227325	-0.0334734	-0.002082	0.125928	-0.0328662	0.0645854	0.114838	0.477356	0.431906	0.198377		0.123876	0.0225842	-0.0147942	0.217481	-0.13511	0.569739	0.768938			0.00549381	0.00302781	0.00301546	0.144769	0.0228037	0.0283652	0.015864	0.00487646	0.043164	0.420516
-6.46771e-06	-0.0397599	-0.0280154	0.0300146	-0.12573	-0.00721922	-0.0532417	0	-0.0362399	-0.1047		0.15254	0.209076	0.303717	-0.0349043	-0.0170472	0.0106916	0.0703757	0.264566	0.234822	-0.0181388	-0.0303785	-0.00123157	0.124828	-0.0265443	0.0847271	0.104821	0.477071	0.376025	0.198576		0.117794	0.0294955	-0.0224573	0.191962	-0.129789	0.528094	0.755151			0.00599885	0.00184277	0.00317724	0.145513	0.0260446	0.0282695	0.0169116	0.00542975	0.0415988	0.41455
2.03028e-05	-0.0367423	-0.0249996	0.0280866	-0.110406	-0.00812708	-0.0496972	0	-0.0391259	-0.0996545		0.154838	0.186899	0.295596	-0.0312239	-0.0195355	0.011108	0.075867	0.253269	0.251229	-0.0112346	-0.0272697	-0.000713305	0.120951	-0.0190809	0.109236	0.0920014	0.472647	0.333956	0.201032		0.114994	0.0431506	-0.026083	0.177677	-0.121384	0.493713	0.749409			0.00620623	0.00148961	0.0033832	0.145761	0.0283131	0.0274049	0.0181486	0.00589074	0.0389838	0.407135
7.46799e-06	-0.0338309	-0.0207044	0.0240225	-0.0959118	-0.00940077	-0.0451524	0	-0.0418638	-0.0883452		0.154013	0.16626	0.288115	-0.0276869	-0.0202651	0.0100441	0.0836019	0.245651	0.270774	-0.003249	-0.024086	-0.000540661	0.114538	-0.0116836	0.136115	0.0767146	0.463806	0.306804	0.207232		0.114589	0.061457	-0.0256691	0.175386	-0.110786	0.470448	0.752162			0.00610354	0.00126316	0.00363735	0.146343	0.0294553	0.0259164	0.0197415	0.00617617	0.0362672	0.398953
-2.05552e-05	-0.031594	-0.0159926	0.0173345	-0.0833132	-0.0108602	-0.0403986	0	-0.0442068	-0.0723643		0.150302	0.149211	0.280733	-0.02459	-0.0193797	0.00780179	0.0921017	0.242356	0.290744	0.00427651	-0.0207477	-0.000718839	0.105927	-0.00593457	0.163023	0.0595568	0.450515	0.293806	0.217968		0.115847	0.0818944	-0.0218411	0.18466	-0.0993091	0.460265	0.762335			0.00571708	0.00103723	0.0039332	0.145715	0.0294977	0.02402	0.0217399	0.00622251	0.0322833	0.390815
-3.39833e-05	-0.0303794	-0.0118092	0.00779274	-0.073242	-0.0123011	-0.0362415	0	-0.0460116	-0.0538474		0.144072	0.137099	0.272378	-0.0220866	-0.0171856	0.00471688	0.0997969	0.243745	0.308383	0.00987346	-0.0171703	-0.00123539	0.0954129	-0.003627	0.187534	0.0413234	0.432814	0.292729	0.23323		0.118125	0.101936	-0.0156421	0.203802	-0.0884813	0.463175	0.777534			0.00511076	0.000899876	0.00425982	0.143351	0.0286465	0.0219572	0.0241651	0.00599874	0.0275176	0.383482
-2.42501e-05	-0.0302859	-0.00886203	-0.00409908	-0.0659456	-0.0136322	-0.033339	0	-0.0472957	-0.0347301		0.135687	0.130405	0.262786	-0.0202978	-0.0142404	0.00109705	0.105401	0.249725	0.321672	0.0124208	-0.0133648	-0.00207598	0.0838597	-0.00570788	0.207478	0.0227743	0.411747	0.300449	0.251853		0.121305	0.119498	-0.0085545	0.229557	-0.0794239	0.476425	0.794529			0.00436195	0.000852758	0.00458331	0.139263	0.0271844	0.01993	0.0280917	0.00552389	0.0239472	0.37745
7.46799e-06	-0.0311391	-0.00749425	-0.0172187	-0.0613258	-0.0148122	-0.032064	0	-0.0482002	-0.0164723		0.125545	0.129001	0.252256	-0.0192683	-0.011076	-0.00280573	0.108078	0.259547	0.329543	0.0114044	-0.00944444	-0.00320586	0.072446	-0.0122125	0.221193	0.0045878	0.389014	0.313556	0.2719		0.125566	0.133184	-0.00214017	0.257591	-0.0727178	0.495338	0.809968			0.00355361	0.000980961	0.00483656	0.133732	0.0254329	0.0180699	0.0316645	0.00483012	0.0204914	0.372864
4.82541e-05	-0.032551	-0.00763584	-0.0299669	-0.059036	-0.0158143	-0.0324344	0	-0.0489231	9.13355e-05		0.114088	0.132451	0.241438	-0.0189623	-0.00802368	-0.00677899	0.107484	0.271684	0.331893	0.00699263	-0.0056451	-0.00455346	0.062489	-0.0222451	0.227748	-0.0126259	0.366632	0.328915	0.291187		0.131187	0.142322	0.00226899	0.283189	-0.0682898	0.514339	0.821082			0.00276062	0.0012707	0.00496336	0.127225	0.0236757	0.0164242	0.0343106	0.00399926	0.0236832	0.369547
5.48934e-05	-0.0340449	-0.00885926	-0.0404341	-0.0585548	-0.0166772	-0.0341416	0	-0.0496076	0.0146926		0.101891	0.140049	0.23136	-0.0193119	-0.00544852	-0.0106588	0.103763	0.283939	0.329519	-0.000143012	-0.00235112	-0.0060141	0.0552979	-0.0339766	0.227084	-0.0282977	0.346788	0.344054	0.307794		0.138481	0.146902	0.00377517	0.30209	-0.0654427	0.527854	0.82649			0.00203416	0.00173278	0.00490191	0.120334	0.0220847	0.0149678	0.0355117	0.00313444	0.0287654	0.367105
-1.55669e-05	-0.0351453	-0.0106058	-0.0470299	-0.0592708	-0.0173368	-0.0366318	0	-0.0502889	0.0272606		0.0896015	0.151164	0.222091	-0.0201257	-0.00342345	-0.0143023	0.0973342	0.293772	0.323493	-0.00889641	7.82789e-06	-0.00743459	0.0515315	-0.0456269	0.219988	-0.0417572	0.330645	0.357307	0.320787		0.147286	0.14732	0.00223807	0.311462	-0.0632679	0.532247	0.826335			0.00141136	0.00227093	0.00462155	0.113534	0.0207791	0.0136431	0.0355379	0.00231408	0.0340239	0.365101
-0.00021654	-0.0355135	-0.0123278	-0.0486863	-0.0605741	-0.0176962	-0.0392387	0	-0.0508609	0.0377607		0.077919	0.165142	0.212959	-0.021168	-0.00199633	-0.0175904	0.0887925	0.298736	0.314942	-0.0180202	0.000990249	-0.00863583	0.0512348	-0.0556111	0.207997	-0.0522606	0.318405	0.367814	0.33038		0.157045	0.144178	-0.00178238	0.310347	-0.0608168	0.526309	0.822339			0.000910001	0.002913	0.00419974	0.108771	0.0215903	0.012394	0.0345804	0.0016012	0.0386538	0.363184
-0.00060677	-0.0350305	-0.0136375	-0.0450714	-0.0619168	-0.0176771	-0.0413367	0	-0.0511068	0.0460398		0.0675326	0.181114	0.202789	-0.0222175	-0.00139597	-0.0204598	0.0788329	0.297031	0.304846	-0.0263609	0.000222036	-0.00944673	0.0538926	-0.0627937	0.193171	-0.0590793	0.30943	0.375343	0.337802		0.166923	0.138161	-0.00718561	0.29975	-0.0573596	0.511417	0.817437			0.000533805	0.00359628	0.00367355	0.105732	0.0224005	0.0111873	0.0316439	0.00103117	0.0419041	0.361162
-0.00122321	-0.0338146	-0.0143913	-0.0367883	-0.0629153	-0.0171941	-0.0424563	0	-0.0508357	0.0518479		0.0588706	0.197972	0.190045	-0.0231018	-0.00186474	-0.022923	0.0681737	0.288068	0.293853	-0.0328924	-0.002477	-0.00973073	0.0586346	-0.0667941	0.177796	-0.0616756	0.302392	0.379995	0.344935		0.175924	0.129912	-0.0125833	0.282247	-0.0525705	0.491496	0.814838			0.000327782	0.00430332	0.0031272	0.103276	0.0228487	0.0100482	0.0271813	0.000612716	0.0432155	0.35898
-0.00209735	-0.0321935	-0.0146275	-0.0249743	-0.0633484	-0.0163504	-0.0423662	0	-0.0499218	0.0550052		0.0522485	0.214086	0.174313	-0.023814	-0.00402249	-0.0250644	0.057617	0.272585	0.282568	-0.0369606	-0.00710711	-0.0094371	0.0647019	-0.0673767	0.164013	-0.059874	0.296375	0.382113	0.353499		0.183387	0.120152	-0.0166988	0.261167	-0.0464412	0.471268	0.81747			0.000167756	0.0049798	0.00264897	0.101263	0.0228624	0.00901114	0.0230444	0.000337524	0.0424004	0.356641
-0.00322751	-0.0306073	-0.0145452	-0.0112201	-0.0631846	-0.0153745	-0.0410991	0	-0.0484138	0.0554822		0.047746	0.2275	0.156317	-0.0244792	-0.00850365	-0.0270008	0.0479677	0.252717	0.271465	-0.0382256	-0.0134188	-0.00861134	0.0715649	-0.0646056	0.153487	-0.0539454	0.291	0.382094	0.364563		0.189029	0.10965	-0.0185887	0.239842	-0.0393091	0.455528	0.826977			0.000174952	0.00559092	0.0022924	0.0996774	0.0225021	0.00810197	0.0183616	0.000160566	0.0396235	0.35413
-0.00456349	-0.0294843	-0.0144099	0.00269463	-0.062591	-0.0145573	-0.0389088	0	-0.0465839	0.0535251		0.0452024	0.236309	0.137901	-0.0253025	-0.0155489	-0.0287923	0.0399421	0.231652	0.260875	-0.0365915	-0.0209121	-0.00738749	0.0790101	-0.0587843	0.147148	-0.0446057	0.286536	0.380383	0.378176		0.192938	0.0991847	-0.0177878	0.220861	-0.0317236	0.448193	0.843022			0.000314326	0.00610874	0.00209411	0.0986238	0.0218031	0.00737699	0.0135757	5.54851e-05	0.0354233	0.351338
-0.00601299	-0.0291063	-0.0144607	0.0152351	-0.0618404	-0.0142348	-0.0361957	0	-0.0448433	0.049628		0.0445109	0.239041	0.121972	-0.0264938	-0.0248304	-0.0303175	0.0340666	0.212906	0.250998	-0.0322683	-0.0289366	-0.00597139	0.0869878	-0.0502441	0.144975	-0.0328127	0.283883	0.377601	0.393176		0.195522	0.0895635	-0.014327	0.205574	-0.0242889	0.451125	0.863173			0.000585664	0.0065213	0.00204232	0.0982973	0.020868	0.00691172	0.00907108	9.29082e-06	0.0305812	0.348041
-0.00742462	-0.0295421	-0.01488	0.0250188	-0.0613409	-0.014555	-0.0334068	0	-0.043734	0.0444513		0.0453807	0.235228	0.111032	-0.0281322	-0.0349091	-0.0312412	0.0304892	0.199834	0.241618	-0.0255562	-0.0366861	-0.00458411	0.0953963	-0.0398493	0.146153	-0.01968	0.28388	0.374571	0.407714		0.197069	0.081351	-0.00856733	0.194176	-0.0175836	0.464851	0.882944			0.000995585	0.00681053	0.00209113	0.0987139	0.0197611	0.00666042	0.00561819	1.2172e-05	0.0257815	0.34396
-0.00861881	-0.0306049	-0.015723	0.0311355	-0.0615211	-0.0154948	-0.0309399	0	-0.0437701	0.0387245		0.0475985	0.225529	0.106944	-0.0301299	-0.0434917	-0.0310094	0.0289711	0.194889	0.232219	-0.0169122	-0.0433513	-0.00343374	0.10393	-0.028717	0.149218	-0.00627078	0.28727	0.372457	0.419539		0.197693	0.0748835	-0.0010783	0.185815	-0.011996	0.488115	0.896703			0.00152438	0.00696149	0.00224466	0.099679	0.0186733	0.00662727	0.00458936	1.08724e-05	0.0215847	0.338806
-0.00942397	-0.0318855	-0.0169227	0.0332545	-0.0627164	-0.0168881	-0.0290865	0	-0.0452802	0.0330578		0.0511707	0.211568	0.110541	-0.032226	-0.047946	-0.0289417	0.0289248	0.199162	0.222086	-0.00701914	-0.0482529	-0.00268995	0.111942	-0.0180861	0.152362	0.00656587	0.294563	0.37275	0.426505		0.197295	0.0702522	0.00751676	0.179073	-0.00767602	0.51809	0.898917			0.00215751	0.00697524	0.00242697	0.100762	0.0177295	0.00672006	0.00447081	2.88345e-06	0.0183371	0.332368
-0.00971003	-0.0328616	-0.0183016	0.0314879	-0.0651323	-0.0184426	-0.0279961	0	-0.0483372	0.0278495		0.0561263	0.195544	0.12124	-0.0340367	-0.0458905	-0.0244416	0.0295277	0.212342	0.210462	0.00326923	-0.0509002	-0.00246346	0.118538	-0.00928789	0.15396	0.0181153	0.306123	0.377155	0.427199		0.195556	0.0672534	0.0166736	0.172641	-0.00449946	0.551341	0.88546			0.00284284	0.00686676	0.00259298	0.101288	0.0170776	0.00689304	0.0047139	3.39207e-06	0.0186357	0.324612
-0.00943123	-0.032994	-0.0196316	0.0265596	-0.068694	-0.0199633	-0.0276944	0	-0.0526516	0.0232214		0.0628729	0.179528	0.13791	-0.0351806	-0.0362017	-0.0171519	0.0299949	0.232731	0.196964	0.012783	-0.0511587	-0.00282063	0.122728	-0.00310879	0.152709	0.028017	0.322407	0.387209	0.420865		0.192406	0.0656562	0.0258603	0.165505	-0.00214863	0.583319	0.854794			0.00350526	0.00668013	0.00273076	0.100631	0.0174736	0.00704615	0.0051404	6.68104e-06	0.019981	0.316732
-0.00863299	-0.0318707	-0.0207027	0.0194621	-0.0730918	-0.0213593	-0.0280987	0	-0.0576416	0.0190447		0.0718669	0.165056	0.158758	-0.0353648	-0.0193305	-0.00714169	0.0297297	0.25772	0.181685	0.0202193	-0.0492252	-0.00377384	0.123669	0.000145048	0.147995	0.0361524	0.343901	0.403901	0.407727		0.188111	0.0651789	0.0345854	0.157391	-0.000201405	0.609571	0.808515			0.00406848	0.00647993	0.00280618	0.0983544	0.0183051	0.00716338	0.0059458	7.35193e-06	0.0209781	0.310207
-0.00744023	-0.029312	-0.0213655	0.0111634	-0.0778655	-0.0226494	-0.0290405	0	-0.0625812	0.0151052		0.0833155	0.152843	0.181576	-0.0344736	0.00269588	0.00498964	0.0284767	0.28439	0.165309	0.024397	-0.0455697	-0.00528018	0.120987	0.000664965	0.140041	0.0425394	0.371067	0.427261	0.388948		0.183414	0.0655304	0.0423424	0.148805	0.00178851	0.626568	0.751201			0.00446162	0.00632638	0.00283715	0.0942861	0.0195657	0.0072691	0.00800851	6.42225e-06	0.0215797	0.30223
-0.00602393	-0.0254132	-0.0216041	0.00240366	-0.0824975	-0.0239589	-0.0302984	0	-0.0667688	0.0112787		0.0971377	0.142785	0.204128	-0.032612	0.0265865	0.0181572	0.0264229	0.310042	0.149073	0.0244775	-0.0408812	-0.00724518	0.114987	-0.000816768	0.129723	0.0474577	0.403951	0.455888	0.366227		0.179692	0.0665112	0.0485035	0.140665	0.00413742	0.631917	0.689593			0.00459753	0.00626519	0.00284872	0.0933184	0.0211626	0.00739956	0.0110748	6.19485e-06	0.0218796	0.293061
-0.00456288	-0.0205446	-0.0214815	-0.00662922	-0.0865722	-0.0253392	-0.031592	0	-0.0697326	0.00766933		0.112399	0.134339	0.223801	-0.030073	0.0488256	0.0309071	0.02405	0.332665	0.134521	0.0203492	-0.0358595	-0.00950499	0.106634	-0.00356348	0.118612	0.0511033	0.44201	0.487187	0.341843		0.178495	0.067816	0.0524618	0.134314	0.00709306	0.62568	0.631235			0.00445735	0.00630559	0.00283431	0.0922327	0.0229667	0.0076261	0.0136543	2.95064e-06	0.0220397	0.283011
-0.00321153	-0.0152754	-0.021147	-0.0162188	-0.089812	-0.0267646	-0.0326217	0	-0.071319	0.00464892		0.127525	0.126795	0.238132	-0.0272968	0.0662913	0.0416576	0.022057	0.351125	0.123305	0.0126607	-0.031143	-0.0118445	0.0974206	-0.00684382	0.108538	0.0537098	0.483892	0.517469	0.318064		0.181454	0.0691282	0.0536186	0.131005	0.0107583	0.609829	0.583078			0.00415683	0.00642555	0.00284993	0.090329	0.0247296	0.00794189	0.0153836	6.43777e-06	0.0222081	0.272312
-0.0020798	-0.0102548	-0.0208179	-0.026927	-0.0920651	-0.0281184	-0.033103	0	-0.0716832	0.00273436		0.140625	0.119645	0.245131	-0.0247759	0.0768776	0.0490008	0.0211671	0.365068	0.116872	0.00270398	-0.027243	-0.0140169	0.0889777	-0.0100558	0.101184	0.0556444	0.527305	0.542444	0.296747		0.189968	0.070146	0.0514936	0.131588	0.0150642	0.587616	0.550231			0.0037553	0.00656462	0.00286954	0.0886896	0.0262526	0.00836204	0.0160815	1.32303e-05	0.0225494	0.261101
-0.00123952	-0.00608024	-0.0206893	-0.0392789	-0.0932179	-0.0291993	-0.0327952	0	-0.0711877	0.00234115		0.14973	0.112831	0.243533	-0.022958	0.0799586	0.0519781	0.0218565	0.374614	0.116224	-0.00782178	-0.0244762	-0.0157661	0.0825161	-0.0129077	0.097844	0.0572675	0.569375	0.558184	0.279156		0.204727	0.0705324	0.0459322	0.136554	0.0198587	0.562979	0.535039			0.0033768	0.0066247	0.00288534	0.0873037	0.0273653	0.0088662	0.0157811	1.27646e-05	0.0231517	0.249545
[truncated: 575 more rows]

## Sheet: Extended Data Figure 6f
refer to data available at -	https://doi.org/10.17617/3.OIX8RZ

## Sheet: Extended Data Figure 6g-h
n.a.
