# Supplementary material for: Neural circuit mechanisms underlying context-specific halting in Drosophila
Source: Nature. 2024 Oct 2;634(8032):191–200. doi: 10.1038/s41586-024-07854-7 (PMC11446846; doi:10.1038/s41586-024-07854-7)
Supplement: Supplementary file 28 — Source Data Extended Data Fig. 7 [file 41586_2024_7854_MOESM28_ESM.xlsx]

## Sheet: Extended Data Figure 7a
Control (1P)
Flexed																								Extended
Extensor						Flexor						AccFlexor-b						AccFlexor-a						Extensor								Flexor								AccFlexor-b								AccFlexor-a
Fly1	Fly2	Fly3	Fly4	Fly5		Fly1	Fly2	Fly3	Fly4	Fly5		Fly1	Fly2	Fly3	Fly4	Fly5		Fly1	Fly2	Fly3	Fly4	Fly5		Fly1	Fly2	Fly3	Fly4	Fly5	Fly6	Fly7		Fly1	Fly2	Fly3	Fly4	Fly5	Fly6	Fly7		Fly1	Fly2	Fly3	Fly4	Fly5	Fly6	Fly7		Fly1	Fly2
0.0516491	0.158454	0.147562	0.0143488	0.0234646		0.62103	0.225872	0.436025	0.0294999	0.0390217		0.098508	0.153365	0.398396	0.00739179	0.0553914		0.023	0.0996235	0.215188	0.00274422	0.0463878		0.0397263	-0.0838244	0.0776609	-0.0264271	0.688886	0.150268	0.216276		0.0747446	-0.153285	0.133328	-0.0663457	0.522865	0.322709	0.0137099		0.0460223	-0.11191	0.0353953	0.042877	0.21804	0.103247	0.0184699		0.0351655	-0.0343727
0.0783687	0.141829	0.163875	0.0128112	0.0141581		0.570294	0.210292	0.464372	0.0188696	0.0348365		0.0994895	0.147712	0.407244	0.0136252	0.0685136		0.0384648	0.114517	0.203955	0.00757401	0.0521125		0.0469252	-0.0722379	0.0947167	-0.0368113	0.679497	0.158252	0.214771		0.0926008	-0.158472	0.133713	-0.0595829	0.511642	0.300964	0.0146194		0.065931	-0.101943	0.0354129	0.037995	0.22926	0.0853655	0.00840312		0.0349246	-0.033102
0.028269	0.152653	0.168887	0.0160771	0.00768202		0.536372	0.1912	0.48042	0.0283547	0.0250934		0.086469	0.133734	0.403201	0.00793183	0.0627223		0.0364603	0.0938558	0.205576	0.0053939	0.0574879		0.0371657	-0.0712805	0.0931576	-0.0443281	0.662838	0.154744	0.1916		0.107716	-0.153405	0.133423	-0.058123	0.502974	0.294957	0.00458087		0.0699776	-0.0826823	0.0553846	0.0164313	0.230257	0.0796478	0.021445		0.0200854	-0.0249305
0.0444795	0.137902	0.177685	0.00497862	0.00325232		0.555217	0.205311	0.480655	0.0200793	0.0277888		0.0764938	0.140269	0.408913	0.0194154	0.0638693		0.0371156	0.0931702	0.205095	0.0171187	0.0480578		0.0558108	-0.0660527	0.103037	-0.0391727	0.640885	0.129259	0.185878		0.119643	-0.133133	0.153081	-0.0553048	0.511172	0.27441	0.0147079		0.0744912	-0.0779485	0.0450018	0.0143037	0.236213	0.0727219	0.021444		0.0305832	-0.0196959
0.0408783	0.148736	0.169514	0.00137252	0.0123774		0.520894	0.2018	0.501231	0.00448015	0.0235706		0.0953707	0.134417	0.406412	0.005205	0.0712201		0.0484458	0.0787969	0.207073	0.0139585	0.0495014		0.0465641	-0.0624608	0.0980607	-0.0436024	0.615586	0.123018	0.180142		0.120709	-0.116003	0.155531	-0.064559	0.490578	0.274485	0.00995262		0.0830362	-0.0614607	0.0445676	0.00721892	0.209005	0.087612	0.0240226		0.0267138	-0.0218473
0.0469151	0.158392	0.209445	0.0167925	0.0126507		0.482371	0.2067	0.489431	0.0237081	0.0255421		0.0836007	0.160954	0.391429	0.0123826	0.0506063		0.0357432	0.0615799	0.207357	0.00511241	0.0618272		0.0303812	-0.0441533	0.1209	-0.0499926	0.603198	0.121929	0.167618		0.104522	-0.113244	0.164129	-0.0714132	0.487718	0.24008	0.0147694		0.0718441	-0.0531576	0.0458036	-0.0050814	0.21983	0.083502	0.00617857		0.0321141	-0.0131255
0.0255077	0.155483	0.176263	0.0134082	-0.000274118		0.485065	0.214797	0.494633	0.0161566	0.0346738		0.0735541	0.162218	0.408767	0.00716355	0.0621487		0.0337833	0.0655798	0.191881	-0.00290894	0.0501132		0.0402649	-0.0227519	0.120251	-0.0458933	0.58803	0.0909667	0.181705		0.10123	-0.070661	0.184125	-0.0562495	0.480653	0.203455	0.0162091		0.0554227	-0.0370133	0.0562435	-0.00923483	0.210508	0.0489998	0.0109347		0.0205831	-0.0107133
0.049346	0.165198	0.192808	0.0222839	-0.00208651		0.437451	0.210734	0.496036	0.0150396	0.0267267		0.0685944	0.153767	0.398202	-0.00138488	0.0490648		0.0457696	0.0622527	0.202179	0.00540027	0.0357834		0.0449082	-0.0117581	0.119062	-0.048584	0.562728	0.101388	0.150756		0.095006	-0.0467433	0.203655	-0.0759411	0.46513	0.211055	0.0276306		0.0525942	-0.0237909	0.0505667	-0.0292302	0.20468	0.0614572	0.0130782		0.0300544	-0.00414555
0.0642677	0.166255	0.165738	0.00796859	0.00978322		0.435123	0.187891	0.511302	0.0263434	0.0316414		0.0618782	0.145464	0.397507	0.00797428	0.0432637		0.0360063	0.0449689	0.204538	0.00646807	0.0349104		0.0285615	-0.0136442	0.115397	-0.0434088	0.568887	0.0853381	0.167976		0.0681485	-0.00221356	0.20761	-0.0751525	0.479893	0.193986	0.0155813		0.0622779	-0.00743251	0.058471	-0.0288753	0.190698	0.0483174	0.0155112		0.0402727	-0.00114507
0.0233094	0.161775	0.178059	0.00968403	0.0015708		0.367714	0.198575	0.522026	0.0230038	0.0322001		0.0752759	0.126865	0.402873	0.00800163	0.0476169		0.0556297	0.0497005	0.203226	0.00572873	0.0368881		0.0353526	0.00734015	0.119324	0.0230114	0.551387	0.0727518	0.16315		0.0615973	-0.00160995	0.216144	0.0460888	0.458881	0.165558	0.0176472		0.0545749	-0.00261867	0.0614582	0.0335229	0.207901	0.0553278	0.0210507		0.0353377	0.00971652
0.0358459	0.15484	0.182464	0.0216926	0.0102027		0.375518	0.194595	0.552411	0.016556	0.0252177		0.0707013	0.120743	0.41424	0.00845957	0.0575315		0.0435522	0.041771	0.211592	0.0128467	0.0351481		0.0257887	0.00509786	0.127487	0.0918801	0.53925	0.0707759	0.153153		0.0726817	0.00584877	0.2313	0.123248	0.467876	0.184933	0.0122138		0.0461166	0.0127702	0.0626221	0.0972769	0.197124	0.0769454	0.0175446		0.0333696	0.00268334
0.0621266	0.147882	0.1832	0.0177808	0.007867		0.378959	0.178392	0.554371	0.0362805	0.0321128		0.0910441	0.117682	0.413947	0.0351791	0.0547645		0.0499239	0.0461506	0.201089	0.00306701	0.0411965		0.0384311	0.0284152	0.124716	0.159049	0.532099	0.0780253	0.15936		0.0642056	0.0620933	0.226125	0.110813	0.482471	0.158477	0.0241871		0.0536542	0.0174074	0.0652296	0.103863	0.204562	0.0907804	0.0135075		0.0274682	0.0127485
0.0572761	0.140908	0.198442	0.027374	0.0135598		0.329654	0.184956	0.564726	0.102184	0.0266397		0.0981755	0.108822	0.411085	0.0542055	0.0557952		0.048677	0.0395413	0.204681	0.0223592	0.0383943		0.0226867	0.0364789	0.125264	0.204152	0.532628	0.0736156	0.139072		0.0839034	0.0620364	0.24784	0.108087	0.493185	0.167633	0.0118097		0.0528389	0.0304796	0.0623661	0.0907719	0.211607	0.0964288	0.0132294		0.0310471	0.0205338
0.0508176	0.139198	0.183374	0.0741873	0.0256886		0.30492	0.178659	0.539514	0.456763	0.0332715		0.0905925	0.100202	0.41284	0.209824	0.0643488		0.0502151	0.0402506	0.213797	0.039959	0.0466816		0.0172363	0.0395272	0.127243	0.239316	0.508389	0.075786	0.13517		0.0675696	0.0703809	0.252215	0.108052	0.484694	0.159504	0.0154397		0.0805664	0.0361337	0.0634899	0.0779724	0.213479	0.119679	0.0144017		0.0344713	0.0255808
0.0758116	0.124929	0.204499	0.10427	0.0151703		0.308735	0.166725	0.512091	0.497903	0.0385366		0.0996816	0.111019	0.388998	0.294385	0.0569367		0.0466436	0.041195	0.193238	0.0805541	0.051059		0.0333917	0.0446948	0.133664	0.264619	0.518632	0.0599371	0.132286		0.0878983	0.0568752	0.236611	0.102146	0.519009	0.16329	0.016098		0.0984639	0.0311314	0.061101	0.0792794	0.214812	0.144288	0.0144667		0.0344695	0.00371758
0.0667691	0.145925	0.165918	0.158069	0.0180497		0.262567	0.164271	0.48598	0.49601	0.0308606		0.0841476	0.101996	0.381102	0.321677	0.0581451		0.0520027	0.0271219	0.195373	0.107496	0.0516145		0.0256704	0.0456209	0.134688	0.281774	0.56141	0.050051	0.109742		0.0727622	0.0926122	0.260594	0.0896314	0.534156	0.157996	0.0141757		0.127652	0.0197513	0.0612411	0.0974259	0.221612	0.138412	0.00722225		0.0428342	0.00277328
0.0335765	0.140453	0.158847	0.206139	0.0423672		0.251982	0.17798	0.447122	0.496098	0.035878		0.0678136	0.119534	0.368697	0.330384	0.0514346		0.0470429	0.0417858	0.181032	0.135359	0.0563844		0.0385566	0.0616062	0.137392	0.285499	0.600522	0.0709848	0.120093		0.0961588	0.116046	0.274366	0.093083	0.54901	0.136505	0.00768786		0.167668	0.0214126	0.0676488	0.113625	0.240546	0.142969	-0.00103081		0.0536199	0.0128469
0.0767016	0.186673	0.170673	0.217616	0.103108		0.231323	0.267826	0.461242	0.490818	0.0368369		0.0932459	0.115404	0.36439	0.334735	0.0616606		0.0569189	0.0480359	0.16675	0.1619	0.063124		0.0440821	0.0706317	0.146937	0.290164	0.626579	0.0513086	0.156141		0.0937489	0.108837	0.292366	0.121842	0.53706	0.13546	0.00641182		0.170176	0.0320539	0.0704196	0.105082	0.254935	0.151871	0.0120819		0.0606882	0.00764614
0.101493	0.23453	0.171062	0.230108	0.170777		0.803747	0.525472	0.493646	0.492279	0.0483918		0.170994	0.242913	0.360977	0.340043	0.0564712		0.0601073	0.0721922	0.167824	0.167974	0.060197		0.0443202	0.088546	0.158007	0.282558	0.675671	0.0457296	0.175609		0.128009	0.145062	0.306697	0.109778	0.54045	0.135754	0.0165121		0.200897	0.0332949	0.0715755	0.1009	0.256793	0.135241	0.0189205		0.0686067	0.0234674
0.168592	0.246136	0.180406	0.225957	0.259146		1.56493	0.551688	0.533934	0.497046	0.0538091		0.314745	0.267555	0.373673	0.329452	0.0575887		0.102165	0.0910025	0.174704	0.183712	0.0881725		0.0388777	0.0831164	0.157493	0.284744	0.74671	0.0592757	0.181026		0.135232	0.156285	0.307191	0.102627	0.566688	0.130622	0.000714899		0.236184	0.02356	0.0617104	0.0899881	0.257792	0.159473	0.00797473		0.0657705	0.0144245
0.199854	0.294337	0.209697	0.242685	0.315995		2.284	0.590404	0.604401	0.49762	0.0540122		0.449778	0.301915	0.394224	0.33006	0.0570119		0.12573	0.0971197	0.179943	0.205219	0.0974772		0.0594381	0.0965269	0.17673	0.283775	0.783354	0.0533021	0.185903		0.168982	0.135831	0.310681	0.0912991	0.567518	0.121265	-0.00809278		0.250894	0.0375319	0.0742915	0.0965339	0.255218	0.165227	0.0148781		0.0744498	0.00998469
0.222514	0.346594	0.230807	0.254257	0.375035		2.56151	0.584851	0.634584	0.504641	0.0651872		0.509643	0.34557	0.401686	0.335985	0.0454337		0.153505	0.106973	0.194728	0.207672	0.099786		0.0583591	0.101683	0.177509	0.259186	0.793528	0.0590774	0.179458		0.172698	0.154606	0.353358	0.100679	0.555319	0.134304	0.0193214		0.285686	0.0334521	0.0697463	0.0900902	0.271444	0.170033	0.0209133		0.079963	0.0178554
0.243366	0.363266	0.220862	0.256427	0.426071		2.79221	0.568303	0.633769	0.503944	0.0600323		0.582551	0.358827	0.408102	0.337384	0.0549631		0.175379	0.119585	0.199948	0.212563	0.109882		0.0781067	0.100962	0.181879	0.247726	0.803424	0.0545789	0.183998		0.180674	0.161064	0.3682	0.0784501	0.579267	0.112098	0.000921147		0.318671	0.0464401	0.0791239	0.0761259	0.270108	0.163099	0.0151951		0.104718	0.011672
0.279069	0.395317	0.235526	0.263104	0.449475		3.25118	0.577061	0.678822	0.48428	0.0654002		0.692774	0.359553	0.421172	0.327319	0.0615818		0.191819	0.118774	0.192347	0.213513	0.101712		0.0726019	0.0881597	0.185952	0.252749	0.841201	0.0523823	0.189799		0.228946	0.160054	0.374742	0.107067	0.555471	0.127138	0.0129373		0.346681	0.0386041	0.0716812	0.0811226	0.279469	0.168279	0.0137035		0.108472	0.0153096
0.308387	0.430759	0.217238	0.253229	0.466524		3.4399	0.571608	0.6615	0.492992	0.06063		0.755768	0.372435	0.407312	0.327367	0.0555605		0.224852	0.124795	0.193721	0.206512	0.106715		0.0688194	0.110888	0.201135	0.251914	0.823518	0.0522176	0.176101		0.217612	0.172808	0.388905	0.106229	0.534621	0.124297	0.0114657		0.380113	0.0312838	0.0767961	0.0801491	0.284694	0.183878	0.017851		0.121747	0.00654012
0.347307	0.444963	0.212505	0.246629	0.461951		4.03337	0.568317	0.63379	0.500075	0.0603925		0.875037	0.366229	0.401698	0.325484	0.0569597		0.255787	0.128151	0.194508	0.218427	0.118221		0.0972579	0.127944	0.219148	0.246847	0.829919	0.0357961	0.191094		0.223618	0.18392	0.411463	0.115681	0.543981	0.102151	0.00888199		0.379676	0.0435287	0.0924283	0.0720043	0.278459	0.186335	0.00247615		0.116512	0.0188715
0.374324	0.453543	0.228361	0.26381	0.469428		4.59562	0.560804	0.596556	0.492303	0.0635909		0.967941	0.365083	0.385059	0.328631	0.0544265		0.276632	0.145659	0.170863	0.209977	0.124214		0.107722	0.115328	0.203893	0.237861	0.842204	0.0531914	0.1796		0.244899	0.175886	0.421093	0.129909	0.566778	0.0939058	0.00497603		0.395339	0.0559018	0.0981016	0.0855397	0.273671	0.174059	0.0207652		0.118293	0.0260857
0.378905	0.464086	0.194723	0.264922	0.475846		4.93586	0.560527	0.557391	0.497867	0.0739402		1.01479	0.371582	0.366177	0.329398	0.0553509		0.279341	0.137155	0.15664	0.207803	0.113265		0.0899606	0.133845	0.214837	0.238065	0.831129	0.0192595	0.169236		0.24281	0.192936	0.431811	0.148779	0.570569	0.113323	0.0113533		0.445235	0.0738364	0.101207	0.102807	0.27303	0.178215	0.0300972		0.146574	0.0297601
0.424813	0.47177	0.182855	0.309563	0.46603		5.12795	0.542638	0.516662	0.489892	0.0731913		1.06821	0.367841	0.341115	0.328084	0.0481552		0.293059	0.141827	0.150445	0.203309	0.111027		0.12654	0.132494	0.224604	0.316327	0.807495	0.0488249	0.180678		0.306648	0.209396	0.446116	0.455029	0.549686	0.0828629	0.0112722		0.479905	0.103768	0.0937486	0.19196	0.273861	0.175236	0.00937124		0.155197	0.0386602
0.41171	0.466717	0.158268	0.335587	0.470323		5.36268	0.525586	0.470092	0.484556	0.0677439		1.08927	0.357125	0.301206	0.325383	0.0567291		0.311744	0.134761	0.121327	0.198772	0.106787		0.141568	0.128317	0.215057	0.454217	0.801564	0.0330201	0.160195		0.349489	0.22018	0.463736	1.11371	0.565084	0.0980783	0.0125662		0.514865	0.142276	0.102305	0.388453	0.279232	0.180016	0.0239055		0.160174	0.0504502
0.458436	0.467591	0.159188	0.398074	0.467064		5.37263	0.516094	0.416994	0.479608	0.06875		1.13239	0.348403	0.28284	0.342974	0.056502		0.303538	0.134993	0.105527	0.194854	0.114113		0.162004	0.137486	0.225753	0.53795	0.80908	0.035858	0.168957		0.406005	0.254385	0.460948	1.10563	0.611529	0.0746715	0.000906973		0.543855	0.186721	0.0874982	0.403922	0.28262	0.167679	0.0133695		0.187214	0.0690576
0.460793	0.44204	0.129174	0.436465	0.471474		5.52205	0.501587	0.376481	0.484554	0.073619		1.15165	0.336788	0.249866	0.321524	0.0604692		0.307987	0.128854	0.105962	0.191926	0.12351		0.182103	0.164012	0.218879	0.605091	0.805792	0.0440415	0.166474		0.445922	0.28737	0.459795	1.10005	0.61402	0.0917643	0.0111539		0.565249	0.225353	0.100386	0.392139	0.289098	0.176932	0.0249813		0.179893	0.0663792
0.436729	0.444363	0.120691	0.449343	0.465282		5.63311	0.496692	0.351332	0.48844	0.0667865		1.17777	0.320124	0.244869	0.33049	0.0665128		0.305818	0.123053	0.0849983	0.197471	0.138718		0.187272	0.17305	0.22176	0.656388	0.781762	0.0595853	0.155198		0.484166	0.316294	0.478333	1.10525	0.575939	0.0928324	0.0126832		0.592052	0.269698	0.0911666	0.382836	0.273764	0.177029	0.0142613		0.20123	0.0771931
0.424231	0.417682	0.114216	0.465459	0.464342		5.64448	0.465779	0.309186	0.512661	0.0648987		1.17467	0.318036	0.231694	0.336386	0.0752265		0.313594	0.11258	0.0828285	0.20095	0.143531		0.215985	0.185064	0.254296	0.688784	0.762997	0.0377586	0.159335		0.508785	0.359554	0.503857	1.09057	0.55837	0.0848867	0.00155646		0.603506	0.300248	0.103675	0.381495	0.280398	0.177064	0.0314135		0.191707	0.0863409
0.434277	0.426668	0.121362	0.462089	0.472408		5.75459	0.464952	0.324129	0.544082	0.0547916		1.20771	0.319012	0.221237	0.360231	0.0840314		0.314637	0.108937	0.0938512	0.186931	0.14602		0.204788	0.244034	0.246327	0.695485	0.748606	0.0352615	0.165648		0.514881	0.438992	0.501586	1.08682	0.983804	0.104908	0.00360552		0.605139	0.332478	0.10283	0.375855	0.360976	0.193365	0.000385324		0.203163	0.0953915
0.44369	0.421472	0.101569	0.449747	0.463994		5.69156	0.486387	0.336247	0.947193	0.0634649		1.20356	0.321735	0.234328	0.570093	0.0800295		0.310741	0.112701	0.0786619	0.204923	0.156965		0.20705	0.246291	0.254737	0.694633	0.755405	0.0405231	0.152488		0.54859	0.484888	0.505499	1.08198	1.00694	0.0809759	0.00679548		0.62301	0.366061	0.0918626	0.385461	0.520267	0.173586	0.00601916		0.191456	0.0976669
0.424952	0.428252	0.113867	0.473204	0.457985		5.72085	0.482914	0.369746	1.0292	0.0731029		1.21384	0.356895	0.23086	0.661061	0.0963827		0.319637	0.10705	0.0866028	0.227308	0.159417		0.210602	0.261911	0.257312	0.69221	0.71986	0.0351248	0.157968		0.542669	0.521192	0.516134	1.074	0.988084	0.0852242	0.00633058		0.600033	0.386474	0.103155	0.384635	0.506644	0.200975	0.0203098		0.185758	0.115571
0.466589	0.438258	0.151498	0.521617	0.470184		6.404	0.466228	0.348379	1.17031	0.11523		1.30603	0.376246	0.244624	0.76601	0.144012		0.334292	0.119513	0.100903	0.289299	0.17813		0.2088	0.28684	0.243446	0.689878	0.710812	0.0265373	0.152234		0.531989	0.588883	0.511229	1.06386	0.965706	0.0704342	0.00737286		0.584096	0.403484	0.103306	0.370783	0.494252	0.182051	0.0135374		0.177124	0.113278
0.513894	0.456397	0.131405	0.600827	0.475916		7.14931	0.466807	0.357314	1.32044	0.119589		1.44402	0.377837	0.254794	0.91622	0.150086		0.360305	0.116365	0.0890932	0.345383	0.195245		0.198534	0.305635	0.25695	0.667926	0.691564	0.0326772	0.135633		0.525051	0.673289	0.522376	1.06946	0.947896	0.0680847	0.0339742		0.55475	0.426073	0.0997173	0.375751	0.48876	0.177339	0.00629246		0.172457	0.110916
0.625208	0.466156	0.128447	0.652955	0.478158		8.60061	0.454532	0.334191	1.32909	0.115057		1.63587	0.375637	0.248818	0.944313	0.155911		0.400685	0.141335	0.0996848	0.388565	0.213444		0.213887	0.327207	0.276419	0.647165	0.690184	0.0295266	0.15771		0.514703	0.733199	0.545535	1.05629	0.950825	0.0743353	0.00785891		0.551347	0.45579	0.10244	0.370317	0.474353	0.195722	0.0160697		0.176611	0.119263
0.680482	0.474905	0.107467	0.726437	0.478926		9.87703	0.447515	0.288497	1.31013	0.11473		1.85014	0.379869	0.225382	0.938539	0.160537		0.455729	0.141854	0.0980997	0.430046	0.221475		0.180686	0.353322	0.281713	0.639517	0.701483	0.0360633	0.1536		0.4939	0.846035	0.545866	1.05562	0.954446	0.0756919	0.0161533		0.519965	0.479251	0.0981306	0.369406	0.457638	0.176139	0.0058761		0.15312	0.127852
0.693088	0.478989	0.087226	0.758985	0.466696		10.586	0.445838	0.259641	1.32802	0.114968		1.94011	0.385926	0.21473	0.94154	0.157938		0.471239	0.167946	0.0887397	0.462402	0.224203		0.191326	0.389916	0.289736	0.605895	0.709728	0.0222729	0.151921		0.458111	0.926813	0.551805	1.05203	0.948414	0.0699127	0.00313335		0.484009	0.506488	0.105477	0.363646	0.440179	0.182528	0.0136966		0.141848	0.133153
0.746903	0.495407	0.103439	0.781723	0.467147		10.8991	0.438543	0.213108	1.32393	0.117104		2.0129	0.394743	0.191548	0.939663	0.170707		0.487677	0.170544	0.0609102	0.499998	0.235266		0.181241	0.40012	0.284717	0.577579	0.700073	0.0422803	0.14669		0.452381	0.977259	0.555733	1.04788	0.934419	0.084723	0.0156296		0.453387	0.516926	0.107592	0.367469	0.422336	0.182372	0.0067157		0.133497	0.136204
0.772408	0.494508	0.0956989	0.802826	0.478691		10.8444	0.425806	0.175588	1.31459	0.114618		1.99896	0.410853	0.177	0.956521	0.171453		0.504048	0.18322	0.0711337	0.505522	0.228394		0.196472	0.387302	0.302197	0.547865	0.703068	0.0434791	0.143043		0.609139	1.03159	0.568199	1.05323	0.949663	0.0530007	0.00360544		0.424228	0.525685	0.11409	0.36895	0.413398	0.194134	0.00430321		0.13125	0.131446
0.774055	0.489869	0.0767566	0.81531	0.468417		10.8135	0.418794	0.129626	1.31732	0.119137		1.9965	0.412947	0.140786	0.964097	0.169066		0.501858	0.196337	0.0644028	0.533068	0.235699		0.21681	0.404867	0.326348	0.518155	0.715019	0.016669	0.128253		0.843958	1.03546	0.609467	1.05484	0.938577	0.0822834	0.00630867		0.419573	0.544277	0.120517	0.363024	0.405149	0.214928	0.0216461		0.139713	0.136368
0.785043	0.495453	0.0621578	0.815291	0.478385		11.1051	0.451908	0.107634	1.32369	0.126948		2.04175	0.435252	0.118335	0.97935	0.186833		0.514533	0.201572	0.051041	0.550414	0.239109		0.234078	0.402775	0.326468	0.506037	0.715955	0.0114465	0.119185		0.988201	1.1005	0.603526	1.07115	0.929279	0.0610045	0.0031685		0.428835	0.528433	0.122102	0.376003	0.401679	0.201945	0.0116576		0.144122	0.13052
0.789651	0.487944	0.0651897	0.818541	0.476199		11.2444	0.484765	0.0927255	1.3233	0.124468		2.09683	0.44438	0.120608	0.972633	0.195838		0.516916	0.212333	0.0352073	0.549685	0.252776		0.27929	0.415028	0.346304	0.467736	0.732974	0.0426958	0.137693		1.07127	1.14525	0.638434	1.07074	0.900133	0.111932	0.00596981		0.408145	0.548458	0.130681	0.368639	0.390953	0.207454	0.0137445		0.142973	0.14777
0.849491	0.516148	0.0653455	0.825076	0.468289		11.3678	0.539203	0.122621	1.32326	0.128137		2.09685	0.496322	0.116703	0.986245	0.213778		0.515919	0.219126	0.0544652	0.556235	0.261933		0.311504	0.406977	0.334614	0.439742	0.734438	0.0317723	0.125709		1.1044	1.13071	0.629818	1.06816	0.885228	0.0776247	0.00326833		0.414192	0.547269	0.122251	0.361616	0.382008	0.19577	0.0205786		0.149466	0.139186
0.865924	0.500142	0.0776305	0.802624	0.480918		11.7539	0.546419	0.166247	1.30191	0.12674		2.14002	0.517281	0.125584	0.98994	0.228421		0.52828	0.221263	0.046316	0.557139	0.262809		0.324913	0.416372	0.33862	0.474808	0.736728	0.0390389	0.119657		1.12479	1.14854	0.635352	1.07128	0.874215	0.0704271	0.0145243		0.426368	0.542819	0.125611	0.370075	0.36878	0.173029	0.0114588		0.159558	0.138997
0.820911	0.515334	0.0731127	0.807615	0.488899		11.9382	0.547275	0.212802	1.30277	0.150088		2.20886	0.529672	0.143782	0.994654	0.255328		0.532014	0.230103	0.0570408	0.557948	0.27913		0.361054	0.432054	0.347485	0.519215	0.732976	0.0392437	0.112439		1.10584	1.18927	0.634931	1.08611	0.855463	0.0389527	-0.00134085		0.429175	0.549773	0.123104	0.391519	0.372656	0.188528	0.0212093		0.16357	0.131417
0.862057	0.507601	0.0858043	0.792388	0.542585		12.0868	0.5349	0.244781	1.29621	0.276419		2.23969	0.537934	0.151331	1.00838	0.320509		0.560006	0.214796	0.0620839	0.567505	0.302589		0.379784	0.455393	0.34948	0.561088	0.759144	0.0386511	0.102072		1.13373	1.25041	0.642969	1.08193	0.855301	0.0701311	0.00572358		0.434574	0.564595	0.126453	0.393588	0.362936	0.169483	0.0303941		0.177053	0.138338
0.926706	0.496673	0.088428	0.76727	0.621261		12.7224	0.549591	0.259062	1.29442	0.409298		2.36972	0.529061	0.152071	1.02645	0.442146		0.584452	0.214239	0.0673409	0.560749	0.353857		0.388625	0.464523	0.358579	0.580678	0.761545	0.0217129	0.0944802		1.13037	1.24249	0.652357	1.07328	0.86378	0.0438113	-0.00178661		0.434444	0.578154	0.127728	0.386648	0.357941	0.140964	0.0149322		0.173732	0.130073
0.967742	0.475097	0.0884521	0.778805	0.663653		13.5395	0.545065	0.256308	1.32283	0.40844		2.51618	0.53396	0.154255	1.04033	0.464007		0.623788	0.205846	0.0560248	0.563693	0.401412		0.410448	0.446559	0.368288	0.591876	0.77771	0.0382586	0.0910379		1.13913	1.25555	0.669749	1.10887	0.849366	0.0260391	0.0139059		0.422308	0.588365	0.128928	0.391081	0.358496	0.135923	0.0154599		0.170042	0.127126
0.96451	0.463493	0.102113	0.911298	0.742067		14.3073	0.571325	0.282685	1.42279	0.402336		2.64971	0.543784	0.179412	1.09838	0.458174		0.672117	0.212376	0.0688849	0.595351	0.448595		0.413814	0.476431	0.374796	0.603726	0.798011	0.0266533	0.0750244		1.12684	1.31011	0.680513	1.09169	0.87768	0.0416667	0.0154436		0.400128	0.574936	0.134671	0.395021	0.342696	0.126457	0.00898791		0.176791	0.137174
1.03388	0.448836	0.0960363	1.01054	0.769409		14.7807	0.655829	0.326968	2.26584	0.402271		2.74953	0.569929	0.176943	1.35624	0.47568		0.686587	0.219546	0.0673268	0.640429	0.466155		0.421046	0.486501	0.388863	0.603812	0.811422	0.0260276	0.0628334		1.13006	1.39969	0.673378	1.0951	0.912109	0.0338711	0.0169984		0.395769	0.595554	0.131712	0.396176	0.346363	0.108067	0.0167054		0.176007	0.136231
1.02258	0.447736	0.117517	1.09978	0.804884		15.0196	0.657622	0.345339	2.38595	0.562472		2.81094	0.577464	0.179168	1.56499	0.538837		0.692486	0.221324	0.0591003	0.70143	0.504953		0.416191	0.49718	0.372435	0.602487	0.824238	0.0254266	0.0583883		1.11426	1.41463	0.686238	1.11081	0.911436	0.0113255	0.0137055		0.40934	0.614172	0.141666	0.411616	0.341455	0.0839088	0.0110666		0.169313	0.138064
0.995899	0.426151	0.100005	1.21365	0.860717		15.3123	0.685024	0.331992	2.39049	0.719216		2.85845	0.568843	0.177072	1.62908	0.77908		0.704297	0.219498	0.0574925	0.761598	0.573881		0.419094	0.514172	0.375172	0.59599	0.822592	0.0264845	0.0549879		1.14555	1.4268	0.677722	1.14212	0.910629	-0.00260763	0.0137131		0.456289	0.651636	0.138036	0.414133	0.346899	0.0936528	0.0211967		0.19558	0.14519
1.02903	0.428749	0.124251	1.26659	0.95701		15.2093	0.767471	0.311673	2.39105	0.729462		2.90357	0.59816	0.148797	1.63959	0.842788		0.739896	0.220316	0.0613694	0.822226	0.649586		0.454277	0.549807	0.364166	0.599947	0.818891	0.0106657	0.0575428		1.18971	1.54424	0.646858	1.15768	0.87906	-0.00136069	0.0142018		0.509242	0.709904	0.131208	0.432044	0.326499	0.0884538	0.0168376		0.19803	0.165295
1.03746	0.428731	0.117267	1.3172	1.03847		15.5775	0.802049	0.284288	2.41288	0.729589		3.00354	0.609383	0.143397	1.6781	0.860355		0.768733	0.210115	0.0469338	0.883338	0.725909		0.419233	0.58741	0.370732	0.586555	0.814452	0.122311	0.0389709		1.18534	1.67318	0.645953	1.14318	0.8631	0.315192	0.000648898		0.5312	0.804897	0.136293	0.432205	0.306777	0.159886	0.025206		0.208211	0.180986
1.07876	0.453379	0.0909789	1.38195	1.05361		15.7583	0.88411	0.269142	2.5588	0.730604		3.07632	0.614043	0.127521	1.74924	0.870224		0.78695	0.218095	0.038693	0.923926	0.765016		0.441352	0.644539	0.351878	0.588001	0.817016	0.280497	0.0298303		1.19515	1.83444	0.639131	1.16381	0.847353	0.757455	0.024844		0.545821	0.865572	0.130899	0.431011	0.31768	0.267565	0.0211926		0.201465	0.201766
1.09712	0.500448	0.112172	1.45895	1.13053		15.9577	1.57415	0.245766	2.89679	0.729729		3.13165	0.732619	0.102938	1.9527	0.864264		0.818819	0.232096	0.0280875	0.987256	0.776178		0.40579	0.69578	0.3487	0.579484	0.812527	0.570386	0.0144009		1.19578	2.00901	0.642376	1.1869	0.806465	1.76779	0.0185769		0.550777	0.942063	0.124775	0.44534	0.315017	0.546714	0.0465425		0.21019	0.197058
1.11038	0.521875	0.0843383	1.52328	1.25842		15.949	1.66799	0.206355	2.94132	0.727083		3.15034	0.820164	0.0849214	2.0525	0.877507		0.829199	0.270675	0.0074755	1.06772	0.778101		0.410853	0.733018	0.350855	0.557596	0.813742	0.888913	0.0533557		1.21245	2.18055	0.636967	1.20614	0.775924	2.72318	-0.00681707		0.550473	1.00267	0.138855	0.465388	0.30912	0.908464	0.0434837		0.205568	0.228395
1.0955	0.549427	0.0905178	1.60617	1.30295		15.9909	1.84655	0.223511	3.1254	0.723707		3.18441	0.845458	0.0700631	2.11254	0.88902		0.851994	0.274817	0.0123465	1.11431	0.800377		0.415304	0.789026	0.360457	0.556003	0.818093	1.16346	0.0768508		1.1922	2.32953	0.627709	1.23594	0.739779	3.14046	0.0147022		0.551223	1.04994	0.120799	0.479774	0.295849	1.23405	0.061026		0.207289	0.223666
1.16497	0.553469	0.0767477	1.79122	1.31362		16.5878	1.90224	0.202992	3.34572	0.731687		3.25064	0.910605	0.0703292	2.30431	0.903547		0.871502	0.292554	0.0076283	1.14438	0.812696		0.389899	0.847999	0.346574	0.542352	0.814325	1.34094	0.0893015		1.21931	2.54313	0.618199	1.22564	0.718097	3.17704	0.0115778		0.539665	1.08591	0.123196	0.492568	0.300029	1.44075	0.0874256		0.215348	0.236233
1.23254	0.595891	0.196152	1.93746	1.32232		17.0534	2.06876	0.879105	3.33422	0.736808		3.35228	0.96312	0.0965567	2.32013	0.924908		0.898171	0.290859	0.00736197	1.18471	0.834844		0.410929	0.865673	0.336008	0.532135	0.800083	1.49777	0.0854628		1.22072	2.65133	0.597284	1.25936	0.682957	3.19707	0.0100632		0.551525	1.1293	0.121547	0.492507	0.303041	1.54374	0.0921548		0.214877	0.250504
1.19812	0.626834	0.250119	1.96859	1.33649		17.6586	2.11571	1.26329	3.31921	0.737229		3.43907	1.02349	0.209671	2.31863	0.922719		0.931544	0.304934	0.0287811	1.22356	0.843095		0.397185	0.897014	0.359982	0.533381	0.805474	1.6113	0.0977872		1.22953	2.72891	0.614609	1.26948	0.655552	3.20078	0.0228856		0.609635	1.163	0.109632	0.519628	0.291357	1.61861	0.115151		0.232939	0.245817
1.25475	0.633622	0.350859	1.9771	1.33302		17.6039	2.15391	1.3588	3.312	0.739155		3.47715	1.02731	0.309744	2.31637	0.920285		0.932576	0.33422	0.0684926	1.23257	0.852372		0.393343	0.966373	0.342134	0.510703	0.805233	1.70683	0.164851		1.24992	2.85567	0.611816	1.27171	0.629163	3.24071	0.0310812		0.699142	1.1837	0.112229	0.551803	0.279419	1.68082	0.156429		0.260158	0.254445
1.3313	0.698617	0.387697	1.97583	1.33376		17.6241	2.34587	1.35397	3.28554	0.738313		3.44802	1.04998	0.391738	2.30996	0.922307		0.930647	0.333427	0.119407	1.25291	0.85903		0.415705	0.975585	0.34327	0.512399	0.809615	1.81106	0.236211		1.30216	2.99976	0.617267	1.27421	0.615077	3.441	0.267928		0.745365	1.1955	0.102381	0.582754	0.284123	1.79867	0.277945		0.283004	0.258771
1.37277	0.751908	0.42593	1.96139	1.39832		17.7794	2.4705	1.33599	3.26735	0.744766		3.47722	1.05372	0.429376	2.30312	0.905222		0.933762	0.34497	0.147115	1.2611	0.850214		0.419739	1.00197	0.342506	0.520531	0.823191	1.91415	0.323138		1.34212	3.08765	0.61087	1.29826	0.588201	3.51534	0.652466		0.839117	1.20765	0.1035	0.590929	0.272579	1.86164	0.381128		0.32142	0.248944
1.45642	0.822434	0.434393	1.99086	1.49732		17.5009	3.0796	1.32119	3.24147	0.746727		3.45349	1.20555	0.47147	2.30543	0.897267		0.932166	0.368934	0.136628	1.25458	0.852847		0.428684	1.04015	0.354112	0.522882	0.942488	2.10752	0.516404		1.38235	3.19398	0.6086	1.30953	0.625602	4.53535	1.18004		0.925152	1.24853	0.10122	0.609322	0.268748	2.07042	0.795514		0.362562	0.267274
1.50482	0.814412	0.442328	2.2484	1.60058		17.3302	3.08199	1.32279	3.22184	0.756993		3.43469	1.21917	0.511218	2.29483	0.898385		0.918374	0.375595	0.161822	1.26669	0.861561		0.484454	1.0392	0.367813	0.516433	1.06932	2.32729	0.675572		1.65534	3.27376	0.642996	1.31371	0.678065	5.36792	1.22595		1.03984	1.28868	0.121304	0.609349	0.294594	2.43218	1.07812		0.386575	0.281937
1.61647	0.835733	0.477325	2.39132	1.67801		17.3321	3.19213	1.31147	3.20516	0.766354		3.37738	1.21568	0.523739	2.29436	0.884188		0.932799	0.377021	0.181447	1.26955	0.858088		0.471055	1.06723	0.36413	0.516012	1.1587	2.48294	0.821724		1.70014	3.35147	0.643236	1.30709	0.698903	5.49249	1.24157		1.12746	1.30259	0.119417	0.624465	0.303902	2.68864	1.20908		0.400535	0.287447
1.70226	0.883587	0.47283	2.40114	1.71414		17.0293	3.42576	1.29001	3.17657	0.772287		3.42674	1.30071	0.534936	2.28269	0.890807		0.930083	0.383641	0.193571	1.26902	0.859187		0.505833	1.08866	0.383607	0.493641	1.18984	2.61459	0.965502		1.89883	3.41839	0.663623	1.30456	0.729469	5.51291	1.31033		1.18933	1.30954	0.119033	0.64599	0.325683	2.86563	1.28334		0.423324	0.291857
1.85773	0.895954	0.463755	2.41478	1.70864		16.6131	3.49419	1.28033	3.15102	0.779224		3.35984	1.35486	0.540827	2.27032	0.875708		0.935215	0.388144	0.214239	1.2494	0.852754		0.569963	1.1259	0.378422	0.474631	1.22798	2.64949	1.0236		2.27116	3.46334	0.677899	1.28645	0.794872	5.52127	1.39018		1.28869	1.34945	0.135578	0.664377	0.321649	2.93105	1.34773		0.43119	0.303992
1.86827	0.978577	0.458371	2.44099	1.71457		16.2092	3.55628	1.24561	3.12577	0.784411		3.30077	1.39803	0.544773	2.25532	0.861712		0.913732	0.393861	0.221223	1.21869	0.844569		0.568748	1.17304	0.382113	0.461704	1.27694	2.63095	1.07761		2.32148	3.63	0.662049	1.27516	1.14431	5.51512	1.48015		1.34218	1.4234	0.124696	0.670032	0.519836	2.96684	1.39784		0.446258	0.310531
1.86137	0.970484	0.447727	2.41275	1.70716		15.8072	3.55866	1.23514	3.10269	0.77918		3.17623	1.40121	0.535381	2.24062	0.86302		0.899103	0.39803	0.220153	1.2154	0.825868		0.572344	1.21211	0.360995	0.437546	1.31441	2.61966	1.12354		2.29766	3.72138	0.646069	1.26464	1.14543	5.51432	1.56277		1.39483	1.50173	0.115145	0.696821	0.635158	2.97912	1.43016		0.463584	0.329334
1.87115	1.00796	0.443137	2.35875	1.72076		15.5877	3.55745	1.20387	3.0803	0.797079		3.15502	1.41384	0.5442	2.22821	0.851817		0.9012	0.403334	0.217819	1.21426	0.829887		0.574965	1.24431	0.355739	0.416582	1.36493	2.64822	1.12718		2.20719	3.94465	0.614597	1.26047	1.16146	5.51605	1.69007		1.39296	1.55545	0.114758	0.698589	0.654303	2.99887	1.49415		0.445955	0.349823
1.86237	1.08215	0.424787	2.32192	1.71178		14.9837	3.56213	1.17374	3.0504	0.808115		3.11207	1.40056	0.546667	2.21426	0.833861		0.883786	0.401629	0.212771	1.20355	0.848727		0.577449	1.30203	0.34775	0.408914	1.42787	2.78891	1.14684		2.19111	4.07988	0.602987	1.25214	1.22056	5.52679	1.75258		1.41798	1.61498	0.106769	0.70813	0.669693	3.03105	1.54977		0.446374	0.332022
1.91118	1.21799	0.406034	2.2751	1.71767		14.2854	3.55322	1.17437	3.03364	0.800994		2.99411	1.39482	0.531499	2.20481	0.826257		0.871497	0.405707	0.217245	1.19749	0.864357		0.552968	1.36412	0.329298	0.40983	1.4526	2.88038	1.17618		2.10297	4.27551	0.583703	1.27259	1.23234	5.52385	1.83023		1.45404	1.6809	0.101812	0.704171	0.688805	3.08316	1.57056		0.454546	0.35504
2.00327	1.39239	0.404979	2.2655	1.72602		13.8315	3.55637	1.21607	3.17353	0.816549		2.90285	1.37691	0.534121	2.21528	0.82887		0.874608	0.427405	0.211046	1.19476	0.861512		0.543078	1.51513	0.333434	0.411576	1.45682	2.90829	1.21575		2.05422	4.57235	0.571753	1.25351	1.22957	5.52198	1.97117		1.45037	1.72922	0.102586	0.70288	0.69425	3.09382	1.61713		0.443444	0.378548
2.09508	1.47236	0.386539	2.26214	1.75209		13.5196	3.53906	1.27601	3.43867	0.849852		2.87277	1.36446	0.542191	2.36205	0.866332		0.869309	0.442846	0.19704	1.19719	0.890213		0.561192	1.55053	0.30649	0.441989	1.43505	2.87856	1.25492		1.96108	4.75738	0.556145	1.29901	1.2304	5.52882	2.14538		1.46154	1.77858	0.0930679	0.715705	0.694479	3.09542	1.67408		0.444776	0.393355
2.15455	1.50781	0.388926	2.30154	1.85629		13.3929	3.51801	1.31205	3.43511	1.03343		2.84173	1.34293	0.522059	2.4328	0.932766		0.865257	0.451709	0.203378	1.20214	0.924468		0.551779	1.63818	0.303826	0.454744	1.41996	2.87165	1.2982		1.86617	4.8828	0.547198	1.29977	1.20615	5.5153	2.2948		1.45963	1.80757	0.0830766	0.718391	0.679267	3.09863	1.72355		0.449909	0.399862
2.26214	1.53898	0.380533	2.34384	2.01676		13.6041	3.489	1.34509	3.41503	1.11177		2.86494	1.31906	0.521054	2.42275	1.08789		0.871408	0.450355	0.188745	1.20697	0.98969		0.596729	1.68339	0.322528	0.445247	1.38966	2.8656	1.31859		1.94653	4.95304	0.545224	1.28512	1.1865	5.51549	2.37654		1.43476	1.82678	0.0796802	0.734981	0.688957	3.09483	1.755		0.42835	0.410618
2.40133	1.55582	0.362402	2.36219	2.20633		13.5759	3.45741	1.37006	3.39867	1.11506		2.81932	1.2939	0.515342	2.40653	1.08092		0.875118	0.443437	0.201621	1.2088	1.05409		0.655076	1.73419	0.308489	0.45358	1.38337	2.86651	1.35778		2.03801	5.06313	0.550398	1.30843	1.17235	5.53118	2.42108		1.46038	1.86366	0.0844252	0.720537	0.67281	3.08494	1.77825		0.432191	0.41602
2.54363	1.56894	0.359754	2.38463	2.33133		13.3373	3.42354	1.41999	3.3924	1.12387		2.79136	1.30056	0.509485	2.40335	1.08483		0.868378	0.443465	0.18054	1.22544	1.08749		0.667104	1.77168	0.335036	0.437254	1.35694	2.83657	1.39408		2.04047	5.16112	0.571059	1.28279	1.17196	5.5385	2.45276		1.47191	1.87245	0.0869801	0.718587	0.670763	3.07137	1.81454		0.457013	0.422966
2.68943	1.59195	0.327585	2.37325	2.45603		12.8635	3.38128	1.44173	3.37889	1.13892		2.72312	1.29102	0.481889	2.37441	1.08931		0.872352	0.463113	0.180542	1.2549	1.12313		0.714194	1.78008	0.3865	0.469152	1.31886	2.87192	1.38833		2.02813	5.20539	0.636979	1.31136	1.15716	5.52136	2.46402		1.51407	1.89025	0.10382	0.715669	0.665241	3.07829	1.82801		0.481631	0.422235
2.87596	1.59817	0.323231	2.36357	2.57335		12.6745	3.34941	1.45563	3.39378	1.35618		2.66523	1.28309	0.467948	2.35616	1.16496		0.859097	0.467976	0.177438	1.25302	1.14455		0.761172	1.81399	0.402772	0.474964	1.31717	2.84221	1.37913		2.10745	5.24435	0.686934	1.33269	1.18245	5.52061	2.4763		1.51343	1.88842	0.119153	0.720218	0.673556	3.06449	1.84199		0.490265	0.425276
2.96558	1.58592	0.328151	2.34523	2.72415		12.2412	3.31037	1.47154	3.35215	1.40912		2.60306	1.28301	0.454982	2.33112	1.34607		0.866274	0.459284	0.179889	1.2556	1.20133		0.789382	1.8699	0.433495	0.484889	1.3947	2.8574	1.36553		2.13053	5.46595	0.717608	1.35517	1.5461	5.51752	2.48256		1.57053	1.91123	0.132164	0.741994	0.790536	3.05978	1.8659		0.508792	0.427406
3.1125	1.59845	0.321181	2.34022	2.89486		11.9982	3.26895	1.49369	3.33433	1.4126		2.56955	1.29063	0.445047	2.33927	1.36291		0.835776	0.465169	0.181242	1.25055	1.28288		0.804719	1.87594	0.434182	0.482979	1.4538	2.9262	1.39424		2.20455	5.51676	0.741608	1.4017	1.71506	5.52281	2.48108		1.60421	1.9194	0.131891	0.756419	0.887221	3.11223	1.86895		0.528465	0.446195
3.12478	1.58833	0.339916	2.33404	2.94461		11.9551	3.23846	1.49829	3.29852	1.40842		2.5202	1.30505	0.465141	2.33631	1.3682		0.836932	0.475127	0.183381	1.25727	1.34667		0.844735	1.88757	0.450915	0.477984	1.52786	2.99263	1.36808		2.3066	5.52807	0.774453	1.3901	1.84678	5.67053	2.49059		1.62279	1.93227	0.156915	0.760678	0.985575	3.15244	1.86753		0.520266	0.439137
3.23336	1.56678	0.307222	2.34278	2.96349		11.9885	3.25095	1.50444	3.29312	1.40266		2.53825	1.32231	0.467736	2.31679	1.35264		0.833562	0.491038	0.194029	1.28869	1.36645		0.87423	1.9308	0.460864	0.481859	1.57854	3.08725	1.37551		2.58438	5.56376	0.812579	1.38981	1.90909	6.13248	2.48852		1.67658	1.93464	0.143467	0.771023	1.07775	3.24129	1.88258		0.550148	0.426586
3.3797	1.61604	0.305903	2.32523	2.96657		12.1189	3.36376	1.48581	3.26653	1.39868		2.52648	1.3308	0.466932	2.3158	1.36707		0.848687	0.495554	0.195381	1.28202	1.37761		0.908523	1.95868	0.458981	0.456822	1.62644	3.26505	1.37195		2.63435	5.59284	0.803398	1.39163	1.99117	7.39734	2.49197		1.68557	1.93785	0.157997	0.778741	1.14761	3.56449	1.89153		0.551819	0.451228
3.63313	1.66674	0.350583	2.29692	2.97656		12.5932	3.53217	1.48514	3.28581	1.40388		2.58585	1.43066	0.494074	2.33221	1.35268		0.846712	0.516374	0.193913	1.29497	1.39048		0.93961	1.95519	0.499805	0.441453	1.7441	3.48967	1.34299		2.7	5.62765	0.826247	1.40085	2.41952	8.12858	2.49189		1.71286	1.95013	0.162323	0.77342	1.27168	3.89844	1.90004		0.558954	0.445637
3.7251	1.71437	0.339758	2.26546	3.03701		12.8138	3.55231	1.48616	3.27806	1.39745		2.60266	1.48232	0.510973	2.33598	1.3512		0.843041	0.532399	0.211824	1.30145	1.38551		0.946223	1.97858	0.48848	0.45392	1.837	3.56483	1.33709		2.89757	5.67291	0.853033	1.42023	2.47302	8.20448	2.49161		1.72691	1.94796	0.164473	0.781453	1.45687	4.07951	1.89661		0.559241	0.458975
3.86611	1.76898	0.369097	2.25175	3.06091		13.0911	3.60861	1.47159	3.29388	1.39631		2.60511	1.49975	0.521582	2.33451	1.35304		0.83896	0.529195	0.216195	1.31991	1.3966		0.962965	1.97425	0.507422	0.452577	1.86357	3.66405	1.33552		3.08143	5.67858	0.865482	1.4083	2.52485	8.21863	2.49345		1.74999	1.95407	0.163224	0.778121	1.4932	4.17974	1.90401		0.580273	0.454017
3.97366	1.76098	0.368207	2.24325	3.07603		13.1389	3.61007	1.48599	3.3807	1.39392		2.62617	1.51418	0.527828	2.3346	1.3443		0.819636	0.538442	0.208338	1.35231	1.39105		0.94694	1.99901	0.513221	0.443632	1.88284	3.7162	1.32333		3.08094	5.71773	0.880956	1.41071	2.56917	8.21964	2.49383		1.74958	1.95487	0.171896	0.767367	1.48703	4.26914	1.90642		0.590757	0.447915
4.01726	1.75199	0.360356	2.23524	3.1003		12.8877	3.60252	1.46989	3.43663	1.39056		2.60576	1.52047	0.528305	2.33117	1.34664		0.828245	0.536088	0.219788	1.37273	1.39789		0.937219	1.99037	0.515973	0.445016	1.93895	3.76487	1.30416		3.10245	5.67193	0.873882	1.42166	2.59529	8.22243	2.49414		1.75091	1.94801	0.178411	0.776788	1.49118	4.30899	1.91338		0.582894	0.450718
4.04622	1.7185	0.369798	2.21292	3.12066		12.5298	3.57028	1.48519	3.45693	1.39137		2.55486	1.51195	0.540061	2.32854	1.34417		0.829332	0.534603	0.193527	1.39375	1.40011		0.965167	2.00802	0.538473	0.451979	1.94464	3.85813	1.3205		3.09548	5.71045	0.899192	1.40698	2.62312	8.2228	2.49532		1.75631	1.94686	0.171595	0.771142	1.51219	4.37724	1.91448		0.56815	0.446545
4.08926	1.66614	0.366017	2.22366	3.1272		12.2043	3.52171	1.45039	3.49368	1.38815		2.54608	1.52027	0.524994	2.31711	1.32971		0.837018	0.536452	0.206431	1.40693	1.38687		0.935424	1.98723	0.526046	0.450317	1.98707	3.92444	1.33469		3.05229	5.67555	0.912261	1.40131	2.64694	8.22269	2.49533		1.76371	1.94942	0.182796	0.79036	1.51446	4.39898	1.9334		0.573682	0.449521
4.18217	1.63506	0.36105	2.26826	3.12912		11.8855	3.46874	1.42185	3.4625	1.37768		2.48831	1.50164	0.518594	2.3185	1.33176		0.827919	0.526722	0.209284	1.40541	1.36877		0.945536	2.02389	0.538606	0.445347	2.16254	3.9519	1.37287		3.06776	5.70719	0.922789	1.39036	3.10051	8.22243	2.49474		1.76179	1.95048	0.184798	0.788512	1.6176	4.42627	1.92074		0.554965	0.440174
4.20687	1.57935	0.361016	2.29355	3.13044		11.8991	3.40211	1.39006	3.43518	1.37073		2.50136	1.50075	0.512524	2.30582	1.33856		0.820174	0.513101	0.194631	1.42798	1.35694		0.931677	2.02685	0.537254	0.449779	2.36654	4.07074	1.43215		3.03023	5.89942	0.931839	1.40367	3.19453	8.22268	2.49446		1.75252	1.96101	0.17471	0.796989	1.73499	4.45699	1.93089		0.538999	0.451967
4.2004	1.53461	0.371786	2.31295	3.13471		11.5896	3.36859	1.38932	3.4013	1.36548		2.44672	1.49564	0.521582	2.28654	1.31936		0.840059	0.516332	0.209608	1.41661	1.34646		0.926816	2.04894	0.54925	0.44795	2.49529	4.19168	1.51765		3.05291	5.93753	0.926593	1.38157	3.18779	8.22302	2.49623		1.74981	1.96304	0.173364	0.784317	1.77069	4.48654	1.93285		0.525453	0.454791
4.17468	1.51304	0.366643	2.30581	3.1379		11.1539	3.32823	1.37146	3.35605	1.36936		2.3713	1.48932	0.532798	2.26998	1.31735		0.812043	0.496842	0.217283	1.41439	1.32909		0.918658	2.08367	0.559894	0.46439	2.55625	4.33756	1.56819		3.02075	5.92145	0.942165	1.39019	3.18372	8.22296	2.49623		1.74706	1.96426	0.180953	0.780918	1.74288	4.52853	1.9555		0.508252	0.461727
4.29453	1.46108	0.348322	2.3048	3.13946		11.0692	3.27935	1.37999	3.33678	1.36279		2.34714	1.4787	0.524873	2.2698	1.3206		0.812232	0.501726	0.208456	1.41465	1.31748		0.913824	2.08554	0.575471	0.490371	2.57195	4.35347	1.62781		2.986	5.91348	0.967857	1.43703	3.15932	8.22304	2.49623		1.7092	1.96348	0.189552	0.790754	1.71242	4.56035	1.97837		0.498166	0.459884
4.2697	1.42795	0.358328	2.30863	3.13915		10.8384	3.21681	1.39165	3.30845	1.36545		2.30529	1.45708	0.532723	2.25434	1.30657		0.804	0.483534	0.214647	1.42228	1.3209		0.876812	2.09413	0.584327	0.502688	2.57949	4.33842	1.67653		2.93632	5.89674	1.02786	1.44285	3.15625	8.22289	2.49623		1.70154	1.95402	0.202508	0.797743	1.67702	4.56418	1.98017		0.469226	0.466501
4.32441	1.41586	0.375806	2.31646	3.1394		10.7727	3.18422	1.37891	3.28159	1.36321		2.24876	1.44385	0.538714	2.24234	1.30354		0.794095	0.480111	0.214366	1.41308	1.30269		0.893766	2.13243	0.575213	0.542136	2.60078	4.28615	1.7189		3.01049	5.88619	1.02509	1.47932	3.15502	8.22277	2.49623		1.69589	1.9599	0.209692	0.81919	1.65063	4.54332	2.00188		0.477633	0.471608
4.33121	1.4584	0.362555	2.32303	3.13784		10.501	3.14121	1.47003	3.2488	1.35743		2.19666	1.40976	0.546368	2.23213	1.29425		0.780164	0.4716	0.214209	1.41838	1.31295		0.928703	2.12917	0.583736	0.627124	2.60656	4.19857	1.74855		2.94119	5.89608	1.00996	1.54051	3.13509	8.22293	2.49623		1.71312	1.96666	0.217597	0.819074	1.60602	4.52279	2.00428		0.493791	0.463695
4.35623	1.46439	0.413341	2.36253	3.13622		10.1901	3.10757	1.64525	3.21349	1.35538		2.14562	1.40045	0.579533	2.23033	1.29175		0.766113	0.464872	0.236539	1.41976	1.28494		0.976553	2.12944	0.564199	0.710523	2.59328	4.11314	1.79436		3.09405	5.88408	1.01963	1.52461	3.12261	8.22284	2.49623		1.73716	1.96839	0.212022	0.834	1.59108	4.53015	2.01109		0.522054	0.464249
4.34424	1.46612	0.404414	2.37103	3.12891		9.76251	3.09589	1.63398	3.20378	1.34839		2.10045	1.37095	0.592637	2.21456	1.27708		0.747586	0.460483	0.23873	1.41451	1.28533		1.01817	2.14971	0.56453	0.772312	2.59425	4.01732	1.82234		3.2976	5.8751	1.00926	1.51568	3.10316	8.22215	2.49623		1.74137	1.965	0.214304	0.83471	1.57254	4.49797	2.01599		0.535822	0.48195
4.4211	1.42771	0.393638	2.38611	3.12869		9.29731	3.04963	1.61113	3.18757	1.3459		2.03653	1.36163	0.601005	2.21027	1.26769		0.732517	0.462734	0.230775	1.42119	1.2833		1.059	2.13631	0.569764	0.79263	2.59051	3.89716	1.82758		3.42485	5.91183	1.01976	1.50649	3.06314	8.22212	2.49623		1.7628	1.9643	0.212666	0.819296	1.53662	4.44439	2.01992		0.545574	0.468553
4.38402	1.4692	0.433486	2.37611	3.13552		8.84995	3.01817	1.69028	3.17281	1.34102		1.93898	1.34495	0.588734	2.20466	1.25306		0.726417	0.46393	0.237397	1.41375	1.28359		1.09357	2.16425	0.566199	0.795902	2.57894	3.7858	1.81853		3.50422	5.92657	1.03054	1.53451	3.02347	8.22167	2.49623		1.77732	1.96734	0.235339	0.824699	1.49386	4.4114	2.01638		0.563546	0.474595
4.39389	1.56776	0.436249	2.37269	3.13856		8.33691	3.00777	1.76858	3.18098	1.34455		1.88421	1.3263	0.612744	2.19688	1.24543		0.709588	0.465145	0.243603	1.40744	1.3084		1.0953	2.16127	0.564318	0.804906	2.56881	3.73439	1.81076		3.47393	5.91545	1.01557	1.52732	3.00122	8.22047	2.49623		1.74971	1.96668	0.222432	0.820905	1.45049	4.37343	2.01988		0.580951	0.46766
4.33427	1.58055	0.448844	2.33077	3.13954		7.93009	2.97564	1.74166	3.17334	1.33267		1.83769	1.3145	0.618584	2.2031	1.23995		0.694243	0.474901	0.245599	1.38665	1.34325		1.08534	2.15122	0.565537	0.824124	2.57182	3.86796	1.79477		3.48564	5.9105	0.99963	1.52805	2.96707	8.22213	2.49623		1.7158	1.96724	0.22617	0.823677	1.42884	4.37007	2.01924		0.563649	0.473201
4.16336	1.57767	0.43391	2.33474	3.14066		7.39833	2.94412	1.68177	3.38152	1.32448		1.72236	1.31354	0.618284	2.29339	1.22966		0.693655	0.483073	0.235872	1.37902	1.34976		1.07347	2.15246	0.557046	0.835475	2.5622	3.96281	1.76956		3.45684	5.95556	0.984733	1.52261	2.93241	8.22279	2.49623		1.68562	1.97121	0.224787	0.820365	1.40756	4.43427	2.01435		0.572039	0.478524
4.13381	1.56776	0.425176	2.36642	3.14033		7.42386	2.91473	1.65744	3.37087	1.33018		1.75273	1.3029	0.596275	2.39521	1.21919		0.712438	0.48787	0.242965	1.40012	1.35946		1.06155	2.16337	0.530934	0.849649	2.52053	4.04382	1.74536		3.42982	5.94018	0.957521	1.51996	2.8788	8.22256	2.49623		1.65656	1.97969	0.244719	0.817578	1.3728	4.48793	2.01473		0.553408	0.486513
4.08673	1.52869	0.408178	2.41983	3.14066		7.7269	2.96622	1.65817	3.36867	1.32436		1.83191	1.30187	0.610619	2.41342	1.20098		0.746887	0.482614	0.237504	1.43508	1.35071		1.01469	2.15521	0.543812	0.870212	2.49903	4.1353	1.72124		3.38875	5.94809	0.946869	1.52324	2.8325	8.22281	2.49623		1.61267	1.97634	0.24644	0.82771	1.33787	4.52848	2.01586		0.527711	0.482813
4.08453	1.51272	0.390595	2.45491	3.13976		7.95924	3.08514	1.61689	3.3563	1.31652		1.87375	1.32369	0.591719	2.41581	1.20309		0.735616	0.489974	0.239878	1.47416	1.35798		1.01759	2.09836	0.534445	0.87073	2.52149	4.22861	1.71968		3.32585	5.92099	0.93415	1.54952	2.81013	8.223	2.49623		1.58185	1.97321	0.251876	0.822592	1.32412	4.53097	2.0155		0.51574	0.480966
4.06914	1.48432	0.390454	2.44296	3.1389		8.00366	3.12693	1.56872	3.38102	1.30227		1.88207	1.32132	0.56697	2.41262	1.18666		0.749558	0.493057	0.240786	1.4837	1.3681		0.974854	2.13272	0.551417	0.870321	2.52252	4.24006	1.70578		3.24813	5.95472	0.951529	1.56397	2.77496	8.22297	2.49623		1.54709	1.97165	0.261436	0.841004	1.30813	4.52897	2.01616		0.481779	0.469311
4.06117	1.49257	0.375557	2.45983	3.13996		7.90332	3.5865	1.53584	3.40946	1.30237		1.86225	1.34101	0.56235	2.40556	1.18436		0.742168	0.483455	0.223486	1.48719	1.35541		0.924192	2.11005	0.580081	0.853659	2.49869	4.20764	1.68239		3.19783	5.94857	0.977685	1.5841	2.735	8.223	2.49623		1.49064	1.97494	0.279961	0.845491	1.28743	4.54405	2.01328		0.456626	0.475359
4.06438	1.48765	0.368084	2.46252	3.13875		7.63321	3.71049	1.49231	3.42929	1.28622		1.8198	1.44355	0.542364	2.40667	1.16746		0.733134	0.48111	0.204563	1.47911	1.3586		0.909243	2.10674	0.583952	0.847123	2.49172	4.25464	1.66059		3.15826	5.93371	1.00211	1.62787	2.69062	8.22283	2.49623		1.44071	1.96863	0.288371	0.856225	1.25535	4.5328	2.01455		0.459986	0.464707
4.01063	1.49341	0.355102	2.44477	3.13788		7.46931	3.70484	1.48316	3.41245	1.28226		1.78213	1.44364	0.53413	2.40598	1.16009		0.718325	0.473735	0.216248	1.48091	1.36431		0.899377	2.1284	0.596922	0.819577	2.49092	4.30882	1.67988		3.15088	5.94759	1.01082	1.60856	2.6511	8.22305	2.49623		1.40437	1.96895	0.296007	0.856985	1.24386	4.53171	2.01136		0.451889	0.477551
3.92704	1.54705	0.34451	2.42035	3.1386		7.27538	3.71929	1.43796	3.4055	1.27443		1.79282	1.43401	0.507522	2.39356	1.15488		0.710415	0.466395	0.193634	1.46019	1.37811		0.8724	2.14918	0.596286	0.804113	2.48695	4.31869	1.66364		3.11166	5.98809	0.993871	1.58403	2.60623	8.22282	2.49623		1.36293	1.97608	0.291538	0.843769	1.21809	4.56026	2.01226		0.437191	0.477873
3.87291	1.63819	0.31808	2.3872	3.13914		7.14614	3.7061	1.40796	3.38882	1.26641		1.76513	1.47956	0.486874	2.39029	1.15529		0.721684	0.461782	0.194631	1.45642	1.36482		0.878744	2.17685	0.599338	0.783535	2.49421	4.3095	1.67859		3.07284	6.0716	0.993098	1.56852	2.77508	8.22299	2.49623		1.3255	1.9803	0.299076	0.846648	1.26922	4.57126	2.01595		0.409962	0.475293
3.73224	1.72549	0.347365	2.36685	3.13998		7.25624	3.68387	1.49957	3.37575	1.26542		1.78099	1.46077	0.48883	2.37886	1.14829		0.713322	0.461113	0.183621	1.43763	1.37721		0.837669	2.13626	0.605556	0.766956	2.48083	4.26535	1.68311		3.02073	6.10395	1.00262	1.5795	2.73097	8.223	2.49623		1.26649	1.99517	0.306384	0.840546	1.38255	4.56389	2.01412		0.399798	0.473846
3.66027	1.82411	0.361128	2.34618	3.14042		8.32349	3.66172	1.49163	3.35831	1.25874		1.94099	1.44627	0.492609	2.37429	1.14386		0.713725	0.470895	0.212317	1.43736	1.38543		0.831974	2.1941	0.603227	0.755858	2.47259	4.2488	1.66993		3.00369	6.12372	0.996182	1.57272	2.72352	8.22284	2.49623		1.24271	1.9943	0.302715	0.829063	1.39432	4.54267	2.01356		0.357983	0.475649
3.51622	1.90225	0.349191	2.32075	3.13939		10.4952	3.62953	1.45055	3.33779	1.24952		2.20206	1.43322	0.486937	2.36796	1.14397		0.764068	0.471853	0.204561	1.41824	1.37991		0.844885	2.23859	0.604747	0.720854	2.47429	4.24075	1.65043		3.00389	6.14422	1.01579	1.52933	2.71426	8.22284	2.49623		1.24826	1.9988	0.309563	0.810118	1.37335	4.54847	2.01818		0.365433	0.49746
3.43536	1.90493	0.346132	2.29204	3.13752		11.9155	3.6114	1.43769	3.34585	1.24386		2.45999	1.41278	0.498509	2.35485	1.1336		0.794501	0.484797	0.204317	1.41714	1.37926		0.87595	2.2608	0.610919	0.706873	2.46505	4.17389	1.64489		2.9782	6.14127	1.01326	1.50295	2.69457	8.22299	2.49623		1.24127	2.0042	0.305713	0.796396	1.36527	4.52402	2.01197		0.381058	0.492172
3.44478	1.92158	0.370291	2.28737	3.13499		12.5213	3.62409	1.63936	3.34681	1.23891		2.57373	1.43219	0.511795	2.35036	1.13144		0.829838	0.485314	0.21003	1.41446	1.38526		0.922182	2.26393	0.631115	0.663494	2.45167	4.18809	1.5959		2.95201	6.16623	1.03558	1.46402	2.66567	8.2226	2.49623		1.22182	2.00401	0.317984	0.78311	1.33867	4.50834	2.01325		0.393749	0.501497
3.48562	1.93099	0.360891	2.27069	3.13341		12.6426	3.63295	1.66886	3.36046	1.22649		2.62299	1.48485	0.546703	2.33344	1.12632		0.842278	0.508296	0.199138	1.40156	1.38226		0.924426	2.28066	0.6279	0.644789	2.44889	4.23458	1.58174		2.87956	6.16233	1.05409	1.44333	2.63559	8.22274	2.49623		1.19173	2.00698	0.320882	0.768193	1.31661	4.51288	2.00839		0.391362	0.500686
3.34331	1.91574	0.39955	2.25376	3.13218		12.6242	3.62753	1.76564	3.34424	1.21603		2.62038	1.51219	0.547334	2.32325	1.12176		0.833613	0.519319	0.20193	1.37494	1.37777		0.922603	2.28992	0.614439	0.631553	2.44332	4.28799	1.59489		2.95976	6.13837	1.07254	1.42061	2.63413	8.22282	2.49623		1.17243	2.00523	0.315285	0.755068	1.30392	4.54108	2.00777		0.390204	0.488503
3.26916	1.91462	0.40671	2.28831	3.13799		12.5565	3.62643	1.76587	3.33746	1.20232		2.61444	1.50715	0.592108	2.3072	1.11166		0.846579	0.514925	0.214503	1.38034	1.38693		0.929922	2.30066	0.626577	0.621664	2.52822	4.32753	1.54548		3.03505	6.17112	1.08154	1.40158	2.84848	8.22275	2.49623		1.17802	2.00878	0.312543	0.743674	1.3186	4.56916	2.00565		0.400478	0.512792
3.2543	1.9304	0.390431	2.28997	3.13769		12.7037	3.63596	1.7326	3.30663	1.20456		2.63713	1.50036	0.583938	2.28777	1.11025		0.85851	0.51637	0.200772	1.36403	1.36383		0.951552	2.31219	0.629174	0.628318	2.67354	4.36285	1.53416		3.08265	6.15193	1.0814	1.38005	2.87065	8.22286	2.49623		1.20629	2.00771	0.317575	0.722421	1.37227	4.57857	1.99902		0.410266	0.507477
3.19879	1.92756	0.389777	2.31382	3.13814		12.5271	3.62722	1.73233	3.30589	1.20074		2.65506	1.48453	0.584827	2.26885	1.10789		0.861895	0.504375	0.211286	1.3595	1.35739		0.967647	2.30573	0.632457	0.656236	2.72309	4.36153	1.48756		3.06677	6.15985	1.08365	1.37349	3.01911	8.22287	2.49623		1.2011	2.00805	0.31541	0.726979	1.40801	4.56927	2.00082		0.422883	0.515858
3.08622	1.93282	0.401085	2.31574	3.13972		12.1802	3.61727	1.74419	3.2793	1.19732		2.60394	1.4741	0.584044	2.25915	1.10263		0.842018	0.501202	0.214455	1.36058	1.36871		0.953471	2.28201	0.639846	0.687634	2.74097	4.35799	1.45719		3.061	6.15098	1.09551	1.36913	3.1006	8.22305	2.49623		1.20981	2.0102	0.316897	0.717038	1.54555	4.58335	1.99575		0.423993	0.49936
3.11526	1.91446	0.424335	2.33943	3.13744		12.0922	3.60384	1.83382	3.25514	1.19122		2.63319	1.45915	0.605668	2.24189	1.0962		0.86937	0.501903	0.209052	1.34233	1.36209		0.979118	2.26028	0.634833	0.729115	2.73286	4.30375	1.47332		3.06264	6.13407	1.0918	1.36455	3.08416	8.22288	2.49623		1.23349	2.00407	0.31129	0.718138	1.5682	4.59987	1.99086		0.438363	0.50599
3.32036	1.90995	0.426716	2.34467	3.13652		11.9968	3.56619	1.88657	3.24014	1.18469		2.66668	1.43534	0.617035	2.22437	1.09864		0.909451	0.490401	0.216413	1.33725	1.36093		0.931464	2.27764	0.630711	0.745342	2.73008	4.28663	1.43409		3.06202	6.3441	1.09334	1.34739	3.08241	8.22308	2.49623		1.29143	2.02259	0.317106	0.707515	1.5589	4.58443	1.98537		0.44597	0.510654
3.51732	1.90047	0.446261	2.3254	3.13314		12.0729	3.5046	1.86443	3.5351	1.17695		2.65997	1.42125	0.616901	2.28905	1.09507		0.925754	0.483883	0.222624	1.34283	1.36496		0.919827	2.26236	0.615837	0.760299	2.73978	4.21894	1.37757		3.05866	6.35916	1.08312	1.34304	3.07101	8.2229	2.49623		1.30653	2.02448	0.307406	0.712226	1.53686	4.57326	1.98006		0.450317	0.510076
3.81978	1.89434	0.458657	2.3249	3.12558		12.1985	3.48066	1.8862	3.59605	1.17849		2.67441	1.40653	0.610533	2.42639	1.09155		0.956472	0.500934	0.21853	1.37826	1.35326		0.906846	2.27076	0.615518	0.754009	2.74467	4.1664	1.37696		3.05923	6.36887	1.07184	1.32516	3.07519	8.22303	2.49623		1.32549	2.02806	0.310094	0.686256	1.54542	4.56882	1.97287		0.452871	0.509107
4.06349	1.87836	0.452031	2.30294	3.12055		12.1532	3.40599	1.83493	3.5656	1.16836		2.69062	1.37769	0.611506	2.43021	1.09062		0.960713	0.502931	0.206984	1.41192	1.34946		0.924516	2.31795	0.603271	0.739979	2.75579	4.04476	1.35076		3.09566	6.37207	1.04676	1.32655	3.09571	8.22263	2.49623		1.38813	2.02879	0.298253	0.686862	1.56503	4.53234	1.95742		0.480316	0.513575
4.27205	1.89077	0.430716	2.27269	3.11296		11.9545	3.35665	1.80658	3.54345	1.16768		2.63781	1.35576	0.607745	2.40923	1.08706		0.973928	0.506325	0.187527	1.42537	1.34581		0.947878	2.30315	0.58568	0.721649	2.77871	3.93772	1.34051		3.21726	6.37228	1.02378	1.29174	3.10025	8.22271	2.49623		1.47688	2.02863	0.307053	0.682135	1.58665	4.4895	1.96037		0.489376	0.514991
4.47474	1.87493	0.471992	2.23593	3.10423		11.8654	3.31579	1.87333	3.51068	1.16804		2.60936	1.33104	0.604707	2.39118	1.08724		0.958461	0.527134	0.202497	1.42656	1.34145		0.944843	2.31217	0.599117	0.716468	2.76945	3.80118	1.31308		3.55031	6.37449	1.01913	1.29878	3.08479	8.22191	2.49623		1.6319	2.02926	0.282384	0.679507	1.59034	4.45644	1.96175		0.522795	0.503145
4.71187	1.86354	0.489613	2.20941	3.0912		11.6011	3.26091	1.96044	3.47293	1.16724		2.57017	1.30822	0.630229	2.37597	1.07514		0.934251	0.515294	0.206739	1.42185	1.34728		0.974166	2.33188	0.574757	0.699374	2.77009	3.70911	1.28774		3.84846	6.37419	1.01287	1.30091	3.0686	8.22215	2.49623		1.7116	2.03018	0.285499	0.679371	1.5715	4.40887	1.95281		0.530027	0.509545
4.96311	1.85599	0.501794	2.25488	3.08347		11.3438	3.19183	1.96326	3.44972	1.16607		2.55597	1.28973	0.645178	2.35949	1.09038		0.930471	0.511033	0.192981	1.39552	1.33588		1.00635	2.30301	0.570482	0.655249	2.78558	3.6792	1.33834		4.17914	6.36972	0.996849	1.28859	3.09092	8.22155	2.49623		1.79533	2.02821	0.279621	0.670024	1.56995	4.37532	1.95139		0.555305	0.506638
5.07229	1.85506	0.514503	2.27205	3.07015		11.3372	3.13594	2.02759	3.41522	1.15879		2.52523	1.269	0.684487	2.34432	1.0812		0.925814	0.506644	0.201034	1.40892	1.3264		1.08077	2.30135	0.591673	0.632387	2.87544	3.7316	1.41295		4.47117	6.37156	1.10614	1.25795	3.4216	8.21997	2.49623		1.8599	2.02846	0.307285	0.667452	1.60881	4.35513	1.99165		0.583021	0.501062
5.2263	1.84951	0.524331	2.31945	3.06061		11.7935	3.06919	1.98747	3.39084	1.15472		2.59111	1.25543	0.680394	2.33271	1.08043		0.929811	0.492822	0.210056	1.40985	1.32592		1.1137	2.31094	0.572238	0.612024	3.06786	3.79855	1.52569		4.50026	6.36957	1.09385	1.25722	3.59544	8.21787	2.49623		1.88367	2.02932	0.321654	0.662518	1.8045	4.38608	2.00803		0.585772	0.48994
5.31377	1.85208	0.493646	2.35101	3.04405		12.0854	3.00297	1.94733	3.35387	1.15132		2.60736	1.23064	0.629613	2.31455	1.07399		0.909438	0.484678	0.195215	1.42874	1.3195		1.15513	2.32791	0.568326	0.588605	3.19404	3.82901	1.58942		4.49703	6.36856	1.08983	1.2597	3.58017	8.20904	2.49623		1.89295	2.02823	0.309765	0.674197	1.82609	4.40767	2.01872		0.614236	0.501966
5.43141	1.83218	0.485972	2.3617	3.02466		12.0279	2.93607	1.89252	3.32495	1.153		2.62467	1.22506	0.645065	2.30226	1.08041		0.911322	0.472713	0.183042	1.42101	1.31309		1.17324	2.3375	0.587255	0.590108	3.24523	3.86513	1.66517		4.45898	6.36881	1.10884	1.23757	3.55578	8.20573	2.49623		1.89098	2.02556	0.322882	0.663153	1.81989	4.36671	2.02051		0.619201	0.501065
5.49482	1.81431	0.465907	2.35977	3.02019		11.8106	2.89956	1.86571	3.31778	1.15309		2.57167	1.21854	0.62245	2.29502	1.06882		0.906564	0.484306	0.184773	1.42325	1.30393		1.17135	2.3208	0.585174	0.605894	3.2646	3.89094	1.69925		4.39946	6.36295	1.11548	1.26457	3.54239	8.19157	2.49623		1.88532	2.02837	0.32948	0.650156	1.80291	4.3626	2.02375		0.630191	0.502507
5.66332	1.76412	0.463914	2.3236	3.00997		11.6523	2.82479	1.83115	3.28327	1.14426		2.51598	1.20984	0.628213	2.27428	1.07168		0.897614	0.487273	0.180046	1.41256	1.29086		1.16439	2.33055	0.56638	0.606728	3.27112	3.87354	1.71323		4.34165	6.35914	1.11224	1.28905	3.51539	8.16886	2.49623		1.88376	2.02638	0.327502	0.657667	1.81202	4.36368	2.02442		0.628524	0.518019
5.74862	1.74999	0.467055	2.27713	2.99607		11.3665	2.78032	1.93325	3.25438	1.1467		2.46886	1.19424	0.610854	2.26232	1.07032		0.868479	0.478488	0.187761	1.41987	1.27866		1.15407	2.31699	0.549493	0.611632	3.28035	3.8803	1.67606		4.27664	6.3508	1.10579	1.27723	3.48868	8.16068	2.49623		1.86789	2.02714	0.327409	0.651873	1.81177	4.35031	2.02417		0.621506	0.505608
5.89836	1.76112	0.487234	2.21823	2.988		10.9259	2.71944	1.95666	3.23612	1.1429		2.41065	1.16963	0.621723	2.24512	1.06299		0.849659	0.472195	0.176289	1.41135	1.26585		1.1558	2.27958	0.563137	0.636237	3.28255	3.86013	1.69561		4.22279	6.34504	1.09749	1.25645	3.46372	8.13029	2.49623		1.86072	2.02362	0.317763	0.643808	1.79852	4.33491	2.02112		0.625967	0.511161
5.97811	1.83006	0.476935	2.18416	2.97422		10.5764	2.71929	1.97132	3.2126	1.13885		2.30574	1.15993	0.627134	2.21815	1.06122		0.835421	0.482015	0.174123	1.39518	1.26626		1.11288	2.2848	0.568537	0.667389	3.27792	3.85876	1.70803		4.13597	6.34458	1.10607	1.24872	3.44265	8.09324	2.49623		1.84692	2.02175	0.330235	0.64287	1.79397	4.32866	2.02154		0.62137	0.503496
6.01389	1.85202	0.480628	2.11542	2.95901		10.1384	2.70964	1.9389	3.19454	1.13488		2.23882	1.14415	0.635739	2.19583	1.06293		0.819306	0.498576	0.170618	1.38128	1.2653		1.12758	2.33055	0.563249	0.687488	3.27296	3.82413	1.70809		4.04076	6.34194	1.09597	1.24349	3.41801	8.08001	2.49623		1.83346	2.02376	0.338663	0.623226	1.76776	4.2978	2.02105		0.603613	0.506807
6.08592	1.87896	0.433356	2.07863	2.9499		9.80726	2.6872	1.91432	3.19288	1.14587		2.17998	1.13185	0.602836	2.18729	1.05012		0.80221	0.517466	0.160797	1.36138	1.25547		1.10053	2.32488	0.570197	0.672124	3.25425	3.78309	1.72431		3.97571	6.33525	1.0946	1.2234	3.40376	8.04584	2.49623		1.82511	2.01972	0.345002	0.62451	1.76371	4.27785	2.01868		0.609024	0.495406
6.1148	1.86019	0.442184	2.02856	2.94454		9.9109	2.66338	1.89272	3.19332	1.1333		2.20955	1.13574	0.588709	2.17773	1.04482		0.814932	0.514449	0.155738	1.34789	1.24127		1.09143	2.36174	0.563446	0.66874	3.2337	3.76102	1.69691		3.93944	6.32927	1.08323	1.20973	3.37871	8.0105	2.49623		1.81545	2.0199	0.333457	0.612322	1.74809	4.25905	2.02014		0.58233	0.50941
6.15904	1.85171	0.427557	2.04168	2.93343		10.0737	2.64688	1.89053	3.4934	1.13154		2.19742	1.12589	0.602957	2.21508	1.032		0.80983	0.541608	0.152248	1.33831	1.24002		1.06592	2.402	0.580803	0.677911	3.22288	3.67015	1.73303		3.88135	6.36918	1.08892	1.20482	3.36672	7.96963	2.49623		1.81824	2.02801	0.338895	0.600417	1.72621	4.22944	2.02393		0.596144	0.51489
6.1175	1.82311	0.446609	2.08625	2.92728		10.208	2.61712	1.91498	3.483	1.14049		2.22532	1.10346	0.587698	2.21839	1.03259		0.79179	0.534983	0.160495	1.32965	1.23285		1.08564	2.41263	0.590787	0.674165	3.20552	3.60553	1.74614		3.90137	6.37351	1.10539	1.20216	3.35637	7.9256	2.49623		1.83288	2.02907	0.362058	0.604571	1.73752	4.20814	2.02345		0.584152	0.520417
6.04148	1.80453	0.452601	2.09056	2.92403		10.1799	2.5938	1.90031	3.46133	1.12318		2.21191	1.08934	0.595448	2.1984	1.02998		0.784964	0.525939	0.14797	1.33304	1.2283		1.08248	2.44318	0.596921	0.665109	3.18127	3.51724	1.78703		3.88065	6.37403	1.09417	1.18083	3.33694	7.88416	2.49623		1.84493	2.03099	0.37293	0.595537	1.74868	4.15662	2.02387		0.601627	0.528912
6.03547	1.819	0.450783	2.11697	2.91485		10.0531	2.58238	1.9249	3.44206	1.12161		2.20345	1.07929	0.604833	2.18222	1.03014		0.77615	0.526399	0.138861	1.34035	1.22384		1.09608	2.45196	0.595228	0.660385	3.15737	3.42838	1.822		4.07553	6.37418	1.0773	1.17103	3.32463	7.85545	2.49623		1.84507	2.03054	0.375556	0.585056	1.73728	4.10716	2.02352		0.592142	0.536691
6.04407	1.82328	0.460974	2.12088	2.90718		9.71268	2.55022	1.92402	3.41267	1.12411		2.15556	1.07295	0.597958	2.16165	1.02711		0.779093	0.514681	0.148378	1.34978	1.22526		1.1174	2.4359	0.579824	0.646936	3.13312	3.31282	1.8177		4.29304	6.37278	1.075	1.17398	3.30725	7.81519	2.49623		1.87191	2.03051	0.372161	0.581078	1.73148	4.05625	2.02267		0.595482	0.516257
6.0087	1.87554	0.452007	2.09673	2.90383		9.2984	2.53835	1.91593	3.39294	1.11205		2.07647	1.05263	0.592313	2.1447	1.02916		0.754367	0.519846	0.129519	1.33217	1.24207		1.16399	2.43757	0.566635	0.661239	3.10866	3.28135	1.81132		4.34185	6.36803	1.06635	1.19975	3.29827	7.79927	2.49623		1.88692	2.03175	0.376222	0.573411	1.72112	4.0276	2.02373		0.618261	0.519027
6.03322	1.94262	0.455834	2.06182	2.89245		8.90202	2.5232	1.90091	3.35198	1.10914		1.96946	1.04451	0.54173	2.13033	1.02392		0.747158	0.509232	0.135405	1.32512	1.29374		1.1705	2.39891	0.59221	0.652744	3.08817	3.1466	1.81122		4.31212	6.37101	1.05882	1.19481	3.27935	7.76421	2.49623		1.88971	2.02944	0.373665	0.574027	1.70376	4.00366	2.02353		0.618924	0.526827
5.95994	1.95885	0.436094	2.03705	2.88849		8.42019	2.54531	1.86825	3.34605	1.10648		1.8718	1.03712	0.536764	2.10428	1.02327		0.725844	0.517458	0.115929	1.31162	1.2991		1.18625	2.37799	0.585861	0.629566	3.07121	3.19602	1.82682		4.25869	6.36683	1.05361	1.21007	3.2725	7.72711	2.49623		1.87774	2.02818	0.38176	0.570198	1.69517	3.92607	2.02507		0.621164	0.52497
5.86048	1.96606	0.424604	2.0245	2.88179		7.93959	2.51221	1.84385	3.31964	1.09765		1.81462	1.021	0.532568	2.09697	1.01963		0.718082	0.522383	0.119444	1.29449	1.31828		1.19318	2.35822	0.593621	0.60586	3.04746	3.16327	1.8256		4.25607	6.35887	1.04046	1.18432	3.27217	7.69475	2.49623		1.86788	2.02835	0.383867	0.583785	1.66884	3.92511	2.02513		0.615168	0.515
5.88294	1.9541	0.417217	1.97049	2.87014		7.46186	2.47799	1.83624	3.29177	1.09564		1.70691	0.990807	0.52888	2.07536	1.00854		0.691162	0.515209	0.115694	1.28747	1.3243		1.22932	2.34155	0.583476	0.579882	3.03378	3.25027	1.81709		4.24259	6.36556	1.0271	1.13461	3.25446	7.67007	2.49623		1.87186	2.02742	0.388802	0.586528	1.66213	3.92655	2.02375		0.617763	0.514051
5.90539	1.93343	0.499167	1.94362	2.86677		7.0427	2.45027	2.10947	3.25569	1.08239		1.64026	0.97026	0.539454	2.05768	1.01332		0.681387	0.508204	0.12414	1.26818	1.34099		1.22278	2.34356	0.573527	0.561863	3.01617	3.34899	1.78533		4.20985	6.36003	1.01659	1.12469	3.25377	7.6514	2.49623		1.87496	2.0282	0.377525	0.592182	1.65944	3.97667	2.02787		0.607354	0.516016
5.97003	1.93873	0.560418	1.91337	2.85875		6.61335	2.42125	2.42128	3.24326	1.08395		1.54116	0.935659	0.649383	2.04589	0.997624		0.645626	0.500956	0.169548	1.23707	1.31852		1.23412	2.34774	0.582032	0.547791	2.99844	3.4521	1.76916		4.20045	6.35597	1.01068	1.1548	3.23597	7.63674	2.49623		1.86724	2.02536	0.381788	0.604868	1.64585	4.06513	2.02563		0.622998	0.508718
5.97045	1.90358	0.635358	1.95213	2.85169		6.23613	2.39668	2.50938	3.21655	1.07572		1.48857	0.908893	0.72872	2.03694	0.995834		0.654183	0.494911	0.190872	1.22902	1.31552		1.21776	2.35148	0.593992	0.531705	2.97418	3.53082	1.77339		4.168	6.35525	1.02462	1.117	3.22797	7.61257	2.49623		1.86366	2.02662	0.385377	0.594533	1.62404	4.08708	2.02546		0.612983	0.513253
6.08971	1.88899	0.673307	1.96994	2.84913		5.89657	2.35213	2.53651	3.18784	1.06782		1.41946	0.869825	0.799261	2.01866	1.0087		0.65213	0.478573	0.235722	1.25301	1.31546		1.2092	2.32835	0.600242	0.537615	2.95518	3.60365	1.76069		4.14426	6.34593	1.05023	1.13294	3.20901	7.58294	2.49623		1.86937	2.02586	0.391018	0.603879	1.60418	4.12642	2.02385		0.605388	0.499686
6.20818	1.87343	0.723638	1.97976	2.84997		5.54804	2.31938	2.53552	3.15515	1.0526		1.38071	0.859638	0.83332	1.99979	1.05102		0.645064	0.471185	0.260395	1.23516	1.33156		1.15316	2.29687	0.606349	0.557156	2.92067	3.60028	1.75143		4.06983	6.34281	1.06548	1.18029	3.18509	7.57681	2.49623		1.84253	2.02644	0.395019	0.630778	1.5861	4.11575	2.0246		0.603762	0.510358
6.24749	1.86314	0.781568	1.96264	2.84302		5.18326	2.26584	2.54963	3.12935	1.05803		1.33482	0.827205	0.87088	1.98386	1.05363		0.639835	0.462866	0.263087	1.22422	1.35607		1.14361	2.26916	0.623436	0.587748	2.9042	3.55527	1.77116		4.10685	6.33618	1.09196	1.24416	3.17782	7.55836	2.49623		1.83016	2.02364	0.405141	0.637175	1.57637	4.11824	2.02241		0.576161	0.505073
6.24591	1.83581	0.802568	1.92341	2.8472		5.26841	2.23258	2.55698	3.0914	1.04474		1.36531	0.808924	0.891687	1.96356	1.05065		0.653373	0.444953	0.282547	1.22002	1.35773		1.12514	2.26777	0.624015	0.603771	2.8646	3.53367	1.73822		4.34731	6.32486	1.11054	1.24743	3.15408	7.54049	2.49623		1.8574	2.02476	0.412072	0.636535	1.56266	4.09978	2.0249		0.586378	0.49812
6.24801	1.81694	0.810004	1.9253	2.84611		5.2916	2.19511	2.55471	3.0624	1.03624		1.3569	0.792092	0.916379	1.94704	1.0551		0.6643	0.437216	0.289132	1.18869	1.37874		1.15727	2.21026	0.648779	0.624991	2.83979	3.52285	1.77695		4.508	6.32766	1.11825	1.25985	3.11718	7.5266	2.49623		1.89713	2.02468	0.415401	0.645354	1.54651	4.06999	2.02079		0.591462	0.505381
6.24997	1.7843	0.792497	1.90288	2.84919		5.09789	2.14306	2.54679	3.02951	1.04106		1.36068	0.763793	0.93348	1.93557	1.05861		0.672465	0.433475	0.301021	1.16974	1.37113		1.19621	2.25824	0.650338	0.611108	2.80278	3.49332	1.77495		4.53266	6.33248	1.14075	1.24635	3.08355	7.51105	2.49623		1.90999	2.02352	0.410155	0.634188	1.52295	4.08139	2.02021		0.617224	0.489933
6.10255	1.76988	0.808069	1.86059	2.85341		4.70259	2.1351	2.55603	2.98897	1.04708		1.27954	0.742058	0.930644	1.90942	1.06141		0.666816	0.430185	0.292749	1.18389	1.37368		1.21932	2.24495	0.655022	0.618071	2.79062	3.45863	1.78485		4.53163	6.33367	1.14396	1.27047	3.05908	7.49508	2.49623		1.91575	2.02292	0.419363	0.647529	1.50184	4.06673	2.02019		0.64177	0.486179
6.00373	1.76595	0.842129	1.85276	2.8554		4.51813	2.11499	2.55966	2.94919	1.05687		1.20119	0.725957	0.951297	1.89639	1.05967		0.655875	0.432636	0.306785	1.15643	1.37811		1.23719	2.24398	0.662792	0.622001	2.75083	3.39064	1.76318		4.52827	6.3256	1.15063	1.30614	3.03106	7.47224	2.49623		1.91857	2.02109	0.419973	0.675087	1.49149	4.03942	2.02172		0.635442	0.495928
6.10026	1.74617	0.831067	1.817	2.86044		4.14906	2.08595	2.55932	2.90442	1.04676		1.17953	0.732923	0.968515	1.87799	1.05806		0.635649	0.42652	0.312474	1.14906	1.38055		1.22094	2.28244	0.651027	0.637987	2.72564	3.42315	1.73783		4.5232	6.36407	1.173	1.32745	2.99426	7.45944	2.49623		1.91825	2.02312	0.420525	0.717313	1.47064	4.0253	2.02035		0.643372	0.486245
6.06325	1.73529	0.814376	1.78554	2.86329		3.97935	2.07463	2.55657	2.8777	1.04048		1.11448	0.732028	0.949296	1.84932	1.0616		0.651517	0.434698	0.307377	1.12248	1.37154		1.22181	2.28514	0.674827	0.660967	2.71486	3.39338	1.71589		4.5122	6.3691	1.18728	1.37748	2.96277	7.45517	2.49623		1.91641	2.02858	0.421207	0.750676	1.45293	4.02379	2.01675		0.648242	0.50816
5.93745	1.68783	0.795074	1.75329	2.8689		3.79626	2.03538	2.54906	2.94322	1.0395		1.11837	0.752113	0.939844	1.86989	1.05425		0.635169	0.445077	0.307296	1.11307	1.36865		1.21735	2.30105	0.673492	0.694384	2.6854	3.33146	1.67578		4.50231	6.36487	1.19279	1.42186	2.94019	7.43948	2.49623		1.91846	2.02842	0.415685	0.771755	1.42327	4.02042	2.01738		0.63632	0.501469
5.86002	1.68405	0.812985	1.74443	2.86595		4.05444	1.98553	2.54046	3.00633	1.03338		1.12475	0.782625	0.94037	1.97667	1.05386		0.645187	0.470706	0.305721	1.12019	1.36478		1.19125	2.31256	0.692693	0.716046	2.65181	3.28717	1.63088		4.48833	6.36895	1.20734	1.43032	2.90697	7.42839	2.49623		1.91407	2.02998	0.414814	0.790339	1.41293	4.0037	2.01617		0.648054	0.493332
5.78876	1.66037	0.804833	1.71198	2.85891		3.97027	2.17398	2.55636	2.9895	1.02708		1.13253	0.828979	0.945244	1.96495	1.05589		0.64019	0.495219	0.294172	1.13148	1.3545		1.18842	2.34809	0.716402	0.724662	2.63162	3.25083	1.5935		4.4703	6.37385	1.22781	1.42687	2.88739	7.42434	2.49623		1.91486	2.03047	0.426998	0.788623	1.39795	3.97234	2.00874		0.625381	0.508613
5.77092	1.63662	0.801537	1.69288	2.86197		3.70858	2.793	2.55573	2.95043	1.03046		1.08772	0.884137	0.952552	1.94874	1.05934		0.644264	0.497493	0.303515	1.14787	1.34476		1.18089	2.39343	0.709323	0.739842	2.61123	3.25126	1.5412		4.46109	6.37467	1.24227	1.42608	2.86697	7.41309	2.49623		1.90957	2.03093	0.433541	0.789859	1.37654	3.9487	2.00231		0.645761	0.514636
5.8303	1.62953	0.774405	1.6699	2.86304		3.5697	2.99695	2.5469	2.93012	1.00886		1.02306	1.1153	0.926689	1.92556	1.0518		0.62974	0.520519	0.303964	1.15613	1.34065		1.14464	2.37317	0.745679	0.748835	2.58139	3.332	1.48026		4.44233	6.37466	1.29867	1.42078	2.84031	7.39858	2.49623		1.90483	2.03157	0.443799	0.803291	1.37585	3.97648	1.9947		0.630541	0.526939
5.83295	1.61537	0.774829	1.69065	2.9276		3.33963	2.96055	2.54286	3.01984	1.01565		0.994415	1.14625	0.920015	1.92736	1.05998		0.61437	0.523249	0.297938	1.14892	1.33261		1.1563	2.38675	0.743122	0.767172	2.55657	3.41606	1.37382		4.43318	6.37463	1.34348	1.43295	2.82536	7.39341	2.49623		1.8995	2.03108	0.472128	0.801847	1.36092	4.00812	1.99779		0.629766	0.519248
5.91636	1.57775	0.765904	1.7509	3.02909		3.09982	2.91999	2.54699	2.98341	1.00654		0.940818	1.13109	0.912776	1.92587	1.0579		0.635727	0.524323	0.293991	1.17723	1.34377		1.14855	2.39937	0.741743	0.77334	2.53934	3.50424	1.33269		4.41107	6.37463	1.33545	1.44313	2.79329	7.38066	2.49623		1.90084	2.03215	0.478494	0.80705	1.33578	4.04157	1.98841		0.619314	0.53266
5.91413	1.57265	0.770764	1.77687	3.10797		2.96537	2.89431	2.53862	2.96179	1.02564		0.933742	1.12748	0.913648	1.91214	1.04782		0.637193	0.516609	0.307176	1.18159	1.34156		1.11529	2.42818	0.763371	0.779062	2.52694	3.46589	1.28289		4.37614	6.37466	1.35595	1.44217	2.77865	7.38628	2.49623		1.89488	2.03185	0.489739	0.8155	1.32733	4.05363	1.98909		0.616632	0.516062
5.96268	1.5361	0.780807	1.77747	3.13421		2.90299	2.8565	2.53491	2.92067	1.01669		0.94434	1.11597	0.887431	1.89585	1.05137		0.629455	0.511186	0.304464	1.19682	1.36487		1.07608	2.4514	0.764156	0.786287	2.50028	3.44246	1.23806		4.34096	6.37467	1.35927	1.45505	2.76119	7.3668	2.49623		1.88502	2.03165	0.493678	0.821185	1.31804	4.03486	1.97981		0.599654	0.541417
6.08048	1.57378	0.745564	1.76967	3.1335		3.61632	2.82988	2.52472	2.90532	1.02448		1.05286	1.11543	0.914565	1.91227	1.05192		0.663485	0.508811	0.328683	1.21581	1.36652		1.0727	2.4416	0.778578	0.775254	2.48611	3.40084	1.22112		4.29418	6.37467	1.35889	1.47408	2.74849	7.36754	2.49623		1.88735	2.03235	0.495371	0.83334	1.37975	4.01367	1.968		0.59618	0.541439
6.09397	1.62447	0.761581	1.77116	3.12419		4.07932	2.82602	2.51134	2.87923	1.02558		1.13827	1.11132	0.897003	1.90434	1.04433		0.673453	0.51405	0.29848	1.21624	1.36676		1.0444	2.49644	0.776636	0.776215	2.45956	3.37002	1.18156		4.25528	6.37467	1.36796	1.45669	2.73332	7.3571	2.49623		1.8786	2.03122	0.518929	0.835251	1.38279	4.00609	1.96501		0.597339	0.523165
6.11722	1.67673	0.756236	1.76782	3.1202		5.11699	2.80852	2.49582	2.84615	1.04392		1.31382	1.10485	0.900624	1.88115	1.03998		0.682448	0.514169	0.298145	1.20573	1.36367		1.04429	2.50314	0.786546	0.771858	2.43607	3.29097	1.13398		4.19634	6.37467	1.37547	1.45786	2.70856	7.35142	2.49623		1.86976	2.03226	0.518346	0.842287	1.39187	3.98505	1.95908		0.590977	0.540449
6.07625	1.73948	0.760926	1.77647	3.10829		5.72106	2.84494	2.48192	2.80482	1.03132		1.39504	1.10652	0.880377	1.87353	1.03553		0.675048	0.518714	0.282057	1.19091	1.35832		1.04	2.47683	0.820501	0.767967	2.40951	3.37072	1.10745		4.15876	6.37467	1.38002	1.46824	2.68864	7.34632	2.49623		1.87662	2.03144	0.54014	0.837607	1.41265	3.9805	1.95127		0.578119	0.549067
6.01826	1.78921	0.734522	1.77959	3.1022		6.05363	2.86557	2.46305	2.78313	1.02929		1.44084	1.10288	0.885725	1.87261	1.03229		0.68095	0.526577	0.279773	1.19053	1.35575		1.01325	2.48835	0.841393	0.762297	2.38764	3.38495	1.0699		4.09514	6.37467	1.38094	1.48195	2.67636	7.33894	2.49623		1.86847	2.0322	0.562938	0.841564	1.41003	3.98023	1.9438		0.582139	0.560328
5.99971	1.81945	0.732584	1.77394	3.10685		6.46636	2.90003	2.43061	2.76969	1.02796		1.50048	1.11175	0.856829	1.86442	1.02251		0.67099	0.528671	0.28069	1.19864	1.34074		0.985553	2.51952	0.864082	0.746002	2.36429	3.38825	1.06762		4.01745	6.37467	1.38179	1.48206	2.65266	7.33162	2.49623		1.85871	2.03224	0.570962	0.855088	1.40418	3.98541	1.94294		0.569322	0.555256
6.07788	1.80876	0.728787	1.82082	3.12678		6.43196	2.88593	2.41273	2.73847	1.02821		1.52122	1.10123	0.837071	1.86126	1.01667		0.676289	0.521828	0.278572	1.20171	1.34807		1.0032	2.51443	0.855664	0.74156	2.35741	3.3847	1.10654		3.99636	6.37467	1.38277	1.52038	2.63438	7.321	2.49623		1.84804	2.03268	0.576423	0.85782	1.39604	3.99054	1.94382		0.579242	0.540327
6.09978	1.80505	0.733891	1.88068	3.13683		6.66876	2.8824	2.38973	2.70511	1.03188		1.5126	1.09617	0.843799	1.8566	1.01766		0.662207	0.520928	0.275413	1.21645	1.35617		1.01235	2.49355	0.871533	0.723254	2.34358	3.37441	1.11756		3.96895	6.37467	1.38846	1.54345	2.62095	7.32056	2.49623		1.84518	2.03251	0.577772	0.878992	1.38988	3.97636	1.95462		0.580776	0.547168
6.05747	1.82464	0.739793	1.89497	3.13877		7.0761	2.87036	2.37471	2.70376	1.02168		1.57097	1.09547	0.824216	1.86542	0.9954		0.652428	0.514499	0.276572	1.21987	1.36453		0.998439	2.48044	0.88476	0.701383	2.32516	3.37791	1.13228		3.92295	6.37467	1.38935	1.51841	2.61029	7.30961	2.49623		1.84955	2.03204	0.596661	0.86926	1.37801	3.96787	1.94618		0.582591	0.545405
6.05912	1.85676	0.726938	1.89566	3.13831		7.23921	2.86652	2.3523	2.90761	1.00408		1.60059	1.09021	0.827451	1.93783	0.981145		0.658937	0.52133	0.276009	1.22979	1.34441		0.997317	2.46124	0.888339	0.680136	2.3108	3.38344	1.13923		3.88365	6.37467	1.3942	1.50186	2.58759	7.30264	2.49623		1.84305	2.03214	0.604085	0.857275	1.36001	3.96447	1.94306		0.576682	0.535586
6.00805	1.90674	0.71864	1.90138	3.13975		7.24487	2.83599	2.33416	2.94069	1.01555		1.63073	1.07538	0.84584	2.03041	0.978133		0.652007	0.524554	0.271183	1.25904	1.34866		0.983525	2.43893	0.890849	0.677861	2.30348	3.42936	1.14822		3.81537	6.37467	1.39792	1.49385	2.5698	7.30589	2.49623		1.83681	2.03243	0.600711	0.860698	1.35178	3.9494	1.95181		0.577224	0.529032
5.86624	1.90802	0.690355	1.92154	3.13806		7.11799	2.84013	2.31973	2.95101	1.1939		1.62767	1.07794	0.819981	2.03966	1.02359		0.649532	0.512762	0.263169	1.28353	1.34322		0.965002	2.43397	0.884149	0.655803	2.29655	3.41185	1.1422		3.76452	6.37464	1.39394	1.51729	2.56376	7.30298	2.49623		1.84184	2.03183	0.605553	0.877799	1.34248	3.9827	1.93239		0.577419	0.532204
5.8481	1.90435	0.665486	1.88867	3.13533		6.94563	2.83575	2.28885	2.96327	1.2255		1.55778	1.06948	0.776331	2.0419	1.17264		0.62823	0.503338	0.236691	1.30027	1.35673		0.97891	2.44738	0.887583	0.652292	2.29302	3.4031	1.10224		3.70975	6.37467	1.39489	1.52461	2.53904	7.29629	2.49623		1.82513	2.03138	0.603659	0.888667	1.32659	3.9625	1.92866		0.581686	0.520742
5.85473	1.88691	0.677354	1.89794	3.13977		6.71525	2.80703	2.27541	2.96879	1.23085		1.54969	1.06997	0.780547	2.04656	1.18959		0.61941	0.504974	0.246778	1.31031	1.37449		0.985777	2.43533	0.897514	0.65117	2.27662	3.3794	1.12636		3.79258	6.37466	1.39141	1.50332	2.51864	7.28569	2.49612		1.81278	2.03233	0.597168	0.885962	1.32962	3.95422	1.93375		0.546709	0.532166
5.85891	1.88136	0.642053	1.89605	3.14136		6.55979	2.79442	2.25087	2.94588	1.22966		1.49977	1.06041	0.744269	2.03051	1.17317		0.605097	0.492608	0.240831	1.30231	1.36809		0.98318	2.42667	0.91185	0.634058	2.2753	3.31506	1.13485		3.78182	6.37466	1.39153	1.53477	2.52875	7.28568	2.49623		1.79913	2.03155	0.613783	0.889281	1.31898	3.95395	1.93197		0.554074	0.526132
6.06232	1.84787	0.669737	1.91029	3.14165		6.26039	2.78635	2.25347	2.95129	1.22296		1.47152	1.05374	0.764033	2.03195	1.15261		0.619114	0.502975	0.224333	1.30625	1.35389		0.96636	2.40147	0.899518	0.627345	2.2854	3.31259	1.10793		3.71295	6.37467	1.39024	1.54911	2.52812	7.28204	2.49623		1.77094	2.03186	0.613564	0.896481	1.30796	3.93011	1.92323		0.537823	0.527248
6.26475	1.86042	0.653013	1.92517	3.14166		6.09075	2.80473	2.23064	3.00263	1.21614		1.44154	1.0634	0.731806	2.03449	1.14678		0.619717	0.497576	0.239808	1.29841	1.35959		0.980667	2.39646	0.911795	0.632217	2.28989	3.25233	1.13986		3.65916	6.37467	1.38956	1.56718	2.53751	7.27545	2.49623		1.7638	2.03167	0.608599	0.905081	1.30771	3.89583	1.92655		0.538665	0.526476
6.4031	1.84532	0.643284	1.92514	3.14166		5.86926	2.83814	2.20326	3.01364	1.21351		1.41519	1.06656	0.759035	2.03052	1.14804		0.628439	0.500535	0.236729	1.29547	1.3553		0.948655	2.37377	0.901846	0.607392	2.29152	3.22612	1.15126		3.61262	6.37464	1.39001	1.54637	2.53568	7.26675	2.49623		1.73927	2.03175	0.602852	0.901801	1.31003	3.8669	1.91761		0.521949	0.538156
6.50406	1.83936	0.651635	1.93602	3.14166		5.63044	2.81782	2.20324	3.00549	1.21636		1.35871	1.06011	0.750072	2.0295	1.15163		0.60554	0.499715	0.252169	1.30125	1.35838		0.9235	2.32372	0.904128	0.606519	2.28231	3.20829	1.17213		3.52758	6.37467	1.3968	1.53184	2.54286	7.24873	2.49623		1.71916	2.03206	0.609303	0.898004	1.29341	3.8428	1.91649		0.507899	0.522014
6.54382	1.86619	0.632903	1.93575	3.14166		5.29645	2.81222	2.19435	2.99187	1.20691		1.31031	1.0493	0.758868	2.02699	1.14947		0.603895	0.491241	0.244809	1.29012	1.37551		0.900186	2.32684	0.914532	0.588322	2.26347	3.17806	1.18911		3.42094	6.37465	1.3926	1.51152	2.51992	7.24385	2.49623		1.69536	2.03094	0.609151	0.887469	1.28907	3.83917	1.91409		0.495575	0.510379
6.58045	1.85379	0.621797	1.92596	3.14166		5.19038	2.81808	2.1899	2.99409	1.21535		1.28722	1.05931	0.757014	2.02303	1.14657		0.606642	0.481842	0.24803	1.3059	1.37349		0.876618	2.24817	0.916871	0.567319	2.25576	3.17696	1.20962		3.35682	6.37451	1.39861	1.4744	2.50349	7.2357	2.49623		1.67065	2.02986	0.608918	0.866931	1.25987	3.82308	1.90203		0.486354	0.503682
6.55349	1.85973	0.615643	1.94599	3.14166		5.42557	2.79329	2.19111	3.01101	1.20376		1.29888	1.05116	0.738438	2.02344	1.14258		0.590766	0.473955	0.265658	1.29646	1.36984		0.88925	2.19752	0.915247	0.549135	2.27551	3.10946	1.22804		3.2925	6.3742	1.39921	1.47979	2.51872	7.2277	2.49623		1.66235	2.03051	0.612486	0.863959	1.23987	3.78916	1.90923		0.49103	0.493771
6.55574	1.84933	0.611533	1.94196	3.14166		5.47182	2.76183	2.17443	3.02364	1.20164		1.2799	1.0386	0.73385	2.02653	1.12071		0.594311	0.45799	0.252131	1.28993	1.37687		0.849475	2.17368	0.908254	0.525687	2.28421	3.03292	1.23872		3.25087	6.37391	1.40307	1.46278	2.50167	7.22513	2.49623		1.65615	2.02927	0.601509	0.853214	1.22569	3.76494	1.88767		0.47896	0.489619
6.47174	1.85668	0.57572	1.93884	3.14166		5.40186	2.73686	2.16538	3.03405	1.2013		1.26386	1.0352	0.72407	2.02272	1.11599		0.592509	0.44636	0.262212	1.27464	1.36277		0.839752	2.1439	0.887044	0.544319	2.29866	2.98035	1.22475		3.1674	6.37285	1.40145	1.41927	2.50979	7.21586	2.49623		1.63953	2.02462	0.6163	0.827842	1.22687	3.71085	1.87939		0.479661	0.474632
6.41025	1.84656	0.592757	1.93526	3.14166		5.31904	2.70339	2.14424	3.04348	1.18848		1.24554	1.02656	0.725959	2.01452	1.11072		0.59824	0.438949	0.244201	1.26578	1.3598		0.835433	2.10173	0.891843	0.617527	2.30283	2.86461	1.25963		3.13669	6.37064	1.40588	1.39303	2.48803	7.20587	2.49623		1.62689	2.01953	0.617456	0.82216	1.21608	3.65039	1.87197		0.471916	0.453986
6.46647	1.82196	0.590406	1.93471	3.14166		5.08008	2.6665	2.13979	3.0401	1.19362		1.20162	0.997074	0.714892	2.02379	1.10634		0.569521	0.430679	0.257022	1.25941	1.36677		0.834049	2.0135	0.90721	0.693823	2.30881	2.77608	1.24093		3.03249	6.37046	1.4247	1.37169	2.49195	7.19893	2.49623		1.60379	2.01275	0.604424	0.804676	1.21269	3.63006	1.87241		0.458825	0.436866
6.52567	1.82545	0.571961	1.91553	3.14166		4.93942	2.64132	2.14083	3.04388	1.18582		1.15125	1.00393	0.712621	2.02981	1.08795		0.569249	0.432093	0.256421	1.2764	1.3478		0.827393	1.96042	0.901936	0.720075	2.29233	2.64399	1.22787		2.96866	6.35718	1.46039	1.3781	2.47695	7.19011	2.49623		1.57069	2.00167	0.63717	0.813025	1.19883	3.53398	1.8613		0.447052	0.424409
6.59948	1.8319	0.581334	1.89684	3.14166		4.7781	2.6166	2.14235	3.04221	1.1853		1.14469	1.00265	0.729288	2.03359	1.07879		0.576583	0.426153	0.253463	1.28671	1.33443		0.806748	1.9421	0.886956	0.729329	2.27149	2.64439	1.23643		2.87802	6.34967	1.46306	1.34829	2.45348	7.18083	2.49619		1.52388	1.99378	0.646569	0.81464	1.20101	3.44598	1.85721		0.448337	0.40019
6.55712	1.82673	0.609057	1.8832	3.14166		4.56881	2.61141	2.16595	3.03944	1.17704		1.10635	1.002	0.740296	2.02613	1.06383		0.55346	0.433644	0.271932	1.28841	1.31853		0.777665	1.89844	0.881663	0.720729	2.26337	2.84467	1.24392		2.82244	6.33252	1.46032	1.32718	2.43862	7.16832	2.49623		1.47518	1.98316	0.641624	0.796768	1.19878	3.52197	1.84985		0.442057	0.400477
6.48807	1.81397	0.631954	1.85273	3.14166		4.4157	2.59167	2.3415	3.03403	1.17407		1.04289	1.0047	0.787154	2.02713	1.04124		0.557883	0.433485	0.282607	1.30067	1.28636		0.768131	1.87593	0.881884	0.711015	2.24536	3.02257	1.24574		2.73509	6.31646	1.45797	1.3098	2.41768	7.15686	2.49623		1.43744	1.95566	0.63193	0.782429	1.1929	3.66021	1.849		0.41116	0.382123
6.40023	1.7993	0.630382	1.8584	3.14166		4.27625	2.57109	2.34652	3.03236	1.16475		1.01684	0.987052	0.811265	2.02647	1.03441		0.540507	0.43832	0.291148	1.29086	1.27917		0.76652	1.82584	0.890549	0.70275	2.22227	3.13046	1.23328		2.68292	6.2574	1.45862	1.30257	2.38996	7.14322	2.49579		1.39815	1.93377	0.631725	0.792067	1.18243	3.70611	1.84285		0.423001	0.354196
6.3027	1.78332	0.637137	1.87314	3.14166		4.14559	2.5599	2.32504	3.0296	1.15884		1.0318	0.996674	0.798981	2.0296	1.02825		0.533117	0.440215	0.292567	1.28718	1.26627		0.752828	1.75856	0.893444	0.709423	2.20782	3.18174	1.24471		2.62374	6.2087	1.45434	1.28264	2.37033	7.12048	2.49592		1.36399	1.90757	0.625555	0.807634	1.14121	3.71363	1.8334		0.431696	0.364084
6.25343	1.76946	0.624788	1.86968	3.14159		4.50932	2.53442	2.31266	3.03385	1.15042		1.12126	0.999148	0.790543	2.02101	1.00956		0.572034	0.438181	0.289451	1.28918	1.25085		0.754796	1.72296	0.892415	0.726528	2.1869	3.1623	1.21355		2.56874	6.12972	1.45374	1.3463	2.33563	7.09868	2.49592		1.31852	1.87416	0.627403	0.832892	1.12779	3.72917	1.82421		0.417598	0.341381
6.14051	1.77484	0.598249	1.85827	3.1415		4.94762	2.54427	2.28044	3.02935	1.14633		1.16385	0.996996	0.77855	2.02342	0.976803		0.599603	0.442681	0.286291	1.25789	1.23237		0.723796	1.6858	0.886891	0.753605	2.16984	3.15425	1.21175		2.51297	6.03231	1.45232	1.40379	2.30439	7.03303	2.49535		1.3032	1.8245	0.629416	0.847457	1.0917	3.72467	1.82118		0.415749	0.333148
6.02076	1.74369	0.592734	1.86193	3.14129		6.12806	2.5362	2.24858	3.02349	1.12443		1.34499	0.987347	0.784198	2.019	0.964771		0.648031	0.428388	0.291424	1.26657	1.22129		0.733733	1.67998	0.911153	0.770664	2.16523	3.10553	1.21184		2.48846	5.9285	1.44957	1.44594	2.29363	6.99276	2.49493		1.25955	1.78696	0.627196	0.861769	1.0779	3.71303	1.80357		0.408342	0.327297
5.8949	1.73881	0.573537	1.86349	3.14071		7.25458	2.56146	2.23636	3.02242	1.11854		1.55753	0.986794	0.773059	2.00553	0.954133		0.696051	0.448548	0.27736	1.25496	1.21548		0.723095	1.6032	0.944023	0.765081	2.15957	3.08634	1.20283		2.39915	5.79127	1.46468	1.44737	2.27004	6.91107	2.49499		1.20371	1.7332	0.641803	0.872409	1.05884	3.66792	1.79356		0.375679	0.300956
5.86797	1.73022	0.586775	1.85879	3.13912		7.65923	2.5751	2.18696	3.01687	1.10593		1.65195	0.987065	0.751937	2.00121	0.947004		0.711041	0.451048	0.287984	1.24453	1.22081		0.717418	1.56699	0.935247	0.78287	2.1723	3.04717	1.18565		2.35636	5.66313	1.46776	1.48004	2.2517	6.83296	2.4932		1.16826	1.68142	0.668278	0.889745	1.02871	3.66325	1.78371		0.375654	0.290827
5.79321	1.73177	0.589183	1.84982	3.13541		7.73796	2.57451	2.15141	3.00953	1.08765		1.68034	0.98337	0.744979	1.98408	0.918385		0.703417	0.459843	0.264054	1.23662	1.20446		0.711414	1.53113	0.95504	0.784317	2.17435	3.04297	1.17177		2.31176	5.50158	1.4684	1.52087	2.26405	6.77391	2.49287		1.15703	1.62771	0.684921	0.906121	1.02721	3.62979	1.76651		0.354239	0.28396
5.67514	1.78673	0.552272	1.86848	3.13146		7.59816	2.54857	2.10226	3.00319	1.08212		1.64556	0.968413	0.719845	1.97149	0.950606		0.704697	0.460163	0.257731	1.21792	1.23222		0.709278	1.50548	0.952718	0.775667	2.16879	2.97957	1.14331		2.38664	5.34922	1.46871	1.50647	2.24022	6.6707	2.4922		1.18576	1.56676	0.684766	0.916914	1.0158	3.63655	1.75576		0.358114	0.276337
5.53732	1.77039	0.539323	1.83747	3.12027		7.88923	2.53287	2.03439	2.99461	1.0658		1.64827	0.966366	0.703423	1.95739	0.952336		0.687979	0.460845	0.284665	1.20978	1.26845		0.748621	1.46878	0.959555	0.773206	2.16679	2.9872	1.11807		2.71713	5.20268	1.46896	1.51629	2.23224	6.62511	2.49129		1.36054	1.50393	0.695371	0.905689	1.00599	3.59361	1.73388		0.386536	0.265784
5.5868	1.73595	0.550543	1.81491	3.11		7.80433	2.49193	1.97522	2.98036	1.05395		1.67791	0.958855	0.684568	1.94975	0.935185		0.684457	0.458529	0.269471	1.2244	1.28307		0.813774	1.4526	0.957633	0.763039	2.17615	3.01145	1.109		3.12292	5.06279	1.46906	1.53027	2.21638	6.66139	2.48864		1.50827	1.46066	0.6993	0.911254	0.98146	3.60991	1.72195		0.4156	0.257228
5.59868	1.68058	0.500429	1.82359	3.09162		7.77476	2.48483	1.9334	2.96562	1.04334		1.67665	0.952284	0.660221	1.92752	0.920702		0.68186	0.443659	0.260145	1.18219	1.2759		0.897305	1.42075	0.963199	0.735926	2.1662	3.03668	1.08775		3.57874	4.89779	1.46894	1.51384	2.18902	6.73807	2.48675		1.65757	1.40521	0.696493	0.908644	0.971889	3.60321	1.7058		0.469317	0.254829
5.62686	1.63629	0.489312	1.8386	3.07664		7.42562	2.4614	1.86586	2.93886	1.02233		1.63188	0.934055	0.637809	1.91768	0.912256		0.68473	0.425025	0.247841	1.16374	1.25381		0.987993	1.36502	0.955443	0.73032	2.17089	3.03266	1.05972		3.91179	4.75402	1.46935	1.49949	2.19266	6.73637	2.48435		1.77835	1.35862	0.704931	0.896257	0.958434	3.6007	1.67933		0.523696	0.240682
5.75482	1.5896	0.508146	1.84819	3.04967		7.11218	2.44157	1.88079	2.92338	1.0062		1.56549	0.910745	0.609949	1.89648	0.90367		0.665886	0.418034	0.243191	1.14455	1.22386		1.08254	1.34818	0.970701	0.706394	2.15479	3.06762	1.05385		4.11452	4.61221	1.46938	1.50892	2.199	6.7615	2.481		1.84959	1.32702	0.711439	0.90433	1.0094	3.60911	1.66604		0.570445	0.237411
6.08275	1.55987	0.511799	1.84778	3.02375		6.68899	2.41109	1.91416	2.91129	0.987612		1.55052	0.889325	0.620881	1.88071	0.883899		0.670629	0.407557	0.237599	1.13862	1.20429		1.15224	1.30431	0.973544	0.67675	2.14495	3.01134	1.06558		4.11643	4.51365	1.46913	1.48013	2.1685	6.72517	2.47692		1.86555	1.3163	0.72519	0.902738	1.00318	3.6091	1.65992		0.585484	0.252787
6.51066	1.54162	0.502817	1.84149	2.99102		6.30753	2.39216	1.89101	2.88677	0.970914		1.46128	0.865442	0.606419	1.8744	0.87207		0.652352	0.401967	0.239699	1.13821	1.18311		1.18326	1.29465	0.970897	0.64592	2.13413	2.99888	1.06926		4.07684	4.40591	1.46889	1.43146	2.14858	6.70252	2.47944		1.87587	1.33389	0.71615	0.892063	0.995431	3.57605	1.67528		0.608289	0.252952
6.89892	1.56019	0.482868	1.8395	2.9657		6.01684	2.37089	1.83813	2.86552	1.06818		1.38765	0.853286	0.604914	1.85743	0.86279		0.652536	0.408118	0.236744	1.1238	1.1529		1.23992	1.25651	0.971611	0.603125	2.1267	2.94641	1.0797		4.07087	4.29645	1.46903	1.37846	2.13701	6.70639	2.47748		1.87489	1.33272	0.732869	0.892979	0.98109	3.58297	1.67779		0.630711	0.256592
7.14632	1.5615	0.485439	1.81684	2.93864		5.62811	2.34261	1.80243	2.85368	1.17931		1.35025	0.832167	0.577348	1.84579	1.03372		0.657358	0.414352	0.231234	1.10432	1.15622		1.24934	1.2886	0.964056	0.56652	2.11845	2.93363	1.10113		4.07222	4.27686	1.46909	1.34394	2.14064	6.68413	2.47495		1.87333	1.34561	0.719149	0.885766	0.956176	3.5672	1.68798		0.648206	0.279841
7.40142	1.58476	0.492942	1.78716	2.94239		5.28984	2.34267	1.8287	2.82239	1.17576		1.27608	0.828125	0.572641	1.81342	1.07515		0.642885	0.412488	0.23509	1.12227	1.17539		1.26205	1.28165	0.978129	0.551663	2.11083	2.92522	1.1111		4.09357	4.28919	1.46854	1.29753	2.11394	6.67488	2.4758		1.86484	1.42476	0.718778	0.873646	0.940764	3.5528	1.697		0.645893	0.304612
7.48504	1.62575	0.48685	1.76422	2.93495		5.01985	2.33275	1.81368	2.81188	1.15513		1.22855	0.882603	0.592461	1.80477	1.05458		0.627229	0.421286	0.233025	1.10701	1.18742		1.28277	1.33085	0.968084	0.519722	2.10101	2.83755	1.1298		4.10552	4.2587	1.46949	1.2389	2.10506	6.62344	2.47014		1.86551	1.47477	0.719545	0.866206	0.936828	3.53781	1.69545		0.619261	0.32347
7.4946	1.64382	0.476878	1.74651	2.91742		4.64236	2.30583	1.83034	2.77945	1.14485		1.1498	0.908091	0.579744	1.79534	1.05442		0.606032	0.40184	0.233811	1.108	1.19621		1.28461	1.31885	0.964796	0.484541	2.09807	2.7557	1.12748		4.11336	4.1204	1.46823	1.18002	2.09351	6.57175	2.46799		1.85765	1.49885	0.721083	0.856857	0.915553	3.49065	1.6956		0.611913	0.335425
7.43091	1.6528	0.494949	1.70714	2.90082		4.40777	2.29226	1.80043	2.78254	1.13261		1.11999	0.908619	0.56953	1.78504	1.03704		0.603763	0.416304	0.21773	1.09913	1.20149		1.26795	1.34976	0.938829	0.449193	2.09058	2.69067	1.12716		4.10594	4.0423	1.4687	1.11022	2.09071	6.55183	2.46733		1.84813	1.49106	0.725009	0.843731	0.918033	3.44352	1.69281		0.61046	0.366834
7.43377	1.64934	0.475109	1.70021	2.87685		4.11517	2.28435	1.76729	2.77366	1.1173		1.05262	0.896815	0.548612	1.76671	1.03042		0.586697	0.403471	0.214778	1.08255	1.18429		1.22796	1.34761	0.915224	0.411817	2.08225	2.67837	1.13787		4.07249	3.98771	1.46856	1.07905	2.09421	6.56435	2.46177		1.82581	1.4821	0.712676	0.827982	0.905776	3.4041	1.69262		0.602789	0.359209
7.46656	1.6452	0.48856	1.67429	2.84968		3.91115	2.28151	1.72661	2.75043	1.10335		1.01871	0.884697	0.538635	1.75465	1.00988		0.564769	0.406083	0.216962	1.10335	1.17305		1.19425	1.35165	0.882517	0.404382	2.07912	2.63426	1.1559		4.01915	3.89189	1.46779	1.03608	2.491	6.61548	2.45734		1.80635	1.49219	0.701127	0.828418	1.06823	3.3737	1.6879		0.594651	0.381387
7.37961	1.62337	0.44886	1.70369	2.82671		3.73192	2.25209	1.71251	2.73993	1.09947		0.971905	0.873885	0.524932	1.73695	0.99768		0.56067	0.39847	0.219965	1.09563	1.17003		1.13264	1.34628	0.851172	0.380345	2.08295	2.57952	1.15486		3.92458	3.76527	1.46742	0.985455	2.55716	6.60489	2.45494		1.77649	1.46879	0.681112	0.805753	1.22731	3.33082	1.68756		0.57601	0.383618
7.38606	1.63579	0.445174	1.69938	2.80454		3.51512	2.23922	1.66525	2.7231	1.0887		0.918372	0.865085	0.513312	1.72827	0.987289		0.537703	0.390176	0.205501	1.08072	1.15463		1.09726	1.34591	0.798236	0.350574	2.07531	2.54766	1.12685		3.81864	3.70419	1.4677	0.959878	2.74936	6.63601	2.45111		1.75573	1.45009	0.662256	0.789379	1.40439	3.2793	1.69891		0.54973	0.373318
7.31231	1.62244	0.446371	1.64328	2.77318		3.2968	2.22474	1.6449	2.72196	1.08798		0.87804	0.834865	0.492281	1.71384	0.964792		0.538283	0.384091	0.210152	1.06427	1.14187		1.04957	1.32996	0.758767	0.33135	2.07426	2.48668	1.1376		3.71418	3.67931	1.46551	0.925838	2.74748	6.64741	2.44641		1.69232	1.46812	0.6414	0.755245	1.49199	3.21603	1.68946		0.538015	0.383236
7.24526	1.61253	0.424446	1.60324	2.75772		3.11892	2.20283	1.60226	2.69165	1.0608		0.840597	0.838056	0.467897	1.70089	0.949248		0.508948	0.380354	0.201882	1.05133	1.12166		1.03717	1.33631	0.714544	0.307299	2.08425	2.39682	1.14354		3.59069	3.60055	1.46319	0.872544	2.75713	6.594	2.44094		1.64182	1.44129	0.620104	0.755157	1.49531	3.15094	1.67633		0.505319	0.381597
7.2108	1.61358	0.447072	1.58353	2.73264		2.92953	2.19918	1.57625	2.67933	1.04682		0.783312	0.817152	0.473134	1.68482	0.934421		0.51833	0.374759	0.209937	1.02069	1.10004		0.989979	1.3104	0.676937	0.292422	2.09759	2.32691	1.12088		3.4536	3.50993	1.45853	0.844916	2.78069	6.5539	2.44008		1.59405	1.42045	0.596971	0.715025	1.49742	3.08463	1.67495		0.479749	0.377908
7.12788	1.609	0.450426	1.57414	2.70759		2.74792	2.17651	1.53662	2.65717	1.04784		0.750002	0.810246	0.451012	1.67301	0.969076		0.512398	0.375895	0.201854	1.01137	1.08756		0.960679	1.33073	0.692651	0.281095	2.10045	2.25602	1.13542		3.33493	3.43876	1.45927	0.84168	2.78268	6.5707	2.43891		1.55173	1.39443	0.59273	0.706229	1.50297	3.05817	1.66888		0.47608	0.374717
7.08863	1.60898	0.416848	1.52782	2.68009		2.60745	2.17277	1.51614	2.64181	1.03751		0.731451	0.795799	0.433655	1.66007	0.96086		0.503116	0.364649	0.189541	0.990713	1.07569		0.902962	1.29113	0.689984	0.253751	2.1	2.29199	1.09136		3.24171	3.41372	1.45741	0.803282	2.78316	6.55737	2.4319		1.50572	1.35094	0.582267	0.664267	1.50005	2.98033	1.66041		0.463774	0.364174
7.10731	1.60391	0.423718	1.51614	2.65542		2.45627	2.172	1.48127	2.61872	1.02044		0.690068	0.782964	0.440636	1.6482	0.948137		0.487729	0.352911	0.198664	0.989601	1.05758		0.874353	1.27483	0.682132	0.258221	2.11034	2.34662	1.10121		3.16807	3.34953	1.45168	0.794346	2.78152	6.57605	2.42929		1.47373	1.31418	0.575617	0.667177	1.4994	2.96784	1.65104		0.442	0.366254
7.14554	1.60315	0.41703	1.47952	2.635		2.36843	2.15255	1.46204	2.59658	1.00669		0.660964	0.777039	0.421603	1.62958	0.939375		0.485706	0.353535	0.186201	0.980905	1.04226		0.845181	1.24499	0.691731	0.256162	2.12048	2.37878	1.10285		3.07708	3.28704	1.44626	0.8107	2.80121	6.52553	2.42443		1.44686	1.29827	0.577352	0.692048	1.50138	2.91805	1.66114		0.450835	0.370923
7.24132	1.57198	0.445705	1.44863	2.6167		2.20149	2.14357	1.54836	2.56794	1.00278		0.647819	0.763219	0.428242	1.61503	0.918879		0.469878	0.342103	0.190211	0.962543	1.02659		0.797247	1.24624	0.698602	0.246895	2.12378	2.36882	1.1025		2.97911	3.23109	1.43888	0.795083	2.80953	6.53093	2.41868		1.41106	1.26645	0.561923	0.705367	1.49636	2.90311	1.65014		0.432715	0.364532
7.27651	1.55526	0.449753	1.42457	2.5927		2.16381	2.11922	1.58586	2.5357	0.980675		0.627449	0.755317	0.474643	1.60405	0.897676		0.45541	0.338016	0.198816	0.968637	1.0032		0.757044	1.20696	0.705677	0.242165	2.11849	2.38491	1.1006		2.87688	3.19207	1.4276	0.769798	2.80173	6.44426	2.4151		1.35455	1.2306	0.5671	0.704914	1.50211	2.85941	1.6587		0.434902	0.345567
7.29321	1.5177	0.46319	1.433	2.57861		1.96034	2.11556	1.61624	2.52497	0.972112		0.603412	0.74156	0.499184	1.58495	0.877695		0.451795	0.318696	0.216868	0.951288	0.986566		0.730809	1.17736	0.706248	0.252319	2.11765	2.36491	1.10251		2.74525	3.1473	1.41595	0.821112	2.80364	6.38491	2.41309		1.33574	1.21395	0.556059	0.682627	1.5059	2.80634	1.64956		0.410569	0.331763
7.28528	1.47707	0.475687	1.39853	2.5625		1.93889	2.11263	1.65745	2.49623	0.960041		0.575334	0.723778	0.504613	1.56944	0.879719		0.451753	0.317151	0.20993	0.930996	0.969091		0.718438	1.16972	0.715655	0.228492	2.12462	2.42057	1.13355		2.64996	3.10221	1.40069	0.774348	2.80526	6.27032	2.41036		1.31998	1.19062	0.553215	0.661805	1.50833	2.77459	1.65279		0.404368	0.337004
7.29418	1.45796	0.468855	1.38018	2.53941		1.80522	2.08772	1.67076	2.46723	1.15614		0.551922	0.709794	0.512502	1.55324	1.0294		0.449358	0.319683	0.213471	0.914293	0.964979		0.705082	1.15198	0.722936	0.226045	2.1167	2.46925	1.14381		2.62065	3.07021	1.38765	0.730207	2.79209	6.22462	2.40355		1.39351	1.17991	0.555376	0.634321	1.49417	2.7329	1.67002		0.424103	0.326391
7.20055	1.42941	0.471502	1.37995	2.5218		1.77017	2.08572	1.68117	2.43761	1.1376		0.522173	0.687829	0.528914	1.52788	1.03944		0.428616	0.318078	0.211396	0.915593	1.02445		0.705308	1.15261	0.71371	0.202294	2.10888	2.45748	1.1653		2.74776	3.06131	1.37232	0.680282	2.77181	6.11978	2.39927		1.46793	1.16587	0.540741	0.606703	1.49192	2.68508	1.66284		0.460663	0.316039
7.06755	1.3948	0.468274	1.34973	2.50412		1.66505	2.07005	1.69585	2.40628	1.12848		0.524553	0.682975	0.545068	1.51504	1.0341		0.43013	0.320568	0.218169	0.895692	1.04358		0.747083	1.13667	0.69867	0.18361	2.09724	2.49076	1.14215		3.11862	3.01273	1.35543	0.637238	2.7668	6.03952	2.39711		1.58625	1.15198	0.537623	0.582958	1.48957	2.66159	1.66907		0.476357	0.310819
6.9499	1.36965	0.47512	1.34752	2.48804		1.93442	2.05198	1.69869	2.37469	1.12394		0.561376	0.667769	0.546838	1.4903	1.02617		0.434339	0.333664	0.225955	0.884112	1.05264		0.77277	1.1123	0.700962	0.163477	2.09316	2.51789	1.19359		3.26611	2.98714	1.34039	0.588722	2.75809	5.95935	2.3945		1.63581	1.14441	0.523884	0.543171	1.47522	2.62608	1.66451		0.48893	0.316769
6.78284	1.35321	0.485126	1.31576	2.4609		2.25373	2.03333	1.82043	2.33573	1.10519		0.624761	0.653893	0.576137	1.46953	1.01207		0.444746	0.334018	0.226396	0.867937	1.05653		0.79047	1.09525	0.687945	0.163326	2.08558	2.48378	1.19415		3.31063	2.9338	1.32613	0.561778	2.74908	5.83157	2.38869		1.65057	1.13028	0.515151	0.517765	1.46238	2.60625	1.66356		0.512257	0.314996
6.57338	1.33278	0.501128	1.29591	2.4444		3.04493	1.99693	1.81643	2.30894	1.10533		0.729354	0.647338	0.612725	1.46259	1.00974		0.45322	0.346442	0.233329	0.856404	1.04214		0.827627	1.08583	0.676482	0.148088	2.07773	2.47422	1.17947		3.26615	2.90986	1.31737	0.540934	2.73905	5.71143	2.383		1.65168	1.11301	0.498639	0.494603	1.44934	2.528	1.66587		0.534779	0.302728
6.4479	1.32132	0.504776	1.28669	2.43085		3.28655	1.98228	1.83441	2.2788	1.15268		0.80621	0.642595	0.615704	1.44169	1.05063		0.48173	0.33645	0.259066	0.866841	1.04246		0.8233	1.08889	0.676625	0.152085	2.07462	2.49234	1.192		3.20031	2.88584	1.32594	0.542492	2.7385	5.56823	2.37809		1.62926	1.11186	0.508302	0.483575	1.43849	2.49995	1.66189		0.535273	0.311037
6.35713	1.29309	0.470615	1.26663	2.43887		3.81307	1.96963	1.82356	2.24099	1.20491		0.882022	0.648553	0.610247	1.41459	1.15128		0.508815	0.356354	0.247449	0.850181	1.0664		0.837961	1.07302	0.678516	0.15143	2.06895	2.46575	1.18653		3.15599	2.85124	1.32869	0.546097	2.73177	5.45741	2.37337		1.62522	1.09492	0.503757	0.488347	1.41796	2.46467	1.65647		0.540792	0.309581
6.28692	1.35879	0.461453	1.23639	2.43428		4.41729	1.97966	1.80225	2.21792	1.20287		1.0463	0.666294	0.608904	1.39647	1.15905		0.540075	0.351034	0.238452	0.840774	1.13151		0.830248	1.08145	0.702977	0.148199	2.06462	2.52884	1.16864		3.09869	2.83717	1.33719	0.543288	2.71363	5.38035	2.36921		1.62431	1.08324	0.500503	0.485405	1.4024	2.44209	1.65461		0.532051	0.305173
6.18726	1.44248	0.464894	1.23814	2.42707		5.38455	1.98667	1.7996	2.19688	1.20306		1.18852	0.663627	0.619243	1.39159	1.14403		0.57043	0.355407	0.229504	0.864655	1.14742		0.799268	1.10749	0.683331	0.15271	2.0511	2.49491	1.16167		3.05389	2.80607	1.32816	0.574995	2.71352	5.29943	2.3679		1.61451	1.04905	0.497578	0.495183	1.36776	2.37997	1.65481		0.542585	0.300006
6.17855	1.57562	0.448638	1.22125	2.41137		5.73482	2.03964	1.84314	2.15605	1.1967		1.2529	0.688854	0.611538	1.37273	1.13901		0.58975	0.370634	0.246507	0.846294	1.1504		0.793338	1.12665	0.695997	0.150967	2.05536	2.47608	1.15147		3.01452	2.80543	1.32099	0.565	2.70891	5.19413	2.36449		1.6103	1.04013	0.493169	0.489597	1.34336	2.37212	1.64425		0.526857	0.314755
6.23922	1.70712	0.451709	1.21062	2.40724		5.89991	2.01345	1.89859	2.12043	1.20337		1.2968	0.736356	0.62497	1.35093	1.12943		0.602009	0.383406	0.254051	0.854506	1.14543		0.777768	1.1303	0.698776	0.162841	2.04261	2.44624	1.13674		2.96706	2.76906	1.31646	0.569261	2.69373	5.14156	2.36006		1.60284	1.02798	0.486364	0.481588	1.31411	2.30603	1.64129		0.519178	0.298441
6.25358	1.85682	0.432657	1.23297	2.40498		5.9787	2.01387	1.88994	2.09834	1.1967		1.30929	0.753445	0.596451	1.34337	1.11499		0.593257	0.414927	0.245373	0.840185	1.14394		0.754282	1.15059	0.708164	0.135961	2.04329	2.42873	1.13095		2.92782	2.70209	1.32513	0.551091	2.69117	5.1113	2.35548		1.59525	1.00613	0.498523	0.481109	1.28307	2.28312	1.6312		0.520257	0.296314
6.25548	1.95848	0.433386	1.26571	2.39376		6.03567	2.01942	1.87308	2.08607	1.18471		1.32448	0.761979	0.583272	1.32886	1.12024		0.616782	0.41493	0.228525	0.852759	1.14563		0.739952	1.14579	0.754605	0.136397	2.04072	2.38097	1.14176		2.89269	2.72399	1.35936	0.521502	2.67576	5.00404	2.35259		1.57307	1.00605	0.529896	0.46958	1.25141	2.23075	1.63358		0.514773	0.304431
6.24443	2.02533	0.401777	1.28988	2.39108		5.87441	2.0136	1.86078	2.13262	1.18476		1.29523	0.765527	0.550221	1.31259	1.11614		0.61309	0.445799	0.221577	0.845396	1.1661		0.734274	1.16115	0.787195	0.112817	2.03263	2.42968	1.16474		2.84714	2.69243	1.40103	0.46573	2.66233	4.94616	2.34825		1.59029	0.985194	0.547395	0.455115	1.22044	2.24714	1.64839		0.517149	0.297471
6.36214	2.06846	0.3965	1.29252	2.38655		5.58041	2.02187	1.82854	2.14305	1.18231		1.28191	0.763927	0.523102	1.3018	1.10291		0.603182	0.454669	0.214645	0.852772	1.17182		0.710541	1.17954	0.837372	0.113243	2.03583	2.40568	1.15488		2.81563	2.70319	1.41758	0.441128	2.66174	4.84792	2.34498		1.60334	0.962264	0.564624	0.432536	1.18797	2.25438	1.6562		0.515884	0.295219
6.3672	2.07583	0.359689	1.28193	2.37517		5.57666	2.009	1.80861	2.11722	1.1916		1.26202	0.752024	0.497178	1.30276	1.09762		0.610199	0.444572	0.201776	0.849153	1.17482		0.701203	1.17371	0.845102	0.0949599	2.05182	2.36846	1.16408		2.76867	2.68066	1.41916	0.427643	2.66161	4.80528	2.34168		1.62352	0.956745	0.586689	0.419681	1.13798	2.27029	1.65148		0.530179	0.29095
6.35186	2.10482	0.367336	1.27087	2.37543		5.47924	2.00309	1.79648	2.08222	1.17815		1.24451	0.752145	0.489135	1.28071	1.08786		0.598031	0.447261	0.208329	0.82923	1.1568		0.684849	1.15677	0.865991	0.0901486	2.05161	2.36381	1.16417		2.71714	2.6461	1.42494	0.393187	2.65818	4.82336	2.33926		1.61073	0.953991	0.595078	0.412162	1.12882	2.36706	1.65357		0.524574	0.305932
6.38358	2.13823	0.335321	1.24864	2.36903		5.38739	1.99432	1.76944	2.04594	1.16907		1.19581	0.722437	0.468661	1.27224	1.08202		0.607328	0.447081	0.203446	0.823677	1.15057		0.679955	1.15009	0.887545	0.0765572	2.05061	2.43467	1.15014		2.68842	2.64853	1.42972	0.359853	2.62775	5.12844	2.33416		1.59173	0.945015	0.601266	0.396655	1.10271	2.46394	1.65134		0.513678	0.317108
6.47329	2.15318	0.317737	1.23314	2.36151		5.2278	1.98846	1.72458	2.02899	1.15471		1.19133	0.718102	0.450702	1.25804	1.07044		0.572178	0.448814	0.185418	0.809633	1.14		0.674563	1.16781	0.890161	0.0935136	2.0425	2.4594	1.17505		2.62615	2.64255	1.45813	0.361012	2.59349	5.24363	2.32937		1.57101	0.942068	0.626824	0.380714	1.04662	2.5875	1.65265		0.519698	0.291097
6.61773	2.18386	0.302888	1.18781	2.3547		5.02626	1.96169	1.70979	1.99872	1.14933		1.16845	0.711017	0.440825	1.24863	1.06672		0.581606	0.432762	0.188405	0.795017	1.11126		0.675123	1.15937	0.9056	0.087693	2.03571	2.49324	1.16168		2.58543	2.60417	1.46539	0.35962	2.54484	5.34948	2.32833		1.50951	0.933321	0.658421	0.37956	1.01605	2.63734	1.64364		0.494959	0.293606
6.72517	2.25324	0.280294	1.16588	2.35087		4.75937	1.96419	1.67527	1.95613	1.1375		1.13287	0.709776	0.41271	1.23565	1.07233		0.57089	0.446587	0.178683	0.768877	1.10464		0.652446	1.1637	0.917289	0.101759	2.01936	2.47647	1.15141		2.48446	2.61724	1.46748	0.420585	2.51392	5.38336	2.32308		1.45503	0.939333	0.679193	0.396199	0.975847	2.71667	1.63856		0.485423	0.303417
6.74969	2.31211	0.291518	1.12832	2.34625		4.52082	1.94001	1.62784	1.96064	1.13183		1.08279	0.724815	0.410131	1.22235	1.07188		0.57804	0.453587	0.18017	0.757578	1.09015		0.652595	1.16365	0.922463	0.102423	1.99527	2.44215	1.15999		2.43147	2.5947	1.46831	0.436423	2.46693	5.43142	2.32398		1.39604	0.928648	0.694662	0.401861	0.942756	2.74676	1.63833		0.471178	0.30587
6.86509	2.3323	0.247573	1.12786	2.34169		4.30501	1.93076	1.60539	1.98963	1.12003		1.03246	0.70493	0.413713	1.23091	1.09344		0.561072	0.458729	0.171322	0.758291	1.07345		0.636724	1.12606	0.945219	0.0983097	1.97214	2.43585	1.12716		2.35812	2.58682	1.46892	0.437481	2.42316	5.40068	2.31701		1.30371	0.915299	0.69912	0.409196	0.897507	2.76627	1.62528		0.436921	0.291202
7.05839	2.32655	0.26812	1.10019	2.33629		4.01869	1.91428	1.59542	1.97305	1.11382		0.99914	0.702959	0.419234	1.21141	1.13923		0.565969	0.469233	0.164109	0.747048	1.08266		0.633438	1.12832	0.960404	0.109264	1.95108	2.46393	1.12406		2.29675	2.58013	1.4689	0.443629	2.36127	5.54569	2.31323		1.2397	0.897088	0.71079	0.387667	0.862756	2.80991	1.62223		0.434756	0.290666
7.25902	2.32449	0.292047	1.08252	2.33256		3.84781	1.87794	1.55429	1.96608	1.13545		0.96486	0.685912	0.423686	1.20496	1.18595		0.571025	0.468001	0.17664	0.7511	1.09577		0.623809	1.12341	0.967321	0.11812	1.92593	2.43218	1.09036		2.242	2.56568	1.46925	0.458933	2.36289	5.58554	2.30635		1.1857	0.90547	0.714803	0.387062	0.828656	2.83083	1.61386		0.400413	0.287201
7.43111	2.29279	0.280804	1.05259	2.32284		3.6461	1.86756	1.52925	1.96572	1.16766		0.927829	0.679073	0.421673	1.19556	1.19937		0.5591	0.461662	0.171366	0.748118	1.10572		0.6076	1.10718	0.971603	0.122888	1.91763	2.44364	1.05948		2.19464	2.55733	1.46939	0.473328	2.39661	5.59734	2.30625		1.12803	0.872289	0.734088	0.403358	0.933467	2.83982	1.57957		0.391946	0.29013
7.57093	2.27849	0.26961	1.01793	2.32109		3.42823	1.82163	1.54314	1.94505	1.18816		0.876182	0.671757	0.432477	1.18764	1.20589		0.536576	0.437528	0.176684	0.731494	1.09778		0.589104	1.1142	0.977751	0.145618	1.88648	2.36603	1.02551		2.16951	2.54203	1.46926	0.498166	2.34132	5.50857	2.3		1.10317	0.867372	0.729935	0.410812	0.965034	2.82498	1.54668		0.382742	0.279934
7.55526	2.2282	0.299906	0.975402	2.31563		3.22002	1.78118	1.50365	1.92656	1.18461		0.841237	0.666139	0.421858	1.17262	1.20947		0.523998	0.44528	0.16901	0.745589	1.07743		0.631129	1.10154	0.98506	0.14555	1.86891	2.36141	1.00171		2.39441	2.53571	1.46957	0.512387	2.31364	5.45966	2.29047		1.18789	0.854633	0.732407	0.405488	0.934	2.81554	1.50624		0.409352	0.281453
7.59955	2.17968	0.273881	0.949577	2.3133		3.03924	1.77114	1.47212	1.90119	1.17551		0.810078	0.641254	0.414369	1.14986	1.19173		0.520935	0.438884	0.17884	0.716994	1.07767		0.681656	1.08004	0.981399	0.133857	1.85372	2.32482	0.968338		2.6286	2.52407	1.46921	0.509139	2.27681	5.4664	2.28605		1.3017	0.858579	0.737134	0.404989	0.90832	2.78989	1.47638		0.446206	0.278591
7.53462	2.13432	0.264164	0.904058	2.30195		2.8675	1.72132	1.44126	1.86223	1.18127		0.776435	0.641815	0.409119	1.14536	1.1913		0.511401	0.427993	0.174853	0.69774	1.0606		0.737314	1.06569	0.978155	0.134567	1.86759	2.30353	0.949921		2.74849	2.51391	1.46937	0.5047	2.26342	5.41511	2.27597		1.39726	0.854726	0.73674	0.407202	0.901077	2.81741	1.45161		0.479324	0.269956
7.4604	2.06514	0.259534	0.885752	2.30557		2.68748	1.66433	1.42864	1.82224	1.18966		0.735988	0.631013	0.405649	1.11614	1.19027		0.499846	0.427293	0.173516	0.682675	1.0274		0.788145	1.08293	1.00156	0.133656	1.84181	2.2777	0.913477		2.82126	2.51684	1.46939	0.497398	2.26273	5.38123	2.26168		1.4926	0.826515	0.736573	0.405534	0.883483	2.81226	1.39828		0.515103	0.262091
7.27312	1.99891	0.262806	0.860347	2.30266		2.5599	1.65236	1.44149	1.79541	1.2387		0.704013	0.631161	0.409174	1.10641	1.19518		0.477312	0.422252	0.170189	0.679114	1.05944		0.812063	1.06126	0.987182	0.127597	1.82472	2.23812	0.897931		2.8635	2.50178	1.46941	0.48738	2.24468	5.33393	2.24391		1.55681	0.828258	0.736793	0.406793	0.870889	2.76585	1.37701		0.540985	0.264491
7.07831	1.94499	0.262342	0.856453	2.29972		3.07911	1.66113	1.4366	1.77076	1.23799		0.784808	0.634169	0.400777	1.09992	1.19166		0.488093	0.414524	0.182678	0.686149	1.08803		0.845283	1.05834	0.986627	0.134417	1.79811	2.21397	0.872275		2.90373	2.47031	1.46928	0.479124	2.23336	5.2866	2.21583		1.59373	0.825984	0.740565	0.418061	0.863602	2.74768	1.35387		0.568818	0.261652
7.00289	1.89932	0.301668	0.859579	2.29112		3.83566	1.67694	1.48892	1.74208	1.22837		0.930682	0.625714	0.414828	1.07849	1.18548		0.501605	0.408363	0.170398	0.673893	1.11028		0.8322	1.06695	1.00522	0.122506	1.76518	2.19066	0.927783		2.90038	2.48006	1.46939	0.473875	2.19773	5.234	2.27575		1.6261	0.827556	0.742187	0.406328	0.842634	2.72737	1.38793		0.580733	0.275733
6.89147	1.87156	0.333033	0.850767	2.29437		4.49862	1.66326	1.67273	1.71623	1.22598		1.0144	0.627028	0.469462	1.05856	1.18903		0.516317	0.411493	0.193057	0.655776	1.13304		0.820254	1.0508	0.991668	0.122469	1.74328	2.17522	1.00636		2.89633	2.47184	1.46971	0.47568	2.18138	5.23323	2.28161		1.64519	0.830521	0.744696	0.402008	0.836402	2.71735	1.54882		0.578389	0.266911
6.7094	1.8487	0.321614	0.84131	2.28071		4.92414	1.67758	1.66387	1.67546	1.21126		1.08168	0.623648	0.463456	1.04229	1.17439		0.533913	0.404632	0.187493	0.662829	1.14098		0.806674	1.04847	1.004	0.127891	1.71092	2.15731	1.10931		2.87272	2.46522	1.46932	0.438615	2.14168	5.17321	2.2791		1.65946	0.830526	0.740563	0.38939	0.813847	2.68019	1.64185		0.578782	0.266844
6.64566	1.7872	0.327706	0.829725	2.27465		4.96059	1.65499	1.63943	1.63831	1.20018		1.09218	0.624151	0.464663	1.03206	1.16175		0.534526	0.40223	0.195172	0.64542	1.13972		0.769926	1.05036	0.987646	0.119253	1.68361	2.11151	1.21952		2.82934	2.44292	1.46914	0.462872	2.13565	5.12907	2.27306		1.64461	0.845814	0.743796	0.380859	0.799488	2.69165	1.67259		0.572436	0.266676
6.55513	1.74735	0.325836	0.817093	2.26727		4.87756	1.63993	1.61702	1.61291	1.20195		1.08929	0.617925	0.458033	1.00439	1.17714		0.516094	0.388717	0.193601	0.641281	1.13362		0.748029	1.05903	0.994218	0.115208	1.65018	2.05569	1.29737		2.80309	2.45538	1.4692	0.467614	2.10192	5.01656	2.27092		1.63592	0.84232	0.73984	0.37004	0.794333	2.68125	1.68799		0.564703	0.257858
6.37422	1.69831	0.354834	0.809354	2.26187		4.88314	1.60099	1.67967	1.57384	1.21866		1.06518	0.604217	0.463629	0.987878	1.19898		0.51224	0.393243	0.192276	0.643576	1.1325		0.734908	1.04726	1.00417	0.109296	1.62992	2.03612	1.35846		2.75615	2.44626	1.46947	0.454983	2.06601	4.96818	2.26941		1.61807	0.839656	0.740338	0.369271	0.784786	2.62732	1.68713		0.545698	0.273225
6.21189	1.67482	0.371681	0.787644	2.25228		4.70614	1.59433	1.73287	1.52927	1.37453		1.03235	0.595507	0.492807	0.97211	1.25864		0.491042	0.378695	0.196983	0.628908	1.14115		0.701043	1.02052	0.991333	0.121547	1.60676	2.01185	1.3617		2.67661	2.42929	1.46956	0.470815	2.02252	4.94071	2.26799		1.59454	0.842826	0.744225	0.369518	0.765455	2.63498	1.68801		0.558253	0.26228
6.12886	1.62546	0.319636	0.766232	2.24585		4.48372	1.58428	1.70471	1.48557	1.37361		1.0082	0.579159	0.462294	0.957038	1.33841		0.472103	0.384398	0.186705	0.626013	1.16826		0.662528	0.990615	0.982538	0.130514	1.60098	2.02218	1.37168		2.58702	2.45376	1.46964	0.455397	2.01824	4.95838	2.26568		1.57192	0.836251	0.738435	0.373145	0.755541	2.63266	1.68618		0.523893	0.246301
6.09474	1.59253	0.329543	0.77068	2.2426		4.22846	1.55712	1.65294	1.44451	1.36876		0.961588	0.575549	0.444164	0.930387	1.36281		0.465054	0.381879	0.175674	0.604332	1.18485		0.654165	0.987033	0.981267	0.136231	1.57485	2.03162	1.40112		2.55248	2.4396	1.46931	0.481088	2.00223	4.96186	2.26147		1.54145	0.834146	0.73932	0.369984	0.737438	2.62971	1.68641		0.525593	0.257885
6.10281	1.54703	0.30697	0.75466	2.24036		4.01601	1.51629	1.5696	1.42297	1.36716		0.923823	0.572392	0.423049	0.906491	1.36114		0.459643	0.380507	0.163382	0.598546	1.20134		0.645209	0.957738	0.965496	0.141957	1.55143	2.00945	1.45739		2.47432	2.42517	1.46947	0.480201	2.0053	4.92362	2.26017		1.49754	0.833323	0.741454	0.368825	0.790727	2.6232	1.68909		0.508645	0.228664
6.09552	1.52298	0.296511	0.73036	2.22833		3.76633	1.49458	1.52935	1.38617	1.36806		0.873407	0.574162	0.401122	0.893241	1.3524		0.447238	0.382265	0.170763	0.576055	1.21245		0.626051	0.914881	0.971362	0.147022	1.52651	1.96253	1.4762		2.42058	2.44082	1.46925	0.494175	1.97036	4.9246	2.25785		1.45139	0.817975	0.738251	0.381257	0.795535	2.63723	1.69015		0.508732	0.244735
6.19464	1.50043	0.284656	0.732656	2.21883		3.54499	1.46684	1.51069	1.35508	1.36633		0.834372	0.579455	0.390923	0.876025	1.34855		0.444603	0.374181	0.157945	0.590317	1.20498		0.597133	0.88381	0.960822	0.15947	1.50552	1.91689	1.47556		2.33951	2.41801	1.46963	0.520191	1.94568	4.79248	2.25177		1.42694	0.809531	0.730062	0.378216	0.797593	2.61221	1.68584		0.479896	0.230082
6.1721	1.46726	0.286703	0.727483	2.21868		3.32183	1.46699	1.44895	1.32952	1.36262		0.796948	0.585975	0.365108	0.863307	1.34676		0.451488	0.384508	0.145502	0.583508	1.20677		0.587525	0.860461	0.931195	0.151039	1.48893	1.89387	1.49524		2.29102	2.42998	1.46944	0.544974	1.92908	4.7028	2.25311		1.38156	0.812093	0.725964	0.384814	0.7689	2.57243	1.68697		0.47948	0.217224
[truncated: 69 more columns]

## Sheet: Extended Data Figure 7b
Control (1P)
Flexed																								Extended
Extensor						Flexor						AccFlexor-b						AccFlexor-a						Extensor								Flexor								AccFlexor-b								AccFlexor-a
Fly1	Fly2	Fly3	Fly4	Fly5		Fly1	Fly2	Fly3	Fly4	Fly5		Fly1	Fly2	Fly3	Fly4	Fly5		Fly1	Fly2	Fly3	Fly4	Fly5		Fly1	Fly2	Fly3	Fly4	Fly5	Fly6	Fly7		Fly1	Fly2	Fly3	Fly4	Fly5	Fly6	Fly7		Fly1	Fly2	Fly3	Fly4	Fly5	Fly6	Fly7		Fly1	Fly2
0.0208327	0.260832	0.773537	0.0199653	0.0223332		0.138846	0.215443	0.640345	0.0292372	0.0906524		0.114572	0.396213	2.00193	0.0106194	0.140577		0.10098	0.704049	3.29044	0.00648359	0.104438		0.112436	-0.104535	0.296254	-0.110205	0.876551	0.108234	0.385584		0.0563909	-0.0676921	0.333375	-0.142066	0.549498	0.110751	0.0134207		0.0810228	-0.160948	0.150764	0.175441	0.432039	0.066716	0.0238001		0.196382	-0.205416
0.0316101	0.233466	0.85905	0.0178258	0.0134754		0.127502	0.200582	0.681976	0.0187016	0.0809297		0.115714	0.381607	2.04639	0.0195747	0.17388		0.168877	0.809306	3.11868	0.0178946	0.117327		0.132811	-0.0900862	0.361317	-0.153509	0.864604	0.113984	0.3829		0.0698626	-0.0699828	0.334338	-0.127585	0.537704	0.103288	0.014311		0.116072	-0.146614	0.150838	0.155465	0.45427	0.0551613	0.0108282		0.195036	-0.197822
0.0114024	0.251284	0.885327	0.0223701	0.00731163		0.119918	0.182372	0.705543	0.0281022	0.0582952		0.10057	0.345496	2.02608	0.0113953	0.159182		0.160077	0.663288	3.14345	0.0127438	0.129429		0.105189	-0.0888922	0.355369	-0.184856	0.843406	0.111458	0.34159		0.0812661	-0.0677453	0.333613	-0.124459	0.528594	0.101227	0.00448424		0.123196	-0.118913	0.235906	0.0672326	0.456246	0.0514666	0.0276338		0.112167	-0.148988
0.0179409	0.227002	0.931443	0.00692737	0.00309551		0.124132	0.195831	0.705889	0.0199005	0.0645568		0.088968	0.36238	2.05478	0.0278933	0.162093		0.162954	0.658443	3.1361	0.0404451	0.108198		0.15796	-0.0823727	0.393055	-0.163357	0.815473	0.0931017	0.33139		0.0902643	-0.0587929	0.382765	-0.118424	0.53721	0.0941751	0.0143976		0.131143	-0.112104	0.191682	0.0585268	0.468048	0.0469913	0.0276325		0.170792	-0.117706
0.0164883	0.244835	0.88861	0.00190975	0.0117807		0.116458	0.192482	0.736108	0.00444025	0.0547576		0.110923	0.347262	2.04221	0.00747779	0.180748		0.212698	0.556866	3.16635	0.0329789	0.111448		0.131789	-0.0778934	0.374073	-0.181829	0.783282	0.0886067	0.321163		0.0910685	-0.0512282	0.388892	-0.13824	0.515567	0.094201	0.00974267		0.146186	-0.088392	0.189832	0.0295379	0.414135	0.0566129	0.0309552		0.149183	-0.130562
0.0189233	0.260731	1.09794	0.0233654	0.0120407		0.107845	0.197157	0.718778	0.0234969	0.0593377		0.0972338	0.415819	1.96692	0.0177896	0.128433		0.156928	0.435191	3.17069	0.0120787	0.139199		0.0859871	-0.0550625	0.461199	-0.208477	0.76752	0.0878219	0.298834		0.0788564	-0.0500098	0.41039	-0.152917	0.512561	0.0823934	0.0144578		0.126482	-0.0764505	0.195097	-0.0207917	0.435584	0.0539571	0.00796164		0.179341	-0.0784396
0.0102886	0.255943	0.923988	0.0186565	-0.000260901		0.108448	0.20488	0.726418	0.0160127	0.0805516		0.0855489	0.419083	2.05404	0.0102916	0.157726		0.148323	0.463459	2.93406	-0.00687275	0.112826		0.113961	-0.0283734	0.458723	-0.191382	0.748219	0.0655207	0.323949		0.0763726	-0.0312046	0.460388	-0.120447	0.505136	0.0698239	0.0158672		0.0975723	-0.053232	0.239565	-0.0377864	0.417114	0.0316626	0.0140904		0.114946	-0.0640239
0.0199038	0.271934	1.01072	0.0310063	-0.00198591		0.0978024	0.201005	0.728478	0.0149057	0.0620896		0.0797804	0.39725	2.00095	-0.0019896	0.124521		0.200949	0.439946	3.09151	0.0127589	0.0805634		0.127102	-0.0146633	0.454186	-0.202603	0.716025	0.0730271	0.268773		0.0716772	-0.0206423	0.509221	-0.162613	0.488822	0.0724321	0.0270477		0.0925928	-0.0342158	0.215385	-0.119602	0.405567	0.0397122	0.0168524		0.167839	-0.0247744
0.0259225	0.273675	0.868819	0.0110877	0.00931152		0.0972819	0.179216	0.750898	0.0261088	0.0735071		0.0719689	0.375801	1.99746	0.0114563	0.109798		0.158083	0.3178	3.12758	0.0152817	0.078598		0.0808368	-0.0170154	0.440208	-0.181022	0.723862	0.0614666	0.299473		0.0514145	-0.000977529	0.51911	-0.160924	0.504337	0.0665743	0.0152526		0.109641	-0.0106893	0.249053	-0.11815	0.377861	0.0312216	0.0199876		0.224903	-0.0068431
0.00940186	0.266299	0.933405	0.0134746	0.00149507		0.0822109	0.189407	0.766646	0.0227989	0.0748049		0.0875514	0.327751	2.02443	0.0114956	0.120846		0.244239	0.351239	3.10752	0.0135349	0.0830506		0.100058	0.00915373	0.455186	0.0959612	0.701595	0.0524011	0.290869		0.046472	-0.000710972	0.540448	0.0986901	0.482255	0.056818	0.0172749		0.0960797	-0.00376613	0.261777	0.137167	0.411948	0.0357516	0.0271256		0.197343	0.0580672
0.0144585	0.254883	0.956498	0.0301835	0.00971082		0.0839557	0.185611	0.811269	0.0164086	0.0585839		0.0822308	0.311934	2.08155	0.0121535	0.146008		0.191213	0.2952	3.23545	0.030352	0.0791331		0.0729891	0.00635741	0.486326	0.383155	0.686151	0.0509779	0.273046		0.0548346	0.00258288	0.578346	0.263911	0.491708	0.0634674	0.0119562		0.0811889	0.0183659	0.266734	0.398031	0.390594	0.0497204	0.0226078		0.186352	0.016036
0.0250589	0.24343	0.960356	0.0247406	0.0074877		0.084725	0.170155	0.814149	0.0359574	0.0746022		0.105891	0.304026	2.08007	0.0505403	0.138986		0.219188	0.326151	3.07484	0.00724623	0.0927507		0.10877	0.0354359	0.475756	0.663261	0.677052	0.0561994	0.284112		0.0484399	0.027421	0.565406	0.237284	0.507047	0.0543878	0.0236769		0.0944589	0.0250351	0.277841	0.424978	0.405333	0.0586603	0.0174056		0.153396	0.0761866
0.0231024	0.231951	1.04026	0.0380888	0.012906		0.0737017	0.176416	0.829356	0.101274	0.0618874		0.114185	0.281138	2.06569	0.0778745	0.141602		0.213713	0.279442	3.12977	0.0528265	0.0864416		0.0642094	0.045492	0.477846	0.851348	0.677725	0.0530232	0.247942		0.0633008	0.0273959	0.619703	0.231446	0.518307	0.0575303	0.0115605		0.0930234	0.0438354	0.265643	0.371414	0.419291	0.0623102	0.0170472		0.173382	0.122713
0.0204974	0.229135	0.961268	0.103226	0.02445		0.0681719	0.17041	0.792329	0.452695	0.0772939		0.105366	0.258868	2.07451	0.301445	0.16331		0.220466	0.284455	3.26917	0.0944084	0.1051		0.0487834	0.0492934	0.485396	0.997988	0.646883	0.0545865	0.240985		0.0509778	0.0310809	0.630641	0.231372	0.509383	0.0547405	0.015114		0.141838	0.0519669	0.27043	0.319042	0.423001	0.0773336	0.0185579		0.192505	0.152874
0.0305787	0.205646	1.07201	0.145083	0.0144389		0.0690249	0.159027	0.752056	0.493469	0.0895255		0.115937	0.286814	1.95471	0.422929	0.144499		0.204786	0.291129	2.9548	0.19032	0.114955		0.0945075	0.0557379	0.509891	1.10351	0.659916	0.043171	0.235844		0.0663147	0.0251167	0.591624	0.218725	0.545446	0.0560396	0.0157584		0.173347	0.0447728	0.260255	0.32439	0.425643	0.0932359	0.0186417		0.192495	0.0222168
0.0269314	0.240208	0.869762	0.219941	0.0171794		0.058703	0.156686	0.713709	0.491593	0.0716931		0.0978699	0.263502	1.91503	0.462139	0.147566		0.228314	0.191673	2.98745	0.253974	0.116206		0.0726543	0.0568927	0.513796	1.17505	0.714348	0.0360503	0.195652		0.0548953	0.0408985	0.651592	0.191928	0.561365	0.0542229	0.0138767		0.224732	0.028406	0.260852	0.39864	0.439117	0.0894387	0.00930652		0.239207	0.0165735
0.0135431	0.231202	0.832695	0.286826	0.0403245		0.0563364	0.169762	0.656643	0.49168	0.0833493		0.0788722	0.30881	1.85269	0.474648	0.130535		0.206539	0.295304	2.76816	0.319803	0.126945		0.109126	0.0768277	0.524109	1.19058	0.764114	0.0511284	0.214107		0.0725469	0.0512472	0.686029	0.199319	0.576975	0.0468473	0.00752569		0.295181	0.0307953	0.288145	0.464921	0.476633	0.0923836	-0.00132829		0.29944	0.0767747
0.0309377	0.307284	0.894686	0.302796	0.0981363		0.0517177	0.25546	0.677379	0.486447	0.0855768		0.108452	0.29814	1.83105	0.480899	0.156487		0.249899	0.339474	2.54978	0.38251	0.142119		0.124764	0.0880831	0.56052	1.21003	0.79727	0.0369561	0.278373		0.0707288	0.0480636	0.731035	0.2609	0.564417	0.0464888	0.00627656		0.299596	0.0460995	0.299947	0.429968	0.505144	0.0981354	0.0155686		0.338913	0.0456944
0.0409373	0.386062	0.896727	0.320177	0.162543		0.179696	0.501211	0.724968	0.487895	0.11242		0.198879	0.627555	1.8139	0.488524	0.143317		0.263897	0.51019	2.5662	0.39686	0.135529		0.125438	0.110424	0.602752	1.17831	0.859735	0.0329378	0.313082		0.0965763	0.0640607	0.766869	0.235067	0.567979	0.0465897	0.0161638		0.353682	0.0478843	0.30487	0.412854	0.508827	0.0873895	0.0243808		0.383134	0.140244
0.068002	0.405167	0.945707	0.314402	0.246651		0.349876	0.526216	0.784134	0.49262	0.125005		0.366071	0.691217	1.8777	0.473309	0.146153		0.448551	0.643124	2.6714	0.434045	0.198513		0.110035	0.103652	0.600792	1.18743	0.950126	0.0426946	0.32274		0.102026	0.069017	0.768104	0.219755	0.595553	0.0448283	0.000699819		0.415805	0.0338837	0.262851	0.368207	0.510806	0.103048	0.0102761		0.367295	0.0862028
0.0806115	0.484511	1.09925	0.337677	0.300759		0.510642	0.563145	0.887622	0.493188	0.125477		0.523125	0.779984	1.98096	0.474182	0.14469		0.55201	0.686354	2.75151	0.484856	0.219462		0.168226	0.120376	0.674175	1.18339	0.996753	0.038392	0.331434		0.127489	0.0599842	0.776832	0.195499	0.596426	0.0416169	-0.00792207		0.441701	0.0539779	0.316439	0.39499	0.505705	0.106766	0.0191717		0.415765	0.0596698
0.0897514	0.570532	1.20992	0.353779	0.356953		0.572684	0.557848	0.931948	0.500148	0.151438		0.592753	0.892766	2.01847	0.482694	0.115306		0.673954	0.755986	2.97758	0.490653	0.22466		0.165172	0.126807	0.677147	1.08085	1.0097	0.0425517	0.319943		0.130292	0.0682757	0.883542	0.215583	0.583606	0.0460921	0.0189138		0.502954	0.0481104	0.297079	0.368625	0.537858	0.109872	0.0269486		0.446553	0.106706
0.098162	0.597975	1.15778	0.356798	0.405529		0.624263	0.542064	0.930752	0.499456	0.139463		0.677549	0.927014	2.0507	0.484704	0.13949		0.769991	0.845116	3.05741	0.502208	0.247391		0.221063	0.125908	0.693817	1.03306	1.02229	0.0393117	0.328038		0.136309	0.0711277	0.920653	0.167985	0.608773	0.038471	0.000901716		0.561024	0.0667895	0.337022	0.311487	0.53521	0.105391	0.0195802		0.5848	0.0697536
0.112563	0.650735	1.23466	0.366089	0.427803		0.726876	0.550418	0.996917	0.479968	0.151933		0.805747	0.928889	2.11638	0.470244	0.156287		0.842168	0.83939	2.94118	0.504454	0.228996		0.205483	0.109942	0.709355	1.05401	1.07036	0.0377295	0.338379		0.172728	0.0706815	0.93701	0.229264	0.583765	0.0436327	0.0126644		0.610335	0.0555199	0.30532	0.331932	0.553758	0.108738	0.0176582		0.605764	0.091492
0.124388	0.709078	1.13879	0.352349	0.44403		0.76907	0.545217	0.971478	0.488602	0.140851		0.879013	0.96217	2.04673	0.470313	0.141006		0.987199	0.881937	2.96218	0.487912	0.24026		0.194778	0.138286	0.767271	1.05052	1.04786	0.0376108	0.313959		0.164177	0.0763138	0.972423	0.227469	0.561853	0.0426575	0.0112239		0.669193	0.0449919	0.327107	0.327948	0.56411	0.118818	0.0230027		0.679897	0.0390847
0.140087	0.732458	1.11397	0.343165	0.439678		0.901753	0.542077	0.930782	0.495622	0.1403		1.01773	0.946137	2.01852	0.467608	0.144557		1.12301	0.905653	2.97422	0.516063	0.266165		0.275266	0.159555	0.835986	1.02939	1.056	0.0257829	0.340689		0.168708	0.081221	1.02883	0.247708	0.57169	0.0350573	0.00869462		0.668424	0.0626025	0.393691	0.294622	0.551756	0.120406	0.00319074		0.650659	0.112779
0.150984	0.746582	1.19709	0.367072	0.446795		1.02746	0.534911	0.876101	0.487919	0.14773		1.12579	0.943175	1.93491	0.472129	0.138128		1.21453	1.02939	2.61267	0.496098	0.279658		0.304883	0.143823	0.777792	0.991918	1.07163	0.0383122	0.320197		0.184763	0.0776732	1.05291	0.278174	0.595649	0.0322276	0.00487106		0.696	0.0803972	0.417856	0.350005	0.54227	0.112473	0.0267578		0.660609	0.155892
0.152832	0.763937	1.02076	0.368619	0.452903		1.10353	0.534647	0.818584	0.493434	0.171773		1.18027	0.959967	1.84003	0.473231	0.140474		1.22643	0.969288	2.39518	0.490962	0.255008		0.254613	0.166915	0.819541	0.992771	1.05754	0.013872	0.301719		0.183187	0.0852027	1.07971	0.31858	0.599633	0.0388914	0.0111138		0.783842	0.106191	0.431082	0.42066	0.540999	0.115159	0.0387829		0.818542	0.177851
0.171349	0.776585	0.958546	0.430733	0.443561		1.14647	0.517584	0.758768	0.48553	0.170033		1.24241	0.9503	1.71409	0.471344	0.122212		1.28666	1.00231	2.30045	0.480344	0.249968		0.358144	0.16523	0.856801	1.31914	1.02747	0.0351672	0.322119		0.23135	0.0924715	1.11547	0.974354	0.577686	0.0284378	0.0110344		0.844879	0.149238	0.399315	0.785446	0.542646	0.113234	0.0120757		0.866697	0.231039
0.166064	0.768268	0.829661	0.466944	0.447647		1.19895	0.50132	0.690376	0.480241	0.157378		1.2669	0.922618	1.51356	0.467463	0.143972		1.36869	0.952369	1.85522	0.469624	0.240421		0.400675	0.160021	0.82038	1.89416	1.01992	0.0237834	0.285601		0.263672	0.0972337	1.15953	2.38479	0.593868	0.0336596	0.0123012		0.906427	0.20462	0.43576	1.58944	0.553289	0.116323	0.0308043		0.894489	0.301497
0.184911	0.769707	0.834483	0.553889	0.444545		1.20118	0.492265	0.612397	0.475337	0.159715		1.31705	0.900084	1.42126	0.492735	0.143396		1.33266	0.95401	1.61362	0.460368	0.256916		0.458514	0.171456	0.861182	2.24334	1.02949	0.0258275	0.301222		0.30631	0.112339	1.15256	2.36749	0.642679	0.0256266	0.00088784		0.957463	0.268539	0.372692	1.65274	0.560002	0.108351	0.0172278		1.0455	0.412698
0.185862	0.727647	0.677147	0.607308	0.448742		1.23458	0.478429	0.552899	0.480239	0.171026		1.33945	0.870077	1.25557	0.461919	0.153464		1.3522	0.910624	1.62026	0.453451	0.278074		0.515402	0.204536	0.834961	2.52333	1.0253	0.0317219	0.296796		0.336425	0.126906	1.14968	2.35554	0.645297	0.0314927	0.0109186		0.995127	0.3241	0.427584	1.60453	0.572837	0.114329	0.0321907		1.00461	0.396691
0.176155	0.731471	0.632675	0.625226	0.442848		1.25941	0.47376	0.515966	0.48409	0.155154		1.36984	0.827027	1.23046	0.4748	0.168802		1.34268	0.869631	1.29971	0.466552	0.312313		0.53003	0.215807	0.845949	2.73724	0.994727	0.0429176	0.276691		0.365278	0.139679	1.19603	2.36667	0.605276	0.0318593	0.0124157		1.04231	0.387877	0.388317	1.56646	0.542453	0.114392	0.018377		1.12377	0.461317
0.171114	0.68755	0.598736	0.64765	0.441954		1.26195	0.444273	0.45407	0.508096	0.150768		1.36622	0.821631	1.16426	0.48327	0.190916		1.37681	0.795611	1.26653	0.47477	0.323147		0.611295	0.230789	0.970065	2.87234	0.970851	0.0271964	0.284068		0.383852	0.158783	1.25985	2.33523	0.586812	0.0291324	0.00152363		1.06248	0.431813	0.441595	1.56097	0.555599	0.114415	0.0404791		1.07059	0.515985
0.175166	0.702342	0.636196	0.642961	0.449631		1.28657	0.443485	0.476016	0.539237	0.127288		1.40465	0.824153	1.11171	0.517528	0.213262		1.38139	0.769868	1.43508	0.44165	0.328753		0.579607	0.304328	0.939668	2.90029	0.952538	0.0253979	0.295323		0.388452	0.193863	1.25417	2.3272	1.03392	0.0360034	0.00352946		1.06535	0.478165	0.437994	1.5379	0.715261	0.124948	0.000496525		1.13457	0.570072
0.178963	0.69379	0.532435	0.625789	0.441623		1.27248	0.46393	0.493812	0.938758	0.147437		1.39983	0.831189	1.17749	0.819027	0.203106		1.36429	0.796466	1.20282	0.484157	0.353394		0.586007	0.307143	0.971747	2.89673	0.961191	0.0291877	0.271861		0.413883	0.214132	1.26396	2.31685	1.05823	0.0277902	0.00665213		1.09682	0.526464	0.391281	1.5772	1.03089	0.112168	0.00775622		1.06919	0.583671
0.171405	0.70495	0.596905	0.658426	0.435903		1.27903	0.460617	0.543008	1.02003	0.169827		1.41178	0.922023	1.16006	0.949717	0.244608		1.40335	0.75653	1.32424	0.537046	0.358914		0.59606	0.326623	0.98157	2.88663	0.915963	0.0252994	0.281631		0.409416	0.230164	1.29055	2.29975	1.03841	0.0292482	0.00619703		1.05636	0.555822	0.439382	1.57382	1.0039	0.129866	0.026171		1.03736	0.690668
0.188199	0.721421	0.794168	0.72579	0.447515		1.43176	0.444702	0.511629	1.15989	0.267695		1.51901	0.972016	1.22923	1.10049	0.365485		1.46769	0.844614	1.54291	0.683507	0.401046		0.590962	0.357711	0.928677	2.8769	0.904449	0.019114	0.271409		0.401358	0.260057	1.27828	2.27805	1.0149	0.0241724	0.00721733		1.02831	0.580286	0.440023	1.51714	0.979342	0.117637	0.0174442		0.989147	0.676964
0.20728	0.75128	0.688842	0.836004	0.45297		1.59839	0.445255	0.524751	1.30868	0.27782		1.6795	0.976124	1.28033	1.31629	0.3809		1.5819	0.82236	1.36232	0.816012	0.439579		0.561906	0.38115	0.98019	2.78536	0.879958	0.0235364	0.241811		0.396124	0.297331	1.30616	2.29003	0.99618	0.0233661	0.0332575		0.976644	0.612773	0.424738	1.53747	0.96846	0.114592	0.00810839		0.963083	0.66285
0.252179	0.767345	0.673335	0.908536	0.455104		1.92287	0.433546	0.490792	1.31725	0.267293		1.90264	0.970441	1.25031	1.35665	0.395685		1.75918	0.998825	1.52428	0.918037	0.480552		0.605358	0.408052	1.05446	2.69878	0.878202	0.0212672	0.281171		0.388317	0.323788	1.36406	2.26183	0.999257	0.0255112	0.00769312		0.970654	0.655512	0.436334	1.51524	0.939914	0.126471	0.0207072		0.986281	0.71273
0.274473	0.781746	0.563352	1.01078	0.455835		2.20824	0.426853	0.423687	1.29846	0.266532		2.15184	0.981375	1.13254	1.34836	0.407424		2.00085	1.0025	1.50004	1.01604	0.498632		0.511392	0.440619	1.07465	2.66689	0.892579	0.0259754	0.273843		0.372623	0.373618	1.36489	2.26041	1.00306	0.0259768	0.0158125		0.915405	0.689253	0.41798	1.51151	0.906793	0.113817	0.00757188		0.855096	0.764059
0.279558	0.788469	0.457249	1.05607	0.444195		2.36674	0.425253	0.381309	1.31619	0.267085		2.25649	0.997023	1.07901	1.35267	0.400827		2.06894	1.18689	1.35692	1.09249	0.504775		0.541505	0.486255	1.10526	2.52668	0.90307	0.0160426	0.27085		0.345621	0.40929	1.37974	2.25272	0.996724	0.0239934	0.00306725		0.852104	0.728424	0.449269	1.48794	0.872199	0.117945	0.0176493		0.792147	0.795742
0.301264	0.815495	0.542241	1.08771	0.444623		2.43674	0.418295	0.312971	1.31214	0.272046		2.34115	1.0198	0.962526	1.34997	0.433235		2.14111	1.20525	0.931377	1.18131	0.529684		0.512961	0.49898	1.08611	2.4086	0.890784	0.0304533	0.261524		0.341298	0.431568	1.38956	2.24384	0.982016	0.0290762	0.0152998		0.798193	0.743436	0.458282	1.50358	0.836843	0.117845	0.00865377		0.745511	0.813972
0.311552	0.814014	0.501664	1.11707	0.455611		2.42451	0.406146	0.257868	1.30288	0.266273		2.32494	1.06142	0.889422	1.37419	0.435128		2.21299	1.29484	1.0877	1.19436	0.51421		0.55607	0.482995	1.15279	2.28469	0.894595	0.0313168	0.255022		0.459564	0.455563	1.42073	2.25527	0.998036	0.0181894	0.00352938		0.746858	0.756033	0.485956	1.50964	0.819134	0.125445	0.00554508		0.732967	0.785537
0.312216	0.806378	0.402367	1.13444	0.445832		2.41761	0.399458	0.190369	1.30559	0.276771		2.32207	1.06683	0.707445	1.38507	0.429069		2.20337	1.38753	0.984783	1.25944	0.530656		0.613632	0.5049	1.24492	2.16079	0.909802	0.0120062	0.228654		0.636723	0.457268	1.52392	2.25874	0.986385	0.028239	0.00617559		0.738663	0.782771	0.513335	1.48539	0.802788	0.138881	0.0278929		0.780224	0.814956
0.316648	0.815571	0.325838	1.13441	0.45532		2.48279	0.431043	0.158071	1.3119	0.294918		2.3747	1.12445	0.594633	1.40699	0.47416		2.25902	1.42453	0.780467	1.30043	0.538335		0.662505	0.502291	1.24538	2.11026	0.910994	0.00824461	0.212486		0.745547	0.485992	1.50906	2.29366	0.976614	0.0209362	0.00310166		0.75497	0.759985	0.520083	1.5385	0.795912	0.130492	0.0150219		0.804849	0.780003
0.318507	0.80321	0.341732	1.13894	0.45324		2.51394	0.462383	0.136176	1.31151	0.289156		2.43877	1.14804	0.606052	1.39734	0.497014		2.26949	1.50058	0.538354	1.2987	0.569104		0.790466	0.517572	1.32105	1.95054	0.932649	0.0307526	0.245484		0.808215	0.505755	1.59635	2.29278	0.945983	0.0384142	0.00584388		0.718545	0.788786	0.556625	1.50837	0.774659	0.134052	0.017711		0.798432	0.883095
0.342643	0.849636	0.342549	1.14803	0.445711		2.54153	0.514308	0.180082	1.31148	0.297678		2.43879	1.28223	0.58643	1.41689	0.542544		2.26511	1.54859	0.832826	1.31418	0.589721		0.88164	0.507531	1.27645	1.8338	0.934511	0.0228847	0.224118		0.833216	0.499333	1.5748	2.28726	0.930319	0.0266401	0.00319939		0.729189	0.787074	0.520717	1.47963	0.756936	0.126502	0.0265174		0.83469	0.831795
0.349272	0.823289	0.406948	1.11679	0.457731		2.62785	0.52119	0.24415	1.29032	0.294433		2.489	1.33637	0.631059	1.4222	0.579706		2.31938	1.56369	0.708218	1.31632	0.591694		0.919593	0.519248	1.29174	1.98003	0.937425	0.0281186	0.213329		0.848599	0.507206	1.58864	2.29394	0.918745	0.02417	0.0142179		0.750627	0.780674	0.535032	1.51425	0.730724	0.111807	0.0147657		0.891052	0.830666
0.331116	0.848297	0.383265	1.12373	0.465327		2.66906	0.522007	0.312521	1.29117	0.348673		2.56907	1.36839	0.722501	1.42897	0.647992		2.33577	1.62616	0.87221	1.31823	0.628439		1.02188	0.538804	1.32556	2.16521	0.932652	0.0282661	0.200461		0.834301	0.525193	1.58759	2.32569	0.899038	0.0133682	-0.00131256		0.755567	0.790677	0.524353	1.60199	0.738405	0.121823	0.0273301		0.913456	0.785368
0.347712	0.835567	0.449796	1.10255	0.516424		2.70228	0.510204	0.359485	1.28466	0.642156		2.60492	1.38973	0.760437	1.44869	0.813415		2.45867	1.51798	0.949325	1.34081	0.681255		1.07489	0.56791	1.33317	2.33983	0.965947	0.0278393	0.181978		0.855339	0.552195	1.60769	2.31674	0.898868	0.0240684	0.00560284		0.765072	0.811993	0.538617	1.61046	0.719146	0.109516	0.0391655		0.988754	0.826724
0.373788	0.817578	0.46355	1.0676	0.591307		2.84439	0.524216	0.380459	1.28289	0.950852		2.75616	1.36681	0.764152	1.47465	1.12212		2.566	1.51405	1.02971	1.32484	0.79668		1.09991	0.579296	1.36787	2.42152	0.969002	0.0156392	0.168443		0.852808	0.548699	1.63116	2.29822	0.907779	0.0150356	-0.00174892		0.764843	0.831493	0.544046	1.58206	0.709248	0.0910876	0.0192415		0.970206	0.777335
0.39034	0.782062	0.463676	1.08365	0.631655		3.02707	0.519899	0.376414	1.31105	0.948859		2.9265	1.37946	0.775125	1.4946	1.1776		2.7387	1.45474	0.856675	1.3318	0.903747		1.16168	0.556893	1.40491	2.46822	0.989571	0.0275566	0.162305		0.859414	0.554466	1.67465	2.37443	0.89263	0.00893637	0.0136126		0.743478	0.846178	0.549159	1.6002	0.710346	0.0878306	0.0199214		0.9496	0.759724
0.389037	0.762961	0.535288	1.268	0.706288		3.19874	0.544946	0.415151	1.41012	0.934679		3.08181	1.40484	0.901544	1.578	1.16279		2.95089	1.50088	1.05332	1.40659	1.00998		1.1712	0.594145	1.42974	2.51764	1.0154	0.0191976	0.133756		0.850143	0.578558	1.70156	2.33765	0.922387	0.0142996	0.0151178		0.704431	0.826866	0.573621	1.61632	0.679041	0.0817135	0.0115817		0.987288	0.819773
0.417017	0.738834	0.503433	1.40609	0.732313		3.30457	0.625549	0.480185	2.24567	0.934526		3.19791	1.47239	0.889133	1.94844	1.20722		3.01441	1.55155	1.02949	1.5131	1.04951		1.19167	0.606703	1.4834	2.51799	1.03247	0.0187469	0.112021		0.852569	0.618116	1.68372	2.34494	0.958569	0.0116242	0.0166398		0.696756	0.856518	0.561019	1.62105	0.686306	0.0698304	0.0215264		0.982912	0.814132
0.41246	0.737023	0.61604	1.53026	0.766077		3.35799	0.627259	0.507164	2.3647	1.3067		3.26933	1.49185	0.900315	2.24835	1.36751		3.04032	1.56412	0.903702	1.65722	1.13686		1.17793	0.620021	1.42073	2.51247	1.04877	0.018314	0.104097		0.840651	0.624716	1.71588	2.37858	0.957863	0.00388681	0.0134164		0.720648	0.883294	0.603416	1.68422	0.676581	0.05422	0.0142603		0.945526	0.82509
0.401697	0.701492	0.52424	1.68871	0.819218		3.42342	0.653396	0.487563	2.3692	1.67083		3.32459	1.46958	0.889781	2.34042	1.97721		3.09217	1.55121	0.879117	1.79938	1.29205		1.18615	0.641212	1.43117	2.48538	1.04668	0.0190761	0.0980342		0.864255	0.630089	1.69458	2.44561	0.957014	-0.000894916	0.0134238		0.803302	0.937175	0.587952	1.69452	0.687367	0.0605163	0.0273139		1.09222	0.867673
0.41506	0.705769	0.651336	1.76236	0.910868		3.4004	0.732036	0.457722	2.36976	1.69463		3.37707	1.54532	0.7477	2.35553	2.1389		3.24847	1.55699	0.938399	1.94262	1.46249		1.28573	0.685652	1.38919	2.50188	1.04197	0.00768216	0.102589		0.897577	0.681952	1.61741	2.47894	0.923837	-0.000466978	0.0139022		0.896527	1.02097	0.558872	1.76781	0.646946	0.0571568	0.0216967		1.1059	0.987823
0.41846	0.705739	0.614729	1.83278	0.988399		3.48272	0.765018	0.417504	2.39139	1.69493		3.49333	1.57431	0.720567	2.41085	2.18348		3.37507	1.4849	0.717665	2.087	1.63433		1.18654	0.732545	1.41424	2.44603	1.03632	0.0880969	0.0694786		0.894274	0.738896	1.61515	2.44789	0.907065	0.108171	0.00063521		0.935184	1.15759	0.580531	1.76846	0.607867	0.103315	0.0324802		1.16275	1.0816
0.435117	0.746311	0.476922	1.92288	1.00281		3.52314	0.84329	0.395262	2.53601	1.69729		3.57798	1.58635	0.640791	2.51305	2.20853		3.45505	1.5413	0.591655	2.1829	1.72237		1.24915	0.803789	1.34231	2.45206	1.03959	0.202034	0.0531824		0.901677	0.81011	1.59809	2.49207	0.890515	0.259952	0.0243199		0.960924	1.24485	0.557554	1.76358	0.629471	0.172894	0.0273086		1.12508	1.20578
0.442525	0.823793	0.588019	2.03001	1.07602		3.56772	1.50147	0.360932	2.87099	1.69525		3.64234	1.89269	0.51726	2.80535	2.1934		3.59497	1.64024	0.429486	2.33252	1.7475		1.1485	0.86769	1.33019	2.41654	1.03387	0.410833	0.0256744		0.902152	0.887199	1.60621	2.54151	0.847544	0.60669	0.018185		0.969649	1.35486	0.53147	1.82221	0.624194	0.353275	0.0599742		1.1738	1.17764
0.447875	0.859063	0.442111	2.11952	1.19775		3.56576	1.59097	0.303052	2.91512	1.68911		3.66408	2.11886	0.426728	2.94873	2.22701		3.64054	1.91289	0.114308	2.52262	1.75183		1.16283	0.914129	1.33841	2.32527	1.03542	0.640259	0.0951243		0.914733	0.962953	1.59268	2.58271	0.815448	0.934571	-0.00667326		0.969114	1.44202	0.591443	1.90424	0.61251	0.587029	0.0560326		1.148	1.36492
0.441872	0.904417	0.474505	2.23486	1.24013		3.57512	1.7613	0.328248	3.09757	1.68126		3.7037	2.1842	0.352065	3.03499	2.25623		3.74063	1.94216	0.18879	2.63272	1.80198		1.17542	0.983975	1.37504	2.31862	1.04095	0.838007	0.137012		0.899457	1.02874	1.56953	2.64653	0.777461	1.07778	0.014392		0.970434	1.51001	0.514532	1.96311	0.586215	0.797419	0.0786374		1.1576	1.33666
0.469894	0.911071	0.40232	2.49235	1.25028		3.70858	1.81441	0.298113	3.31593	1.6998		3.78074	2.35251	0.353403	3.3105	2.2931		3.82627	2.06751	0.116644	2.70374	1.82972		1.10352	1.05752	1.32208	2.26169	1.03616	0.965844	0.15921		0.919908	1.12307	1.54575	2.62446	0.754675	1.09033	0.0113335		0.950086	1.56174	0.524744	2.01545	0.594496	0.93098	0.112656		1.20261	1.41176
0.497147	0.980902	1.02825	2.69583	1.25856		3.81268	1.97324	1.29105	3.30453	1.7117		3.89895	2.48818	0.485195	3.33323	2.34731		3.94336	2.05553	0.112572	2.79903	1.87958		1.16304	1.07956	1.28177	2.21909	1.01804	1.0788	0.152366		0.920973	1.17086	1.49346	2.69666	0.717745	1.09721	0.00985089		0.970966	1.62415	0.517719	2.01521	0.600464	0.997532	0.11875		1.19998	1.49705
0.483262	1.03184	1.31115	2.73914	1.27206		3.94799	2.01802	1.85527	3.28965	1.71268		3.9999	2.64414	1.05359	3.33107	2.34176		4.08988	2.155	0.440092	2.89082	1.89816		1.12414	1.11865	1.37323	2.22429	1.0249	1.16058	0.174338		0.927617	1.20511	1.53678	2.71833	0.688944	1.09848	0.0224028		1.07327	1.67261	0.466971	2.12618	0.577313	1.04591	0.148382		1.30085	1.46904
0.506107	1.04301	1.83924	2.75098	1.26874		3.93577	2.05446	1.99553	3.2825	1.71715		4.04418	2.654	1.55646	3.32782	2.33558		4.09442	2.36197	1.04732	2.91212	1.91905		1.11327	1.20514	1.30514	2.12972	1.02459	1.22938	0.293902		0.943004	1.26109	1.52979	2.72313	0.661211	1.11218	0.0304255		1.23085	1.70238	0.47803	2.25783	0.553659	1.08611	0.201573		1.45285	1.5206
0.536982	1.15	2.03235	2.74921	1.26946		3.94027	2.23756	1.98844	3.25628	1.7152		4.0103	2.71257	1.96847	3.31862	2.34071		4.08594	2.35636	1.82586	2.96017	1.93404		1.17656	1.21663	1.30948	2.13679	1.03017	1.30446	0.421125		0.982415	1.32472	1.54342	2.72847	0.646407	1.18092	0.262276		1.31222	1.71935	0.436085	2.38447	0.562979	1.16226	0.358157		1.58043	1.54645
0.553709	1.23772	2.23277	2.72912	1.3309		3.975	2.35644	1.96203	3.23825	1.73019		4.04426	2.72225	2.15761	3.30879	2.29735		4.09962	2.43794	2.24953	2.97953	1.91419		1.18798	1.24954	1.30656	2.1707	1.04744	1.37871	0.576102		1.01256	1.36354	1.52743	2.77997	0.618162	1.20643	0.638703		1.47728	1.73682	0.44085	2.41792	0.540105	1.20295	0.491118		1.79497	1.48772
0.587448	1.35382	2.27714	2.77013	1.42513		3.91273	2.93741	1.94029	3.21261	1.73474		4.01667	3.11449	2.36913	3.3121	2.27716		4.09261	2.60729	2.08918	2.96411	1.92012		1.21329	1.29714	1.35083	2.1805	1.19924	1.51798	0.920662		1.04291	1.4105	1.52175	2.8041	0.657468	1.55649	1.15515		1.62874	1.79562	0.431139	2.49318	0.532514	1.33786	1.02509		2.02473	1.59727
0.606971	1.34061	2.31873	3.12848	1.52341		3.87457	2.93969	1.94265	3.19315	1.75859		3.9948	3.14967	2.56886	3.29688	2.28		4.03206	2.65437	2.47442	2.99272	1.93974		1.37114	1.29596	1.4031	2.15361	1.36063	1.67628	1.20443		1.24887	1.44573	1.60775	2.81305	0.712604	1.84222	1.20009		1.83065	1.85336	0.516684	2.49329	0.583728	1.57162	1.38926		2.15882	1.68489
0.652007	1.37571	2.50219	3.32734	1.59711		3.87499	3.04475	1.92602	3.17662	1.78034		3.92814	3.14066	2.63177	3.2962	2.24397		4.09539	2.66445	2.7745	2.99948	1.93192		1.33321	1.33092	1.38905	2.15186	1.47435	1.78839	1.465		1.28267	1.48004	1.60836	2.79887	0.734503	1.88498	1.21538		1.9849	1.87337	0.508645	2.55514	0.60217	1.73734	1.55801		2.23679	1.71782
0.686607	1.45448	2.47863	3.341	1.6315		3.8073	3.26759	1.89451	3.14829	1.79412		3.98555	3.36033	2.68804	3.27944	2.26077		4.08347	2.71123	2.9599	2.99823	1.93439		1.43164	1.35764	1.46335	2.05856	1.51397	1.88321	1.72133		1.43257	1.5096	1.65933	2.79347	0.766626	1.89198	1.28269		2.09382	1.88336	0.507011	2.64322	0.64533	1.85171	1.6537		2.36405	1.74418
0.749319	1.47484	2.43106	3.35999	1.62626		3.71424	3.33286	1.88029	3.12296	1.81024		3.90774	3.50023	2.71764	3.26166	2.22245		4.106	2.74305	3.27593	2.95187	1.91991		1.61315	1.40408	1.44357	1.97929	1.56251	1.90835	1.82491		1.71348	1.52945	1.69503	2.75468	0.835361	1.89485	1.36085		2.26876	1.94077	0.577483	2.71845	0.637336	1.89398	1.73667		2.40798	1.8167
0.753567	1.61085	2.40283	3.39645	1.6319		3.62393	3.39208	1.82931	3.09794	1.82229		3.83904	3.61174	2.73747	3.24011	2.18693		4.01168	2.78345	3.38272	2.87931	1.90148		1.60971	1.46287	1.45765	1.92538	1.62481	1.895	1.9212		1.75144	1.60305	1.65539	2.73049	1.20259	1.89274	1.44893		2.36293	2.04711	0.531133	2.74159	1.03004	1.9171	1.80125		2.49212	1.85578
0.750788	1.59752	2.34703	3.35715	1.62484		3.53407	3.39435	1.81393	3.07506	1.81014		3.69419	3.61997	2.69028	3.219	2.19025		3.94745	2.81291	3.36636	2.87155	1.85938		1.61989	1.51159	1.37709	1.82464	1.67247	1.88686	2.00309		1.73347	1.6434	1.61544	2.70797	1.20378	1.89247	1.5298		2.45562	2.15976	0.490449	2.8512	1.25854	1.92504	1.84288		2.58888	1.96815
0.75473	1.65921	2.32297	3.28201	1.63779		3.48499	3.3932	1.768	3.05287	1.85172		3.66952	3.6526	2.73459	3.20116	2.16181		3.95666	2.8504	3.33067	2.86886	1.86842		1.62731	1.55175	1.35704	1.73721	1.73676	1.90744	2.00957		1.66521	1.742	1.53675	2.69904	1.22063	1.89306	1.65442		2.45231	2.23703	0.488802	2.85844	1.29648	1.9378	1.92535		2.49044	2.09059
0.751188	1.78133	2.22678	3.23077	1.62925		3.34995	3.39766	1.72376	3.02324	1.87735		3.61957	3.61828	2.74699	3.18113	2.11624		3.88021	2.83835	3.25348	2.84356	1.91084		1.63434	1.62373	1.32656	1.70524	1.81684	2.00878	2.04463		1.65308	1.80172	1.50772	2.68122	1.28273	1.89675	1.71561		2.49637	2.32264	0.454774	2.89748	1.32697	1.95859	1.99701		2.49277	1.98421
0.770877	2.00495	2.12848	3.16563	1.63486		3.19384	3.38916	1.72468	3.00662	1.86081		3.48237	3.60346	2.67077	3.16755	2.09695		3.82625	2.86717	3.32189	2.82924	1.94603		1.56505	1.70116	1.25618	1.70906	1.84832	2.07465	2.09693		1.58658	1.88811	1.4595	2.72499	1.29512	1.89574	1.79163		2.55985	2.41745	0.43366	2.88128	1.36484	1.99227	2.02381		2.53841	2.12177
0.808023	2.29203	2.12295	3.15226	1.6428		3.09234	3.39217	1.78592	3.14527	1.89695		3.37623	3.5572	2.68395	3.1826	2.10358		3.83991	3.02051	3.2271	2.82277	1.93962		1.53706	1.88949	1.27195	1.71634	1.85369	2.09476	2.16748		1.5498	2.0192	1.42962	2.68414	1.2922	1.8951	1.92958		2.55339	2.48694	0.436955	2.876	1.37563	1.99916	2.08381		2.47641	2.26226
0.845054	2.42367	2.02628	3.14759	1.66761		3.02262	3.37566	1.87395	3.40805	1.97431		3.34125	3.52502	2.7245	3.39344	2.19865		3.81664	3.12964	3.01293	2.82851	2.00424		1.58833	1.93363	1.16917	1.84317	1.82598	2.07335	2.23731		1.47954	2.10091	1.39059	2.78158	1.29308	1.89744	2.10013		2.57307	2.55793	0.396415	2.92847	1.37609	2.00019	2.1572		2.48385	2.35074
0.86904	2.48202	2.0388	3.20241	1.76679		2.99429	3.35558	1.92688	3.40452	2.40078		3.30514	3.4694	2.62334	3.49509	2.36725		3.79886	3.19227	3.10986	2.84022	2.08137		1.56169	2.04294	1.15901	1.89636	1.80678	2.06837	2.31447		1.40793	2.15629	1.36822	2.7832	1.26759	1.8928	2.2464		2.5697	2.59962	0.353858	2.93946	1.34594	2.00226	2.22095		2.51251	2.38963
0.912438	2.53332	1.9948	3.26127	1.91952		3.04152	3.32791	1.9754	3.38461	2.58278		3.33213	3.40775	2.61829	3.48065	2.76095		3.82586	3.18271	2.8861	2.85162	2.22821		1.6889	2.09931	1.23035	1.85675	1.76822	2.06401	2.35082		1.46856	2.18731	1.36328	2.75182	1.24693	1.89287	2.32641		2.5259	2.62725	0.339392	3.00734	1.36514	1.99981	2.26148		2.39212	2.45391
0.968581	2.56105	1.89975	3.28681	2.09995		3.0352	3.29778	2.01207	3.36841	2.59042		3.27908	3.34273	2.58958	3.45736	2.74326		3.84215	3.13381	3.08298	2.85596	2.3732		1.85404	2.16267	1.1768	1.8915	1.76022	2.06467	2.42069		1.53758	2.23593	1.37622	2.80174	1.23207	1.89825	2.37001		2.57101	2.68029	0.359602	2.94824	1.33315	1.99342	2.29143		2.41357	2.48619
1.02598	2.58265	1.88587	3.31803	2.21892		2.98187	3.26547	2.08539	3.36219	2.61089		3.24656	3.35994	2.56015	3.45279	2.75317		3.81256	3.13401	2.76063	2.89525	2.44841		1.88809	2.20942	1.27807	1.82342	1.7266	2.0431	2.48541		1.53943	2.2792	1.42788	2.74685	1.23166	1.90077	2.40102		2.59132	2.69294	0.370485	2.94026	1.32909	1.98465	2.3382		2.55219	2.5277
1.08478	2.62052	1.71724	3.30219	2.33761		2.87593	3.22517	2.11732	3.3488	2.64585		3.16719	3.3353	2.42148	3.41121	2.76453		3.83001	3.27287	2.76067	2.96486	2.52863		2.02136	2.21989	1.47439	1.95644	1.67815	2.06856	2.47515		1.53012	2.29875	1.59271	2.80803	1.2161	1.89488	2.41204		2.66553	2.71853	0.442213	2.92832	1.31815	1.98912	2.35555		2.68967	2.52333
1.16002	2.63076	1.69441	3.28873	2.44928		2.83368	3.19477	2.13773	3.36356	3.15059		3.09986	3.31481	2.35143	3.38499	2.95654		3.77181	3.30723	2.7132	2.96043	2.57685		2.15432	2.26219	1.53646	1.98068	1.67599	2.04716	2.45876		1.58996	2.31596	1.71762	2.85369	1.24269	1.89463	2.42406		2.66442	2.7159	0.507522	2.94694	1.33463	1.98021	2.37357		2.73789	2.54151
1.19617	2.6106	1.72021	3.2632	2.59281		2.73681	3.15753	2.1611	3.3223	3.27356		3.02755	3.31461	2.28628	3.34901	3.41616		3.80332	3.2458	2.75069	2.96653	2.70469		2.23417	2.3319	1.65366	2.02207	1.77463	2.0581	2.43452		1.60737	2.41382	1.79432	2.90184	1.62485	1.89357	2.43019		2.76494	2.74871	0.562944	3.03604	1.56642	1.97716	2.40438		2.84135	2.55424
1.25543	2.63123	1.68367	3.25623	2.75529		2.68248	3.11802	2.19363	3.30464	3.28166		2.98857	3.33428	2.23635	3.36072	3.45892		3.66942	3.2874	2.77137	2.95459	2.88829		2.27757	2.33944	1.65628	2.0141	1.84984	2.10766	2.48571		1.66322	2.43626	1.85433	3.00146	1.80242	1.89538	2.42874		2.82423	2.76046	0.561781	3.09506	1.758	2.01105	2.40831		2.95121	2.66652
1.26038	2.61457	1.78188	3.24764	2.80264		2.67285	3.08894	2.20039	3.26915	3.27193		2.93117	3.37154	2.33732	3.35647	3.47233		3.6745	3.35777	2.80408	2.97046	3.03191		2.39083	2.35394	1.72011	1.99327	1.94408	2.1555	2.43905		1.74021	2.44125	1.93645	2.97662	1.94085	1.94608	2.43805		2.85694	2.77897	0.668368	3.11249	1.95288	2.03704	2.40648		2.90542	2.62434
1.30418	2.57909	1.6105	3.25979	2.82061		2.68031	3.10085	2.20941	3.26379	3.25857		2.95217	3.41613	2.35036	3.32843	3.43285		3.6597	3.47022	2.96689	3.04469	3.07646		2.47431	2.40785	1.75806	2.00943	2.00856	2.22366	2.45231		1.94978	2.45702	2.03178	2.97601	2.00633	2.10461	2.43603		2.95165	2.78237	0.611085	3.15482	2.13552	2.09445	2.42587		3.0723	2.54933
1.36321	2.66018	1.60358	3.23537	2.82354		2.70946	3.20846	2.18206	3.23744	3.24932		2.93848	3.43807	2.34632	3.327	3.46947		3.72611	3.50213	2.98757	3.02895	3.10159		2.57137	2.44262	1.75088	1.90502	2.06951	2.35172	2.44596		1.98748	2.46986	2.00883	2.9799	2.09259	2.5387	2.4394		2.96747	2.78698	0.672975	3.1864	2.27395	2.30329	2.43741		3.08163	2.6966
1.46543	2.74363	1.8378	3.19599	2.83304		2.8155	3.36908	2.18108	3.25655	3.26138		3.00753	3.69604	2.48271	3.35058	3.43296		3.71744	3.64927	2.96512	3.05953	3.13055		2.65935	2.43827	1.90661	1.84093	2.21922	2.51351	2.39434		2.03701	2.48523	2.06596	2.99963	2.54277	2.78966	2.43933		3.01551	2.80465	0.691403	3.16463	2.51979	2.51908	2.44837		3.12148	2.66319
1.50252	2.82205	1.78105	3.15222	2.89058		2.86482	3.3883	2.18257	3.24887	3.24646		3.02709	3.8295	2.56763	3.356	3.4292		3.70132	3.76251	3.23899	3.07485	3.11937		2.67807	2.46745	1.86341	1.89292	2.33742	2.56764	2.38381		2.18607	2.50522	2.13294	3.04115	2.59898	2.81571	2.43905		3.04025	2.80152	0.700558	3.19749	2.88673	2.63609	2.44395		3.12308	2.7429
1.5594	2.91194	1.93485	3.13314	2.91333		2.92681	3.44199	2.16118	3.26454	3.24381		3.02994	3.87453	2.62094	3.35388	3.43387		3.6834	3.73987	3.30583	3.11847	3.14433		2.72545	2.46204	1.93567	1.88732	2.37124	2.63911	2.38101		2.32478	2.50772	2.16406	3.01559	2.65346	2.82056	2.44086		3.08087	2.81031	0.695238	3.18386	2.95873	2.70085	2.45349		3.24053	2.71327
1.60278	2.89877	1.93018	3.12131	2.92772		2.93751	3.44339	2.18232	3.3506	3.23824		3.05443	3.91182	2.65232	3.35401	3.41167		3.59856	3.80523	3.18569	3.19501	3.13183		2.6801	2.49292	1.95779	1.85002	2.39576	2.67668	2.35928		2.32441	2.52501	2.20275	3.02076	2.70004	2.82091	2.44123		3.08016	2.81148	0.732176	3.13986	2.9465	2.75862	2.45659		3.29908	2.6768
1.62037	2.88398	1.88903	3.11016	2.95082		2.88134	3.43619	2.15868	3.40603	3.23045		3.03069	3.92806	2.65472	3.34908	3.41761		3.63635	3.78859	3.36077	3.24325	3.14725		2.65258	2.48214	1.96829	1.85579	2.46715	2.71173	2.32509		2.34064	2.50479	2.18507	3.0442	2.72749	2.82187	2.44152		3.0825	2.80161	0.75993	3.1784	2.95472	2.78437	2.46556		3.25517	2.69355
1.63205	2.82885	1.93853	3.07911	2.9702		2.80133	3.40544	2.18114	3.42614	3.23234		2.9715	3.90605	2.7138	3.34531	3.41136		3.64113	3.77809	2.95923	3.29291	3.15222		2.73169	2.50415	2.05412	1.88483	2.4744	2.7789	2.35423		2.33538	2.52179	2.24835	3.01277	2.75673	2.82199	2.44268		3.09201	2.79995	0.730895	3.1553	2.99635	2.82847	2.46698		3.17283	2.66862
1.64941	2.74264	1.91871	3.09405	2.97642		2.72855	3.35911	2.13003	3.46257	3.22486		2.96128	3.92754	2.63808	3.32889	3.37465		3.67487	3.79116	3.15654	3.32407	3.12243		2.6475	2.47822	2.00671	1.87789	2.52839	2.82666	2.37953		2.3028	2.50638	2.28103	3.00064	2.78177	2.82196	2.44269		3.10504	2.80363	0.778607	3.23394	3.00084	2.84252	2.49136		3.20372	2.6864
1.68688	2.6915	1.89266	3.15611	2.97825		2.65728	3.30859	2.08812	3.43167	3.20052		2.89409	3.87941	2.60592	3.33089	3.37986		3.63493	3.72239	3.20015	3.32046	3.08167		2.67613	2.52394	2.05463	1.85717	2.75165	2.84644	2.44759		2.31447	2.52036	2.30735	2.97717	3.25844	2.82187	2.44211		3.10166	2.80516	0.787132	3.22638	3.20521	2.86015	2.47505		3.0992	2.63054
1.69685	2.59979	1.89249	3.19129	2.97951		2.66031	3.24503	2.04143	3.40459	3.18438		2.90926	3.87711	2.57542	3.31267	3.39712		3.60092	3.62613	2.97611	3.37378	3.05504		2.6369	2.52763	2.04947	1.87565	3.01122	2.93204	2.55329		2.28615	2.60525	2.32998	3.00569	3.35725	2.82195	2.44184		3.08532	2.8203	0.744165	3.26106	3.43782	2.88001	2.48812		3.01004	2.70102
1.69424	2.52613	1.94895	3.21829	2.98357		2.59113	3.21306	2.04035	3.37101	3.17218		2.84572	3.86393	2.62094	3.28496	3.34839		3.68823	3.64897	3.20511	3.34692	3.03144		2.62314	2.55518	2.09523	1.86803	3.17505	3.01915	2.70572		2.30326	2.62207	2.31687	2.95836	3.35017	2.82207	2.44357		3.08056	2.82322	0.73843	3.20921	3.50855	2.8991	2.49065		2.93439	2.71789
1.68386	2.49064	1.92198	3.20836	2.98661		2.4937	3.17457	2.01412	3.32616	3.18119		2.758	3.84759	2.6773	3.26118	3.34327		3.56522	3.51123	3.32247	3.34168	2.99233		2.60005	2.5985	2.13583	1.93658	3.25261	3.12422	2.79581		2.279	2.61497	2.3558	2.97681	3.34589	2.82205	2.44357		3.07571	2.82498	0.770754	3.19531	3.45345	2.92624	2.51984		2.83833	2.75934
1.7322	2.40511	1.82594	3.20695	2.98809		2.47479	3.12794	2.02666	3.30707	3.16594		2.72989	3.82015	2.63747	3.26092	3.35152		3.56605	3.54575	3.1875	3.3423	2.9662		2.58637	2.60082	2.19526	2.04493	3.2726	3.13568	2.90212		2.25278	2.61146	2.42004	3.07711	3.32025	2.82208	2.44357		3.00907	2.82385	0.807383	3.23555	3.3931	2.9468	2.54931		2.78201	2.74833
1.72219	2.35056	1.8784	3.21228	2.9878		2.42317	3.06829	2.04378	3.27899	3.17211		2.68122	3.7643	2.67692	3.23871	3.31591		3.52991	3.41718	3.28216	3.36031	2.9739		2.48162	2.61154	2.22904	2.09629	3.28218	3.12484	2.98897		2.2153	2.60406	2.57008	3.08958	3.31703	2.82202	2.44357		2.99558	2.81025	0.862567	3.26415	3.32296	2.94927	2.55162		2.62039	2.78788
1.74426	2.33066	1.97002	3.22317	2.98804		2.40848	3.0372	2.02507	3.25237	3.1669		2.61547	3.73011	2.70702	3.22147	3.30824		3.48642	3.39299	3.27788	3.33858	2.93289		2.5296	2.65931	2.19427	2.2608	3.30927	3.08719	3.06452		2.27126	2.5994	2.56316	3.16768	3.31573	2.82198	2.44357		2.98563	2.8187	0.893167	3.3519	3.27067	2.93579	2.5796		2.66734	2.81839
1.747	2.40069	1.90055	3.23231	2.98655		2.34775	2.99618	2.15888	3.21987	3.15347		2.55488	3.64206	2.74549	3.20681	3.28465		3.42526	3.33285	3.27547	3.35111	2.956		2.62848	2.65523	2.22678	2.61521	3.31664	3.02411	3.11738		2.21897	2.60377	2.52532	3.2987	3.29479	2.82204	2.44357		3.01597	2.82843	0.926836	3.35143	3.18227	2.92252	2.58269		2.75758	2.77111
1.75709	2.41055	2.16678	3.28727	2.985		2.27824	2.96409	2.41621	3.18487	3.14872		2.49551	3.61801	2.91214	3.20421	3.27831		3.36357	3.2853	3.61692	3.35436	2.89294		2.76391	2.65557	2.15226	2.963	3.29973	2.96258	3.19905		2.3343	2.59847	2.5495	3.26466	3.28167	2.82201	2.44357		3.0583	2.83091	0.903093	3.4125	3.15267	2.92728	2.59147		2.91541	2.77441
1.75226	2.41339	2.11999	3.29911	2.97805		2.18263	2.95295	2.39966	3.17525	3.13249		2.44298	3.54179	2.97799	3.18155	3.24109		3.28223	3.25428	3.65041	3.34197	2.89382		2.8817	2.68085	2.15352	3.22067	3.30097	2.89356	3.24894		2.48787	2.59451	2.52357	3.24554	3.26122	2.82177	2.44357		3.06569	2.82604	0.91281	3.41541	3.11594	2.90649	2.59778		2.9923	2.8802
1.78326	2.35016	2.0635	3.32009	2.97784		2.07863	2.90882	2.3661	3.15918	3.1267		2.36863	3.51772	3.02004	3.17539	3.21725		3.21607	3.27019	3.52878	3.35776	2.88926		2.99725	2.66414	2.17348	3.3054	3.29621	2.80702	3.25828		2.58387	2.61072	2.54981	3.22586	3.21917	2.82176	2.44357		3.10344	2.82503	0.905835	3.35234	3.04477	2.87187	2.60284		3.04675	2.80014
1.7683	2.41847	2.27239	3.30617	2.98434		1.97861	2.87882	2.48234	3.14455	3.11535		2.25518	3.47462	2.95838	3.16734	3.18012		3.18929	3.27864	3.63004	3.34018	2.88991		3.09511	2.69899	2.15988	3.31904	3.28149	2.7268	3.24214		2.64375	2.61723	2.57677	3.28585	3.17747	2.82161	2.44357		3.12899	2.82941	1.00241	3.37444	2.96004	2.85055	2.59828		3.14712	2.83624
1.77228	2.58071	2.28687	3.30142	2.98724		1.86391	2.8689	2.59733	3.15266	3.12356		2.19148	3.42644	3.07902	3.15615	3.16077		3.1154	3.28722	3.72494	3.32526	2.94577		3.09999	2.69527	2.15271	3.35659	3.26859	2.68977	3.22828		2.6209	2.61232	2.53934	3.27046	3.15409	2.82119	2.44357		3.08039	2.82845	0.947431	3.35892	2.87409	2.82601	2.60279		3.24432	2.7948
1.74823	2.60176	2.35289	3.24309	2.98817		1.77296	2.83825	2.55779	3.14508	3.09596		2.13737	3.39595	3.10837	3.16509	3.14684		3.04803	3.35617	3.75545	3.27614	3.02422		3.07181	2.68273	2.15736	3.43673	3.27243	2.78598	3.19977		2.62974	2.61014	2.49949	3.27201	3.11821	2.82176	2.44357		3.02069	2.82926	0.963355	3.37026	2.83119	2.82384	2.60198		3.1477	2.82791
1.6793	2.59701	2.27461	3.24861	2.98923		1.65407	2.80818	2.46984	3.35141	3.07693		2.00324	3.39346	3.10686	3.29481	3.12074		3.04545	3.41392	3.60671	3.25812	3.03888		3.03821	2.68428	2.12497	3.48407	3.26019	2.8543	3.15483		2.60801	2.63004	2.46224	3.26036	3.08178	2.82199	2.44357		2.96755	2.83497	0.957462	3.35671	2.78904	2.86532	2.59568		3.19455	2.85973
1.66738	2.58071	2.22882	3.29269	2.98892		1.65978	2.78016	2.43411	3.34085	3.09017		2.03856	3.36598	2.99627	3.44109	3.09417		3.12791	3.44782	3.71517	3.30796	3.06072		3.00448	2.69788	2.02536	3.54318	3.20717	2.91265	3.11169		2.58762	2.62324	2.3942	3.2547	3.02544	2.82191	2.44357		2.91639	2.84716	1.04236	3.34531	2.72015	2.9	2.59616		3.09051	2.90747
1.64839	2.51639	2.13972	3.367	2.98923		1.72753	2.82927	2.43518	3.33867	3.07666		2.13064	3.36331	3.06835	3.46725	3.04794		3.27916	3.41068	3.63167	3.39056	3.04102		2.87186	2.68771	2.07449	3.62892	3.17981	2.97854	3.06869		2.55664	2.62674	2.36756	3.26172	2.97678	2.822	2.44357		2.83913	2.84235	1.04969	3.38676	2.65094	2.92621	2.59761		2.947	2.88536
1.6475	2.4901	2.04755	3.41582	2.98838		1.77947	2.9427	2.37456	3.32641	3.05845		2.17931	3.41969	2.97337	3.47069	3.0533		3.22967	3.4627	3.66797	3.48289	3.05739		2.88006	2.61682	2.03875	3.63109	3.20839	3.04575	3.06591		2.50919	2.61477	2.33576	3.31798	2.95327	2.82206	2.44357		2.78486	2.83785	1.07285	3.36582	2.6237	2.92781	2.59715		2.88015	2.87432
1.64129	2.44336	2.04681	3.39918	2.98756		1.7894	2.98256	2.30382	3.35092	3.02534		2.18898	3.41357	2.84901	3.4661	3.01161		3.29089	3.48448	3.68185	3.50543	3.08016		2.7591	2.65966	2.1035	3.62938	3.20969	3.05399	3.04111		2.45054	2.62967	2.37921	3.34894	2.9163	2.82205	2.44357		2.72367	2.8356	1.11357	3.44116	2.59201	2.92652	2.59801		2.69049	2.80467
1.63808	2.45693	1.96872	3.42266	2.98857		1.76697	3.42091	2.25553	3.3791	3.02558		2.16593	3.46445	2.8258	3.45596	3.00578		3.25844	3.41662	3.41733	3.51368	3.0516		2.61572	2.6314	2.21284	3.5599	3.17938	3.03064	2.99942		2.4126	2.62695	2.44462	3.39203	2.87431	2.82206	2.44357		2.62429	2.84033	1.19247	3.45952	2.55099	2.93626	2.59429		2.55002	2.84081
1.63937	2.44883	1.92954	3.42641	2.98742		1.70658	3.53918	2.19161	3.39876	2.98805		2.11657	3.72935	2.72537	3.45756	2.96288		3.21878	3.40005	3.12798	3.49459	3.05879		2.57341	2.62726	2.22761	3.53264	3.17051	3.06449	2.96055		2.38274	2.62039	2.50569	3.48577	2.82767	2.822	2.44357		2.53639	2.83126	1.22829	3.50344	2.48742	2.92899	2.59593		2.56879	2.77715
1.61769	2.45832	1.86149	3.40171	2.98658		1.66994	3.53378	2.17817	3.38206	2.97885		2.07275	3.72957	2.68399	3.45657	2.94417		3.15376	3.34793	3.30664	3.49885	3.07164		2.54548	2.65428	2.27708	3.41777	3.16949	3.10352	2.99495		2.37718	2.62652	2.52747	3.44441	2.78614	2.82208	2.44357		2.47241	2.83172	1.26082	3.50655	2.46467	2.92829	2.59182		2.52357	2.85391
1.58398	2.54662	1.80596	3.36774	2.98727		1.62658	3.54757	2.11178	3.37518	2.96066		2.08518	3.70469	2.55028	3.43872	2.93094		3.11903	3.29606	2.96086	3.4499	3.10271		2.46913	2.68019	2.27466	3.35328	3.16443	3.11063	2.96599		2.34759	2.6444	2.48509	3.39188	2.73898	2.822	2.44357		2.39945	2.84198	1.24178	3.45248	2.41359	2.94674	2.59298		2.44149	2.85584
1.56214	2.69664	1.66741	3.3216	2.98779		1.59768	3.53499	2.06772	3.35864	2.94204		2.05297	3.82239	2.44653	3.43402	2.932		3.16851	3.26346	2.97611	3.44099	3.07279		2.48708	2.71469	2.2863	3.26747	3.17368	3.10401	2.99264		2.3183	2.68128	2.48315	3.35868	2.91644	2.82206	2.44357		2.33355	2.84804	1.27389	3.46425	2.51492	2.95384	2.59774		2.28943	2.84042
1.5054	2.84035	1.82093	3.29329	2.98858		1.6223	3.51378	2.20226	3.34568	2.93972		2.07142	3.77383	2.45636	3.41761	2.91422		3.13179	3.25873	2.80775	3.39659	3.10068		2.37083	2.66408	2.31002	3.19833	3.15665	3.07221	3.00071		2.27898	2.69557	2.50697	3.38218	2.87007	2.82206	2.44357		2.22967	2.86942	1.30502	3.43928	2.73948	2.94908	2.59538		2.23267	2.83177
1.47638	3.00269	1.89307	3.26453	2.98901		1.86091	3.49266	2.1906	3.3284	2.92422		2.25752	3.73636	2.47535	3.41103	2.90298		3.13356	3.32786	3.24653	3.39596	3.11917		2.35471	2.73622	2.30114	3.15205	3.14617	3.06029	2.9772		2.26613	2.7043	2.49087	3.36766	2.86225	2.822	2.44357		2.18781	2.86818	1.28939	3.3923	2.76279	2.93537	2.59465		1.99915	2.84254
1.41827	3.13131	1.8305	3.22914	2.98803		2.34644	3.46196	2.13028	3.30806	2.9028		2.56115	3.70267	2.44685	3.40195	2.90327		3.35459	3.33463	3.12795	3.35079	3.10676		2.39125	2.79169	2.30693	3.00608	3.14832	3.05449	2.94244		2.26628	2.71335	2.53988	3.27477	2.85252	2.82201	2.44357		2.19758	2.87465	1.31856	3.31478	2.72124	2.93912	2.6006		2.04076	2.97289
1.38566	3.13572	1.81447	3.18919	2.98625		2.66399	3.44466	2.11139	3.31605	2.88964		2.86115	3.64985	2.505	3.3831	2.87695		3.48821	3.42611	3.12421	3.34817	3.10528		2.47918	2.81939	2.33048	2.94778	3.13657	3.00633	2.93257		2.2469	2.71205	2.53356	3.21827	2.83183	2.82206	2.44357		2.18526	2.88242	1.30216	3.25864	2.70523	2.92332	2.5926		2.12802	2.94129
1.38946	3.16314	1.94111	3.1827	2.98383		2.79942	3.45676	2.40756	3.31701	2.87815		2.99344	3.69999	2.57176	3.37665	2.87145		3.64335	3.42976	3.21157	3.34185	3.1188		2.61003	2.82329	2.40752	2.76688	3.11955	3.01656	2.84523		2.22714	2.72307	2.58937	3.13491	2.80145	2.82192	2.44357		2.15102	2.88215	1.35443	3.20427	2.65254	2.91319	2.59425		2.19889	2.99701
1.40593	3.17863	1.89183	3.15948	2.98234		2.82656	3.46521	2.45088	3.33053	2.8493		3.05074	3.83604	2.74717	3.35235	2.85846		3.69797	3.59218	3.04502	3.31136	3.11205		2.61638	2.84416	2.39526	2.68888	3.11601	3.05004	2.81998		2.17248	2.72135	2.63566	3.0906	2.76984	2.82197	2.44357		2.09805	2.88641	1.36677	3.14324	2.60881	2.91612	2.58799		2.18556	2.99217
1.34853	3.15352	2.09449	3.13593	2.98116		2.82242	3.46004	2.59302	3.31446	2.825		3.0477	3.90668	2.75034	3.33771	2.8469		3.65992	3.67008	3.08771	3.24848	3.10193		2.61122	2.8557	2.34391	2.63368	3.10892	3.08852	2.84342		2.23299	2.71077	2.6818	3.04195	2.76831	2.822	2.44357		2.06408	2.88389	1.34293	3.08953	2.58367	2.93435	2.5872		2.17909	2.91936
1.31862	3.15167	2.13202	3.18401	2.98669		2.8073	3.459	2.59336	3.30774	2.79315		3.04078	3.89366	2.97533	3.31465	2.82125		3.71685	3.63903	3.27996	3.26123	3.12256		2.63193	2.8691	2.39021	2.59244	3.21695	3.117	2.75534		2.28979	2.72523	2.70429	3.0012	2.99357	2.82198	2.44357		2.07391	2.889	1.33125	3.04291	2.61276	2.95249	2.58446		2.23647	3.06451
1.31263	3.17765	2.04668	3.18631	2.98641		2.84021	3.46809	2.54449	3.27719	2.79834		3.06718	3.8761	2.93428	3.28674	2.81768		3.76923	3.64923	3.07	3.22271	3.07056		2.69315	2.88347	2.40012	2.62019	3.40186	3.14244	2.73515		2.3257	2.71676	2.70396	2.9551	3.01688	2.82201	2.44357		2.12368	2.88746	1.35268	2.95595	2.7191	2.95857	2.57592		2.29113	3.03275
1.29024	3.17297	2.04325	3.2195	2.98684		2.80073	3.45974	2.5441	3.27645	2.78947		3.08803	3.83522	2.93874	3.25955	2.8117		3.7841	3.56447	3.23077	3.212	3.05605		2.7387	2.87542	2.41264	2.73661	3.46491	3.14149	2.65207		2.31372	2.72025	2.70957	2.94106	3.1729	2.82202	2.44357		2.11456	2.88795	1.34347	2.9746	2.78991	2.95256	2.57824		2.36159	3.08284
1.24483	3.18164	2.10254	3.22218	2.98834		2.72316	3.45026	2.56151	3.2501	2.78152		3.02857	3.80827	2.93481	3.24562	2.79834		3.69683	3.54205	3.27923	3.21455	3.08154		2.69858	2.84584	2.44083	2.86755	3.48765	3.13894	2.59792		2.30937	2.71634	2.73922	2.93172	3.25853	2.82208	2.44357		2.12989	2.89104	1.3498	2.93392	3.06245	2.96166	2.57171		2.36779	2.98425
1.25655	3.15141	2.22441	3.25514	2.98616		2.70348	3.43745	2.69315	3.22615	2.76736		3.06259	3.76966	3.04347	3.22082	2.78204		3.81691	3.547	3.19662	3.17144	3.06663		2.77117	2.81874	2.4217	3.04053	3.47734	3.09987	2.62669		2.3106	2.70887	2.72996	2.92191	3.24126	2.82202	2.44357		2.17158	2.88222	1.32592	2.93843	3.10734	2.97233	2.5654		2.44804	3.02387
1.33927	3.14398	2.2369	3.26243	2.98529		2.68216	3.40153	2.77062	3.21129	2.75219		3.10155	3.70815	3.10059	3.19564	2.78822		3.99289	3.46571	3.30916	3.15943	3.06402		2.6363	2.84039	2.40598	3.1082	3.47381	3.08754	2.55674		2.31013	2.80162	2.7338	2.88516	3.23942	2.82209	2.44357		2.27359	2.90886	1.35069	2.89496	3.0889	2.96236	2.55833		2.49052	3.05174
1.41872	3.12838	2.33935	3.23562	2.98207		2.69918	3.34279	2.7381	3.50362	2.7342		3.09375	3.67173	3.09991	3.28858	2.77915		4.06446	3.41965	3.40414	3.17262	3.0731		2.60336	2.82134	2.34924	3.17057	3.48614	3.03878	2.45598		2.30761	2.80827	2.70825	2.87587	3.22744	2.82203	2.44357		2.30017	2.91158	1.30937	2.91424	3.04523	2.95514	2.55148		2.5148	3.04828
1.54071	3.11829	2.40433	3.23491	2.97488		2.72725	3.31996	2.77006	3.56403	2.73779		3.11054	3.63371	3.06792	3.48589	2.77022		4.19933	3.54015	3.34154	3.25633	3.04675		2.56662	2.83181	2.34803	3.14434	3.49236	3.00094	2.4549		2.30803	2.81256	2.68004	2.83757	3.23183	2.82207	2.44357		2.33354	2.91672	1.32082	2.80797	3.0622	2.95227	2.54222		2.52906	3.04249
1.63901	3.09199	2.3696	3.20436	2.97009		2.71714	3.24874	2.69478	3.53384	2.71425		3.12939	3.5592	3.0728	3.49137	2.76786		4.21795	3.55427	3.16498	3.33585	3.03821		2.61663	2.89066	2.3013	3.08583	3.50651	2.91333	2.40817		2.33552	2.81397	2.61732	2.84055	3.2534	2.82193	2.44357		2.44382	2.91778	1.27038	2.81045	3.10104	2.92869	2.52231		2.68232	3.0692
1.72314	3.11241	2.25786	3.16227	2.96287		2.67271	3.20167	2.65314	3.51189	2.71268		3.06796	3.50256	3.0539	3.46123	2.75883		4.27597	3.57825	2.86747	3.36763	3.02999		2.68275	2.8722	2.2342	3.00939	3.53568	2.83622	2.3899		2.42725	2.81407	2.55987	2.76601	3.25816	2.82196	2.44357		2.60006	2.91755	1.30787	2.79111	3.14389	2.90102	2.52611		2.73292	3.07765
1.80489	3.08634	2.47423	3.11113	2.95456		2.65278	3.1627	2.75117	3.47942	2.71351		3.03487	3.43869	3.03864	3.4353	2.75928		4.20806	3.72531	3.09638	3.37044	3.02018		2.67416	2.88346	2.28546	2.98779	3.52389	2.73788	2.34101		2.67852	2.81504	2.54825	2.78109	3.24192	2.82169	2.44357		2.87297	2.91845	1.20279	2.78036	3.15119	2.87965	2.52789		2.91954	3.00686
1.90054	3.0676	2.56661	3.07423	2.94216		2.59369	3.11035	2.8791	3.44201	2.71165		2.9893	3.37974	3.16689	3.41345	2.72858		4.10177	3.64163	3.16125	3.35931	3.03328		2.75716	2.90803	2.19253	2.9165	3.52471	2.67157	2.29582		2.90347	2.81491	2.53259	2.78564	3.22491	2.82177	2.44357		3.01328	2.91977	1.21606	2.7798	3.11386	2.84891	2.51637		2.95994	3.04511
2.00188	3.05517	2.63046	3.13749	2.9348		2.53617	3.04446	2.88324	3.419	2.70893		2.97278	3.33195	3.242	3.38977	2.76726		4.08517	3.61152	2.95088	3.2971	3.00762		2.84823	2.87202	2.17623	2.7325	3.54442	2.65003	2.38604		3.15295	2.81294	2.49253	2.75925	3.24837	2.82156	2.44357		3.1607	2.91695	1.19102	2.74156	3.1108	2.82723	2.51454		3.1011	3.02774
2.04592	3.05363	2.69708	3.16139	2.92213		2.53469	2.99115	2.97771	3.3848	2.69202		2.93703	3.27841	3.43953	3.36797	2.74396		4.06473	3.5805	3.07401	3.32876	2.98629		3.05889	2.86996	2.25706	2.63716	3.65875	2.68777	2.51905		3.37327	2.81375	2.7658	2.69365	3.59589	2.82102	2.44357		3.27437	2.9173	1.30886	2.73103	3.1878	2.81418	2.56642		3.25588	2.99442
2.10804	3.04449	2.74861	3.22734	2.91304		2.6367	2.92749	2.9188	3.36064	2.68256		3.01365	3.24334	3.41897	3.35129	2.74201		4.08227	3.48282	3.21197	3.33097	2.9852		3.15207	2.88192	2.18292	2.55224	3.9036	2.73599	2.72005		3.39521	2.81287	2.73508	2.69209	3.77858	2.8203	2.44357		3.31622	2.91854	1.37006	2.71084	3.57555	2.83418	2.58752		3.27124	2.92795
2.14332	3.04873	2.58775	3.27124	2.89728		2.70198	2.86432	2.85984	3.324	2.67465		3.03256	3.1793	3.16379	3.32521	2.72565		3.99283	3.42527	2.98502	3.3756	2.97075		3.26934	2.90308	2.168	2.45458	4.06415	2.75792	2.83366		3.39278	2.81242	2.72501	2.6974	3.76253	2.81727	2.44357		3.33257	2.91697	1.31942	2.75863	3.61833	2.84814	2.6013		3.4302	2.99982
2.19077	3.01598	2.54752	3.28612	2.87882		2.68912	2.80051	2.77935	3.29534	2.67857		3.05269	3.1649	3.24144	3.30756	2.74195		4.0011	3.34071	2.79889	3.35733	2.95632		3.32059	2.91505	2.24021	2.46085	4.12928	2.78395	2.96872		3.36407	2.81253	2.77256	2.65002	3.7369	2.81614	2.44357		3.3291	2.91313	1.37529	2.71344	3.60604	2.82167	2.60361		3.45793	2.99444
2.21634	2.98656	2.44234	3.28344	2.87457		2.64053	2.76568	2.73997	3.28824	2.67877		2.99105	3.14803	3.1278	3.29715	2.71255		3.98021	3.42264	2.82536	3.36262	2.9357		3.31525	2.89421	2.23227	2.52668	4.15393	2.80253	3.02948		3.31916	2.80994	2.78915	2.70782	3.72283	2.81127	2.44357		3.31914	2.91718	1.40339	2.66026	3.57241	2.81902	2.60778		3.5193	3.00305
2.28431	2.90393	2.43189	3.23311	2.86485		2.60514	2.69437	2.68923	3.25403	2.65825		2.92627	3.12556	3.15676	3.26735	2.7198		3.94092	3.4436	2.75309	3.33735	2.90626		3.29555	2.90637	2.16057	2.53015	4.16223	2.79	3.0544		3.27555	2.80826	2.78106	2.76025	3.69445	2.80348	2.44357		3.31638	2.91431	1.39497	2.69099	3.59045	2.81971	2.60864		3.50999	3.09575
2.31872	2.88068	2.44836	3.16845	2.85161		2.54123	2.65195	2.83916	3.2254	2.66392		2.87147	3.08526	3.06953	3.25017	2.71635		3.813	3.38152	2.87104	3.35463	2.87881		3.26633	2.88946	2.09616	2.5506	4.17398	2.79487	2.98813		3.2265	2.80458	2.76493	2.73495	3.66639	2.80067	2.44357		3.28845	2.91541	1.39457	2.66729	3.58995	2.81107	2.60833		3.4708	3.02158
2.37911	2.899	2.55414	3.08649	2.84393		2.44275	2.59388	2.87355	3.20731	2.65511		2.80376	3.02169	3.12414	3.22546	2.69775		3.73037	3.33705	2.69563	3.3345	2.84997		3.27123	2.8428	2.1482	2.65321	4.17678	2.78034	3.02299		3.18588	2.80204	2.74418	2.69045	3.64015	2.79024	2.44357		3.27582	2.91034	1.35349	2.63429	3.56371	2.80112	2.6044		3.49571	3.05477
2.41128	3.01248	2.50015	3.03909	2.83082		2.36459	2.59373	2.89507	3.184	2.64568		2.68174	2.99662	3.15133	3.18672	2.69325		3.66786	3.40644	2.66251	3.29629	2.85089		3.14974	2.84931	2.1688	2.78312	4.17088	2.77936	3.04513		3.12038	2.80183	2.76562	2.67388	3.61801	2.77753	2.44357		3.25153	2.90766	1.40661	2.63045	3.55468	2.79708	2.60493		3.47004	3.00896
2.42571	3.04863	2.51951	2.94344	2.81634		2.26667	2.58453	2.84747	3.16609	2.63647		2.60391	2.95586	3.19457	3.15465	2.6976		3.59711	3.52348	2.60892	3.26346	2.84871		3.19137	2.90637	2.14863	2.86694	4.16457	2.75441	3.04524		3.04855	2.80067	2.74037	2.66269	3.59211	2.77299	2.44357		3.22783	2.91054	1.44251	2.55007	3.50276	2.77714	2.6043		3.37087	3.02875
2.45477	3.09297	2.2717	2.89226	2.80767		2.19264	2.56313	2.81137	3.16444	2.662		2.53547	2.9241	3.02924	3.14237	2.66509		3.52205	3.65698	2.45874	3.21644	2.82659		3.1148	2.8993	2.17514	2.80287	4.14077	2.72485	3.07415		2.99947	2.79771	2.73694	2.61968	3.57714	2.76126	2.44357		3.21314	2.90473	1.46951	2.55533	3.49473	2.76425	2.60125		3.40109	2.96061
2.46641	3.06208	2.31798	2.82258	2.80257		2.21581	2.54041	2.77965	3.16488	2.6328		2.56987	2.93413	2.95825	3.12864	2.65164		3.57791	3.63566	2.38139	3.18458	2.79462		3.08906	2.94527	2.14938	2.78876	4.11461	2.70896	3.02531		2.9721	2.79507	2.70852	2.5904	3.55081	2.74913	2.44357		3.19612	2.90499	1.42033	2.50546	3.46378	2.7521	2.60313		3.25202	3.04431
2.48426	3.04812	2.2413	2.84084	2.79199		2.2522	2.52467	2.77643	3.46229	2.62872		2.55576	2.90869	3.02984	3.18231	2.61909		3.55551	3.8276	2.32802	3.16195	2.7918		3.01685	2.99548	2.2156	2.827	4.10085	2.6435	3.08971		2.92828	2.8127	2.72275	2.57988	3.53821	2.73511	2.44357		3.20104	2.91666	1.4435	2.45674	3.42042	2.73297	2.60801		3.32916	3.07705
2.4675	3.00105	2.34117	2.90285	2.78615		2.28223	2.49629	2.81233	3.45198	2.64951		2.58822	2.85075	2.95317	3.18706	2.62058		3.4763	3.78078	2.45413	3.14148	2.77566		3.07267	3.00873	2.25368	2.81138	4.07876	2.59696	3.11307		2.94338	2.81461	2.76393	2.57419	3.52733	2.72	2.44357		3.22681	2.91819	1.54216	2.47374	3.44284	2.71921	2.6074		3.26219	3.11008
2.43684	2.97045	2.37259	2.90886	2.78305		2.27596	2.47404	2.79079	3.4305	2.60929		2.57262	2.81425	2.99211	3.15834	2.61398		3.44633	3.71686	2.26261	3.14948	2.76541		3.06372	3.04683	2.27708	2.77361	4.0479	2.53337	3.18597		2.92775	2.81484	2.73588	2.52851	3.50691	2.70577	2.44357		3.24802	2.92095	1.58847	2.43678	3.46494	2.68591	2.60794		3.35978	3.16085
2.43442	2.99427	2.36306	2.94559	2.77431		2.24761	2.46315	2.8269	3.41141	2.60563		2.56277	2.78831	3.03927	3.1351	2.61438		3.40764	3.72011	2.12333	3.16675	2.75537		3.1022	3.05778	2.27062	2.75391	4.01749	2.46937	3.24832		3.07478	2.8149	2.6937	2.50753	3.49397	2.69592	2.44357		3.24828	2.9203	1.59965	2.39389	3.44236	2.65395	2.60748		3.30681	3.20734
2.43788	3.00132	2.41648	2.95104	2.76701		2.17149	2.43247	2.82561	3.38228	2.61146		2.50708	2.77192	3.00473	3.10554	2.60669		3.42056	3.6373	2.26884	3.18903	2.75857		3.16256	3.03776	2.21186	2.69783	3.98663	2.38613	3.24066		3.23888	2.81429	2.68795	2.51385	3.47571	2.68211	2.44357		3.29552	2.92025	1.58519	2.37761	3.43087	2.62106	2.6064		3.32547	3.08522
2.42362	3.08734	2.36947	2.91743	2.76382		2.07887	2.42115	2.81373	3.36272	2.58343		2.41509	2.71941	2.97636	3.08119	2.6119		3.312	3.6738	1.98047	3.14742	2.79641		3.29441	3.03983	2.16155	2.75747	3.95551	2.36346	3.22929		3.2757	2.81219	2.66632	2.56903	3.46628	2.67664	2.44357		3.32195	2.92203	1.60249	2.34624	3.41033	2.60255	2.60776		3.45267	3.10178
2.43351	3.19777	2.38954	2.86886	2.75299		1.99025	2.4067	2.79167	3.32213	2.57667		2.29063	2.69845	2.72218	3.06055	2.59859		3.28035	3.59879	2.07048	3.13076	2.91275		3.31284	2.99163	2.25911	2.72205	3.92944	2.2664	3.2291		3.25327	2.8135	2.64748	2.55845	3.44639	2.66461	2.44357		3.32685	2.91872	1.5916	2.34876	3.37594	2.58707	2.60751		3.45638	3.14839
2.40395	3.22449	2.28605	2.8344	2.74923		1.88253	2.42779	2.7437	3.31625	2.57049		2.17704	2.67934	2.69723	3.02313	2.59695		3.18677	3.65693	1.77266	3.09887	2.92481		3.35741	2.96553	2.23489	2.62539	3.90786	2.302	3.25692		3.21296	2.81166	2.63446	2.59113	3.43919	2.65188	2.44357		3.30578	2.9169	1.62608	2.3331	3.35893	2.53694	2.60948		3.46889	3.13729
2.36383	3.23635	2.22582	2.81693	2.74285		1.77508	2.39622	2.70787	3.29008	2.54997		2.11054	2.63772	2.67614	3.01262	2.58769		3.15269	3.69173	1.82642	3.05841	2.96801		3.37703	2.94088	2.26449	2.52654	3.87764	2.27841	3.25475		3.21099	2.80814	2.60159	2.536	3.43884	2.64077	2.44357		3.28843	2.91715	1.63505	2.38869	3.30674	2.53632	2.60956		3.4354	3.07771
2.37289	3.21666	2.1871	2.74178	2.73175		1.66827	2.36358	2.6967	3.26245	2.54532		1.98526	2.55971	2.65761	2.98158	2.55955		3.0345	3.64103	1.76908	3.04181	2.98156		3.47932	2.9201	2.22579	2.4182	3.86024	2.34108	3.23958		3.20082	2.8111	2.56817	2.42955	3.42023	2.6323	2.44357		3.29543	2.91581	1.65607	2.39991	3.29345	2.53725	2.60778		3.4499	3.07204
2.38195	3.18264	2.61669	2.7044	2.72855		1.57456	2.33714	3.09796	3.2267	2.51453		1.90775	2.50663	2.71075	2.95618	2.57169		2.99158	3.59153	1.89822	2.99623	3.01913		3.46079	2.9226	2.18784	2.34306	3.83783	2.41218	3.18295		3.17612	2.80865	2.54189	2.4083	3.4195	2.62589	2.44357		3.30089	2.91693	1.60804	2.42305	3.28812	2.56963	2.61309		3.39177	3.08378
2.40802	3.19136	2.93778	2.6623	2.72092		1.47857	2.30946	3.55588	3.21438	2.51816		1.79249	2.41724	3.26313	2.93923	2.53185		2.83458	3.54031	2.59255	2.92274	2.96855		3.4929	2.92781	2.22028	2.28438	3.81527	2.48645	3.15412		3.16902	2.80686	2.52711	2.47277	3.4008	2.62086	2.44357		3.2873	2.91284	1.62619	2.47496	3.2612	2.62679	2.61021		3.47913	3.04017
2.40819	3.13351	3.33062	2.71624	2.71419		1.39423	2.28602	3.68528	3.1879	2.49904		1.73131	2.34809	3.6618	2.92637	2.52731		2.87215	3.49759	2.91863	2.90372	2.96178		3.44659	2.93247	2.26591	2.2173	3.78439	2.54315	3.16166		3.14454	2.80655	2.56196	2.39183	3.3924	2.61257	2.44357		3.28099	2.91465	1.64148	2.43267	3.21797	2.64098	2.60999		3.4232	3.06727
2.45629	3.10949	3.52955	2.74102	2.71176		1.31832	2.24353	3.72511	3.15945	2.48068		1.65093	2.24716	4.01627	2.90012	2.55997		2.86313	3.38212	3.60442	2.9604	2.96165		3.42236	2.90363	2.28975	2.24194	3.76022	2.59561	3.13902		3.12663	2.80243	2.62602	2.42597	3.37247	2.6024	2.44357		3.29106	2.91357	1.66551	2.47091	3.17863	2.6664	2.60791		3.38079	2.98619
2.50408	3.08388	3.79339	2.75468	2.71256		1.24039	2.21229	3.72366	3.12706	2.44533		1.60587	2.22084	4.18741	2.873	2.66736		2.83211	3.32991	3.9817	2.91822	2.99789		3.26375	2.86437	2.31305	2.32343	3.7163	2.59318	3.12251		3.07047	2.80105	2.66413	2.52735	3.34733	2.60029	2.44357		3.2438	2.9144	1.68255	2.58097	3.14279	2.65951	2.60888		3.37171	3.04997
2.51993	3.06694	4.09707	2.73085	2.70595		1.15884	2.16123	3.74439	3.10148	2.45795		1.55249	2.13705	4.37615	2.85012	2.67399		2.80915	3.27112	4.02286	2.89239	3.05309		3.23674	2.82982	2.37823	2.451	3.69535	2.56076	3.15769		3.09841	2.79812	2.73035	2.66413	3.33969	2.59396	2.44357		3.22201	2.91037	1.72567	2.60715	3.12351	2.66111	2.60606		3.21757	3.01839
2.5193	3.02195	4.20716	2.67628	2.70992		1.17788	2.1295	3.75517	3.06387	2.42706		1.58796	2.08982	4.48071	2.82096	2.66643		2.86859	3.14453	4.32042	2.88246	3.05682		3.18444	2.82808	2.38044	2.51782	3.64496	2.5452	3.09896		3.27982	2.79312	2.77681	2.67112	3.31474	2.58783	2.44357		3.26997	2.91198	1.75519	2.60453	3.09635	2.64918	2.60927		3.27462	2.97683
2.52014	2.99088	4.24613	2.67891	2.70889		1.18306	2.09376	3.75185	3.03513	2.40733		1.57817	2.04634	4.60478	2.79722	2.67772		2.91657	3.08985	4.42111	2.80845	3.10412		3.27538	2.75636	2.4749	2.60631	3.6134	2.53741	3.16801		3.40105	2.79436	2.79609	2.69772	3.27596	2.58306	2.44357		3.33992	2.91186	1.76937	2.64061	3.06435	2.62994	2.60397		3.30302	3.02023
2.52093	2.93716	4.15436	2.6477	2.71181		1.13975	2.04411	3.74021	3.00253	2.41852		1.58257	1.97323	4.69071	2.78075	2.68663		2.95241	3.06341	4.60291	2.76367	3.08699		3.38561	2.8162	2.48085	2.54842	3.56631	2.51614	3.16444		3.41966	2.79649	2.85234	2.66881	3.24061	2.57773	2.44357		3.36257	2.9102	1.74702	2.59493	3.01766	2.6373	2.60322		3.44689	2.92791
2.46147	2.91341	4.23599	2.58886	2.71584		1.05137	2.03652	3.75378	2.96235	2.43251		1.48821	1.91707	4.67647	2.74318	2.69374		2.92761	3.04016	4.47642	2.79711	3.09273		3.45102	2.79963	2.49872	2.57746	3.55083	2.49115	3.18208		3.41888	2.79702	2.86037	2.72047	3.2149	2.57224	2.44357		3.37269	2.90934	1.78624	2.64951	2.97585	2.62783	2.60319		3.58396	2.90547
2.42161	2.90694	4.41454	2.57797	2.71772		1.01013	2.01734	3.75912	2.92292	2.45525		1.39708	1.87548	4.78024	2.72446	2.68933		2.87958	3.05748	4.69105	2.73222	3.10269		3.50157	2.79841	2.52836	2.59385	3.5002	2.44218	3.14346		3.41635	2.79345	2.87704	2.79684	3.18546	2.56441	2.44357		3.37767	2.90671	1.78884	2.76227	2.95533	2.61018	2.60517		3.54862	2.96373
2.46055	2.87438	4.35655	2.52821	2.72252		0.927618	1.98964	3.75861	2.87856	2.43175		1.37188	1.89347	4.86676	2.69802	2.68523		2.79078	3.01426	4.77804	2.71481	3.10819		3.4556	2.84638	2.48348	2.66051	3.46815	2.4656	3.09826		3.41252	2.81044	2.93299	2.84247	3.14678	2.56001	2.44357		3.37711	2.90962	1.79119	2.93505	2.91401	2.60106	2.60341		3.59291	2.90587
2.44562	2.85649	4.26905	2.48445	2.72524		0.889676	1.97884	3.75458	2.85208	2.41716		1.29622	1.89116	4.77019	2.65683	2.69422		2.86044	3.07205	4.7001	2.65201	3.08791		3.45807	2.84974	2.57427	2.75634	3.45444	2.44415	3.05915		3.40422	2.81266	2.96868	2.94959	3.11369	2.55855	2.44357		3.37386	2.91748	1.7941	3.07156	2.87893	2.60008	2.59877		3.62011	3.03683
2.39488	2.77835	4.16787	2.43956	2.73058		0.848742	1.9414	3.74354	2.91701	2.41489		1.30075	1.94305	4.72269	2.68639	2.67557		2.78867	3.1454	4.69885	2.62977	3.0814		3.44543	2.86959	2.56918	2.89569	3.41695	2.39956	2.98763		3.39676	2.81079	2.98248	3.04463	3.08996	2.55316	2.44357		3.37747	2.91725	1.77058	3.15781	2.82017	2.59791	2.59957		3.55353	2.99685
2.36365	2.77213	4.26176	2.42725	2.72777		0.906463	1.89386	3.73091	2.97956	2.40068		1.30817	2.02188	4.72534	2.83978	2.67456		2.83265	3.32653	4.67478	2.6466	3.0727		3.37157	2.88394	2.64242	2.98603	3.37421	2.36765	2.90759		3.38622	2.81259	3.01884	3.06274	3.05504	2.54936	2.44357		3.36975	2.91949	1.76687	3.23385	2.79967	2.5871	2.59802		3.61906	2.94822
2.3349	2.73315	4.21903	2.38209	2.72107		0.887645	2.07361	3.75427	2.96288	2.38604		1.31722	2.14163	4.74983	2.82296	2.67972		2.81071	3.49976	4.49819	2.67328	3.04955		3.36354	2.92824	2.73287	3.02196	3.34852	2.34148	2.84094		3.37261	2.81476	3.07002	3.05535	3.03447	2.54797	2.44357		3.37114	2.92019	1.81876	3.22683	2.76999	2.56683	2.58844		3.49244	3.03954
2.32771	2.69405	4.20175	2.35551	2.72398		0.829139	2.66405	3.75335	2.92416	2.3939		1.2651	2.28413	4.78655	2.79966	2.68848		2.8286	3.51584	4.64104	2.712	3.02762		3.34224	2.98479	2.70586	3.08526	3.32257	2.34179	2.74771		3.36566	2.81512	3.10618	3.05366	3.01301	2.54411	2.44357		3.36182	2.92086	1.84663	3.23189	2.72757	2.55156	2.58015		3.60625	3.07554
2.35166	2.68239	4.05952	2.32354	2.725		0.798089	2.85858	3.74038	2.90403	2.34372		1.18989	2.88132	4.65659	2.76636	2.66934		2.76483	3.67856	4.64791	2.73152	3.01837		3.23965	2.95953	2.84455	3.12276	3.2846	2.39994	2.63905		3.35151	2.81512	3.2472	3.04232	2.98499	2.53913	2.44357		3.35347	2.92178	1.89033	3.28685	2.7262	2.56951	2.57035		3.52126	3.14906
2.35273	2.65907	4.06174	2.35241	2.78645		0.746652	2.82386	3.73445	2.99295	2.35948		1.15658	2.96129	4.62305	2.76896	2.69011		2.69735	3.69785	4.55577	2.71448	3.00026		3.27266	2.97646	2.8348	3.19923	3.25302	2.46049	2.44929		3.34461	2.8151	3.35925	3.06839	2.96928	2.53735	2.44357		3.3441	2.92107	2.01099	3.28094	2.69662	2.58996	2.57433		3.51693	3.10309
2.38637	2.59715	4.01496	2.43624	2.88304		0.693037	2.78517	3.7405	2.95684	2.33832		1.09424	2.92211	4.58668	2.7668	2.68482		2.79112	3.70544	4.49542	2.78136	3.02538		3.25072	2.9922	2.82954	3.22496	3.23109	2.524	2.37597		3.32792	2.8151	3.33918	3.09018	2.93557	2.53298	2.44357		3.34646	2.92262	2.03811	3.30223	2.6468	2.61157	2.56224		3.45855	3.18325
2.38547	2.58875	4.04043	2.47237	2.95812		0.662976	2.76068	3.72822	2.93541	2.38269		1.08601	2.91279	4.59106	2.74708	2.65925		2.79755	3.65093	4.69702	2.79167	3.02042		3.15656	3.02812	2.91204	3.24882	3.21532	2.49638	2.28718		3.30157	2.81512	3.39044	3.08811	2.92019	2.53491	2.44357		3.33595	2.92218	2.08601	3.33681	2.63005	2.61936	2.56312		3.44358	3.08406
2.40506	2.52858	4.09308	2.47322	2.9831		0.64903	2.72461	3.72276	2.89466	2.3619		1.09834	2.88307	4.45932	2.72368	2.66824		2.76358	3.6126	4.65555	2.82765	3.07289		3.04561	3.05709	2.91503	3.27895	3.1814	2.4795	2.20726		3.27503	2.81512	3.39873	3.11571	2.90183	2.52822	2.44357		3.31859	2.92189	2.10278	3.36006	2.61166	2.60723	2.55117		3.34877	3.23558
2.45257	2.59062	3.90833	2.46237	2.98242		0.808511	2.69922	3.7078	2.87944	2.38		1.22456	2.88166	4.59567	2.74727	2.66964		2.91299	3.59582	5.02589	2.87251	3.0766		3.03604	3.04486	2.97005	3.23294	3.16337	2.44953	2.17705		3.23974	2.81512	3.39778	3.15645	2.88849	2.52847	2.44357		3.32271	2.92291	2.10999	3.4098	2.73393	2.59355	2.53594		3.32936	3.23571
2.45801	2.67407	3.9923	2.46443	2.97356		0.912026	2.69554	3.68815	2.85359	2.38256		1.3239	2.87105	4.50742	2.73588	2.65039		2.95675	3.63284	4.56405	2.87352	3.07714		2.95593	3.11325	2.96264	3.23694	3.12958	2.42733	2.10652		3.21039	2.81512	3.42045	3.11921	2.87255	2.52489	2.44357		3.3073	2.92127	2.21034	3.41762	2.73995	2.58865	2.53209		3.33584	3.1265
2.46739	2.76008	3.96427	2.45979	2.96976		1.14402	2.67885	3.66536	2.82081	2.42517		1.52807	2.85433	4.52561	2.70257	2.63934		2.99624	3.63369	4.55894	2.8487	3.07019		2.95564	3.12161	3.00044	3.21877	3.0997	2.37039	2.0217		3.16592	2.81512	3.43924	3.12173	2.84653	2.52294	2.44357		3.29173	2.92277	2.20786	3.44641	2.75793	2.57505	2.52444		3.30031	3.2298
2.45087	2.86338	3.98886	2.47182	2.95843		1.27908	2.71359	3.64494	2.77985	2.39589		1.62253	2.85864	4.42387	2.69161	2.62806		2.96376	3.66581	4.31293	2.81368	3.05814		2.94349	3.0888	3.12998	3.20255	3.0659	2.42783	1.9744		3.13757	2.81512	3.45062	3.14395	2.8256	2.52119	2.44357		3.30381	2.92159	2.30068	3.42726	2.79912	2.57211	2.51439		3.2285	3.2813
2.42748	2.94523	3.85045	2.47616	2.95263		1.35343	2.73326	3.61723	2.75835	2.39116		1.6758	2.84924	4.45075	2.6903	2.61983		2.98967	3.72137	4.27801	2.81279	3.05237		2.86777	3.10316	3.20967	3.1789	3.03807	2.43809	1.90746		3.08958	2.81512	3.45293	3.17331	2.81268	2.51866	2.44357		3.28946	2.92268	2.39779	3.44345	2.79392	2.57194	2.50476		3.25095	3.3486
2.41999	2.99502	3.84029	2.4683	2.95705		1.4457	2.76613	3.56959	2.74503	2.38809		1.74516	2.87215	4.30555	2.67853	2.59501		2.94594	3.73617	4.29202	2.83195	3.01856		2.78938	3.14204	3.29622	3.11095	3.00836	2.44046	1.90338		3.03096	2.81512	3.45505	3.17354	2.78778	2.51615	2.44357		3.27228	2.92274	2.43197	3.49879	2.78234	2.57528	2.50365		3.17938	3.31828
2.45152	2.97742	3.82038	2.53353	2.97603		1.43801	2.75268	3.54333	2.71408	2.38866		1.76929	2.84497	4.20627	2.67399	2.58019		2.9692	3.68781	4.25964	2.8392	3.03506		2.83934	3.13569	3.26411	3.09243	2.99961	2.4379	1.97278		3.01505	2.81512	3.45749	3.2556	2.76857	2.5125	2.44357		3.2535	2.92338	2.45523	3.50997	2.76621	2.57859	2.50479		3.23478	3.22907
2.46035	2.97131	3.84714	2.61683	2.98559		1.49095	2.74931	3.50955	2.68102	2.39718		1.75927	2.83192	4.24007	2.6673	2.58269		2.90738	3.68145	4.21134	2.87403	3.05331		2.86522	3.10965	3.32465	3.01609	2.98201	2.43049	1.99242		2.99437	2.81512	3.47173	3.30499	2.75446	2.51235	2.44357		3.24847	2.92313	2.46097	3.5966	2.75401	2.56944	2.5187		3.24334	3.26995
2.44329	3.00356	3.87808	2.63671	2.98743		1.58202	2.73783	3.4875	2.67968	2.37349		1.82715	2.8301	4.14166	2.67996	2.52621		2.86444	3.63601	4.22906	2.8821	3.07213		2.82585	3.0933	3.37511	2.92488	2.95857	2.43301	2.01866		2.95967	2.81512	3.47394	3.25137	2.74325	2.50859	2.44357		3.25616	2.92245	2.54143	3.55677	2.73047	2.56395	2.50783		3.25348	3.25941
2.44395	3.05643	3.81069	2.63766	2.987		1.61849	2.73417	3.45458	2.88172	2.33261		1.86161	2.81651	4.15792	2.78399	2.49003		2.89302	3.68429	4.22045	2.90554	3.02684		2.82268	3.06935	3.38876	2.83628	2.94031	2.437	2.03105		2.93001	2.81512	3.48607	3.21593	2.71939	2.5062	2.44357		3.2447	2.9226	2.57305	3.50774	2.6948	2.56175	2.50381		3.22048	3.20073
2.42336	3.1387	3.7672	2.64562	2.98837		1.61976	2.70505	3.42795	2.9145	2.35924		1.89666	2.77821	4.25033	2.917	2.48239		2.8626	3.70708	4.14665	2.97465	3.03639		2.78364	3.04154	3.39833	2.82679	2.93099	2.47007	2.04709		2.8785	2.81512	3.49537	3.19879	2.7007	2.50732	2.44357		3.23373	2.92301	2.55868	3.52174	2.67851	2.55201	2.51508		3.2235	3.16157
2.36615	3.14081	3.61892	2.67368	2.98676		1.59139	2.709	3.40675	2.92473	2.77358		1.8931	2.78482	4.12039	2.93029	2.59776		2.85173	3.62374	4.02411	3.03252	3.02416		2.73122	3.03535	3.37277	2.73481	2.92217	2.45746	2.03635		2.84014	2.81511	3.48542	3.24898	2.69435	2.50632	2.44357		3.24258	2.92215	2.57931	3.59171	2.66008	2.57353	2.49006		3.2246	3.18052
2.35884	3.13477	3.48855	2.62793	2.98416		1.55286	2.70482	3.3614	2.93688	2.84699		1.81181	2.76294	3.90105	2.9335	2.97603		2.7582	3.55714	3.61923	3.07206	3.05458		2.77058	3.05207	3.38587	2.72017	2.91768	2.45115	1.96511		2.79882	2.81512	3.48781	3.26465	2.66837	2.50402	2.44357		3.21316	2.9215	2.57124	3.63618	2.62858	2.56048	2.48525		3.24842	3.11202
2.36152	3.10606	3.55077	2.64083	2.98839		1.50135	2.67742	3.34167	2.94235	2.85942		1.8024	2.76422	3.92223	2.9402	3.01905		2.71948	3.5687	3.77348	3.09579	3.09455		2.79002	3.03704	3.42376	2.71548	2.89682	2.43409	2.00812		2.8613	2.81512	3.47909	3.21906	2.64694	2.50038	2.44346		3.19142	2.92286	2.54359	3.62512	2.63459	2.55513	2.49181		3.05309	3.1803
2.3632	3.09693	3.36572	2.6382	2.9899		1.46659	2.6654	3.30563	2.91965	2.85666		1.74434	2.73953	3.73994	2.91715	2.97737		2.65664	3.48131	3.68254	3.07688	3.08014		2.78267	3.02624	3.47844	2.64413	2.89513	2.38775	2.02325		2.85319	2.81512	3.4794	3.2864	2.65756	2.50038	2.44357		3.16738	2.92175	2.61436	3.6387	2.6135	2.55495	2.48951		3.09422	3.14423
2.44524	3.0418	3.51084	2.65802	2.99018		1.39966	2.6577	3.30944	2.925	2.84109		1.71149	2.72229	3.83925	2.91921	2.92519		2.71818	3.55457	3.43027	3.08619	3.04817		2.73506	2.99482	3.4314	2.61613	2.90798	2.38597	1.97525		2.80123	2.81512	3.47617	3.31711	2.65689	2.49913	2.44357		3.11777	2.92219	2.61343	3.66815	2.59169	2.53955	2.47826		3.00347	3.1509
2.5269	3.06246	3.42317	2.67872	2.99018		1.36173	2.67523	3.27591	2.97589	2.82525		1.67662	2.74724	3.67731	2.92286	2.91039		2.72083	3.51642	3.6669	3.06767	3.06101		2.77555	2.98857	3.47823	2.63645	2.91369	2.34256	2.03218		2.76065	2.81512	3.47446	3.3558	2.66677	2.49687	2.44357		3.10519	2.92191	2.59228	3.70334	2.59118	2.5174	2.48253		3.00817	3.14629
2.5827	3.0376	3.37217	2.67869	2.99018		1.31221	2.7071	3.2357	2.9868	2.81913		1.64597	2.75541	3.81413	2.91716	2.9136		2.75912	3.53733	3.61982	3.06071	3.05134		2.68495	2.96027	3.44028	2.53292	2.91577	2.32368	2.0525		2.72553	2.81511	3.4756	3.31125	2.66484	2.49388	2.44357		3.062	2.92204	2.5678	3.68993	2.59578	2.4987	2.47101		2.91482	3.21609
2.62342	3.0278	3.41595	2.69383	2.99018		1.25881	2.68772	3.23568	2.97872	2.82576		1.58028	2.73874	3.7691	2.9157	2.92271		2.65858	3.53154	3.85592	3.07437	3.05827		2.61376	2.89785	3.44899	2.52929	2.90406	2.31084	2.08971		2.66138	2.81512	3.49259	3.28014	2.67238	2.4877	2.44357		3.0266	2.92248	2.59528	3.67439	2.56285	2.48313	2.46957		2.83636	3.11963
2.63946	3.07196	3.31775	2.69344	2.99018		1.18414	2.68238	3.22263	2.96523	2.80382		1.52398	2.71083	3.81329	2.91208	2.91723		2.65136	3.47165	3.74337	3.04808	3.09685		2.54777	2.90175	3.48868	2.4534	2.88008	2.28907	2.11998		2.58093	2.81511	3.48208	3.23662	2.64828	2.48603	2.44357		2.98471	2.92087	2.59463	3.63128	2.55425	2.48079	2.46647		2.76754	3.0501
2.65423	3.05154	3.25953	2.67982	2.99018		1.16043	2.68797	3.21608	2.96743	2.82341		1.49713	2.73669	3.80398	2.90639	2.90985		2.66342	3.40522	3.79263	3.08535	3.0923		2.48107	2.80364	3.4976	2.36581	2.87026	2.28828	2.15654		2.53255	2.81505	3.4971	3.15714	2.63101	2.48323	2.44357		2.9412	2.91932	2.59364	3.54725	2.49639	2.47039	2.45094		2.71604	3.01007
2.64336	3.06131	3.22727	2.70769	2.99018		1.21301	2.66433	3.21787	2.9842	2.79649		1.51069	2.71562	3.71063	2.90698	2.89973		2.59372	3.34948	4.06218	3.06305	3.08408		2.51682	2.74048	3.4914	2.28998	2.8954	2.23965	2.1894		2.48402	2.81491	3.4986	3.16868	2.64702	2.48048	2.44357		2.92659	2.92025	2.60884	3.53508	2.45676	2.44847	2.46021		2.74216	2.95084
2.64427	3.0442	3.20573	2.70208	2.99018		1.22335	2.63432	3.19337	2.99672	2.79157		1.48862	2.68318	3.68758	2.91142	2.84424		2.60928	3.23666	3.85533	3.04764	3.09992		2.40425	2.71074	3.46473	2.1922	2.90647	2.18453	2.20844		2.45261	2.81478	3.50825	3.13225	2.6291	2.4796	2.44357		2.91568	2.91847	2.56208	3.49112	2.42866	2.43282	2.43243		2.67475	2.92603
2.61039	3.05629	3.01799	2.69775	2.99018		1.20771	2.6105	3.18007	3.00703	2.79078		1.46996	2.67439	3.63844	2.90595	2.83225		2.60137	3.15447	4.00948	3.01151	3.06817		2.37673	2.6736	3.38382	2.2699	2.92485	2.14666	2.18352		2.38964	2.81432	3.5042	3.03908	2.63763	2.47642	2.44357		2.88641	2.91178	2.62508	3.3873	2.43099	2.39787	2.42177		2.67867	2.83647
2.58558	3.03964	3.1073	2.69277	2.99018		1.1892	2.57857	3.14903	3.01638	2.76099		1.44866	2.65206	3.64793	2.89417	2.81887		2.62654	3.10209	3.73407	2.99058	3.06149		2.3645	2.62102	3.40212	2.57519	2.93016	2.0633	2.24571		2.36647	2.81334	3.51529	2.9829	2.61477	2.47299	2.44357		2.86415	2.90446	2.63001	3.36406	2.40963	2.3588	2.41221		2.63541	2.71308
2.60826	2.99915	3.09498	2.692	2.99018		1.13577	2.54338	3.1425	3.01303	2.77292		1.39758	2.5759	3.59231	2.90749	2.80776		2.50045	3.04365	3.93013	2.97551	3.07717		2.36059	2.51099	3.46074	2.89335	2.93777	1.99953	2.21237		2.28786	2.81326	3.56235	2.9372	2.61888	2.47061	2.44357		2.82349	2.89471	2.5745	3.29252	2.40291	2.34566	2.41276		2.56231	2.61077
2.63214	3.00489	2.99829	2.66531	2.99018		1.10432	2.51937	3.14402	3.01677	2.75481		1.33899	2.59362	3.5809	2.91614	2.76108		2.49925	3.05365	3.92094	3.01566	3.03447		2.34175	2.44479	3.44063	3.00283	2.9168	1.90439	2.18909		2.2397	2.8074	3.65158	2.95094	2.60312	2.46758	2.44357		2.76522	2.87878	2.71398	3.32668	2.37545	2.28358	2.39845		2.49656	2.53633
2.66191	3.01552	3.04742	2.6393	2.99018		1.06826	2.49579	3.14625	3.01512	2.75359		1.33136	2.59031	3.66466	2.92156	2.73785		2.53145	3.01167	3.8757	3.04002	3.00437		2.28332	2.42195	3.38348	3.04142	2.89028	1.90468	2.20435		2.17132	2.80408	3.65825	2.8871	2.57845	2.4644	2.44353		2.68282	2.86742	2.75401	3.33329	2.37977	2.22672	2.39318		2.50373	2.39159
2.64483	3.00699	3.19275	2.62033	2.99018		1.02146	2.49084	3.18091	3.01238	2.73442		1.28677	2.58862	3.71997	2.91085	2.69988		2.42993	3.06461	4.15812	3.04404	2.96857		2.201	2.36749	3.36329	3.00556	2.87995	2.04893	2.2177		2.12938	2.79651	3.65141	2.84189	2.56284	2.46011	2.44357		2.59707	2.85215	2.73295	3.26016	2.37534	2.27582	2.38369		2.46867	2.39331
2.61697	2.986	3.31278	2.57793	2.99018		0.987232	2.47201	3.43872	3.00701	2.72751		1.21296	2.59559	3.95543	2.91229	2.64254		2.44935	3.06348	4.32134	3.07299	2.89615		2.17402	2.33943	3.36413	2.96505	2.85703	2.17707	2.22094		2.06348	2.78941	3.64553	2.80468	2.54083	2.45617	2.44357		2.53064	2.8126	2.69166	3.20149	2.36369	2.36514	2.3826		2.29612	2.28362
2.58154	2.96184	3.30453	2.58582	2.99018		0.956055	2.45238	3.44609	3.00536	2.70587		1.18267	2.55001	4.07659	2.91134	2.6252		2.37306	3.09765	4.45194	3.04982	2.87995		2.16946	2.27696	3.39719	2.93058	2.82766	2.25478	2.19873		2.02412	2.76333	3.64714	2.7892	2.5117	2.45149	2.44314		2.46146	2.78112	2.69078	3.24092	2.34294	2.39481	2.37468		2.36225	2.11673
2.5422	2.93554	3.33994	2.60633	2.99018		0.926843	2.44171	3.41456	3.00262	2.69214		1.20006	2.57486	4.01486	2.91583	2.60959		2.34062	3.11104	4.47364	3.04114	2.85091		2.13071	2.19305	3.40823	2.95841	2.80927	2.29172	2.21911		1.97948	2.74182	3.63644	2.74651	2.49107	2.44369	2.44327		2.40132	2.74344	2.6645	3.30462	2.26126	2.39966	2.3625		2.4108	2.17581
2.52233	2.91273	3.27521	2.60152	2.99012		1.00816	2.4174	3.39637	3.00683	2.67256		1.30411	2.58125	3.97246	2.90349	2.56215		2.51148	3.09667	4.42599	3.04585	2.81619		2.13628	2.14866	3.40431	3.02974	2.78265	2.27772	2.16356		1.93799	2.70695	3.63495	2.88283	2.4546	2.4362	2.44327		2.32127	2.69539	2.67237	3.40797	2.23467	2.4097	2.35066		2.33207	2.04014
2.47678	2.92158	3.13609	2.58564	2.99003		1.10615	2.4268	3.34905	3.00238	2.66308		1.35364	2.5757	3.9122	2.90696	2.47901		2.63252	3.12847	4.37767	2.97194	2.77458		2.04854	2.10232	3.38323	3.14266	2.76094	2.27192	2.16035		1.8959	2.66393	3.63141	3.00595	2.42177	2.41367	2.44271		2.2943	2.62397	2.68095	3.46757	2.16317	2.4068	2.34676		2.32175	1.99093
2.42848	2.8703	3.10718	2.59074	2.98983		1.37007	2.4191	3.30227	2.99656	2.6122		1.56433	2.55077	3.94058	2.90061	2.44848		2.84514	3.02746	4.45616	2.99244	2.74963		2.07666	2.09507	3.47579	3.2138	2.75508	2.23683	2.16052		1.87741	2.61809	3.62453	3.09619	2.41046	2.39985	2.4423		2.21745	2.56998	2.67149	3.52612	2.13582	2.39927	2.32406		2.28038	1.95597
2.37772	2.86228	3.00655	2.59291	2.98928		1.62193	2.44319	3.28431	2.9955	2.59852		1.81152	2.54934	3.8846	2.88125	2.42148		3.05597	3.16993	4.24112	2.96502	2.73655		2.04655	1.99931	3.60118	3.19051	2.74787	2.223	2.14445		1.81003	2.55749	3.6623	3.09926	2.38567	2.37182	2.44236		2.11914	2.49267	2.73371	3.56966	2.09806	2.37013	2.31116		2.09798	1.79855
2.36685	2.84813	3.07594	2.58636	2.98777		1.7124	2.45621	3.21177	2.99	2.56921		1.92134	2.55004	3.77846	2.87505	2.40339		3.12178	3.1876	4.40357	2.94036	2.74856		2.03049	1.95416	3.5677	3.2647	2.76407	2.19479	2.11382		1.77776	2.5009	3.67	3.16922	2.3664	2.34501	2.44061		2.05674	2.4182	2.84648	3.64059	2.03834	2.36711	2.29846		2.09784	1.73802
2.3367	2.85068	3.08856	2.57389	2.98424		1.73	2.45564	3.15955	2.98273	2.52674		1.95437	2.54049	3.7435	2.85043	2.33075		3.08831	3.24976	4.03765	2.92167	2.71174		2.01349	1.90943	3.6432	3.27073	2.76668	2.19176	2.08906		1.74411	2.42955	3.6716	3.25665	2.37937	2.32475	2.44029		2.03697	2.34095	2.91737	3.7076	2.03537	2.34549	2.2763		1.97825	1.69698
2.28908	2.94115	2.89507	2.59985	2.98048		1.69874	2.4309	3.08738	2.97645	2.5139		1.91391	2.50185	3.61721	2.83235	2.41253		3.09393	3.25202	3.94096	2.8775	2.77425		2.00745	1.87745	3.63434	3.23466	2.7596	2.1461	2.03833		1.8006	2.36227	3.67238	3.22582	2.35433	2.28932	2.43963		2.08754	2.25329	2.91671	3.75176	2.01277	2.34986	2.26245		1.99989	1.65142
2.23348	2.91426	2.82719	2.5567	2.96982		1.76382	2.41592	2.9877	2.96794	2.47598		1.91706	2.49656	3.53469	2.81209	2.41692		3.02053	3.25684	4.35282	2.85827	2.85582		2.1188	1.83168	3.66043	3.2244	2.75706	2.1516	1.99334		2.04994	2.29756	3.673	3.24684	2.34595	2.27368	2.43874		2.39524	2.16294	2.96188	3.70583	1.99333	2.32211	2.23426		2.15861	1.58836
2.25345	2.85757	2.88601	2.52531	2.96005		1.74484	2.37687	2.9008	2.95382	2.44847		1.95154	2.47716	3.43994	2.80111	2.37339		3.00506	3.24047	4.12048	2.89281	2.88873		2.3032	1.81151	3.65309	3.182	2.76897	2.16906	1.97716		2.35608	2.23578	3.67326	3.27678	2.32928	2.28613	2.43614		2.65533	2.10071	2.97861	3.7286	1.94473	2.33264	2.21889		2.32092	1.53723
2.25823	2.76642	2.62331	2.53739	2.94256		1.73823	2.3701	2.83939	2.93921	2.42382		1.95007	2.46018	3.31759	2.76919	2.33663		2.99366	3.13538	3.97788	2.79307	2.87258		2.53962	1.77179	3.67433	3.06893	2.75631	2.18724	1.93929		2.69998	2.16292	3.67295	3.24159	2.30052	2.31244	2.43429		2.91817	2.02095	2.96666	3.71793	1.92576	2.32831	2.19808		2.6209	1.52289
2.2696	2.69351	2.56503	2.55827	2.9283		1.66017	2.34775	2.74019	2.91269	2.37499		1.898	2.41309	3.20498	2.75505	2.3152		3.00626	3.00369	3.78973	2.74949	2.82285		2.79629	1.70229	3.64474	3.04555	2.76228	2.18434	1.88931		2.95124	2.09943	3.67397	3.21087	2.30435	2.31186	2.43194		3.13081	1.95395	3.0026	3.66724	1.8991	2.32669	2.16396		2.92458	1.43835
2.32121	2.61666	2.66376	2.57161	2.90263		1.59009	2.32884	2.76212	2.89735	2.33753		1.82078	2.35287	3.06498	2.72458	2.29341		2.92353	2.95429	3.71862	2.70414	2.75541		3.06388	1.68128	3.70294	2.94578	2.74179	2.20952	1.87885		3.10419	2.0368	3.67406	3.23105	2.31101	2.32049	2.42867		3.25622	1.9085	3.03032	3.70027	2.00008	2.33212	2.14684		3.18565	1.4188
2.45348	2.56772	2.68291	2.57105	2.87796		1.49548	2.29977	2.81114	2.88536	2.29435		1.80337	2.29753	3.11991	2.70192	2.24323		2.94435	2.88024	3.63312	2.69013	2.71136		3.26116	1.62657	3.71379	2.82216	2.72928	2.16898	1.89975		3.10564	1.99327	3.67343	3.1694	2.27896	2.30802	2.42467		3.28431	1.89309	3.08889	3.69376	1.98776	2.33212	2.13895		3.26963	1.51069
2.62608	2.53768	2.63582	2.5623	2.84681		1.41019	2.28171	2.77714	2.86106	2.25556		1.69958	2.23583	3.04724	2.69286	2.21321		2.86411	2.84074	3.66523	2.68918	2.66369		3.34894	1.61453	3.70369	2.69359	2.71551	2.16001	1.90632		3.07576	1.94569	3.67284	3.06519	2.25802	2.30025	2.42714		3.3025	1.91838	3.05038	3.65008	1.97241	2.31076	2.15875		3.39699	1.51168
2.78269	2.56825	2.53125	2.55952	2.82271		1.3452	2.26143	2.69947	2.84	2.48152		1.61394	2.20443	3.03968	2.66849	2.18966		2.86492	2.88421	3.62005	2.65512	2.59565		3.50932	1.56697	3.70642	2.51513	2.70605	2.12221	1.92492		3.07126	1.89736	3.67319	2.9517	2.24586	2.30157	2.42522		3.30077	1.91671	3.1216	3.65383	1.94399	2.31524	2.16198		3.5222	1.53343
2.88248	2.57041	2.54473	2.52799	2.79695		1.25829	2.23445	2.64705	2.82826	2.7397		1.57044	2.14987	2.90116	2.65176	2.62346		2.88609	2.92827	3.53579	2.60911	2.60314		3.53596	1.60699	3.6776	2.36248	2.69556	2.11301	1.96312		3.07228	1.88871	3.67334	2.87778	2.24968	2.29394	2.42274		3.29802	1.93524	3.06316	3.62431	1.89463	2.30505	2.17512		3.61991	1.67237
2.98537	2.60868	2.58406	2.48669	2.80052		1.18267	2.23451	2.68562	2.79726	2.73145		1.48417	2.13942	2.87751	2.60526	2.7286		2.82255	2.91509	3.59476	2.65151	2.64629		3.57195	1.59831	3.73128	2.30052	2.68586	2.10695	1.98091		3.08839	1.89415	3.67196	2.77841	2.22162	2.29076	2.42357		3.28308	2.04907	3.06158	3.57472	1.86409	2.29574	2.18674		3.60699	1.8204
3.0191	2.67616	2.55212	2.45478	2.79344		1.1223	2.22504	2.66357	2.78684	2.68352		1.4289	2.28017	2.9771	2.59283	2.67641		2.75381	2.97727	3.56319	2.61545	2.67337		3.63058	1.65968	3.69296	2.16733	2.67336	2.04381	2.01424		3.0974	1.88069	3.67434	2.65286	2.21228	2.27311	2.41803		3.28425	2.12099	3.06485	3.54428	1.85629	2.28606	2.18474		3.45826	1.9331
3.02296	2.7059	2.49985	2.43013	2.77675		1.03791	2.19936	2.68803	2.7547	2.65962		1.3373	2.34601	2.9132	2.57928	2.676		2.66075	2.83984	3.57521	2.61779	2.69317		3.63579	1.6447	3.68042	2.02061	2.66962	1.98486	2.01012		3.10332	1.81961	3.67118	2.52678	2.20014	2.25537	2.41592		3.27041	2.15563	3.0714	3.50603	1.81414	2.25558	2.18493		3.41723	2.00454
2.99727	2.72069	2.59458	2.37536	2.76096		0.98546	2.18643	2.6441	2.75776	2.6312		1.30263	2.34738	2.86187	2.56449	2.63189		2.65078	2.94206	3.32931	2.59685	2.70506		3.58864	1.68325	3.58136	1.87321	2.66009	1.93801	2.00954		3.09772	1.78512	3.67236	2.37732	2.19721	2.24853	2.41528		3.25366	2.14442	3.08812	3.45232	1.81905	2.22512	2.18134		3.40911	2.19225
2.99842	2.715	2.49057	2.3657	2.73814		0.920041	2.17888	2.59543	2.74896	2.59563		1.22427	2.31688	2.75676	2.53815	2.61508		2.57586	2.85137	3.28417	2.55768	2.66633		3.47546	1.68057	3.49131	1.71734	2.64949	1.92915	2.02864		3.07248	1.76101	3.67202	2.31058	2.20088	2.25283	2.40984		3.21436	2.13154	3.03559	3.38788	1.79476	2.19966	2.18109		3.36628	2.14668
3.01165	2.70817	2.56109	2.32965	2.71228		0.874427	2.17617	2.53569	2.72594	2.56323		1.18483	2.28557	2.70663	2.52083	2.56297		2.47958	2.86983	3.31756	2.6068	2.64103		3.38005	1.68561	3.36655	1.68634	2.64551	1.89739	2.06078		3.03224	1.7187	3.67007	2.21856	2.61789	2.27037	2.4055		3.1801	2.14605	2.9864	3.38966	2.11665	2.18001	2.17501		3.32083	2.27922
2.97658	2.67225	2.35297	2.37056	2.69042		0.834356	2.14811	2.51499	2.71553	2.55422		1.1304	2.25764	2.63777	2.4954	2.532		2.46159	2.81603	3.36349	2.58858	2.63423		3.20568	1.67891	3.24697	1.5861	2.65038	1.85796	2.05893		2.9609	1.66278	3.66915	2.11016	2.68741	2.26674	2.40315		3.12753	2.1124	2.90114	3.29692	2.43188	2.1523	2.17458		3.21672	2.29255
2.97918	2.69269	2.33365	2.36455	2.66932		0.785887	2.13583	2.44559	2.69885	2.52918		1.06813	2.23491	2.57938	2.48293	2.50563		2.36075	2.75741	3.14231	2.55333	2.59957		3.10556	1.67845	3.04504	1.46195	2.64065	1.83501	2.00899		2.88096	1.63581	3.66985	2.05539	2.88941	2.27742	2.3994		3.09099	2.0855	2.82083	3.22993	2.78274	2.11901	2.1892		3.06997	2.231
2.94943	2.67071	2.33993	2.2865	2.63947		0.737076	2.12202	2.41569	2.69772	2.52752		1.02123	2.15684	2.4737	2.46219	2.44853		2.3633	2.71441	3.21343	2.51449	2.57083		2.97058	1.65857	2.89448	1.38178	2.63932	1.79109	2.02816		2.80216	1.62482	3.66439	1.9825	2.88743	2.28133	2.3948		2.97935	2.11143	2.73199	3.09026	2.95632	2.07813	2.17702		3.00454	2.29027
2.92239	2.6544	2.22499	2.23078	2.62475		0.697307	2.10113	2.35307	2.66768	2.46437		0.977676	2.16508	2.35117	2.44359	2.40908		2.2345	2.688	3.08697	2.48392	2.52533		2.93549	1.66648	2.72578	1.28149	2.65204	1.72636	2.03874		2.70899	1.59004	3.65858	1.86838	2.89757	2.263	2.38944		2.89044	2.07284	2.64128	3.0899	2.9629	2.03607	2.1601		2.82196	2.28048
2.90849	2.65613	2.3436	2.20336	2.60089		0.654964	2.09764	2.31487	2.65547	2.43189		0.91105	2.11108	2.37749	2.4205	2.37145		2.27569	2.64846	3.21015	2.41152	2.47666		2.80191	1.63417	2.58232	1.21945	2.66901	1.67601	1.99834		2.60556	1.55002	3.64694	1.80922	2.92233	2.24924	2.38861		2.80635	2.04288	2.54275	2.92569	2.96708	1.99322	2.15833		2.67916	2.25843
2.87504	2.64859	2.36118	2.1903	2.57704		0.614362	2.07602	2.25668	2.63351	2.43427		0.872308	2.09323	2.26633	2.40353	2.4594		2.24965	2.65649	3.08654	2.38949	2.44856		2.71898	1.65952	2.64226	1.17221	2.67265	1.62495	2.02426		2.51603	1.51859	3.64878	1.80229	2.92442	2.25501	2.38746		2.73184	2.00545	2.52469	2.8897	2.97809	1.97612	2.1505		2.65867	2.23936
2.85921	2.64855	2.18517	2.12584	2.55087		0.582956	2.07246	2.2266	2.61828	2.41026		0.850732	2.05591	2.17911	2.38495	2.43855		2.2089	2.57701	2.89828	2.34069	2.42182		2.55563	1.61013	2.63209	1.05819	2.67207	1.65086	1.94571		2.44571	1.50753	3.64412	1.72007	2.92493	2.25043	2.3806		2.65085	1.9429	2.48012	2.718	2.9723	1.92582	2.13958		2.58995	2.17636
2.86674	2.64021	2.22118	2.1096	2.52738		0.549155	2.07172	2.17539	2.5954	2.3706		0.8026	2.02275	2.21419	2.36789	2.40626		2.14134	2.49405	3.03777	2.33806	2.38105		2.47466	1.58981	2.60214	1.07682	2.68523	1.6902	1.96327		2.39014	1.47919	3.6298	1.70094	2.9232	2.25684	2.37804		2.59451	1.89004	2.45179	2.72991	2.971	1.91775	2.12751		2.46835	2.18878
2.88216	2.63896	2.18612	2.05864	2.50796		0.529518	2.05316	2.14714	2.57346	2.33866		0.768749	2.00745	2.11854	2.34114	2.38403		2.13246	2.49846	2.84719	2.31752	2.34657		2.39209	1.55259	2.63876	1.06824	2.69814	1.71337	1.96621		2.3215	1.45159	3.61624	1.73596	2.94389	2.2395	2.37329		2.54721	1.86716	2.45919	2.83167	2.97493	1.88558	2.14053		2.51769	2.21669
2.9208	2.58764	2.33643	2.01565	2.49053		0.492195	2.0446	2.27392	2.54507	2.32958		0.753462	1.97174	2.15191	2.32024	2.33201		2.06297	2.41768	2.90852	2.27413	2.31128		2.25643	1.55415	2.66496	1.02959	2.70233	1.70619	1.96557		2.24759	1.42688	3.59779	1.70251	2.95264	2.24136	2.36766		2.48418	1.82139	2.39347	2.88617	2.96498	1.87592	2.12636		2.4165	2.17849
2.93499	2.56014	2.35765	1.98218	2.4677		0.483771	2.02138	2.32899	2.51312	2.27823		0.729769	1.95133	2.38507	2.30446	2.2782		1.99945	2.38879	3.0401	2.28853	2.25863		2.14264	1.50517	2.69195	1.00987	2.69561	1.71778	1.96218		2.17046	1.40965	3.56959	1.64837	2.94444	2.21161	2.36415		2.3847	1.76984	2.41552	2.88432	2.97638	1.84769	2.13738		2.42871	2.06516
2.94173	2.4983	2.4281	1.9939	2.45429		0.43828	2.01788	2.37361	2.50249	2.25834		0.701813	1.91579	2.50839	2.27703	2.22749		1.98358	2.25225	3.31613	2.24754	2.22117		2.06839	1.46826	2.69413	1.05221	2.69453	1.70337	1.96558		2.07115	1.38988	3.54046	1.75825	2.94645	2.19125	2.36219		2.35158	1.74588	2.36849	2.79312	2.98389	1.81339	2.12561		2.29282	1.98266
2.93853	2.43141	2.4936	1.94595	2.43895		0.433483	2.01509	2.43413	2.474	2.2303		0.669156	1.86985	2.53567	2.25475	2.23262		1.98339	2.24134	3.21003	2.1996	2.18183		2.03337	1.45873	2.73002	0.952848	2.7034	1.74347	2.02092		1.99926	1.36997	3.50231	1.65811	2.94815	2.15192	2.35951		2.32385	1.71234	2.35637	2.70793	2.98871	1.79288	2.12976		2.25819	2.01398
2.94212	2.39997	2.45779	1.92041	2.41698		0.403598	1.99133	2.45367	2.44526	2.68587		0.641926	1.83372	2.57531	2.23147	2.61251		1.97288	2.25923	3.26419	2.16014	2.17257		1.99557	1.43661	2.75779	0.942644	2.69332	1.77853	2.03922		1.97715	1.35584	3.4697	1.56359	2.93431	2.13623	2.35285		2.45329	1.69693	2.36558	2.59547	2.96064	1.76594	2.15197		2.3684	1.95056
2.90435	2.35297	2.47167	1.9201	2.40021		0.395763	1.98942	2.46896	2.41591	2.64278		0.607326	1.77698	2.65778	2.19504	2.63798		1.88181	2.24789	3.23245	2.16321	2.30647		1.99621	1.43739	2.7226	0.843598	2.68338	1.77005	2.07754		2.07304	1.35191	3.43135	1.45669	2.913	2.10025	2.34866		2.58431	1.67674	2.30325	2.48246	2.95619	1.73504	2.14271		2.57257	1.88869
2.85071	2.29599	2.45475	1.87805	2.38339		0.37226	1.97447	2.49052	2.38485	2.6216		0.610093	1.76444	2.73896	2.17658	2.62443		1.88846	2.26548	3.33603	2.11619	2.34953		2.11445	1.41751	2.66523	0.765685	2.66856	1.79402	2.03626		2.35284	1.33045	3.38912	1.36452	2.90774	2.07271	2.34655		2.79262	1.65677	2.28996	2.38531	2.95153	1.71986	2.15074		2.66021	1.8575
2.80325	2.25459	2.49063	1.87496	2.36808		0.432485	1.95724	2.4947	2.35354	2.61106		0.652922	1.72515	2.74785	2.14105	2.6043		1.90694	2.35804	3.45508	2.08883	2.36993		2.18715	1.38712	2.67397	0.681728	2.66337	1.81356	2.12798		2.46411	1.31915	3.35152	1.26063	2.89858	2.0452	2.34399		2.87986	1.64588	2.23144	2.22251	2.9231	1.69691	2.14487		2.73043	1.89305
2.73587	2.22754	2.54308	1.83078	2.34225		0.503874	1.93945	2.67348	2.31493	2.56751		0.726643	1.6893	2.89508	2.11121	2.56851		1.95263	2.36054	3.46182	2.05062	2.37869		2.23725	1.36586	2.62431	0.681095	2.65373	1.78899	2.12897		2.4977	1.2956	3.31587	1.20294	2.88911	2.00134	2.3383		2.90584	1.62555	2.19424	2.11855	2.89766	1.6841	2.14364		2.8607	1.88246
2.65138	2.1939	2.62697	1.80315	2.32655		0.680766	1.90473	2.66761	2.28837	2.56782		0.848292	1.67237	3.07893	2.10123	2.56259		1.98983	2.44834	3.56784	2.02337	2.34631		2.34241	1.35412	2.58058	0.617551	2.64374	1.78211	2.1028		2.46415	1.28502	3.29397	1.1583	2.87857	1.96011	2.33273		2.9078	1.60072	2.12391	2.02378	2.87182	1.63353	2.14663		2.98647	1.80914
2.60077	2.17504	2.6461	1.79033	2.31365		0.734785	1.89075	2.69401	2.2585	2.67782		0.937682	1.66012	3.0939	2.07121	2.66637		2.115	2.37772	3.96138	2.04803	2.34701		2.33016	1.35793	2.58113	0.634218	2.63978	1.79516	2.12514		2.41447	1.27442	3.3154	1.16164	2.87799	1.91097	2.32793		2.86833	1.59906	2.16507	1.97866	2.85032	1.61541	2.1415		2.98923	1.8588
2.56416	2.12858	2.46702	1.76242	2.32128		0.8525	1.87869	2.67808	2.22103	2.79915		1.02586	1.67551	3.06648	2.03228	2.92181		2.23392	2.51839	3.78374	2.00866	2.40092		2.37166	1.33814	2.58834	0.631489	2.63257	1.77601	2.11539		2.38103	1.25914	3.32228	1.16936	2.87091	1.87293	2.3233		2.86122	1.5747	2.14571	1.99818	2.80964	1.59262	2.1345		3.02005	1.8501
2.53584	2.23672	2.41899	1.72034	2.31691		0.987587	1.88826	2.64678	2.19817	2.79442		1.21693	1.72134	3.05973	2.00624	2.94154		2.37117	2.48079	3.64617	1.98644	2.54751		2.34983	1.34865	2.68166	0.618015	2.62706	1.82145	2.08348		2.3378	1.25292	3.34352	1.16334	2.85186	1.84649	2.31923		2.85962	1.5579	2.13185	1.98614	2.7788	1.57802	2.13211		2.97124	1.82375
2.49564	2.37449	2.43703	1.72277	2.31005		1.20384	1.89494	2.64289	2.17732	2.79486		1.38234	1.71445	3.11168	1.99923	2.90341		2.50444	2.5117	3.50934	2.04286	2.58333		2.26215	1.38113	2.60671	0.636825	2.60985	1.79702	2.07106		2.304	1.23919	3.32095	1.23124	2.85174	1.81872	2.31794		2.84236	1.50873	2.11939	2.02615	2.71016	1.53788	2.13237		3.03006	1.79288
2.49213	2.59364	2.35181	1.69927	2.2951		1.28215	1.94547	2.70683	2.13685	2.78008		1.45721	1.77963	3.07296	1.97214	2.89067		2.58926	2.61931	3.76934	1.99948	2.59003		2.24536	1.40501	2.65503	0.629559	2.61528	1.78345	2.05288		2.2743	1.23891	3.30302	1.20984	2.84689	1.78258	2.31461		2.83495	1.49591	2.10062	2.0033	2.66183	1.53281	2.11877		2.94223	1.88102
2.5166	2.81012	2.36791	1.68448	2.29117		1.31906	1.92049	2.78827	2.10154	2.79559		1.50827	1.90234	3.14046	1.94081	2.86636		2.64308	2.70957	3.88469	2.01888	2.57884		2.2013	1.40957	2.66563	0.679073	2.59906	1.76196	2.02662		2.23849	1.22284	3.2917	1.21896	2.83094	1.76454	2.31028		2.82182	1.47843	2.07163	1.97053	2.60387	1.49011	2.11495		2.89935	1.78353
2.52239	3.05652	2.26804	1.71559	2.28902		1.33668	1.92089	2.77557	2.07966	2.7801		1.5228	1.94649	2.99715	1.92995	2.82971		2.60466	2.93233	3.752	1.98505	2.5755		2.13482	1.43487	2.70144	0.566978	2.59992	1.74935	2.01629		2.20889	1.19327	3.31338	1.18005	2.82825	1.75415	2.30579		2.80845	1.447	2.12342	1.96857	2.54237	1.4753	2.10194		2.90538	1.77081
2.52316	3.22388	2.27186	1.76113	2.27835		1.34941	1.92619	2.7508	2.06749	2.75224		1.54047	1.96854	2.93093	1.90912	2.84304		2.70794	2.93235	3.49437	2.01476	2.5793		2.09426	1.42889	2.8786	0.568798	2.59665	1.71495	2.03557		2.18239	1.20294	3.39895	1.11669	2.81206	1.71734	2.30296		2.7694	1.44689	2.25705	1.9214	2.47963	1.44146	2.10501		2.87475	1.81932
2.5187	3.33392	2.10616	1.79476	2.27579		1.31336	1.92063	2.73274	2.11363	2.75234		1.50645	1.9777	2.76485	1.88574	2.83263		2.69173	3.1505	3.38812	1.99736	2.62537		2.0782	1.44804	3.00292	0.470464	2.58636	1.75003	2.07653		2.14802	1.189	3.50316	0.997268	2.79795	1.69748	2.29872		2.79973	1.41689	2.33159	1.86221	2.41825	1.45205	2.12409		2.88802	1.77773
2.56618	3.40492	2.0785	1.79844	2.27148		1.24763	1.92852	2.68539	2.12397	2.74667		1.49096	1.97357	2.62857	1.87024	2.79905		2.64823	3.21319	3.28213	2.01479	2.63825		2.01103	1.47098	3.19433	0.472242	2.59042	1.73274	2.05896		2.12425	1.19376	3.54453	0.94459	2.79733	1.66376	2.29551		2.82269	1.38392	2.40497	1.76982	2.35392	1.45673	2.13416		2.88095	1.76427
2.56822	3.41704	1.88553	1.78371	2.26065		1.24679	1.91624	2.65611	2.09837	2.76824		1.46782	1.94282	2.49831	1.87161	2.78564		2.67904	3.14184	3.08535	2.00624	2.645		1.9846	1.4637	3.22382	0.395999	2.61077	1.70593	2.07535		2.08882	1.18381	3.54847	0.915714	2.79718	1.64913	2.29228		2.85823	1.37598	2.49895	1.71722	2.25486	1.46701	2.12808		2.96079	1.73875
2.56203	3.46477	1.92562	1.76831	2.2609		1.22501	1.9106	2.63831	2.06368	2.737		1.44745	1.94313	2.45789	1.83994	2.76086		2.62562	3.16084	3.18556	1.95916	2.60443		1.93831	1.44258	3.30351	0.375934	2.61051	1.70259	2.07552		2.04994	1.16855	3.56293	0.841931	2.79358	1.65533	2.28992		2.83571	1.37202	2.53469	1.68646	2.23673	1.52954	2.13077		2.92948	1.82829
2.57483	3.51976	1.75779	1.73739	2.25481		1.20448	1.90224	2.5986	2.02773	2.7159		1.39081	1.86638	2.35501	1.82777	2.74604		2.66644	3.15957	3.1109	1.94605	2.59042		1.92446	1.43425	3.38573	0.319256	2.60923	1.75363	2.05051		2.02828	1.16962	3.5749	0.770554	2.76161	1.76004	2.28492		2.80226	1.35911	2.56105	1.62301	2.18497	1.59214	2.12789		2.86863	1.89508
2.61101	3.54438	1.66561	1.71582	2.24765		1.1688	1.89665	2.53272	2.01093	2.68253		1.3856	1.85519	2.26477	1.80738	2.71664		2.51211	3.17181	2.83523	1.91286	2.56662		1.9092	1.45634	3.39571	0.389967	2.59891	1.77143	2.09491		1.9813	1.16698	3.64592	0.773035	2.72559	1.79957	2.28023		2.76578	1.35487	2.66991	1.55778	2.07383	1.67199	2.12959		2.90225	1.73963
2.66927	3.59487	1.58777	1.65274	2.24117		1.12374	1.87112	2.511	1.98092	2.67005		1.35899	1.83688	2.21513	1.79385	2.70721		2.55351	3.05837	2.88089	1.87833	2.5019		1.91078	1.44582	3.4546	0.365694	2.59027	1.79581	2.07109		1.95057	1.15003	3.66407	0.770055	2.67447	1.8359	2.27921		2.65752	1.34229	2.80449	1.55305	2.01326	1.70419	2.11797		2.7641	1.75463
2.71261	3.70908	1.46933	1.62224	2.23752		1.06407	1.8735	2.4603	1.93871	2.64255		1.31761	1.83367	2.07386	1.7752	2.72146		2.50645	3.15607	2.73224	1.81657	2.48701		1.8466	1.45122	3.49919	0.424352	2.56947	1.78373	2.05277		1.8744	1.1558	3.66931	0.9006	2.64197	1.84752	2.27408		2.56159	1.35094	2.89297	1.62114	1.93361	1.75545	2.11143		2.71084	1.81326
2.7225	3.80598	1.52817	1.56998	2.23312		1.01073	1.85043	2.39065	1.94318	2.62938		1.25936	1.87253	2.0609	1.75609	2.72031		2.53785	3.20555	2.75498	1.78988	2.4544		1.84702	1.45116	3.51893	0.427121	2.53882	1.75901	2.06807		1.83442	1.14585	3.67138	0.934513	2.59259	1.86402	2.27496		2.45775	1.33557	2.95886	1.64431	1.86804	1.77489	2.11114		2.63129	1.82792
2.76905	3.83922	1.2978	1.56932	2.22879		0.962485	1.84161	2.35767	1.97191	2.60196		1.20083	1.82116	2.0789	1.7684	2.77501		2.46335	3.24188	2.61969	1.79156	2.41679		1.8021	1.40429	3.60574	0.409968	2.50939	1.75447	2.00955		1.77908	1.14236	3.67291	0.936779	2.54659	1.85347	2.26813		2.2952	1.31637	2.97785	1.67432	1.77838	1.7875	2.09432		2.43998	1.74026
2.84701	3.82976	1.40551	1.53083	2.22365		0.898471	1.8259	2.34304	1.95548	2.58755		1.16207	1.81606	2.10664	1.74038	2.89123		2.48485	3.31611	2.50939	1.765	2.43753		1.7928	1.4071	3.66366	0.45565	2.48259	1.7747	2.00402		1.73278	1.13941	3.67286	0.949945	2.48155	1.90323	2.26443		2.1825	1.29018	3.02755	1.58623	1.70952	1.8157	2.09039		2.42789	1.73706
2.92794	3.82637	1.53094	1.50625	2.22009		0.860267	1.79123	2.28263	1.94858	2.63779		1.1222	1.77202	2.12901	1.73111	3.00979		2.50705	3.30741	2.701	1.77457	2.46703		1.76555	1.40098	3.69005	0.49258	2.45059	1.75183	1.94393		1.69148	1.13303	3.67372	0.982715	2.48325	1.91691	2.2577		2.08744	1.30223	3.04465	1.58375	1.64195	1.82922	2.0796		2.2361	1.71635
2.99735	3.77418	1.47201	1.4646	2.21085		0.81517	1.78133	2.24585	1.94822	2.71263		1.07913	1.75436	2.1189	1.71761	3.04387		2.45469	3.26261	2.62036	1.76753	2.48945		1.71967	1.38074	3.70639	0.512464	2.44003	1.76008	1.88888		1.65574	1.12934	3.67409	1.01354	2.51869	1.92096	2.2576		1.9859	1.25451	3.12679	1.65043	1.84963	1.83503	2.03541		2.18882	1.73385
3.05375	3.75065	1.41333	1.41636	2.20918		0.76646	1.73753	2.26626	1.92773	2.76025		1.01906	1.73545	2.17319	1.70623	3.06041		2.3558	3.09205	2.70167	1.72825	2.47157		1.66732	1.38949	3.72984	0.607253	2.40039	1.70418	1.82832		1.63678	1.12259	3.67374	1.06672	2.46059	1.89049	2.25149		1.94215	1.24744	3.1091	1.68093	1.91218	1.82544	1.99304		2.13742	1.67292
3.04743	3.66787	1.57214	1.3572	2.20398		0.71991	1.69894	2.20826	1.90941	2.752		0.978421	1.72094	2.11983	1.68465	3.0695		2.30058	3.14684	2.58433	1.76155	2.42574		1.78627	1.3737	3.75772	0.606968	2.37803	1.70085	1.78587		1.80646	1.11979	3.67454	1.09717	2.4315	1.87371	2.24215		2.09129	1.22912	3.11963	1.65915	1.85069	1.81934	1.94093		2.28602	1.682
3.06529	3.58799	1.43572	1.32126	2.20177		0.679493	1.68936	2.16195	1.88426	2.73085		0.942181	1.65665	2.0822	1.65195	3.02446		2.28713	3.10164	2.73464	1.69399	2.42629		1.92927	1.34689	3.74375	0.558204	2.35871	1.67451	1.72639		1.98314	1.11465	3.67363	1.09022	2.39278	1.87602	2.23782		2.29166	1.2348	3.13977	1.6571	1.7998	1.80276	1.90244		2.49184	1.6649
3.0391	3.51333	1.38478	1.25793	2.19096		0.641097	1.64184	2.11664	1.84565	2.74424		0.903051	1.6581	2.05581	1.64549	3.02338		2.24527	3.02467	2.67368	1.6485	2.38785		2.0868	1.32899	3.73138	0.561166	2.37635	1.65917	1.69355		2.07359	1.11017	3.67404	1.08072	2.37871	1.85842	2.22796		2.4599	1.22926	3.13808	1.66616	1.78545	1.82055	1.87053		2.67678	1.61329
3.00916	3.39944	1.36051	1.23245	2.19441		0.600848	1.58749	2.0981	1.80601	2.76373		0.856008	1.63019	2.03838	1.6035	3.02078		2.19454	3.01972	2.65323	1.61291	2.3131		2.23067	1.3505	3.82065	0.557367	2.34356	1.64056	1.62858		2.1285	1.11146	3.67408	1.06508	2.37799	1.84679	2.21397		2.62774	1.18868	3.13737	1.65933	1.75059	1.81722	1.8018		2.87659	1.56629
2.93362	3.29042	1.37766	1.19711	2.19164		0.572324	1.57607	2.11697	1.77942	2.87766		0.818819	1.63058	2.05609	1.58952	3.03323		2.09561	2.9841	2.60236	1.6045	2.38524		2.29836	1.32348	3.76582	0.532102	2.32181	1.61205	1.60086		2.16036	1.10481	3.67413	1.04363	2.35902	1.83056	2.19658		2.74079	1.19119	3.13831	1.66449	1.72564	1.78723	1.7744		3.02113	1.58063
2.85505	3.20167	1.37523	1.19169	2.18884		0.688407	1.58443	2.10978	1.75499	2.876		0.912789	1.63835	2.0139	1.5802	3.02428		2.14294	2.92948	2.79332	1.62112	2.44961		2.39238	1.31983	3.7637	0.560542	2.28795	1.59466	1.55512		2.19071	1.09092	3.67381	1.02595	2.34712	1.81431	2.16908		2.80579	1.18792	3.15438	1.71059	1.7112	1.77549	1.74458		3.17656	1.56367
2.82462	3.12649	1.58138	1.19604	2.18066		0.85755	1.59952	2.18662	1.72657	2.85367		1.08245	1.61651	2.0845	1.54941	3.00861		2.20226	2.88594	2.60556	1.59216	2.49971		2.35535	1.33057	3.83461	0.51087	2.24604	1.57787	1.65408		2.18819	1.09522	3.67409	1.01471	2.30968	1.79626	2.22774		2.86277	1.19018	3.16129	1.66258	1.66965	1.76237	1.78847		3.2431	1.64782
2.77968	3.0808	1.7458	1.18378	2.18374		1.00577	1.58647	2.45656	1.70094	2.84811		1.17982	1.6199	2.35903	1.52079	3.01763		2.26686	2.90806	2.95203	1.54936	2.55096		2.32154	1.31042	3.78293	0.510714	2.21818	1.56675	1.79417		2.18513	1.09159	3.67487	1.01858	2.2925	1.796	2.23348		2.89638	1.19444	3.17197	1.64491	1.6573	1.75589	1.9958		3.23001	1.5951
2.70625	3.04316	1.68594	1.17062	2.17074		1.1009	1.60012	2.44355	1.66054	2.81391		1.25807	1.61117	2.32886	1.49741	2.98046		2.34411	2.85957	2.86696	1.56602	2.56884		2.28311	1.30753	3.82998	0.533328	2.177	1.55385	1.97772		2.16732	1.08867	3.6739	0.939209	2.25077	1.7754	2.23102		2.9215	1.19445	3.15437	1.59328	1.61261	1.73188	2.11567		3.2322	1.5947
2.68054	2.94193	1.71787	1.1545	2.16498		1.10906	1.57858	2.40767	1.62372	2.78818		1.27029	1.61247	2.33492	1.48272	2.94838		2.3468	2.8426	2.98437	1.52489	2.566		2.1791	1.30988	3.76759	0.497304	2.14225	1.52086	2.1742		2.13459	1.07882	3.67346	0.991148	2.24444	1.76025	2.22511		2.89536	1.21644	3.16814	1.55837	1.58416	1.73928	2.15528		3.19677	1.59369
2.64402	2.87633	1.70807	1.13692	2.15796		1.09049	1.56422	2.37475	1.59854	2.79227		1.26693	1.59638	2.3016	1.44296	2.98744		2.26588	2.7471	2.96034	1.51511	2.55225		2.11713	1.32069	3.79265	0.480438	2.09972	1.48065	2.31299		2.11479	1.08432	3.6736	1.0013	2.20898	1.72164	2.22301		2.88005	1.21141	3.15129	1.5141	1.57394	1.73256	2.17513		3.15358	1.54099
2.57105	2.79561	1.86008	1.12615	2.15281		1.09174	1.52707	2.46675	1.55983	2.8311		1.23889	1.56097	2.32972	1.41924	3.04287		2.24896	2.77909	2.94008	1.52053	2.54974		2.07999	1.30601	3.83063	0.455783	2.07394	1.46656	2.42191		2.07937	1.08029	3.67429	0.974257	2.17125	1.70504	2.22154		2.84863	1.20758	3.15341	1.51095	1.55502	1.69772	2.17402		3.04745	1.63283
2.50558	2.75695	1.9484	1.09595	2.14369		1.05217	1.52072	2.54489	1.51565	3.19322		1.2007	1.53847	2.47634	1.39659	3.19429		2.15589	2.67627	3.01206	1.48588	2.56921		1.98414	1.27267	3.78165	0.506871	2.04447	1.44908	2.42769		2.01936	1.0728	3.67451	1.00816	2.12554	1.69561	2.22014		2.8072	1.21214	3.16997	1.51197	1.51672	1.70266	2.17515		3.11756	1.56742
2.47208	2.67568	1.67557	1.06615	2.13757		1.00244	1.51113	2.50354	1.47234	3.19107		1.17261	1.49623	2.32301	1.37493	3.39674		2.07274	2.71658	2.8549	1.47904	2.63025		1.87513	1.23537	3.7481	0.544265	2.03712	1.45652	2.44547		1.95177	1.08361	3.67471	0.975144	2.12104	1.70167	2.21789		2.76739	1.20268	3.14531	1.52681	1.49708	1.70116	2.1728		2.92568	1.47193
2.45832	2.62149	1.7275	1.07234	2.13448		0.945369	1.48522	2.42751	1.43164	3.17981		1.1184	1.48691	2.23192	1.33665	3.45866		2.04179	2.69878	2.68622	1.42782	2.66759		1.85147	1.2309	3.74325	0.568107	2.00387	1.46332	2.49796		1.92571	1.07735	3.67388	1.03016	2.10422	1.70287	2.21377		2.71374	1.19966	3.14908	1.51388	1.46121	1.69926	2.1731		2.93517	1.54115
2.46158	2.54659	1.60917	1.05005	2.13234		0.897872	1.44628	2.30512	1.4103	3.17609		1.07447	1.47875	2.12581	1.30232	3.45441		2.01803	2.68908	2.49827	1.41414	2.70473		1.82612	1.19437	3.68309	0.591986	1.97407	1.44735	2.59828		1.86675	1.07098	3.67427	1.02826	2.10745	1.68974	2.2125		2.63643	1.19847	3.15817	1.50913	1.5668	1.69505	2.17654		2.84052	1.36653
2.45864	2.507	1.55435	1.01624	2.1209		0.842051	1.42557	2.246	1.37382	3.17817		1.01584	1.48332	2.01563	1.28328	3.43224		1.96357	2.7015	2.61113	1.36101	2.72974		1.7719	1.14093	3.70547	0.613105	1.94235	1.41356	2.63183		1.8262	1.07789	3.67372	1.05818	2.07072	1.69008	2.21022		2.55519	1.1764	3.14452	1.56	1.57632	1.70412	2.17791		2.84101	1.46257
2.49862	2.46988	1.4922	1.01943	2.11185		0.792566	1.39911	2.2186	1.34301	3.17415		0.970437	1.497	1.96438	1.25854	3.42247		1.952	2.64437	2.41514	1.3947	2.71292		1.69005	1.10218	3.66526	0.665018	1.91564	1.38068	2.63068		1.76504	1.06782	3.67468	1.11389	2.04479	1.64474	2.20427		2.51214	1.16426	3.10964	1.54756	1.5804	1.68795	2.17236		2.67998	1.375
2.48953	2.41528	1.50293	1.01224	2.11171		0.742671	1.39926	2.12793	1.31768	3.16553		0.92691	1.51384	1.83466	1.24027	3.41792		1.98223	2.71736	2.22486	1.37861	2.71696		1.66286	1.07306	3.55224	0.629859	1.89455	1.3641	2.66577		1.72845	1.0731	3.6742	1.16695	2.02734	1.61396	2.20558		2.43226	1.16794	3.09219	1.57455	1.52355	1.66224	2.17381		2.67766	1.29816
[truncated: 69 more columns]

## Sheet: Extended Data Figure 7c-left
	Control (1P)
	Extension
	Extensor	Flexor	Acc. Flexor-b	Acc. Flexor-a	Extensor	Flexor	Acc. Flexor-b	Acc. Flexor-a	Extensor	Flexor	Acc. Flexor-b	Acc. Flexor-a	Extensor	Flexor	Acc. Flexor-b	Acc. Flexor-a	Extensor	Flexor	Acc. Flexor-b	Acc. Flexor-a	Extensor	Flexor	Acc. Flexor-b	Acc. Flexor-a	Extensor	Flexor	Acc. Flexor-b	Acc. Flexor-a	Extensor	Flexor	Acc. Flexor-b	Acc. Flexor-a	Extensor	Flexor	Acc. Flexor-b	Acc. Flexor-a	Extensor	Flexor	Acc. Flexor-b	Acc. Flexor-a	Extensor	Flexor	Acc. Flexor-b	Acc. Flexor-a	Extensor	Flexor	Acc. Flexor-b	Acc. Flexor-a	Extensor
	0.0152101	0.0368575	-0.00636405	0.015426	0	-0.019802	0.0569771	0.0078241	-0.0297625	0	0.0139424	0	-0.0103926	-0.0880201	0.0614669	-0.00449296	0.0160744	0.00401517	0.0237756	0.0255074	-0.0249939	0.0520537	0	-0.00363056	-0.030621	0.112574	-0.0144616	0.00479036	0.0497262	-0.0363102	0	0.00332765	0.0222408	0.018482	-0.0138402	0.0196756	-0.00386591	0.0136905	0.0151991	0.004735	-0.0815233	0.0957579	-0.0370887	-0.0441312	-0.00167072	0.0569115	0.0273408	0.0173718	-0.0362613
	0.00917906	0.0617431	-0.00959235	-0.0025161	0.0495373	-0.0452002	0.00511771	0.00740495	0.0226913	0.0401778	0.022272	0.00409574	-0.0147769	-0.043464	-0.00316804	0.0143089	0.0403763	-0.022418	0.0145295	-0.0209035	0	0.00774434	0.013854	0.0192895	0.0225214	0.0822359	-0.010975	0.0163907	0.0679188	-0.0426621	0.0735149	0.00643345	0.0548168	-0.00985064	0	0.001515	-0.00410523	0	-0.0305534	0.0205901	-0.077915	0.128322	-0.0101432	-0.0132195	0.0201518	-0.0033056	0.0475065	0.0149968	-0.0267832
	0	-0.0214849	0.00469782	-0.0132576	-0.0632757	0.046836	0.00856053	0.00426134	0.0133333	0.00156876	-0.0180923	-0.0102646	-0.0223684	0.0781915	-0.00358127	-0.0134428	0.0302061	0.11354	0.00962842	0.00566178	-0.0462369	0.0449956	-0.00781672	0.00217155	0.000956905	0.0444835	0.0663655	0.0217152	0.0476124	0.0148843	0.00610927	0.00141638	0.00763222	-0.0022942	-0.00884185	-0.0291735	0.0162368	-0.0404955	-0.0153371	0.00310286	-0.0419151	0.168201	0	0	0	0.00343415	-0.00236382	-0.0198809	-0.0143537
	-0.00750727	0.051265	-0.0196128	0.00511455	-0.0135949	0.00447697	-0.0136472	-0.0210273	-0.0520317	-0.0608332	-0.00829975	-0.00598348	0.00146145	0.0507808	0.0258609	-0.00391555	-0.0137508	0.0152799	0.0130001	0.00650419	-0.0339328	-0.0376434	-0.020082	-0.00254479	-0.00939818	-0.0163886	-0.0319549	-0.00315463	-0.0129947	0.0532802	0.012364	0.0133618	-0.00832787	0.0359211	0.0129693	0.0229581	-0.00390273	-0.014676	0.000241529	-0.00333602	-0.0549995	0.189725	0.0284262	0.0216951	0.0142115	0.0263346	0.0221948	0.00653119	0.00391346
	0.00837155	0.0302167	0.0116173	0.0326819	0.0416816	-0.0271201	0.000899476	0.0222672	-0.0255409	0.0084539	-0.0404837	-0.0128097	0.0248853	0.0534018	0.00881543	0.00584626	-0.0240734	0.0709346	-0.0219681	0	0.00119185	0.0746005	0.0344444	-0.0309446	0.0273743	0.0599941	0.0491754	0.0108326	0.0625476	0.00426621	-0.00977483	0.0154949	0.026514	0.00304824	0.00569892	0.0534913	0.00716113	0.00309288	0	-0.00902161	-0.0382359	0.168469	0.0373024	0.0215686	0.00577534	0.0236902	0.0136809	0.00325602	0.00800895
	0.00760821	0.0517016	0.0107957	0.0155541	0.0246431	0.0117951	-0.00493161	0.0171851	0.0206508	0.0860206	0	0.0154559	-0.0472537	0.0319974	0	0.00909419	-0.0171028	0.102164	-0.00615246	-0.0166131	-0.0361061	-0.0248015	-0.0027009	0	-0.0163016	-0.0149254	0.00797356	-0.00191948	-0.045568	0.0562192	-0.0289754	-0.0378157	0.00377636	-0.0239528	-0.0290815	-0.00982811	0	0.0107189	0.0094714	-0.0150659	-0.0215313	0.10417	0.0387594	0.0219572	-0.0128708	0.0186583	-0.0115681	0.0197659	0.00386146
	0.027083	0.00595142	0.0396422	0.010348	0.0166081	0.0379681	-0.0236965	0	-0.0293404	0.0183022	-0.0141812	0.0242205	-0.00690131	-0.0234793	-0.00871212	-0.00694695	-0.00978936	0.0546509	-0.00281553	0.00550505	-0.0257651	-0.0291148	0.0524928	0.00252782	-0.0607635	0.0512145	-0.000181906	-0.0227	0.0426918	-0.0891164	-0.0276663	-0.0463311	0.0255202	0.00295198	0.000321866	0.00959503	0.0268404	-0.00968798	-0.0267752	-0.0271545	-0.031114	0.0394666	0.0341669	0.0404897	0.0221732	-0.00565625	-0.0438039	0.0304917	-0.025665
	0.017866	0.0737609	0.0246694	0.0111715	0.0643877	-0.0551012	-0.00235725	-0.0247297	0	-0.0455813	0.0274369	0.0129951	0.0371047	-0.0283936	-0.014876	-0.000920245	0	-0.0520857	0.00437971	-0.000587728	-0.00715112	0	0.0471863	0.000712541	-0.0353713	-0.0238026	0.00230415	-0.0119008	-0.0177074	0	-0.0195497	-0.0316041	0.00327947	0.0197173	-0.0411989	0.0180247	-0.0371864	-0.00632221	-0.00778069	0.00538068	0	0	0.0259478	0.0148279	0.0374159	0	-0.0167141	0.0133497	-0.00549965
	0.0258275	-0.0170041	0.0419911	0.015673	-0.00423273	0.0308222	0.0557365	-0.00667144	-0.000985048	-0.0299808	-0.0429019	-0.00134839	0.0298786	0.018019	-0.0126033	0	-0.0418619	-0.0107071	0.0305537	0.0100306	0.0562625	-0.0127438	0.0305043	-0.00493689	-0.017566	-0.0269242	-0.0110963	0.0104487	0	0.081058	-0.00514924	-0.0183276	0	-0.0231987	0.00329439	0	0.0132361	-0.0031232	-0.0185978	0.0225451	0.0118067	-0.0249951	0.0146565	0.00382217	-0.037581	0.013204	-0.00451845	0	0.0157189
	-0.000378518	-0.0318252	0.00364486	0	-0.0206256	-0.00714593	0.0274805	-0.0156482	0.0465084	-0.0220499	-0.00937453	-0.0107703	0.00864694	0.0952277	0.0217631	-0.00811981	-0.0355007	-0.0726076	-0.000486635	-0.0265261	0.0158797	0.00754828	-0.00537002	-0.0129615	0	-0.0812604	-0.012218	0.000851248	0.0769977	0.0324232	0.00311282	0.0150683	-0.00232544	-0.0088399	0.0124013	-0.00850733	0.00176727	0.00289578	0.00175971	0.0297731	0.0596962	-0.0599516	0.00229627	0.0067769	0.0115919	0.0120104	-0.00420467	-0.00710578	0
	-0.0123902	-0.0104782	0	-0.0261583	-7.17412e-05	-0.0439087	-0.005676	0.00555371	-0.0141777	-0.10136	-0.0136438	-0.00220799	0.0318272	-0.032325	0.056405	0.0197221	0.0234259	-0.0391479	0.0111926	-0.010775	0.00553861	0.0237232	-0.0122653	0.0139624	0.0136701	0.0573603	-0.00378972	0	-0.00339594	-0.0245544	0.00264735	0.00523891	-0.0240693	-0.00531036	0.00524452	-0.0302224	0.0109534	-0.0137512	0.0127838	0.00382029	0.0432283	-0.112635	-0.0137776	-0.000542152	-0.0632606	-0.0395938	0.028847	-0.0202448	-0.0067738
	-0.0163078	-0.0253912	-0.0240792	-0.0472936	0.0424708	0	0.0142365	-0.00911647	0.0279683	0.0396549	0.0037319	0.0176808	-0.00446555	0	-0.039084	0.00366294	-0.056565	0	-0.0120964	0.00041141	0.0162302	0.0373493	0.00915128	-0.00590391	0.034927	0.0198029	0	-0.0214314	0.0367316	0.036879	-0.0649037	-0.0219795	-0.00419375	0.00869551	-0.00870932	-0.00505001	0.00800795	0.0165712	0.00156994	-0.00224195	0.0498178	-0.14433	-0.049924	-0.0214963	-0.015449	-0.00257102	-0.00694503	-0.0240371	0.00431651
	-0.0153363	0	-0.0017935	-0.0311448	-0.0131645	-0.0173052	-0.0185788	0.0102866	0.0106245	0.0121143	0.0464845	-0.00264622	-0.103966	-0.0989407	0.00485537	0.00600866	0.00487563	-0.0381441	-0.0207863	-0.0281522	-0.0216286	-0.0181355	-0.00965969	0.00139115	0.00389597	-0.0386304	0.0117026	-0.000183603	-0.0179846	-0.0576413	0.0208006	-0.0380205	-0.0238904	0.00758852	-0.0137456	0.00712829	-0.00541227	-0.00720155	0.0194431	0	0.0375142	-0.174358	-0.0517056	-0.0369115	-0.0190174	-0.00220374	0.016986	-0.0461972	0.00877604
	-0.0206103	-0.017119	-0.0417713	-0.0476138	0.0761174	0.0142919	0	-0.0195253	-0.042533	-0.000174307	0.002269	0.0320748	0.0188771	-0.0134323	-0.00740358	-0.00378925	0.0321106	0.0459514	-0.00799472	0.0276036	0.000911417	-0.0319577	-0.00724477	-0.00554764	0.0200608	0	0.0276195	-0.0110495	-0.00620279	-0.102673	0.00445104	-0.0304608	-0.0146881	-0.0181772	-0.01704	-0.0148975	-0.0214282	0.0197247	-0.00553792	-0.0181867	0.0322852	-0.192013	-0.0764181	-0.0503208	0.0144796	-0.00631737	0	-0.0230603	0.0025353
	-0.0175506	-0.0118339	-0.00645661	-0.0381441	-0.0217017	0.000430478	-0.0391117	-0.0144431	0.0297625	-0.0493289	0.0140618	0.063071	0	0.0223872	0.00389118	0.000721761	0.00929418	-0.0345751	0	-0.0153397	0.0221194	-0.053034	0.0120746	0.00659948	-0.00338334	-0.0387279	0.0300752	0.0124182	-0.00571765	-0.0550815	-0.0848607	0	-0.0209091	0	0.00931518	-0.0292512	-0.0127207	0.0346281	-0.00734939	-0.0112098	0.013392	-0.226505	-0.102778	-0.0745098	-0.037581	-0.0278773	0.0579031	-0.0140775	-0.0110643
	-0.0392649	0.013879	0.00835426	-0.0439083	-0.0134515	-0.153336	0.00313266	-0.0261793	0.0198769	-0.0861077	0.0494999	0.077583	-0.000568343	0.042918	0.0954201	0.031559	0.00837999	0.00535356	-0.0198825	-0.0102265	-0.00112174	0.0600921	-0.0170633	0.00944965	-0.0173952	-0.0281924	0.00657895	-0.00520764	0.00110888	0.100303	-0.00532379	-0.0275427	-0.0219029	-0.00952977	-0.0256168	-0.0116539	0.00758454	-0.0119167	0.000431302	0.0245718	-0.011996	-0.234845	-0.113934	-0.102024	0.030403	-0.020862	0.00924609	0.000153224	-0.00312037
	-0.0721013	-0.034192	-0.0517339	-0.042481	-0.0234594	-0.00904003	0.0125616	0.0157704	-0.00140721	-0.00880251	0.100194	0.106085	0.0367799	-0.0926067	0.0732438	0.0736918	-0.0477279	0.037921	0.00670861	0.0285832	0.00914923	-0.0549946	0.0421976	0.0299776	0.0383446	0.0405814	0.0102474	0.0169582	0.00984129	-0.0629503	0.00698202	-0.00278157	-0.0122831	-0.0415524	-0.0213946	0.0217539	0.00108614	-0.0196944	-0.0184942	0.0190656	-0.0189641	-0.248859	-0.131782	-0.121162	0.000618786	-0.0484638	0.011338	0.00898278	-0.00954313
	-0.088712	-0.0604104	-0.0727353	-0.0498554	-0.0365162	0.00266896	-0.000310164	0.0176217	0.0648021	-0.0335541	0.225019	0.122383	0.0186335	-0.0110298	0.0985193	0.0850054	-0.0362625	0.00646888	-0.024436	0.0747982	-0.0283942	-0.0385256	-0.00492517	0.0384433	-0.00782612	-0.0698468	0.0186151	0.019779	0.00304941	0.00379219	0.0617036	0.0367065	0.0178085	0.0196211	-0.00789519	0.0423036	0.0338359	0.00391158	-0.00819474	-0.00240337	-0.0669837	-0.271547	-0.147135	-0.0890576	0.00348583	-0.00954952	0.0130115	0.0360269	-0.0325948
	-0.13257	-0.137986	-0.0892008	-0.0642384	0.040749	-0.0321997	0.0357619	0.0635708	0.0135444	0.0715531	0.345634	0.193005	0.0144928	-0.0542754	0.103306	0.0936846	0.0397669	0.00278831	0.0233585	0.0871797	-0.0193851	-0.0848936	0.101268	0.0663002	-0.0108335	0.00517023	0.0220713	0.0574009	0.00824728	0.0466439	0.101268	0.0500171	-0.00168942	0.0234073	-0.025257	0.0315043	0.000386591	-0.00668607	0.00384722	0.013093	-0.0520419	-0.28413	-0.136525	-0.0672359	0.0199868	-0.0297321	0.0781943	0.0912451	-0.000858101
	-0.134696	-0.161424	-0.0928804	-0.0823726	-0.0375924	0.0140336	0.0969263	0.04553	0.0876341	-0.0699843	0.316226	0.211175	0.0548451	-0.0430272	0.23509	0.118224	0.0111987	0.0245371	0.0462303	0.0759149	-0.0412241	0.0732281	0.128881	0.0625848	0.0667441	-0.0428251	0.138704	0.0942549	0.0424146	0.0496777	0.155175	0.100853	-0.000655894	-0.0112143	-0.00463866	0.021346	-0.0058725	-0.0113709	-0.0312608	0.022276	-0.0522076	-0.295653	-0.130309	-0.0741935	0.0021245	-0.0295484	0.100033	0.205953	-0.0161739
	-0.152707	-0.204554	-0.124978	-0.100059	0.00272616	0.0693069	0.102478	0.125238	0.137062	-0.0223985	0.4432	0.251964	0.0648317	-0.0994867	0.304373	0.168315	0.0316535	0.0519741	0.163023	0.0858279	0.0594875	0.052936	0.174224	0.0843173	0.0284679	0.0439957	0.149012	0.0893477	0.0527757	0.0308115	0.263135	0.124949	0.00614155	-0.0188831	0.0206184	0.0902593	0.0325289	0.0080809	-0.00495135	-0.0141871	-0.0641681	-0.297719	-0.112145	-0.0498328	0.00224826	-0.0498779	0.135031	0.33424	0.00583769
	-0.193871	-0.190721	-0.153362	-0.109226	0.0330009	-0.0210073	0.1709	0.18439	0.100334	-0.0444483	0.425228	0.248154	0.0618276	0.00240253	0.423554	0.221075	-0.0145888	-0.0157261	0.207828	0.152731	0.0907561	-0.0392118	0.359315	0.126646	0.0475035	0.0328748	0.312758	0.128722	0.0849331	0.00303375	0.294089	0.172952	0.00477014	-0.0279636	0.0383399	0.163154	-0.0074925	0.0178144	-0.00329515	0.0154426	-0.0787313	-0.31804	-0.109294	-0.0216319	-0.00895178	-0.0435238	0.165321	0.434602	-0.00778792
	-0.24921	-0.264896	-0.195989	-0.168304	0.134048	-0.0727508	0.297261	0.220856	0.118874	-0.00758236	0.535961	0.265633	0.170462	-0.0145244	0.493664	0.23432	0.0887518	0.0926835	0.319198	0.183861	0.113191	-0.0668562	0.487687	0.19846	0.0993473	-0.00117062	0.442942	0.199259	0.115115	-0.0313804	0.465643	0.210887	0.0159402	-0.0317178	0.0578034	0.253822	-0.00743727	-0.010628	-0.0113519	-0.000556004	-0.0957789	-0.326159	-0.110023	-0.025951	0.00358896	-0.0499146	0.156556	0.567869	0.000624074
	-0.292815	-0.299432	-0.227821	-0.175496	0.0873449	-0.0356436	0.395552	0.225065	0.0909411	-0.108942	0.714375	0.266459	0.0864288	-0.132685	0.524105	0.250072	0.0547747	-0.0641312	0.384303	0.185644	0.0851474	-0.0609744	0.483207	0.223772	0.0805851	0.0501414	0.434514	0.221458	0.100561	0.0109973	0.423925	0.201638	0.00926202	-0.0267604	0.0695231	0.309896	-0.00467591	-0.0233785	0.00519288	0.0242669	-0.107243	-0.339323	-0.126184	-0.0243246	0.0194299	-0.0126898	0.187327	0.653291	0.0359102
	-0.309766	-0.299639	-0.177649	-0.180052	0.0506134	-0.0460611	0.465959	0.295325	0.0743712	-0.0549939	0.81439	0.278594	0.103317	-0.0191111	0.582713	0.29991	0.0304346	0.00356904	0.4411	0.245396	0.0837452	-0.0096069	0.502272	0.2074	0.0959981	0.0573603	0.456888	0.208122	0.152367	-0.0039818	0.509717	0.270444	0.00393536	-0.0194446	0.105932	0.386423	-0.0133282	0.000879347	0.0206335	0.0436553	-0.111738	-0.355723	-0.110102	-0.0262944	0.0285879	-0.00820891	0.225588	0.686579	0.0183582
	-0.341726	-0.363841	-0.160582	-0.16104	0.102697	0.00352992	0.543966	0.329922	0.142832	-0.0427052	0.910972	0.272139	0.191532	-0.00327618	0.813774	0.323584	0.0609835	-0.0474013	0.403038	0.25431	0.0489712	-0.049701	0.561406	0.185888	0.0494173	-0.0334602	0.457373	0.243974	0.0460184	0.0226583	0.501658	0.267287	0.00618131	-0.0135085	0.0952913	0.472526	0.0224959	-0.038009	0.014578	0.027585	-0.114128	-0.361403	-0.118875	-0.0179091	-0.0123138	-0.0476007	0.225358	0.713489	0.00997218
	-0.384978	-0.397734	-0.152031	-0.161461	0.147213	-0.0533793	0.740114	0.339475	0.096007	0.0411365	0.871623	0.280549	0.126416	-0.127334	0.986915	0.313677	0.105169	0.0380326	0.562446	0.226217	0.066884	-0.04627	0.628134	0.220837	0.1123	-0.0652619	0.578584	0.205151	0.0381177	0.0377323	0.533659	0.25	0.0415002	-0.0306589	0.0908988	0.467515	0.0130705	-0.0199521	0.0278276	0.0779482	-0.069054	-0.225734	-0.0758005	0.00834915	-0.0118807	-0.0426423	0.211426	0.754477	-0.0130015
	-0.421366	-0.4183	-0.157551	-0.147499	0.14133	-0.136892	0.882758	0.368029	0.0695163	-0.0507234	0.961009	0.317125	0.16555	0.014306	1.00114	0.32288	0.0226641	-0.0041267	0.647468	0.276722	0.121113	-0.0556808	0.739061	0.224552	0.110112	-0.0858453	0.72611	0.245443	0.125061	0.0080584	0.732094	0.257014	0.0292171	-0.0737675	0.100006	0.518365	-0.00174886	-0.010916	0.0636775	0.144543	-0.105906	-0.232976	-0.0403668	0.0122075	0.03162	-0.0316971	0.225881	0.749057	-0.0122084
	-0.471823	-0.469427	-0.157921	-0.158862	0.166475	0.0996126	1.04308	0.383922	0.107581	-0.076608	0.976803	0.285808	0.141152	-0.0570056	0.912569	0.30101	0.0535558	-0.0631274	0.752477	0.312867	0.112876	-0.106166	0.846557	0.228895	0.194491	-0.048288	0.786442	0.245794	0.142006	-0.0646568	0.830191	0.231229	0.0197563	-0.0381672	0.103527	0.542508	0.0133834	-0.0400103	0.0808433	0.205757	-0.0928686	-0.165762	-0.00321477	0.00953285	0.0539169	-0.0397774	0.171157	0.754056	0.0126505
	-0.494805	-0.461614	-0.112158	-0.151021	0.153096	-0.0485579	1.12292	0.396828	0.108989	-0.0597873	1.01869	0.304483	0.136687	-0.0388774	1.07507	0.315662	0.1209	-0.0082534	0.734054	0.273627	0.113121	-0.0999902	0.844492	0.232305	0.129626	-0.046532	0.890796	0.244425	0.124714	-0.0990709	0.839617	0.213345	0.0222805	-0.0452423	0.147187	0.603574	-0.0164761	-0.0382971	0.0938514	0.280298	-0.0687346	-0.100608	0.00777563	0.0290594	0.0404067	-0.0494555	0.22335	0.789067	-0.0310997
	-0.509662	-0.487833	-0.0732907	-0.137013	0.211493	-0.0327163	1.37421	0.430849	0.118734	-0.0498518	1.00961	0.295297	0.108878	0.0373485	1.18557	0.320913	0.0631928	-0.00390364	0.772881	0.258483	0.156729	-0.0517596	1.02447	0.246183	0.112846	-0.0569701	0.937758	0.25913	0.130952	-0.0108077	0.916245	0.286058	0.0149862	-0.0312365	0.126171	0.616082	-0.00743727	-0.00773219	0.103185	0.361905	-0.0553663	-0.0591999	0.0306274	0.0371465	0.0203374	-0.0634492	0.18214	0.806133	0.00735887
	-0.543413	-0.487626	-0.0865857	-0.149475	0.239077	0.0790357	1.50141	0.431967	0.140158	0.0156005	1.07864	0.282016	0.159786	-0.00764443	1.20317	0.30664	0.0559174	-0.0974794	0.756231	0.288888	0.128895	-0.0173512	0.992755	0.255191	0.171286	-0.0412643	0.976201	0.253956	0.153406	-0.0532802	0.989469	0.266689	0.0025242	-0.0497826	0.129106	0.636438	0.0211889	-0.0409503	0.127821	0.411317	-0.0616246	-0.0269756	0.0582776	0.0698202	0.00744606	-0.0239473	0.2409	0.826416	0.0260421
	-0.564679	-0.486201	-0.0586997	-0.164462	0.199261	-0.0258287	1.56475	0.440629	0.163694	-0.0118529	1.03768	0.303422	0.15191	-0.0127771	1.28082	0.320787	0.100369	-0.0351327	0.803851	0.256524	0.177867	-0.0469562	0.975628	0.226011	0.164348	-0.0223393	0.986569	0.255642	0.152436	-0.0211414	1.06354	0.295154	0.0325363	-0.0456915	0.0971846	0.586637	0.00412364	-0.0186634	0.137792	0.484333	-0.0868588	-0.0134976	0.0646043	0.0510165	0.00866301	-0.0718418	0.237846	0.791672	0.0274462
	-0.572237	-0.537283	-0.0454046	-0.157051	0.217734	0.101937	1.50166	0.411429	0.191416	-0.0171693	1.06553	0.31436	0.184915	-0.136398	1.3041	0.325514	0.0849427	-0.0488512	0.782544	0.234308	0.168823	-0.0374473	1.07855	0.216833	0.107652	0.00721881	1.0483	0.229286	0.160891	-0.028631	1.04492	0.233515	0.0115278	-0.0500393	0.0903876	0.619617	0.0181882	-0.0305801	0.148886	0.546659	-0.0564547	-0.0351134	0.0684683	0.0699467	0.0402211	-0.0694911	0.270312	0.830036	0.00960813
	-0.584324	-0.544842	-0.0763917	-0.178643	0.250879	0.0508825	1.54223	0.401509	0.174354	0.0696357	1.19421	0.383297	0.165063	0.0369117	1.35857	0.344424	0.0226641	-0.0571046	0.828009	0.245396	0.135381	-0.0199	1.0198	0.227453	0.0858139	-0.00351185	1.05178	0.239919	0.175549	-0.0156428	1.04093	0.253225	-0.02236	-0.0404775	0.149914	0.612003	0.0252573	-0.0404348	0.120903	0.577294	-0.0786603	-0.0714491	0.0498369	0.0642631	0.0425106	-0.0165831	0.302506	0.840129	-0.01737
	-0.611117	-0.57977	-0.0445252	-0.183483	0.223258	0.0136892	1.47945	0.381145	0.259244	0.0179536	1.19218	0.368009	0.251248	0.0851807	1.33939	0.340852	0.0774769	-0.0605621	0.963607	0.293688	0.172328	-0.0526419	1.0177	0.278315	0.125867	0.0471174	1.06943	0.261517	0.129635	0.0332765	0.999651	0.247816	0.00564466	-0.0693235	0.118541	0.57611	0.0246129	-0.0247279	0.138413	0.575177	-0.0830139	-0.108399	0.0602255	0.0601157	0.0740275	-0.00356271	0.240566	0.850549	-0.0108823
	-0.623457	-0.551437	-0.0500793	-0.16921	0.330296	0.0868704	1.68583	0.457745	0.205875	0.0423566	1.22756	0.38569	0.208541	-0.00709839	1.51433	0.382046	0.106921	-0.0752844	0.939344	0.32327	0.204718	-0.0177434	1.05237	0.267661	0.121629	-0.00916984	1.11536	0.288189	0.148728	-0.012135	1.03863	0.218669	0.0290382	-0.092073	0.118844	0.60369	0.0129968	-0.0261682	0.127251	0.579033	-0.0868588	-0.0776717	0.0541444	0.0666938	0.0305887	-0.0122858	0.291252	0.824232	-0.0153808
	-0.641001	-0.591075	-0.0737651	-0.175157	0.396729	0.104176	1.74591	0.501336	0.264943	0.0748649	1.39107	0.477195	0.246093	0.0187834	1.48946	0.392187	0.103569	0.047959	1.1349	0.364999	0.191363	-0.0991079	1.24864	0.315384	0.191347	0.0283875	1.14395	0.292496	0.271086	-0.0478764	1.06985	0.263311	-0.00435275	-0.0733664	0.114868	0.60808	0.0255334	-0.08043	0.121541	0.643906	-0.0772998	-0.1154	0.0582776	0.0573868	0.0540407	-0.0372248	0.264999	0.830342	-0.0351952
	-0.633178	-0.57892	0.00700045	-0.176173	0.270213	0.0127421	1.76003	0.560593	0.413263	0.123584	1.52933	0.565515	0.300207	-0.00928252	1.59174	0.463822	0.132175	0.0114878	1.17508	0.396246	0.21236	0.00333301	1.26469	0.33654	0.165169	-0.0157058	1.18476	0.309087	0.177767	-0.00853242	1.15506	0.298515	0.00393536	-0.0975919	0.120473	0.601282	0.0257911	-0.0665272	0.159358	0.600269	-0.101067	-0.108282	0.0422909	0.041303	0.065447	-0.0683525	0.252636	0.805539	-0.0351171
	-0.640093	-0.579195	0.0275621	-0.119181	0.321544	0.104176	1.77513	0.587733	0.432647	0.0869793	1.66043	0.583263	0.358137	0.093262	1.72648	0.476723	0.211671	-0.0177337	1.12215	0.416934	0.241666	0.146554	1.42163	0.354947	0.221045	-0.0209736	1.26725	0.319402	0.182064	0.0102389	1.11884	0.323532	0.0334108	-0.0655051	0.165382	0.591726	0.0207654	-0.0684375	0.159547	0.621218	-0.0851316	-0.0902281	0.0409131	0.0596639	0.0318262	-0.0457091	0.226927	0.796729	-0.042255
	-0.655227	-0.61642	0.0545919	-0.111514	0.318961	0.107706	1.8246	0.653068	0.447177	0.168294	1.82526	0.676656	0.427029	0.0659605	1.88716	0.488813	0.213347	0.046509	1.27874	0.486874	0.246784	-0.039702	1.39262	0.389183	0.229008	0.0946249	1.18661	0.387134	0.227701	0.0971748	1.22197	0.359744	0.0588913	-0.0321188	0.150217	0.638594	0.0265275	-0.071121	0.16757	0.651744	-0.0714793	-0.089398	0.0551341	0.0718442	0.0540407	-0.0174462	0.268304	0.811898	-0.02534
	-0.662091	-0.606792	0.0220196	-0.0883472	0.45179	0.0643995	1.8871	0.673361	0.572313	0.226338	1.96743	0.73435	0.435595	0.147537	2.00306	0.576741	0.252809	0.105398	1.41319	0.542493	0.320819	-0.0142143	1.44485	0.43504	0.322204	0.0146327	1.43824	0.460642	0.301303	0.0387751	1.25804	0.419539	0.0363922	-0.0814041	0.188519	0.637098	0.0214466	-0.0888293	0.172383	0.628267	-0.12112	-0.113929	0.0614053	0.0635764	0.0260922	-0.060364	0.231382	0.795311	-0.0265361
	-0.671282	-0.624578	-0.0294598	-0.100242	0.464094	0.200517	2.00502	0.735692	0.610202	0.242984	2.19516	0.826985	0.539967	0.132795	2.12731	0.610917	0.331505	0.218381	1.53311	0.574837	0.360886	0.036271	1.52737	0.473161	0.300981	0.175202	1.48654	0.494292	0.318387	0.0080584	1.31073	0.493191	0.0621708	-0.0573551	0.189087	0.662737	0.0293625	-0.0691955	0.136153	0.640965	-0.110673	-0.101614	0.0576838	0.0579742	0.0344045	-0.0566176	0.204564	0.799142	-0.00439452
	-0.662419	-0.609458	-0.00610948	-0.0730768	0.513738	0.0466638	2.05409	0.787265	0.648901	0.257016	2.22839	0.83258	0.582511	0.211751	2.1979	0.675929	0.380033	0.169752	1.67899	0.644189	0.391909	0.0710715	1.70331	0.532947	0.42261	0.291776	1.58519	0.559487	0.382632	0.0731892	1.45505	0.523157	0.0534057	-0.0322151	0.169377	0.648694	0.00178568	-0.0895722	0.126303	0.637683	-0.116056	-0.135283	0.0511671	0.0754857	0.0216988	-0.076286	0.259393	0.779568	-0.0274072
	-0.669661	-0.587353	-0.00305474	-0.051667	0.502188	0.151786	2.14596	0.837475	0.608619	0.309831	2.34083	0.858908	0.678196	0.223545	2.50437	0.74594	0.44075	0.0397056	1.83993	0.682235	0.4182	0.138418	1.8117	0.59129	0.390896	0.100185	1.58659	0.616304	0.362083	0.140595	1.48644	0.573003	0.0462703	-0.0470873	0.175852	0.594387	0.0249443	-0.0612966	0.14126	0.619944	-0.128596	-0.165998	0.0274839	0.0541429	0.0425519	-0.0518061	0.230629	0.777997	-0.033843
	-0.654249	-0.582435	0.053053	-0.0338347	0.552156	0.169522	2.16591	0.892454	0.640915	0.364215	2.34996	0.838429	0.69411	0.311674	2.67924	0.819812	0.491258	0.0834263	1.93309	0.746493	0.501315	0.196255	1.97556	0.623185	0.436041	0.236757	1.73481	0.652607	0.394934	0.190842	1.49247	0.564096	0.0243277	-0.0555101	0.185224	0.55051	-0.0189061	-0.0726523	0.125785	0.621523	-0.129661	-0.204131	0.0283153	0.0580464	0.0247721	-0.0508696	0.207326	0.774243	-0.0162259
	-0.665138	-0.639031	0.0512595	-0.0209614	0.602088	0.231167	2.33175	0.913271	0.665119	0.269479	2.35999	0.898264	0.774733	0.351753	2.69483	0.847907	0.518836	0.228418	2.00584	0.778701	0.557226	0.276345	2.0313	0.663189	0.520488	0.193347	1.82725	0.705351	0.472139	0.269625	1.57218	0.586314	0.0382605	-0.0735108	0.212318	0.625211	-0.001215	-0.0718033	0.140259	0.630921	-0.159426	-0.225897	0.00807652	0.0352399	0.0442639	-0.0453051	0.218036	0.744805	-0.0237668
	-0.669434	-0.614812	-0.0078567	-0.0113087	0.591111	0.162376	2.34323	0.925042	0.609639	0.246035	2.24816	0.894438	0.791337	0.341924	2.76787	0.909257	0.509351	0.0949141	1.97605	0.746454	0.609633	0.115871	2.11487	0.681138	0.499539	0.22827	1.84359	0.662555	0.462957	0.326413	1.6831	0.665734	0.0561485	-0.0512105	0.210463	0.571176	0.00204341	-0.0798842	0.154734	0.615765	-0.135068	-0.258566	-0.0243325	0.0180808	0.019203	-0.0840725	0.192097	0.754343	-0.0435551
	-0.691735	-0.617431	0.00492924	-0.0122328	0.611665	0.267585	2.41736	0.922632	0.593562	0.233833	2.17385	0.855402	0.792961	0.313094	2.85826	0.903916	0.507828	0.213696	1.95099	0.821291	0.549059	0.141261	2.174	0.665954	0.517754	0.164277	1.88349	0.708472	0.476852	0.195108	1.81902	0.639249	0.0378034	-0.0264395	0.202832	0.531359	0.030375	-0.0973498	0.145073	0.618205	-0.149797	-0.191999	-0.00504387	0.0219301	0.00853925	-0.0541017	0.204083	0.742794	-0.0318928
	-0.688549	-0.61688	0.00676903	-0.0177774	0.564782	0.199742	2.37297	0.899527	0.553843	0.227994	2.14127	0.837603	0.822596	0.432347	2.96594	0.955666	0.535939	0.164733	1.99625	0.825856	0.468153	0.226841	2.10362	0.687551	0.419603	0.13706	1.82052	0.68831	0.523806	0.20165	1.84834	0.681212	0.0505833	-0.0183376	0.195562	0.518423	0.0365973	-0.0708178	0.13134	0.582208	-0.134677	-0.236682	-0.0099848	0.0288967	0.0076317	-0.070795	0.19377	0.708816	-0.0457914
	-0.686758	-0.611066	-0.0155398	-0.0182989	0.558756	0.300474	2.32561	0.931906	0.495761	0.317675	2.10584	0.810635	0.883449	0.35077	2.93988	0.973999	0.464556	0.0830917	2.01415	0.796391	0.503979	0.166748	2.10127	0.704482	0.41434	0.182616	1.63488	0.669465	0.580671	0.275692	1.94231	0.68541	0.0425337	-0.0515634	0.210122	0.525357	0.0120395	-0.0769732	0.136257	0.552148	-0.152364	-0.247369	-0.0236436	0.0338755	0.0258034	-0.0668283	0.192264	0.695562	-0.0684271
	-0.707589	-0.607459	-0.0336022	-0.0405504	0.571634	0.183728	2.1781	0.881573	0.431803	0.16594	2.03081	0.779016	0.934844	0.401332	3.09663	1.05635	0.437283	0.223176	1.98255	0.814983	0.470747	0.082737	1.99914	0.664546	0.372339	0.187689	1.53405	0.625517	0.628318	0.287163	2.09106	0.76785	0.0705384	-0.0495901	0.226688	0.539711	0.01296	-0.083159	0.137637	0.562586	-0.157652	-0.296686	-0.0339847	-0.00382217	0.0305887	-0.0367657	0.214208	0.692747	-0.0398887
	-0.707639	-0.620832	-0.0865395	-0.0322427	0.486154	0.142316	2.03105	0.854346	0.461143	0.0825344	1.90112	0.78778	0.854869	0.393797	3.17996	1.0769	0.473165	0.0937988	1.97772	0.850678	0.405896	0.0182335	1.79238	0.654638	0.339325	0.0568725	1.39553	0.634731	0.716231	0.205726	2.27454	0.816997	0.0834576	-0.0535047	0.212185	0.513703	0.0261409	-0.090027	0.140104	0.547431	-0.129046	-0.322394	-0.0521886	-0.0295563	0.00513593	-0.0393734	0.259183	0.669552	-0.0377175
	-0.725871	-0.67906	-0.130081	-0.0731591	0.390918	0.178907	1.95717	0.793832	0.447458	0.101011	1.81732	0.760779	0.98433	0.424047	3.19267	1.08547	0.445701	0.168526	1.89315	0.810144	0.391699	0.168023	1.81586	0.678101	0.341308	0.154717	1.30703	0.59302	0.720459	0.403204	2.31413	0.803976	0.0576789	-0.0475686	0.230456	0.49426	0.0347195	-0.0980776	0.13586	0.526213	-0.160018	-0.336538	-0.0432648	-0.0537996	0.0531744	-0.0371513	0.271714	0.731455	-0.0837819
	-0.720483	-0.658517	-0.147519	-0.0501025	0.417713	0.0990099	1.68314	0.772944	0.422656	0.116437	1.62299	0.700792	0.939187	0.455389	3.18981	1.0406	0.351731	0.0826455	1.85714	0.795862	0.405476	0.0344084	1.68606	0.627087	0.327706	0.00585309	1.32698	0.635532	0.700742	0.345279	2.36903	0.831177	0.0585932	-0.0656014	0.19577	0.42088	0.0138805	-0.101595	0.128908	0.516295	-0.150305	-0.360664	-0.0777959	-0.0679407	0.0510705	-0.0407875	0.27732	0.675222	-0.017097
	-0.730678	-0.651463	-0.174086	-0.0731134	0.382201	0.121395	1.63832	0.738539	0.361231	0.135698	1.49673	0.732277	0.883855	0.397401	3.25286	1.04756	0.36731	0.0699308	1.72609	0.834613	0.396431	0.103323	1.54701	0.662154	0.295786	0.133353	1.08716	0.558285	0.714499	0.352768	2.46718	0.837218	0.04792	-0.0302097	0.211371	0.490648	-0.0168259	-0.110798	0.122818	0.510394	-0.148708	-0.372149	-0.0689355	-0.0555706	0.0538757	-0.0606211	0.27071	0.675509	-0.00734587
	-0.746418	-0.638778	-0.20756	-0.0862795	0.313616	0.0712871	1.57787	0.753157	0.311838	0.171257	1.45455	0.66629	0.835018	0.514907	3.08444	1.05559	0.313869	0.0642427	1.64236	0.775723	0.315491	0.0492109	1.42496	0.623541	0.23058	0.166911	1.09332	0.55428	0.786368	0.362438	2.46846	0.824608	0.0705782	-0.052526	0.231043	0.501369	-0.0176727	-0.0935747	0.150317	0.497641	-0.162195	-0.394346	-0.085722	-0.0655914	0.0338889	-0.0687933	0.264308	0.64586	0.03409
	-0.747554	-0.667295	-0.252282	-0.0991436	0.327355	0.0437365	1.36717	0.731239	0.259947	0.0577828	1.39185	0.614866	0.781756	0.432347	2.99962	0.972501	0.384946	0.132277	1.60899	0.77776	0.301153	0.182237	1.29147	0.603505	0.204675	-0.0124866	1.02886	0.527841	0.721914	0.432878	2.49002	0.863532	0.106175	-0.0611574	0.221841	0.497873	0.0433534	-0.114649	0.117383	0.491472	-0.155156	-0.332087	-0.0733301	-0.077826	0.0244214	-0.0820708	0.264099	0.69583	-0.0482487
	-0.755724	-0.668582	-0.291959	-0.123463	0.322548	0.0205768	1.25433	0.71119	0.254776	0.11391	1.23687	0.59019	0.812	0.363438	2.79807	0.97279	0.336076	0.129043	1.59922	0.772647	0.255022	0.0445054	1.29357	0.535882	0.151054	-0.0364842	0.914292	0.53385	0.718726	0.431646	2.35521	0.87244	0.100789	-0.0190595	0.229036	0.469108	0.0339464	-0.116847	0.11514	0.473177	-0.152849	-0.311027	-0.0720869	-0.036532	0.0528444	-0.0563973	0.236591	0.64065	-0.0247289
	-0.758335	-0.676187	-0.296981	-0.12565	0.244386	0.0440809	1.2003	0.685028	0.249288	0.0776538	1.1082	0.593359	0.744408	0.288741	2.66952	0.907326	0.241268	0.0846531	1.50739	0.762323	0.277141	0.0687188	1.16742	0.556223	0.157035	0.0312165	0.829372	0.517459	0.662555	0.368221	2.3573	0.83442	0.0784688	-0.0653286	0.231971	0.426707	0.0337439	-0.119273	0.084932	0.458291	-0.155345	-0.284646	-0.0535188	-0.0600434	0.063735	-0.0686831	0.2664	0.625864	-0.0242609
	-0.763357	-0.677313	-0.333777	-0.147087	0.241086	0.0570814	1.08148	0.651426	0.232014	0.032944	1.07153	0.578746	0.645232	0.378945	2.58419	0.918658	0.275092	0.136516	1.36247	0.741556	0.26063	0.0228409	1.14436	0.537527	0.132702	0.0390206	0.845774	0.471525	0.622081	0.358077	2.21935	0.842799	0.10381	-0.0368196	0.206543	0.403885	-0.00767659	-0.0975014	0.0934546	0.446937	-0.126751	-0.239493	-0.0247997	-0.0480889	0.0414793	-0.0375553	0.256694	0.605007	-0.0431521
	-0.770107	-0.661435	-0.335848	-0.141048	0.208372	0.0579423	1.08154	0.628355	0.22723	0.127506	0.978206	0.538513	0.575366	0.281424	2.39363	0.882299	0.230831	0.0632389	1.32365	0.757033	0.224734	0.114891	1.02018	0.539088	0.156146	0.0619452	0.753183	0.497763	0.589091	0.308969	2.08448	0.763345	0.0576789	-0.0718423	0.234943	0.410294	0.0230298	-0.129446	0.130063	0.412788	-0.126325	-0.215092	0.00777563	-0.052634	0.0191205	-0.0418893	0.315643	0.604509	-0.0501599
	-0.766543	-0.669041	-0.348808	-0.18105	0.200983	0.063022	1.01293	0.624077	0.189938	0.0881123	0.941961	0.524338	0.510413	0.200284	2.19549	0.808571	0.192511	0.102052	1.24568	0.741027	0.216006	0.00352907	0.949223	0.491416	0.166946	0.0704322	0.706403	0.475097	0.546226	0.225446	1.92404	0.786928	0.0762228	-0.0745375	0.181646	0.387064	0.0109166	-0.0801571	0.14892	0.408771	-0.135908	-0.206602	0.0123444	-0.0367941	0.0306299	-0.028722	0.323362	0.622589	-0.0717295
	-0.767464	-0.665617	-0.369531	-0.179659	0.153383	0.142402	0.939983	0.570723	0.161794	0.00427052	0.905329	0.565178	0.479682	0.163154	2.08919	0.779285	0.201958	0.0784073	1.06858	0.653475	0.212711	-0.0499951	0.850116	0.519934	0.133933	0.0270218	0.655469	0.476115	0.434022	0.233788	1.74891	0.714283	-0.00506827	-0.102373	0.152905	0.329397	0.00522818	-0.0831287	0.176713	0.400197	-0.149643	-0.199908	0.0225192	-0.0353754	0.046904	-0.0397407	0.301523	0.588037	-0.0500429
	-0.774927	-0.661941	-0.378383	-0.201014	0.150943	0.0568231	0.845011	0.602386	0.142832	0.0183894	0.81036	0.514175	0.394917	0.173638	1.95241	0.757073	0.21449	0.0463975	1.05012	0.71121	0.155256	-0.019704	0.862286	0.478573	0.0925122	0.130036	0.619391	0.457371	0.406092	0.205537	1.68604	0.72198	0.0580963	-0.0983299	0.112407	0.332543	0.0554666	-0.096516	0.19626	0.462111	-0.12752	-0.198098	-0.00619992	-0.0422337	0.0365703	-0.0814831	0.292005	0.575128	-0.0792834
	-0.785645	-0.694754	-0.404962	-0.218004	0.153454	0.00447697	0.832853	0.572818	0.151627	0.0651037	0.798567	0.514445	0.391994	0.151687	1.71498	0.742891	0.236087	0.0199643	1.03837	0.644052	0.139727	0.0118616	0.816625	0.470413	0.0615495	-0.0140474	0.590074	0.445837	0.38284	0.175009	1.56077	0.677986	0.0561088	-0.0745375	0.117273	0.300087	0.0221093	-0.092665	0.204972	0.452031	-0.139788	-0.193738	0.0172853	-0.0459293	0.0672621	-0.0488678	0.246381	0.597345	-0.0547755
	-0.780548	-0.675016	-0.42042	-0.218178	0.072889	-0.0249677	0.777985	0.576451	0.132524	-0.0217884	0.741454	0.48623	0.345999	0.18292	1.60758	0.694352	0.158458	0.0582199	0.955438	0.675359	0.120833	0.0482306	0.770773	0.474264	0.109976	0.241928	0.623605	0.469939	0.399647	0.183447	1.4056	0.655358	0.0344046	-0.0699973	0.13206	0.240089	0.0125734	-0.0957579	0.196104	0.421308	-0.129886	-0.184751	0.0164619	-0.0376344	0.0477084	-0.0616311	0.255	0.561338	-0.0436071
	-0.783671	-0.679703	-0.436585	-0.235187	0.142908	-0.00499354	0.739741	0.549852	0.112718	0.0587415	0.684341	0.505073	0.31949	0.198646	1.53788	0.677265	0.177846	0.0382556	0.901144	0.591882	0.143443	-0.016469	0.729688	0.463626	0.128738	0.0283875	0.499667	0.419315	0.369776	0.134528	1.29871	0.607679	0.0541212	-0.0634837	0.112142	0.264329	-0.00340568	-0.108493	0.183717	0.44509	-0.142627	-0.180182	0.0369224	-0.0281648	0.0538757	-0.0494555	0.215442	0.500048	-0.0446993
	-0.798692	-0.688228	-0.448665	-0.233979	0.139824	0.00947051	0.69728	0.550953	0.122252	0.00766951	0.57931	0.44298	0.300694	0.0544938	1.36405	0.670552	0.193883	0.0243141	0.858424	0.592058	0.116206	-0.0725419	0.674748	0.449494	0.139025	0.0143401	0.461587	0.433436	0.296036	0.184585	1.18785	0.605324	0.0787669	-0.0807303	0.143003	0.287132	0.0229193	-0.0994572	0.170175	0.375912	-0.143692	-0.200196	0.00107687	-0.0417186	0.067819	-0.0694911	0.198854	0.468464	-0.0706763
	-0.790377	-0.688986	-0.437256	-0.262004	0.115503	-0.00860956	0.685866	0.518399	0.0741601	0.0163849	0.638782	0.453801	0.245605	0.187616	1.29962	0.601877	0.276007	0.175217	0.816886	0.570723	0.108599	0.00833252	0.609799	0.417481	0.0783295	-0.0432153	0.493815	0.437859	0.303382	0.115567	1.23457	0.610717	0.0529883	-0.0997577	0.160005	0.266485	0.00235636	-0.120956	0.173901	0.388557	-0.15014	-0.195032	0.00869414	-0.0522635	0.0235551	-0.0485373	0.186072	0.472946	-0.0497699
	-0.789147	-0.68986	-0.452646	-0.268079	0.139178	0.0599225	0.706089	0.524581	0.137414	0.025536	0.583042	0.443014	0.28409	0.102872	1.1864	0.558463	0.0667733	0.0832032	0.728597	0.531679	0.0768395	-0.00921478	0.659083	0.414003	0.0550562	0.0556043	0.477989	0.393878	0.217132	0.125142	1.07709	0.600239	0.0751496	-0.0572909	0.182801	0.274973	0.00438136	-0.109994	0.124388	0.345601	-0.158882	-0.211517	0.020025	-0.0579109	0.0296811	-0.0542486	0.169358	0.411982	0.0134176
[truncated: 271 more columns]

## Sheet: Extended Data Figure 7c-right
BRK (1P)
Extension
Extensor	Flexor	Acc. Flexor-b	Acc. Flexor-a	Extensor	Flexor	Acc. Flexor-b	Acc. Flexor-a	Extensor	Flexor	Acc. Flexor-b	Acc. Flexor-a	Extensor	Flexor	Acc. Flexor-b	Acc. Flexor-a	Extensor	Flexor	Acc. Flexor-b	Acc. Flexor-a	Extensor	Flexor	Acc. Flexor-b	Acc. Flexor-a	Extensor	Flexor	Acc. Flexor-b	Acc. Flexor-a	Extensor	Flexor	Acc. Flexor-b	Acc. Flexor-a	Extensor	Flexor	Acc. Flexor-b	Acc. Flexor-a	Extensor	Flexor	Acc. Flexor-b	Acc. Flexor-a	Extensor	Flexor	Acc. Flexor-b	Acc. Flexor-a	Extensor	Flexor	Acc. Flexor-b	Acc. Flexor-a	Extensor	Flexor
-0.010587	-0.0172756	0.00728462	-0.00955611	0.00583809	0.0161952	-0.0101599	-0.0200487	0	0.0354401	-0.0286214	-0.00592067	0.0161178	-0.00995779	0	-0.0115093	0.00779844	-0.0031449	-0.0211408	-0.0155152	-0.0179869	-0.0016335	-0.026763	0.00142601	0.00869737	-0.00474235	0.0246379	-0.0133477	-0.00584085	0.0226789	-0.0360479	0.00883097	0.00642578	-0.0318334	0.00907486	-0.00652811	0.00970158	-0.00573095	-0.000451218	0.0147653	-0.0395125	-0.0247619	-0.0222476	-0.013874	0.0106345	0.0306363	0.0015815	-0.0102791	0.110923	0.023499
0.000654671	0.0058022	-0.0188441	0	-0.0124326	-0.0249801	-0.0203042	-0.000574792	-0.0307658	0.0268486	0.00613443	0.00051914	-0.00230876	0.0152115	-0.0137726	-0.0244292	-0.0146971	0.00833494	-0.0129613	-0.000195468	-0.0173424	-0.00394586	0.00875174	-0.00361419	-0.0216543	0.00104701	-0.00664179	-0.00404585	0.0110545	-0.0141617	0.00237423	0.0240346	0	0.00202545	-0.0170558	0.0235164	0.0238735	0.0499657	0.00338414	0.00769726	-0.00644428	-0.0148117	-0.00755944	-0.0114666	0.0273459	-0.00970484	0.0185292	0	0.0878894	0.0361054
0.0105308	-0.0111365	-0.0176663	0.012644	0	-0.00587649	-0.00352775	-0.00877132	0.00614433	-0.0122475	-0.000989994	-0.000618024	-0.0219115	0.00261584	-0.0113673	-0.0214208	-0.0317749	-0.00879799	-0.00768758	-0.00532649	0	0.0396071	-0.0132207	-0.0210336	0.0115106	-0.00279203	-0.00475995	-0.0274904	-0.00787926	0.0336869	-0.00991589	-0.0049167	-0.00896732	0.0150896	-0.0151911	-0.00432677	0.000261562	-0.0434798	-0.00486313	0.016492	0	0.00457711	-0.0289025	-0.0214303	-0.00847017	0.0359768	0.0334039	-0.00637252	0.133353	0.0398524
0.0290487	0.0198772	0.00741549	0.0123399	-0.0107646	0.0101594	0.0104578	0.00206925	-0.0237153	0.00169089	-0.0169713	-0.0277122	-0.021563	-0.020619	0.0146813	0.00274626	0.00817337	0	-0.012869	-0.0110561	0.0012499	0.00280029	0.000744829	0.0250289	0.0158494	-0.00693903	-0.000616737	0.0231123	-0.0134065	-0.0037162	-0.0231681	0.0198816	0.00587431	0.00104648	0	0.0227573	-0.0194032	-0.00192176	-0.00827234	0.00201943	-0.0142518	-0.0199574	-0.0463043	0.00372942	-0.00726312	-0.0130355	0	-0.00907391	0.0698988	-0.0081041
-0.0109985	0.0278318	0.00593239	-0.0120592	0.00989177	0.00486056	-0.0100659	-0.0144388	-0.00190076	-0.00306188	-0.0118446	0	-0.0284022	0.0231249	-0.0124363	-0.00280867	-0.022533	-0.00424465	-0.0184194	0.0240059	-0.0171666	0.0169714	-0.00597556	-0.017739	-0.00354631	0.013837	0.0129357	0.00202885	-0.0179537	0.0306336	0	-0.00353239	-0.00673748	0.000540121	-0.0342358	0.0136331	0.0393294	0.0054221	0.010378	-0.00718509	-0.0221212	0.0134471	0.0236259	0.0120371	-0.00717987	-0.0073217	-0.0103011	-0.0276927	0.0849494	0.0327069
0.0128877	-0.00997604	0.00434751	-0.0155214	0.0141588	-0.0197012	0.00760426	-0.0121166	0.00479611	0.0434604	0.00219213	-0.00949285	-0.0409697	0.00597907	-0.000730499	-0.0233432	-0.00693611	0.00569168	-0.0173278	-0.0189604	0.0041403	-0.00564301	-0.000355486	-0.0222506	0.0357603	-0.00872511	-0.00653109	0.00298989	0.0112309	0	0.00654852	-0.0101795	0.00987844	0.0208284	0.000994505	0.0140734	-0.00130781	-0.0044269	0.00531435	0.00199017	-0.0223071	0	-0.0115007	-0.0030893	0.00543173	0.0249225	-0.00397512	0.00786867	0.0114875	0.0264908
-0.00372227	0	-0.00533624	-0.00163752	0.0227317	-0.000258964	-0.0011916	-0.0099439	-0.0123771	-0.00164519	5.30354e-05	-0.018071	0.00378986	0.00186846	0.02065	-0.0207967	0.00907319	-0.00181362	0.0263376	-0.020573	0.0182603	0.0217022	0	-0.0259263	-0.0145022	-0.0429481	0.0218863	0	0.0339083	-0.0019485	-0.0087055	0.00167072	-0.0064018	0.00448975	0.00666319	0.00627002	-0.00806087	0.00857927	-0.0131856	-0.0150433	0.00171434	0.00307036	0.0117376	0	0.0124035	0.00993454	0.00611229	0.00423911	0.0136293	0
0.0156747	-0.00744928	0.00990185	-0.000491257	0.000678847	-0.00920319	0.0067576	-0.00928864	0.00570229	-0.0163376	0.019464	-0.00835569	0.0250044	0.00850699	0.0165699	0.00544258	0.0108166	0.00605827	0	0.00171034	0.00826107	-0.00971615	-0.00683888	0	-0.0172561	0.0350236	0.00234044	-0.0207987	-0.0193846	-0.0374031	-0.000868998	0.005943	0.0116048	-0.0103973	-0.00840357	-0.0090179	0.033694	-0.0354152	0.0263712	-0.00515102	-8.2619e-05	0.00150675	0.0192109	-0.00055663	0.0274708	-0.00585736	-0.0126947	0.0109995	-0.00891745	0.00368897
-0.0306573	0.0243318	0.0147001	-0.0095912	-0.0127429	0.0437849	0.0169959	0	0.00501713	-0.0289964	0.00337659	0.00881302	-0.00734013	0	-0.0036525	0.0109725	0	0.00368512	0.00418204	0	-0.0155847	0.0129619	0.0246471	0.00408133	0.000158494	-0.0352084	-0.00267253	-0.00823407	5.88005e-05	0.00263147	0.00654852	0.00707671	0.0203803	0	-0.00763283	-0.00115381	0.0172393	0	0.0251429	0.00638024	0.0187132	-0.0250178	-0.00135682	0.0197743	-0.00335061	0.0202136	-0.0187643	0.0033525	-0.0124026	-0.012345
-0.014833	0.0327356	-0.0203999	0.0273583	-0.0204818	0.0144422	-0.00136406	0.00948407	-0.009327	-0.00141669	0.000318212	0.00928272	0.00263548	0.00402269	0.00233403	0	-0.00234328	0.000598109	0.00571956	0.0291247	-0.0218928	0	-0.00934421	-0.0134856	0.00215948	0.013529	0.00362135	-0.0117816	0	0.0256518	0.00699854	-0.00797174	-7.19304e-05	-0.0302805	0.00233709	-0.0192807	-0.0157651	0.0183253	0	-0.0100679	-0.01388	-0.0169723	0	-0.00260225	0	-0.00981969	0.0138274	0.00361571	0	0.0047637
0.0157308	0.0207008	-0.0056125	0.00665536	-0.0270763	0.00711155	0.0178583	0.0123465	-0.00274063	0.036514	-0.00770781	-0.00677354	0.00302753	-0.00800141	0.00106902	-0.00771449	-0.00389922	-0.0128883	-0.00312116	0.0119846	0.0134365	-0.0216386	-0.0170972	0.00871586	-0.0115701	-0.00763704	-0.0114966	0.0212852	0.0475108	-0.0195854	-0.00673474	-0.00458256	-0.0493922	-0.0291328	0.0103429	0	0.0158602	0.0157515	-0.0172466	-0.00822407	0.0075803	-0.000597015	-0.0203739	0.000765366	-0.0221015	-0.00625933	0.0118826	-0.00102514	-0.0120911	-0.0140297
0.0221092	0.0163585	0	-0.00281888	-0.0088638	-0.0109363	0.0108341	0.0139789	-0.00674108	0.00621515	0	0.0185036	-0.0147892	-0.014596	-0.0174607	0.0113595	0.0173965	0.00960833	0.0218173	-0.0385315	0.00365206	0.00309729	0.0213461	0.0267376	-0.0094106	0.00517348	-0.00238788	0.023053	0.0115249	0.0130368	0.0112815	0.00608621	-0.0262306	0.0435135	0.0260809	0.00450895	-0.00321008	-0.0479753	0.0168204	-0.011341	0.0288547	0.0232836	0.0278902	0.0104925	-0.0358994	0.0191225	-0.0140839	0.00245203	-0.00739875	-0.00607082
-0.0286185	-0.00383694	-0.00994547	0.0111469	0.00915474	0	-0.00790216	0.000678254	0.00709471	0	-0.0228936	0.00427673	8.71232e-05	-0.013365	0.022396	6.2415e-05	0.00146221	-0.008142	0.0255074	0.0139271	-0.00552691	0.000403072	0.0175204	-0.00937969	0	0	0.0136315	-0.00357126	0.024461	0.0160299	0.0229664	0	0.019661	-0.0138406	0.0133264	-0.00605748	-0.0370943	-0.00830474	-0.0233129	0	0.00871631	0.005629	0.0146235	-0.00713878	0.0355039	0	-0.0167126	-0.0238554	-0.0711838	-0.0460685
0	-0.022404	-0.0188004	0.0101994	0.012355	0.0131873	0	0.0121741	0.01388	-0.0174573	0.00367712	0.00233613	0	-0.053416	-0.00456117	0.0156162	0.00134973	-0.00285549	0.0371156	0.0100544	0.0224592	-0.00818872	0.0143379	0.0195707	0.00210005	0.00141655	0	0.030765	-0.0223638	-0.0024306	-0.0206232	-0.00336532	0.0244084	-0.021031	-0.036747	0.0198728	-0.0203305	0.0246054	0.00576557	-0.0018292	0.00743571	0.0157498	0.0234537	0.0163371	0.0392292	0.0129494	0.00465902	-0.0108887	-0.00625	-0.0229471
-0.0076877	-0.026765	0.0225663	0.000725189	-0.00733155	-0.00868526	0.0128567	0.013841	0.0188087	0.033635	-0.00219213	0.0119155	0.00890835	-0.0263123	0.0133093	0.0287483	-0.0183338	0.00445688	0.0307503	0.0193391	-0.0142372	-0.0251602	0.00247148	0.003061	-0.00911342	0.0192158	0.0318015	0.0328769	-0.0162289	-0.00144631	0.0107073	-0.0137119	-0.020644	-0.0505351	-0.00527088	-0.0155156	0	0.000480439	-0.021859	0.0130531	0.0198492	-0.0314712	0.0273303	0.0458942	-0.00353791	-0.0234868	-0.0288517	0.00432223	-0.0215732	-0.0066808
0.00185178	0.000374336	0.000727008	0.00153225	0.0124908	-0.0205179	0.0293666	-0.00425346	0.00563598	-0.0171602	-0.00332355	-0.0140291	-0.010629	-0.00927636	0.059598	0.0307955	-0.00669241	0.0263747	0.0266298	-0.00439802	-0.00328099	0.00392465	0.0153536	0.00920758	-0.00249629	-0.00753439	0.00452274	0.00508993	0.0184045	-0.00915994	0.0123677	0.0158719	0.00328482	-0.02785	-0.0205863	-0.00264161	0.0175484	0.0230268	0.010353	-0.00556076	-0.0249509	-0.00207534	0.0181771	0.0103951	0.0190215	-0.041547	-0.0140198	-0.000651105	-0.064486	-0.0502803
-0.0279638	0.00282623	0.0019193	-0.000970817	-0.0144885	0.0101195	0.0137817	0.00787465	0.0135485	0.0528517	0.0526288	0.00928272	-0.000217808	-0.0404467	0.0184228	0.0248786	0.0162155	0.00254679	0.0358549	0.010543	0.0102336	0.0271119	0.0199242	0.00384776	-0.000653789	0.0259084	0.00985198	0.0175715	-0.00431203	-0.0263147	0.0131746	0.00922478	0.0209797	-0.0246768	0.0053206	0.00630038	-0.0058257	-0.0543583	0.0349945	-0.0104484	-0.0233399	-0.0317839	0.0196416	0.0200665	-0.0235999	0.0173424	-0.0130153	0.00595692	-0.0827882	-0.0965231
-0.0222962	-0.00737441	0.00101781	0.0213697	-0.0145079	-0.00296813	0.0457981	-0.000977146	0.00782407	0.0664016	0.00860941	0.0121256	0.00516205	0.00272575	0.0435627	0.0164775	-0.0106666	-0.0137372	0.0438961	0.0172011	0.025955	0.019008	0.0139148	-0.00731443	-0.0173749	0.0213098	-4.74413e-05	0.0196241	0.0103489	-0.00267165	-0.00218801	0.0128407	0.0293955	-0.0197819	-0.0193929	-0.00716574	0.0392581	0.0559025	-0.0227865	0.0058388	-0.00326345	0.0231699	0.0445813	-0.0101863	0.0024141	-0.00106236	0.0288944	-0.0242156	-0.0763045	-0.0507451
0.0151697	-0.0088156	0.00895674	0.00809404	0.00327786	0.013745	-0.017137	-0.0144388	0.0362692	0.0310986	-0.00113142	0.00904787	0.0135694	-0.00833114	0.0456829	-0.00511803	-0.041148	-0.0117692	0.0578106	0.0241769	-0.0130654	0.0217022	0.0117141	-0.0186979	-0.00481426	0.0130569	0.00801758	0.0211191	0.0352999	-0.024306	-0.0342168	0.000369946	0.0222505	-0.0597171	0.00917431	0.0249738	0.00408988	-0.029547	0.0132859	-0.000526809	0.0363937	0.00497512	0.0320899	0.0266626	-0.0101351	-0.0467727	0.00395375	0.0126204	-0.125039	-0.0388939
-0.000317983	-0.00138504	0.0278444	0.0173811	-0.0210249	-0.0252988	-0.00343368	-0.0002759	0.0192949	0.0343433	0.00666478	0.0199498	0.0222164	0.0151235	0.0595268	0.014705	0.0173965	0.0142003	0.0704182	0.0236882	-0.0150379	-0.0336035	0.0447066	0.0362034	-0.0379792	0.00488606	0.0159245	0.0207275	0.0293022	0.000522277	0.00875206	0.0184973	0.00654566	-0.0273774	-0.00785659	0.00244425	-0.0214719	-0.0356211	0.0138875	-0.0098923	0.0706806	0.0417342	0.0608417	0.0356382	0.0439117	0.0265591	-0.0387895	0.00684353	-0.0484424	-0.0260842
0.0305638	0.0199147	0.0701999	0.0396982	0.0123938	-0.00557769	0.0158984	-0.0232906	0.0381037	0.0134129	0.00404837	0.0253019	-0.0271389	-0.0194979	0.0202045	0.0197606	0.0348305	0.0344588	0.0909748	0.0660436	0.0099211	0.0171836	0.0257304	0.0146535	-0.0221694	0.00685691	0.0215226	0.0182834	-0.0356919	-0.00431883	0.0252785	0.00834169	0.0515021	0.022145	0.0436588	0.0338854	0.0520747	0.00579959	-0.00195528	-0.000351206	0.0465352	0.0157498	0.0270503	0.0233646	0.0908202	0.0179166	-0.00679618	-0.00152386	-0.0345989	-0.00325326
0.051401	-0.00350004	0.0758851	0.0323762	0.0238178	-0.00378486	0.00137974	-0.0300501	0.0181899	0.0195595	0.0487926	0.0242513	0.0138526	-0.0088587	0.0254071	0.0160906	0.0785655	0.0201428	0.142512	0.0713701	0.0321069	0.0368917	0.0717405	0.0632729	-0.00820208	0.0024225	0.0343475	0.0208699	-0.00431203	-0.0235426	0.0116849	0.0320421	0.0661999	0.0402052	0.00872678	0.022985	0.0621329	0.0381606	0.0409857	0.0475299	0.0434989	-0.0306468	0.070964	0.0490391	0.0520072	-0.00795337	-0.0261802	-0.000845051	-0.0230919	-0.0108636
0.0506902	0.0349442	0.0630171	0.0678519	-0.00417006	-0.0194622	-0.0402791	-0.0161746	0.02734	0.0406498	0.0536011	0.0341273	0.0106508	0.0345116	0.0555358	0.0275999	0.0812837	0.0485433	0.14548	0.0553906	0.0603859	0.104247	0.158784	0.0424975	-0.0113522	0.0412646	0.0687899	0.03506	-0.000882007	-0.0198867	0.0137333	0.02234	0.0824802	0.00735915	0.0348326	0.036102	0.0951135	0.0230611	0.0175474	0.00591196	0.0828049	-0.0320967	0.066312	0.0569711	0.0663462	-0.00936028	-0.00361181	0.00325552	-0.0199961	0.0144363
0.0713404	-0.000655087	0.11161	0.0744254	-0.0102215	-0.0280876	-0.0164315	-0.0406723	0.0148304	0.0685038	0.0810734	0.0295786	0.047199	0.0457663	0.124737	0.0347526	0.0828209	0.0519583	0.1631	0.0618411	0.0385712	0.13068	0.218709	0.0745212	-0.00451709	0.0316567	0.119204	0.0284277	0.0299098	0.0428669	0.0898327	0.0686668	0.0596543	-0.00935084	0.0402277	0.0323825	0.0847937	-0.00552505	0.0364985	0.0274819	0.083817	0.0199574	0.09375	0.088198	0.0793324	0.037757	0.0161142	0.0416569	-0.0265576	-0.0510355
0.0310688	0.0417946	0.127125	0.0641909	0.0212576	-0.0299801	-0.0161649	-0.00990941	0.0473201	0.109793	0.155818	0.0315439	0.0766248	0.103249	0.18879	0.0668215	0.0837395	0.118156	0.226814	0.118869	0.0671432	0.15287	0.277466	0.10566	0.043368	0.0777664	0.169476	0.0724811	0.0395923	0.0563858	0.1425	0.043952	0.0885223	0.0152584	0.075657	0.0843492	0.0960885	0.0197323	0.0490073	0.0349011	0.0918104	-0.0155792	0.0944607	0.0877806	0.062288	0.0186631	0.0582163	0.0585994	-0.0425039	-0.0744764
0.0445363	0.0682601	0.191872	0.104111	0.00641995	0.0104781	0.0163061	0.0189107	0.0194276	0.145371	0.225135	0.0631497	0.117573	0.141915	0.259897	0.0603677	0.0971806	0.105827	0.314714	0.131843	0.0710882	0.155734	0.324559	0.119809	0.0496285	0.104701	0.167088	0.0673675	0.0778518	0.115785	0.195975	0.0967111	0.0790755	-0.00948587	0.064792	0.101778	0.0924504	-0.0450927	0.0847538	0.0460519	0.0998657	0.0373845	0.113801	0.0965753	0.0916942	-0.00456529	0.0428074	0.066482	-0.0366238	-0.0787173
-0.0019266	0.127798	0.311756	0.104684	0.0396641	0.0170717	0.0416588	0.0195659	0.0318046	0.203661	0.284835	0.109773	0.124085	0.209795	0.3157	0.0942091	0.0415604	0.165155	0.416928	0.157083	0.0560308	0.195087	0.337306	0.0969808	0.103259	0.158078	0.2021	0.0986664	0.113897	0.148126	0.239595	0.0910664	0.0791234	0.0226851	0.0900276	0.125446	0.0610153	0.0197323	0.091497	0.0517297	0.0639058	0.0203838	0.121576	0.114805	0.0747331	-0.00643161	0.031972	0.0612039	0.030588	-0.0356697
0.0368486	0.103092	0.413915	0.11065	0.0361922	0.0695618	0.0891345	-0.0112774	0.0814897	0.177406	0.297387	0.0561166	0.10616	0.227886	0.349036	0.125629	0.0573073	0.206309	0.501707	0.181956	0.0821811	0.187195	0.34169	0.148624	0.0940466	0.19304	0.28177	0.0838949	0.0861819	0.161022	0.260839	0.120471	0.172009	0.0166425	0.0936824	0.136346	0.120271	0.0350721	0.119648	0.0828553	0.128803	0.0385217	0.152869	0.126786	0.0731723	0.0354887	0.0551388	0.0503844	-0.00893692	-0.0468237
0.053047	0.17824	0.504282	0.150816	0.0694945	0.149402	0.165538	0.0470755	0.0714333	0.215977	0.294364	0.0976231	0.140072	0.263453	0.344012	0.104595	0.0955309	0.247482	0.627691	0.176776	0.0703851	0.139208	0.348952	0.134782	0.116672	0.222891	0.32034	0.0889849	0.0757938	0.177554	0.297368	0.115578	0.137459	0.0194444	0.0990776	0.158982	0.117632	0.0472889	0.0985661	0.0933622	0.0864608	0.0577114	0.122825	0.128025	0.0777923	0.00700586	0.0737108	0.0656923	-0.0256231	-0.0219305
0.0630728	0.247941	0.617405	0.173016	0.0487218	0.174163	0.188382	0.0507771	0.109183	0.241751	0.351589	0.0833591	0.092503	0.296755	0.422995	0.0977044	0.0928689	0.229307	0.699631	0.183801	0.064077	0.185286	0.409943	0.135286	0.0414066	0.191521	0.324783	0.108217	0.0990984	0.143044	0.308013	0.11923	0.138946	0.000202545	0.0854031	0.163719	0.098181	0.0604324	0.124611	0.0982645	0.106599	0.0804549	0.174061	0.112871	0.0916942	0.0747674	0.0832211	0.0835215	0.0265187	0.0466204
0.0562081	0.230647	0.684987	0.171238	0.0651499	0.167231	0.279147	0.0590656	0.0876119	0.268805	0.382809	0.0990322	0.110821	0.321793	0.493728	0.116104	0.10048	0.292746	0.763238	0.205546	0.0897196	0.259493	0.557927	0.124247	0.0529371	0.20115	0.348077	0.0868492	0.0781654	0.133864	0.314329	0.111533	0.100774	-0.00924957	0.134979	0.13328	0.132374	0.0835964	0.151258	0.120507	0.0553341	0.0321819	0.156272	0.121262	0.0987909	0.0267601	0.113163	0.117947	-0.0168808	-0.0134778
0.0616326	0.261024	0.704675	0.144079	0.108693	0.251673	0.322201	0.076091	0.0985744	0.280893	0.371265	0.0971287	0.126111	0.313044	0.485657	0.127526	0.0950435	0.272892	0.812577	0.171706	0.0534138	0.272922	0.663405	0.148071	0.121466	0.232581	0.412645	0.145449	0.0886123	0.253987	0.421945	0.144028	0.155106	-0.00452351	0.136023	0.167696	0.134015	0.116987	0.15928	0.145092	0.11767	0.045828	0.105811	0.163204	0.0950657	0.0226829	0.111261	0.113431	-0.0263824	0.0196938
0.12882	0.224283	0.737695	0.152945	0.118934	0.270697	0.331279	0.0820573	0.124633	0.291175	0.387247	0.129896	0.128093	0.30302	0.50702	0.0897777	0.0772908	0.340286	0.878413	0.144951	0.0713616	0.323497	0.719724	0.172867	0.0667855	0.273845	0.563556	0.107043	0.0647393	0.249488	0.536172	0.142107	0.136092	0.0389562	0.109296	0.162929	0.0853644	0.0201098	0.184197	0.114493	0.0836105	0.0527079	0.145783	0.148412	0.0860544	0.0411163	0.125516	0.123973	-0.0220016	-0.0239637
0.101137	0.317193	0.790374	0.158325	0.103301	0.297829	0.350721	0.06617	0.0835672	0.249429	0.398048	0.130341	0.118836	0.297986	0.483395	0.145714	0.122563	0.32622	0.904659	0.174919	0.0925904	0.34119	0.854826	0.165896	0.0647845	0.289427	0.640126	0.128328	0.0777146	0.311418	0.671565	0.144028	0.103604	-0.00722412	0.150319	0.180677	0.119724	0.0122512	0.134939	0.133268	0.0941237	0.0809382	0.168354	0.148189	0.122703	0.0526301	0.131628	0.0939946	-0.0551402	-0.0559154
0.12117	0.356592	0.828281	0.148395	0.130591	0.343705	0.430981	0.0831379	0.107437	0.315053	0.448255	0.140712	0.15301	0.253429	0.468981	0.145539	0.130361	0.390932	0.935117	0.197092	0.0853644	0.364886	0.917036	0.174317	0.0816444	0.330179	0.707587	0.161241	0.122148	0.329577	0.737004	0.154948	0.130482	0.0953988	0.101489	0.182453	0.118844	0.0521963	0.197934	0.130253	0.126263	0.0356787	0.224393	0.163051	0.106283	0.0620765	0.170182	0.153702	-0.078641	-0.113545
0.118664	0.393258	0.820851	0.168326	0.128806	0.333486	0.458357	0.100002	0.0854459	0.283384	0.582788	0.131454	0.123083	0.287061	0.661547	0.152492	0.109478	0.417905	0.934164	0.214672	0.101262	0.350863	0.953008	0.173911	0.121724	0.337549	0.82763	0.148059	0.137103	0.39918	0.802737	0.192981	0.119692	0.0495898	0.147759	0.159225	0.111521	0.0341112	0.193046	0.15036	0.0923681	0.0557214	0.250151	0.136778	0.128114	0.0463707	0.171101	0.128323	-0.091102	-0.136927
0.177659	0.381972	0.849131	0.202503	0.0996354	0.331892	0.45381	0.0953235	0.095657	0.332671	0.711187	0.16851	0.111539	0.380528	0.754196	0.162254	0.184088	0.473452	0.96559	0.250944	0.0983908	0.397599	0.987761	0.161852	0.0820802	0.384685	0.884164	0.195233	0.148334	0.403901	0.880016	0.192241	0.126022	0.0291328	0.138833	0.164736	0.115016	0.0309197	0.192344	0.13198	0.171496	0.089467	0.294797	0.173293	0.139851	0.0446767	0.208694	0.141234	-0.0582749	-0.0363087
0.192342	0.40213	0.883868	0.222188	0.107762	0.316594	0.455409	0.129236	0.102089	0.334544	0.775112	0.180364	0.114632	0.402291	0.89251	0.169556	0.178539	0.465927	1.01665	0.265653	0.104855	0.427341	0.974693	0.158385	0.0817038	0.366064	0.89672	0.15869	0.135339	0.433892	0.899165	0.200666	0.160189	0.0417919	0.199498	0.151027	0.147093	0.0846946	0.226512	0.130385	0.16594	0.0527932	0.320469	0.18732	0.138499	0.0832663	0.237759	0.156002	-0.0546145	-0.0142911
0.211477	0.506083	0.895878	0.242891	0.117809	0.315418	0.473032	0.126535	0.106642	0.37949	0.897536	0.155297	0.116005	0.41726	1.00976	0.192063	0.218375	0.499788	0.996141	0.260351	0.141591	0.474628	1.0056	0.176936	0.102467	0.389119	0.926118	0.148308	0.152587	0.426359	0.948558	0.173576	0.138898	0.0656247	0.199523	0.163886	0.121769	0.0997255	0.281234	0.160925	0.12525	0.137228	0.301064	0.179499	0.149154	0.0607557	0.25631	0.140556	-0.0359424	0.0149301
0.22242	0.488134	0.927285	0.206351	0.101051	0.311733	0.528771	0.128684	0.121494	0.411411	0.899498	0.15992	0.127113	0.472127	1.04604	0.2018	0.227842	0.502778	1.04749	0.261279	0.0951879	0.4144	1.01491	0.180316	0.106706	0.407596	0.950345	0.130855	0.166405	0.406392	0.982884	0.166989	0.126358	0.059177	0.256433	0.189057	0.150256	0.0919012	0.324601	0.171227	0.212558	0.107235	0.34978	0.1714	0.148967	0.0614161	0.306726	0.153245	-0.0869938	-0.0817382
0.216191	0.524014	0.977216	0.220691	0.0799294	0.361693	0.649122	0.164023	0.136192	0.447217	1.01633	0.164988	0.158564	0.496813	1.10293	0.188843	0.238771	0.541038	1.05564	0.267241	0.126611	0.500488	1.06951	0.217724	0.135433	0.44459	0.975204	0.192955	0.131478	0.429553	1.02366	0.177204	0.12185	0.0810856	0.264961	0.169063	0.163072	0.147666	0.350521	0.174637	0.144356	0.0722104	0.425181	0.200025	0.180038	0.0859653	0.320874	0.146471	-0.0975273	-0.0898423
0.200329	0.529535	0.954882	0.214317	0.100954	0.35259	0.756209	0.13111	0.157741	0.444109	1.03667	0.162231	0.125109	0.442803	1.13142	0.184611	0.255061	0.590064	1.05627	0.259862	0.184966	0.579151	1.09877	0.199838	0.125409	0.454753	0.953286	0.176368	0.158546	0.489213	1.03425	0.176691	0.174527	0.0343989	0.323761	0.190651	0.172298	0.10827	0.38697	0.180403	0.168047	0.0982516	0.407435	0.174768	0.197894	0.0773228	0.353465	0.154146	-0.125	-0.0799373
0.239291	0.579565	0.974511	0.2122	0.116781	0.367709	0.839464	0.168897	0.132103	0.439311	1.06182	0.162503	0.17551	0.456146	1.16495	0.172952	0.28723	0.593768	1.07886	0.269354	0.233829	0.567886	1.13402	0.249625	0.15895	0.508499	1.02269	0.192148	0.18383	0.507452	0.995189	0.218065	0.171578	0.0807818	0.35745	0.196815	0.178219	0.0833905	0.380578	0.163018	0.17666	0.11693	0.414456	0.198216	0.150486	0.143161	0.319933	0.166156	-0.0960086	-0.067389
0.237926	0.584488	0.976445	0.199427	0.091334	0.376853	0.880056	0.188762	0.144657	0.476031	1.11783	0.191847	0.168344	0.468456	1.17911	0.170231	0.311769	0.619641	1.08144	0.287765	0.199906	0.634902	1.1293	0.240012	0.182506	0.56046	1.02117	0.230945	0.207997	0.560745	1.02767	0.277674	0.170787	0.125409	0.377813	0.227573	0.200642	0.0945779	0.432593	0.165813	0.190974	0.145785	0.383076	0.189338	0.175688	0.169031	0.35026	0.182074	-0.0405569	-0.0218724
0.280349	0.610373	1.00077	0.244915	0.126653	0.389761	0.906209	0.147653	0.154337	0.490906	1.05597	0.188534	0.192346	0.496505	1.2165	0.180417	0.288149	0.660274	1.0807	0.258384	0.239552	0.62718	1.13603	0.219298	0.205211	0.585527	1.01863	0.23511	0.238573	0.586316	1.06412	0.263246	0.20644	0.0987746	0.388454	0.227618	0.218357	0.119115	0.43149	0.206348	0.184654	0.133561	0.442906	0.194111	0.164201	0.0943781	0.365797	0.166087	-0.02206	-0.0553345
0.255864	0.573033	1.03197	0.214948	0.120447	0.41249	0.969144	0.150343	0.17865	0.557239	1.10779	0.191884	0.188774	0.525367	1.20776	0.20934	0.298553	0.682925	1.11771	0.283391	0.237521	0.644321	1.18365	0.256349	0.242179	0.611722	1.03691	0.233591	0.234261	0.606384	1.07942	0.264416	0.205217	0.117713	0.38455	0.258392	0.202616	0.158133	0.480623	0.225313	0.161789	0.106525	0.432956	0.195809	0.18599	0.0877742	0.38704	0.165339	-0.0882399	-0.0699451
0.288897	0.587763	1.04574	0.245219	0.09339	0.406594	0.981326	0.127109	0.187932	0.582374	1.13114	0.223626	0.190582	0.580674	1.2471	0.231522	0.327534	0.681729	1.09686	0.249343	0.244141	0.673533	1.19276	0.224363	0.215513	0.649518	1.06596	0.199338	0.250706	0.617372	1.09666	0.275634	0.199559	0.106809	0.442331	0.22897	0.211556	0.0989705	0.456232	0.217996	0.182196	0.0992466	0.453846	0.212494	0.18599	0.101413	0.375393	0.170631	-0.0502921	-0.0662561
0.249074	0.626675	1.0246	0.254834	0.146437	0.433406	0.993117	0.124983	0.192883	0.641623	1.18746	0.228607	0.189079	0.618263	1.23086	0.258123	0.303239	0.681478	1.11788	0.276074	0.226232	0.680513	1.18362	0.265176	0.261337	0.651263	1.09295	0.221015	0.27009	0.666385	1.08418	0.237661	0.177452	0.123148	0.429651	0.254156	0.199596	0.165202	0.513135	0.206758	0.187504	0.100782	0.438792	0.2031	0.215583	0.110428	0.372914	0.15844	-0.0767718	-0.0830743
0.29073	0.61741	1.05627	0.245301	0.139105	0.431873	1.05671	0.167586	0.23386	0.680399	1.18815	0.241734	0.232162	0.658336	1.24359	0.260071	0.334489	0.755643	1.12498	0.233022	0.254824	0.676142	1.16462	0.226489	0.238633	0.652371	1.09882	0.230684	0.266151	0.694568	1.0779	0.251265	0.207927	0.0867907	0.494667	0.244394	0.230698	0.152025	0.471999	0.188861	0.184178	0.141208	0.412991	0.202168	0.137416	0.105346	0.404522	0.163067	-0.0647975	-0.0871409
0.301223	0.627555	1.06393	0.285268	0.130979	0.451414	1.0262	0.190773	0.278948	0.689014	1.2125	0.229868	0.229526	0.678845	1.28906	0.267997	0.343862	0.737372	1.13882	0.28195	0.207835	0.651576	1.18817	0.248691	0.244894	0.635989	1.0778	0.248517	0.277813	0.661303	1.08931	0.24142	0.224015	0.0887824	0.445141	0.269125	0.217976	0.147701	0.5278	0.194466	0.174285	0.111272	0.431039	0.184954	0.215937	0.111921	0.431536	0.169592	-0.0475662	-0.0986726
0.305806	0.651119	1.06527	0.220551	0.155805	0.508625	1.03877	0.211995	0.284584	0.747258	1.22943	0.227791	0.227631	0.648532	1.21801	0.263329	0.34973	0.789041	1.15286	0.279519	0.24709	0.646718	1.15389	0.235119	0.252838	0.668528	1.09691	0.238954	0.254214	0.675405	1.07835	0.260537	0.209461	0.103838	0.464807	0.265239	0.225633	0.0892931	0.479194	0.231591	0.20661	0.133873	0.44353	0.191815	0.196687	0.12378	0.385053	0.170312	-0.0362928	-0.08534
0.329468	0.630512	1.08646	0.224399	0.222759	0.527271	1.06629	0.196544	0.254128	0.733662	1.17086	0.231475	0.216588	0.666843	1.2609	0.277048	0.369901	0.774436	1.18353	0.266141	0.250332	0.644109	1.16335	0.242397	0.276057	0.683597	1.11606	0.233105	0.254273	0.654694	1.10859	0.230142	0.223703	0.151133	0.475448	0.246079	0.242373	0.113349	0.494836	0.20806	0.154952	0.145899	0.409588	0.175881	0.206614	0.130154	0.412302	0.179054	-0.0481503	-0.0853981
0.310894	0.701729	1.07721	0.24998	0.228771	0.586733	1.07585	0.215512	0.239562	0.739992	1.22392	0.219151	0.234252	0.682735	1.23225	0.248986	0.381449	0.838665	1.17595	0.27804	0.286286	0.668908	1.21099	0.257665	0.240832	0.612051	1.10034	0.240639	0.295159	0.658451	1.10128	0.232171	0.263577	0.0990109	0.454812	0.26454	0.194483	0.158202	0.541512	0.194905	0.165775	0.136631	0.436466	0.199594	0.16033	0.0852762	0.395632	0.208007	-0.0308022	-0.0861243
0.292114	0.656734	1.09133	0.250015	0.238877	0.590817	1.09873	0.202511	0.272141	0.766246	1.2347	0.251832	0.247103	0.678691	1.23711	0.252855	0.369845	0.861509	1.1802	0.27644	0.260995	0.686919	1.22819	0.232341	0.247845	0.689899	1.09183	0.212223	0.258016	0.664578	1.07385	0.210965	0.206872	0.122979	0.497178	0.246504	0.198454	0.13641	0.533114	0.206626	0.184674	0.118891	0.419194	0.203615	0.192254	0.141955	0.410228	0.204724	-0.0685358	-0.0591687
0.331357	0.698136	1.0955	0.237593	0.217115	0.65992	1.14544	0.230848	0.273754	0.731423	1.26251	0.213354	0.259562	0.683659	1.22583	0.210114	0.408443	0.911731	1.20644	0.314886	0.25168	0.710425	1.2519	0.225592	0.258861	0.702751	1.1211	0.224894	0.277323	0.693845	1.07166	0.24827	0.199391	0.155454	0.506924	0.270689	0.204066	0.114653	0.49451	0.193968	0.229578	0.12236	0.442798	0.216293	0.187239	0.130384	0.372187	0.17983	-0.0375	-0.0638452
0.320358	0.691866	1.08423	0.21634	0.222604	0.631016	1.14091	0.198487	0.283744	0.739512	1.28019	0.232476	0.341174	0.761431	1.2734	0.277197	0.428314	0.937141	1.22036	0.29242	0.234923	0.7023	1.20606	0.237701	0.251293	0.693862	1.09868	0.232381	0.320423	0.702041	1.08761	0.24827	0.180593	0.18462	0.481763	0.262779	0.191487	0.116781	0.497919	0.19347	0.213136	0.158209	0.479411	0.192413	0.198997	0.118784	0.383664	0.180716	-0.0741822	-0.0601272
0.343291	0.707925	1.11488	0.235873	0.238683	0.652729	1.14188	0.223548	0.267057	0.755164	1.25986	0.246913	0.373127	0.79647	1.3518	0.296958	0.431764	0.989851	1.22185	0.294863	0.258281	0.700348	1.19667	0.231738	0.26736	0.654178	1.05998	0.220481	0.272971	0.687819	1.08834	0.27117	0.235476	0.15812	0.503021	0.261003	0.184925	0.174056	0.509526	0.213621	0.214975	0.130121	0.448204	0.188002	0.206864	0.117463	0.44609	0.181173	-0.0762266	-0.095884
0.390352	0.778431	1.09059	0.265279	0.231196	0.683227	1.13365	0.20881	0.300564	0.775203	1.23779	0.222983	0.389855	0.817858	1.33774	0.303561	0.460839	1.00314	1.22915	0.292224	0.282263	0.695553	1.23843	0.216704	0.252204	0.686533	1.10171	0.245586	0.322815	0.659536	1.08429	0.263473	0.198935	0.109982	0.494294	0.257754	0.234193	0.152025	0.47027	0.205924	0.189156	0.151898	0.457292	0.211645	0.216353	0.164695	0.419504	0.198629	-0.0896807	-0.0501351
0.391007	0.788706	1.0987	0.292777	0.273692	0.670279	1.15637	0.231227	0.312653	0.734759	1.27184	0.269669	0.380271	0.814956	1.35114	0.280867	0.440518	0.986861	1.25327	0.29694	0.237286	0.728436	1.21783	0.227276	0.256206	0.721454	1.13446	0.245563	0.267738	0.683661	1.10999	0.264643	0.22929	0.102927	0.51319	0.267592	0.201403	0.0984214	0.487015	0.196719	0.191862	0.159545	0.478743	0.209196	0.205989	0.114017	0.44624	0.201912	-0.0886098	-0.103059
0.386012	0.791832	1.13518	0.255781	0.278482	0.704044	1.1449	0.207339	0.288717	0.814802	1.22803	0.225764	0.375327	0.789567	1.32393	0.274801	0.458196	1.01659	1.23953	0.29964	0.304351	0.71367	1.19486	0.245077	0.248242	0.696489	1.11237	0.228667	0.30931	0.684203	1.10627	0.273832	0.237106	0.105222	0.497327	0.241798	0.231031	0.194269	0.504262	0.198446	0.240173	0.139161	0.48585	0.199496	0.250525	0.178678	0.462931	0.225684	-0.106951	-0.0758126
0.351577	0.806805	1.15149	0.248377	0.259261	0.672291	1.13962	0.232975	0.300652	0.783863	1.26963	0.223712	0.388678	0.798184	1.37875	0.296696	0.439637	1.02273	1.28401	0.302071	0.296793	0.769337	1.28146	0.252071	0.275562	0.673065	1.13731	0.239856	0.321619	0.680567	1.06974	0.245799	0.190759	0.0931033	0.526441	0.248174	0.236262	0.187989	0.535521	0.202602	0.225509	0.143141	0.485915	0.198745	0.237227	0.163403	0.44282	0.180661	-0.0784268	-0.0821448
0.383918	0.810979	1.1161	0.252869	0.287269	0.670239	1.14395	0.197579	0.313781	0.774564	1.27156	0.232538	0.430062	0.873912	1.3756	0.278146	0.452778	1.01854	1.24729	0.291784	0.295582	0.725063	1.2753	0.234591	0.266191	0.714638	1.14648	0.242869	0.275853	0.687256	1.12709	0.262853	0.224039	0.0978631	0.517789	0.248387	0.190489	0.168703	0.551138	0.227611	0.189838	0.160341	0.452016	0.203128	0.162619	0.144855	0.436451	0.193364	-0.106094	-0.093357
0.387977	0.830594	1.11075	0.259044	0.282905	0.702689	1.1423	0.238228	0.294574	0.754707	1.29116	0.243922	0.44093	0.885826	1.38688	0.287646	0.45126	1.0688	1.26304	0.303427	0.289509	0.753384	1.28173	0.238524	0.288559	0.697865	1.13459	0.23091	0.298452	0.679985	1.11468	0.24753	0.245091	0.12443	0.555779	0.247355	0.255237	0.210535	0.534092	0.207036	0.222844	0.117982	0.473467	0.193874	0.237851	0.153038	0.444444	0.172432	-0.078602	-0.0989049
0.372863	0.832223	1.10055	0.267197	0.295085	0.683068	1.1608	0.224203	0.373942	0.823417	1.30757	0.230634	0.509692	0.91693	1.4419	0.308467	0.457708	1.01773	1.20032	0.282988	0.311792	0.763609	1.25785	0.256435	0.271956	0.714063	1.13611	0.239654	0.305037	0.704652	1.1044	0.241623	0.227875	0.181244	0.553492	0.273361	0.252194	0.142141	0.596761	0.241352	0.210059	0.122871	0.447536	0.177356	0.205386	0.1628	0.43581	0.179151	-0.0952103	-0.113748
0.363155	0.853335	1.12983	0.277677	0.28595	0.70998	1.16366	0.211857	0.399624	0.883009	1.34063	0.253266	0.511304	0.932142	1.42408	0.315745	0.50793	1.03467	1.26501	0.287154	0.312437	0.757266	1.26438	0.258329	0.299733	0.733279	1.14122	0.243427	0.278871	0.667269	1.10492	0.226491	0.200422	0.10826	0.503319	0.27869	0.229604	0.130371	0.544219	0.187617	0.215987	0.130576	0.431104	0.20047	0.181661	0.0867693	0.397747	0.186632	-0.112033	-0.145002
0.375856	0.816838	1.09285	0.25143	0.292467	0.763267	1.17821	0.224445	0.368195	0.901929	1.3255	0.269236	0.495121	0.985624	1.43237	0.277559	0.511491	1.03357	1.27891	0.299982	0.342063	0.852667	1.32033	0.268434	0.256384	0.718005	1.13736	0.255458	0.314994	0.683199	1.0838	0.235656	0.208286	0.117611	0.489819	0.232537	0.248865	0.101819	0.536022	0.235396	0.217722	0.124634	0.448764	0.186304	0.229735	0.110428	0.417388	0.15772	-0.119996	-0.162402
0.373967	0.857996	1.05767	0.22737	0.325653	0.776853	1.17253	0.223548	0.36351	0.850082	1.28049	0.229954	0.562097	1.04295	1.47598	0.361832	0.484928	1.05331	1.2534	0.289329	0.342219	0.8494	1.31312	0.271089	0.290322	0.69612	1.20373	0.245729	0.284555	0.689145	1.0677	0.243425	0.21699	0.135402	0.51493	0.252911	0.213173	0.129341	0.506768	0.209187	0.207973	0.136404	0.465907	0.209724	0.196562	0.140806	0.437071	0.166863	-0.0916667	-0.130566
0.361771	0.83722	1.09772	0.26515	0.337969	0.725657	1.1616	0.236216	0.360393	0.829449	1.28795	0.237222	0.524612	1.10582	1.50919	0.338726	0.468731	1.11719	1.26388	0.306872	0.31435	0.843417	1.27794	0.278256	0.288262	0.735434	1.16894	0.23142	0.322011	0.664839	1.12363	0.242553	0.213849	0.114472	0.514706	0.269732	0.217667	0.147529	0.545849	0.205558	0.201384	0.09629	0.436574	0.176591	0.196083	0.0944929	0.393965	0.190898	-0.147177	-0.13228
0.377072	0.813899	1.12164	0.241219	0.326409	0.72506	1.13815	0.233952	0.366759	0.833973	1.26613	0.254589	0.584161	1.12451	1.52555	0.342421	0.533087	1.08512	1.26997	0.325221	0.368799	0.869256	1.31337	0.265434	0.30734	0.705646	1.17813	0.245764	0.298706	0.756076	1.11724	0.231753	0.233774	0.158492	0.504562	0.249176	0.161146	0.13442	0.521182	0.208748	0.164577	0.113092	0.431943	0.192344	0.206156	0.0970196	0.4129	0.159257	-0.130315	-0.0938217
0.395122	0.809725	1.10923	0.263875	0.3113	0.711096	1.13162	0.234446	0.32797	0.817498	1.29088	0.234676	0.537463	1.07993	1.51064	0.332609	0.509973	1.09649	1.28954	0.304734	0.350754	0.871802	1.31962	0.269983	0.334304	0.798193	1.18635	0.279757	0.3343	0.664638	1.08825	0.25728	0.173928	0.0980994	0.518162	0.274682	0.232648	0.114653	0.557781	0.204153	0.19717	0.0959773	0.39195	0.172806	0.201328	0.0865396	0.404757	0.179746	-0.0826908	-0.0886223
0.402211	0.860017	1.11263	0.274425	0.330075	0.716932	1.18481	0.22679	0.348547	0.838406	1.3217	0.253563	0.562707	1.04994	1.48295	0.371381	0.501312	1.11748	1.26508	0.289268	0.386005	0.918876	1.33634	0.25882	0.35681	0.826832	1.1863	0.240366	0.316327	0.714134	1.1123	0.24167	0.230849	0.13314	0.515079	0.276792	0.181405	0.176767	0.529655	0.218026	0.184199	0.129751	0.427313	0.162689	0.155252	0.115855	0.373918	0.159507	-0.123559	-0.153891
[truncated: 206 more columns]

## Sheet: Extended Data Figure 7d
FG (1P)
Flexed																												Extended
Extensor							Flexor							AccFlexor-b							AccFlexor-a							Extensor								Flexor								AccFlexor-b
Fly1	Fly2	Fly3	Fly4	Fly5	Fly6		Fly1	Fly2	Fly3	Fly4	Fly5	Fly6		Fly1	Fly2	Fly3	Fly4	Fly5	Fly6		Fly1	Fly2	Fly3	Fly4	Fly5	Fly6		Fly1	Fly2	Fly3	Fly4	Fly5	Fly6	Fly7		Fly1	Fly2	Fly3	Fly4	Fly5	Fly6	Fly7		Fly1	Fly2	Fly3	Fly4	Fly5	Fly6
0.0610818	0.0263611	0.0777487	0.057936	0.0345978	0.038675		0.119477	0.0670674	0.0744636	0.0797213	0.0382307	0.0935547		0.0270422	0.0215351	0.0227459	0.0335029	0.0183975	0.0211363		0.0251951	0.0219231	0.0224781	0.0192243	0.0182134	0.0196611		0.0444157	0.047974	0.033146	0.065566	0.0243986	0.0500269	0.0329067		0.0672412	0.0314927	0.0527608	0.157225	0.0382625	0.0697357	0.0490402		0.0345339	0.0161212	0.0115225	0.0519643	0.0196325	0.0336222
0.0598229	0.0680749	0.066825	0.0431926	0.0412174	0.0431567		0.115628	0.103459	0.0778564	0.0527407	0.026918	0.0489463		0.0260066	0.0126728	0.0297667	0.0203111	0.0176507	0.018894		0.0196877	0.0152698	0.0263207	0.0128438	0.0119913	0.0151934		0.0524898	0.0466271	0.0336166	0.0626336	0.0337695	0.039741	0.0280822		0.057093	0.0699317	0.0737714	0.152746	0.0238862	0.0525406	0.0582726		0.0340889	0.0229246	0.0210569	0.054797	0.019035	0.0271297
0.0530517	0.0595153	0.0552754	0.0404216	0.0345605	0.0256418		0.0818362	0.0609844	0.0675192	0.0902959	0.0481105	0.113216		0.021022	0.0148618	0.0210982	0.0240841	0.0256152	0.0283789		0.024205	0.01287	0.0292665	0.0192988	0.0248842	0.0187101		0.0302463	0.0489953	0.0405817	0.0495511	0.0392045	0.0689876	0.0341836		0.0519713	0.0243487	0.046314	0.129598	0.0370524	0.0865524	0.0659229		0.0205847	0.0249946	0.0214765	0.0521349	0.0207076	0.0249827
0.0567886	0.033794	0.0475135	0.0369578	0.020959	0.0353297		0.0881286	0.154347	0.0812323	0.0505302	0.0266485	0.0565714		0.026156	0.0178995	0.0230853	0.0366806	0.0287944	0.0212501		0.0129785	0.0156696	0.0206531	0.0137236	0.00889696	0.0209187		0.0391616	0.0460538	0.0373308	0.0527621	0.0382209	0.0560276	0.0448831		0.0563528	0.0412585	0.0656722	0.152675	0.0306881	0.0731151	0.0374905		0.0308364	0.0281328	0.0117413	0.0492631	0.0183935	0.0232392
0.0406559	0.0512858	0.0394508	0.0296896	0.0173584	0.0522556		0.142588	0.0644072	0.0784511	0.0545796	0.0408128	0.072485		0.0242473	0.0202569	0.0371199	0.0154385	0.0146575	0.0167085		0.0195795	0.0174108	0.0195771	0.0111997	0.012791	0.0147306		0.0542496	0.0536489	0.0360298	0.0557221	0.0275179	0.0516016	0.0372482		0.0485251	0.0397457	0.0334591	0.141363	0.01836	0.0685932	0.0269503		0.0363938	0.0257325	0.0177923	0.0434134	0.0192221	0.0333696
0.0479339	0.0337389	0.0595456	0.0161747	0.0327458	0.052825		0.115826	0.170379	0.0731494	0.0579476	0.0462304	0.073287		0.0193397	0.0118724	0.0219539	0.016452	0.01664	0.0232703		0.0237125	0.0162818	0.0230256	0.0266233	0.0258032	0.0216623		0.0304668	0.0270673	0.0273227	0.0448995	0.0335444	0.063507	0.0353884		0.0409739	0.0515299	0.0499696	0.145454	0.0459266	0.0724319	0.0542721		0.0307369	0.02863	0.0185594	0.0342787	0.0166583	0.0281028
0.0419216	0.0511879	0.0614695	0.049095	0.029913	0.0315756		0.125148	0.0585714	0.0580402	0.0629528	0.0431742	0.0658232		0.0257588	0.0215397	0.0254081	0.0216687	0.0322664	0.0241187		0.0213905	0.01508	0.0149916	0.0181342	0.0217311	0.0124336		0.0503893	0.0442812	0.0317577	0.0631144	0.022173	0.0540272	0.0369127		0.084636	0.0293016	0.0630577	0.155928	0.0325431	0.0473137	0.0375111		0.0186351	0.00871018	0.019895	0.0404039	0.0228589	0.031551
0.0899843	0.0516408	0.065603	0.0359183	0.0369108	0.023613		0.118269	0.121833	0.0533014	0.0608196	0.0510128	0.0876771		0.0487484	0.0277211	0.0289639	0.0195541	0.0249469	0.0197896		0.0137002	0.016107	0.0211541	0.00954927	0.0281953	0.0159182		0.0486898	0.029871	0.01621	0.0403316	0.0272799	0.0272715	0.0282491		0.0476187	0.0433487	0.0466599	0.134036	0.0201311	0.0640392	0.0456765		0.033222	0.023477	0.0170123	0.0438462	0.0169657	0.0283503
0.0797327	0.051898	0.0510367	0.0267252	0.0459808	0.0431042		0.0573206	0.0869563	0.0811207	0.0570735	0.0312408	0.0962127		0.0270787	0.0202498	0.0270368	0.0141068	0.0252431	0.0206023		0.023084	0.0196724	0.0222635	0.0218728	0.0263444	0.0170652		0.0322255	0.0329804	0.036645	0.0486658	0.029425	0.0360946	0.0291319		0.0458255	0.0286963	0.0596904	0.120519	0.0326043	0.0618426	0.0478277		0.035194	0.0179955	0.0188189	0.0456944	0.0136011	0.0246401
0.0633218	0.0734704	0.0432032	0.0146056	0.0424038	0.040297		0.11962	0.0957739	0.0472057	0.0632827	0.0272243	0.0496176		0.026621	0.0209524	0.0151381	0.0238265	0.0256118	0.0174738		0.0254811	0.0123904	0.016589	0.018661	0.0112889	0.0138219		0.0386826	0.0420149	0.0229604	0.0698165	0.0453826	0.0424114	0.0356772		0.0376068	0.0430337	0.0691898	0.135848	0.0453091	0.07273	0.0695792		0.0482322	0.0296895	0.0249718	0.0377595	0.0157098	0.0284139
0.0451431	0.0638695	0.0531588	0.0380321	0.0558603	0.0461856		0.0943975	0.0977534	0.0643947	0.0687986	0.0238145	0.0596105		0.0299846	0.0307879	0.0260646	0.023349	0.0316373	0.0190759		0.0218402	0.0192356	0.0244507	0.0279966	0.0248544	0.0257825		0.0338364	0.0582978	0.0266475	0.0567317	0.0386016	0.0586317	0.0321208		0.0501296	0.0611796	0.0639006	0.105302	0.0463034	0.064592	0.0607103		0.0255025	0.0218356	0.024736	0.0431544	0.0209265	0.0225867
0.0701606	0.0820195	0.0572653	0.0356877	0.0478052	0.0268184		0.101468	0.107515	0.0584411	0.0563172	0.0499398	0.074973		0.0275205	0.0225623	0.022599	0.0263132	0.0163982	0.0110121		0.0176634	0.0237545	0.0210109	0.0245375	0.0236049	0.00999844		0.0306051	0.0347112	0.037254	0.0579327	0.0303087	0.0285887	0.0430145		0.0294765	0.0582973	0.0388388	0.126801	0.0461941	0.0643401	0.0396979		0.0313121	0.0167991	0.0139755	0.043371	0.016729	0.0272457
0.0816681	0.079166	0.0333812	0.0448809	0.0508385	0.0425641		0.0605148	0.0934427	0.0435596	0.0421414	0.0542472	0.0406607		0.0262373	0.0323619	0.0233209	0.0221598	0.0182322	0.0250945		0.00475955	0.0279207	0.0196449	0.0250629	0.0193853	0.0243959		0.0417167	0.0228565	0.0444103	0.0626956	0.0239012	0.0646983	0.0321345		0.0590451	0.0597576	0.0391144	0.114907	0.0614608	0.0767113	0.0115679		0.033857	0.0202682	0.013865	0.0326709	0.0153449	0.0222199
0.0747532	0.0643649	0.0702504	0.0404383	0.0114106	0.0354621		0.100651	0.143475	0.0418046	0.0582326	0.0516494	0.0878724		0.022821	0.0311469	0.0205221	0.0168696	0.0300164	0.0194297		0.0172341	0.0173725	0.0267001	0.0225228	0.0331285	0.0278802		0.0563781	0.0374874	0.0251834	0.0677699	0.0342919	0.040486	0.0263178		0.0456331	0.0394984	0.0389158	0.111436	0.0356688	0.0226037	0.038864		0.0175938	0.0163379	0.0234245	0.0406193	0.0219254	0.0270526
0.0920131	0.0872308	0.0740131	0.027212	0.0326056	0.0313777		0.118027	0.119661	0.0722809	0.053431	0.054099	0.0654979		0.0230112	0.0305049	0.0188511	0.0233487	0.0216237	0.0182431		0.0223931	0.0238415	0.0212672	0.0243464	0.0224191	0.0190916		0.0379162	0.0320673	0.0336309	0.0440356	0.00391157	0.0535903	0.0418096		0.057515	0.0479999	0.0798821	0.124275	0.0404582	0.0469024	0.0640722		0.0187147	0.0246768	0.0138925	0.0359176	0.0249324	0.0165116
0.069655	0.0555875	0.0210445	0.0372494	0.0353294	0.0268508		0.0897202	0.13028	0.024423	0.0240031	0.0401847	0.071271		0.0173722	0.0238042	0.0191411	0.0244418	0.0262952	0.0250227		0.0185675	0.0194006	0.0234774	0.0178051	0.0225524	0.0148042		0.04651	0.0320659	0.0380014	0.0377444	0.0327256	0.0486692	0.0171623		0.0477442	0.0188151	0.0529184	0.127445	0.0311697	0.0444341	0.0365313		0.0296799	0.0265573	0.0189182	0.0234549	0.0231852	0.0304327
0.0475365	0.0860919	0.0558711	0.0315151	0.0319752	0.0590747		0.113256	0.0925902	0.0907018	0.0653629	0.0602676	0.0648326		0.018761	0.0365808	0.0290179	0.0232194	0.0267903	0.021082		0.0132147	0.0134735	0.029688	0.0145127	0.0177245	0.0182302		0.0355473	0.0634569	0.0364038	0.0632417	0.0220732	0.0416977	0.0310534		0.0322733	0.0348872	0.0417235	0.105863	0.0490592	0.0352679	0.0497323		0.0362178	0.0207985	0.0133597	0.034843	0.0171196	0.0220095
0.0138092	0.0588126	0.0649236	0.0301484	0.0369829	0.0370961		0.0996706	0.0776162	0.0631024	0.0408976	0.0323327	0.0954198		0.025545	0.026215	0.0421003	0.0228414	0.0214696	0.022383		0.0197042	0.0171831	0.0323139	0.0194816	0.0283607	0.0288935		0.0441004	0.0206424	0.0440407	0.036045	0.0295915	0.0612437	0.0275364		0.0681714	0.0373972	0.0590411	0.113972	0.0351747	0.0255742	0.0466543		0.0271985	0.0335438	0.0109641	0.0259681	0.0247433	0.028385
0.0779806	0.0707556	0.0130004	0.0451068	0.0320155	0.0556962		0.0948022	0.0824258	0.0488012	0.0353736	0.0713731	0.0661287		0.028245	0.029895	0.0340372	0.0249347	0.0231008	0.0214543		0.0168767	0.0261899	0.0222788	0.0235603	0.0279089	0.00999422		0.0485662	0.0402459	0.0354707	0.0615229	0.0310863	0.029169	0.0319091		0.0320294	0.0391334	0.0535636	0.0967306	0.0186775	0.0645178	0.0321337		0.0133962	0.0199287	0.0233729	0.0309458	0.0180545	0.024409
0.0567068	0.0534548	0.0549228	0.0252929	0.0346393	0.0310104		0.12735	0.107932	0.0576382	0.0435026	0.0536128	0.0451031		0.0297995	0.0259761	0.0312887	0.0100072	0.0197155	0.0136569		0.0238922	0.011531	0.0221076	0.0101471	0.0265129	0.0195064		0.00678981	0.0577973	0.0213223	0.0677209	0.0389693	0.0232229	0.0311177		0.0426373	0.0194359	0.0591347	0.0902707	0.0471821	0.0502047	0.0526612		0.0279851	0.00932397	0.0167555	0.0284873	0.0145656	0.0152611
0.0658223	0.0436221	0.039338	0.0221647	0.0370349	0.0557454		0.0704676	0.136775	0.0414141	0.0941072	0.0467769	0.0729833		0.0306263	0.0230104	0.00482414	0.0268789	0.0172235	0.0119689		0.0177684	0.0211865	0.0194977	0.0148091	0.0312326	0.0202996		0.0257691	0.0331188	0.0331702	0.0513595	0.028581	0.0580106	0.0339756		0.0509956	0.0361389	0.0426122	0.116619	0.0170798	0.0526862	0.0254822		0.032387	0.0185152	0.0253263	0.015542	0.0152393	0.0197012
0.0669775	0.057607	0.0356898	0.009055	0.0549722	0.0216651		0.0622913	0.190659	0.0455079	0.0349325	0.0386662	0.0724039		0.0340562	0.0226009	0.0209673	0.0237334	0.0180696	0.0240356		0.0202146	0.0167475	0.0354843	0.00580317	0.0177943	0.0175407		0.0396306	0.0353497	0.0395901	0.0322944	0.0356306	0.0443608	0.0223586		0.104422	0.0513001	0.0495673	0.123365	0.0337449	0.0644856	0.0409366		0.030564	0.0222241	0.0165657	0.0276517	0.0201175	0.0185127
0.0276742	0.0532304	0.0662717	0.0391842	0.0249798	0.0192642		0.0632526	0.116665	0.0722529	0.0300635	0.0317615	0.0724802		0.0210166	0.0336899	0.02401	0.0186031	0.0255941	0.0220872		0.0194965	0.0274031	0.0112712	0.0156544	0.0242431	0.0163088		0.0471971	0.0459055	0.0322442	0.0483085	0.0422341	0.0688298	0.0291936		0.0482824	0.0375703	0.0418742	0.0931527	0.0488979	0.0579416	0.0567793		0.0317632	0.0268311	0.0181248	0.0306376	0.0229323	0.0254798
0.0134778	0.0824808	0.0753786	0.0376992	0.0672759	0.0425837		0.126037	0.142062	0.0791355	0.0375875	0.0600601	0.070648		0.0149131	0.03171	0.0344076	0.0185562	0.0164849	0.0228334		0.0288939	0.0168437	0.011862	0.0157487	0.0184777	0.0147532		0.0392172	0.031947	0.0252288	0.0504587	0.0370368	0.0592814	0.0343619		0.0705443	0.0342729	0.0573359	0.0948622	0.0684137	0.0604265	0.0625895		0.0191817	0.0186376	0.0171283	0.0343153	0.0120239	0.0241034
0.0465564	0.0961282	0.0493324	0.0812061	0.0459315	0.0589746		0.0667801	0.0820824	0.0578073	0.0375576	0.065051	0.0777795		0.0471368	0.0288071	0.0364282	0.0217726	0.0179388	0.0158045		0.0199543	0.0217996	0.0267658	0.0168103	0.0165396	0.0125171		0.0449613	0.033617	0.0438117	0.0398775	0.0224966	0.0566369	0.0344297		0.0190812	0.0490404	0.0600183	0.10984	0.0133832	0.0537902	0.0766356		0.0248929	0.0358782	0.0224254	0.0338193	0.0209451	0.0205951
0.0549633	0.0537151	0.0617739	0.0309147	0.0315523	0.0298436		0.121821	0.132504	0.0648477	0.0574206	0.0495383	0.0844513		0.0223422	0.0219973	0.0309421	0.0273459	0.00970077	0.0197016		0.0172107	0.0194875	0.0344858	0.0196324	0.0298769	0.0266553		0.0433871	0.0353966	0.0375529	0.0457858	0.0482555	0.0435663	0.0220582		0.0636891	0.0469402	0.054025	0.0790411	0.0406819	0.065786	0.0426923		0.0134155	0.0288054	0.0166675	0.0248557	0.0256019	0.0170007
0.100907	0.0391782	0.054376	0.0308752	0.0419103	0.0383729		0.138582	0.0761438	0.0587124	0.0439763	0.0403366	0.0830071		0.0373631	0.0216358	0.0375471	0.0280218	0.0171879	0.0255271		0.0189556	0.0183551	0.0259629	0.0202965	0.0210391	0.026887		0.0521848	0.0317793	0.030252	0.0208046	0.0352016	0.0474339	0.011238		0.0387089	0.0332958	0.0480762	0.0615024	0.0576738	0.0873352	0.0500739		0.026112	0.0364785	0.0143901	0.0325374	0.0185979	0.019092
0.0498699	0.0453361	0.0463749	0.0273972	0.0084351	0.0463277		0.147699	0.158903	0.0396204	0.0750875	0.0300337	0.0632733		0.0276317	0.0219942	0.0150498	0.0233651	0.0173984	0.0256811		0.0151349	0.0143152	0.0197709	0.0170114	0.0272313	0.00994482		0.0523484	0.0443589	0.0392106	0.0344726	0.0260294	0.0584183	0.015871		0.0618378	0.0456615	0.0458668	0.0907043	0.0431166	0.0626038	0.0550987		0.0323739	0.0158978	0.0164592	0.0237062	0.0117026	0.0270407
0.0710721	0.0379903	0.066647	0.00523626	0.0462556	0.0201146		0.113865	0.0755044	0.0659883	0.0608041	0.0456383	0.0461889		0.0140009	0.0270237	0.0288166	0.0201144	0.0311194	0.0194849		0.020264	0.0172095	0.0172238	0.0227585	0.0197668	0.0120332		0.0462415	0.0530744	0.0481471	0.0569213	0.025439	0.0597773	0.0122998		0.0479267	0.0214189	0.0442469	0.114638	0.0421324	0.0559671	0.0524219		0.0366987	0.0256665	0.0215244	0.0300159	0.0166	0.0127636
0.0507762	0.0931789	0.0526643	0.040429	0.0455698	0.0659496		0.0871684	0.114181	0.0274449	0.0801076	0.0456802	0.0617033		0.0354348	0.0195933	0.0339948	0.0234417	0.0255684	0.0145351		0.0212327	0.022147	0.0146957	0.0199925	0.0333635	0.0173028		0.054678	0.0363317	0.0334079	0.0376682	0.0182194	0.0382362	0.0325407		0.0434514	0.0490561	0.048067	0.0869654	0.0338881	0.0609057	0.049133		0.0371291	0.0249536	0.0246313	0.0215755	0.0291005	0.023825
0.0795918	0.0448721	0.0728031	0.0239463	0.0349816	0.0374715		0.140129	0.143186	0.095383	0.0231642	0.0199822	0.0495564		0.0292248	0.0265586	0.0213987	0.0178341	0.0197246	0.0245638		0.0146557	0.0236502	0.0334438	0.0243723	0.0181077	0.018535		0.0424556	0.0425448	0.0392674	0.0568306	0.0407317	0.0540291	0.0341991		0.0573174	0.0326299	0.0576505	0.122674	0.0323036	0.0720483	0.0462163		0.0447065	0.026224	0.0219806	0.0214856	0.0108899	0.033724
0.0589322	0.0748005	0.0638261	0.0646497	0.034165	0.0329261		0.098383	0.127643	0.0459354	0.0413842	0.0363962	0.0113654		0.0332499	0.0244273	0.0326798	0.0127706	0.0097511	0.0152341		0.0233051	0.0267577	0.0269402	0.0120728	0.0139602	0.0197213		0.0580795	0.043606	0.0240882	0.0624469	0.0422043	0.0400759	0.0291056		0.0797796	0.0361992	0.0821469	0.0933896	0.0396386	0.0724327	0.0478088		0.0285706	0.032442	0.0110414	0.0182819	0.0160056	0.0291701
0.0386363	0.0577495	0.0581274	0.0283401	0.0404582	0.0304013		0.0625494	0.0602262	0.0524897	0.0483309	0.0383964	0.0777559		0.0233983	0.0163442	0.0304185	0.016422	0.0223126	0.0179693		0.0209003	0.0106964	0.0195007	0.0170902	0.0149407	0.0168175		0.0217277	0.0381018	0.027478	0.0478122	0.0381959	0.0262602	0.0334627		0.0623778	0.0643085	0.0600531	0.0998101	0.047437	0.0349094	0.0335822		0.0226446	0.016456	0.0216788	0.0283798	0.0185044	0.0273996
0.0365573	0.0752709	0.0351602	0.0234954	0.0431175	0.0454019		0.102422	0.114904	0.0574917	0.0524873	0.0462907	0.0544765		0.0326321	0.0148074	0.0266378	0.0216179	0.0307541	0.022675		0.0217245	0.0141293	0.0179985	0.0214522	0.0181132	0.0211693		0.0321878	0.0473356	0.0406361	0.0296731	0.0231614	0.0720509	0.0257157		0.0490364	0.0201383	0.0458298	0.111002	0.0507429	0.0423459	0.0256072		0.0259704	0.0267475	0.0264816	0.0255657	0.0215507	0.0175784
0.0859804	0.0568844	0.0447719	0.0412813	0.0361008	0.0248988		0.140121	0.112021	0.0634277	0.0548843	0.058415	0.0744283		0.0227886	0.0287223	0.0267804	0.031249	0.0228075	0.0243355		0.0158238	0.0219534	0.0206989	0.0160089	0.0113759	0.0104682		0.0315116	0.0271904	0.0153347	0.053341	0.0365215	0.0485474	0.0180738		0.054508	0.0285697	0.0481637	0.0741745	0.0462106	0.0551932	0.0462366		0.0286332	0.0251215	0.0203917	0.0157175	0.0197674	0.0174808
0.0347742	0.0608164	0.0679409	0.0506419	0.0437947	0.0378099		0.145266	0.103445	0.0459085	0.0510884	0.0499298	0.0823225		0.0315577	0.0214141	0.0333509	0.0240477	0.0224016	0.0147355		0.0203484	0.0145696	0.0261445	0.0150929	0.0174641	0.0252299		0.0309011	0.0691558	0.0354316	0.0364815	0.0327685	0.0488766	0.0279089		0.0737433	0.0586912	0.0699258	0.0871807	0.030251	0.0556236	0.0546225		0.0182753	0.0315266	0.0133498	0.0186285	0.0237113	0.0109219
0.0724631	0.120964	0.0560288	0.0325436	0.055779	0.0332997		0.0880094	0.0613677	0.0266658	0.0559043	0.0623326	0.0502446		0.0240105	0.0148217	0.0344801	0.0353359	0.0253899	0.0206382		0.0221892	0.0184589	0.0109338	0.0170608	0.0172242	0.0172987		0.037177	0.0311735	0.0237845	0.0554067	0.0161461	0.0618916	0.036205		0.0493872	0.0319595	0.0559955	0.0634097	0.0456508	0.0467004	0.0570116		0.0256884	0.0239993	0.0197063	0.0191153	0.0196874	0.022996
0.0684566	0.0493309	0.0318427	0.0529677	0.0643168	0.0396323		0.0934769	0.10783	0.0630165	0.0339192	0.0509862	0.0510051		0.0232041	0.0112271	0.0249669	0.0270536	0.0209984	0.0169337		0.0152353	0.0169068	0.0181232	0.0270514	0.0188375	0.0159835		0.0253291	0.0318132	0.03567	0.0496277	0.029786	0.0626701	0.0309908		0.0504753	0.0616433	0.06341	0.0734979	0.0242015	0.0629094	0.0440846		0.0321821	0.0263854	0.0225678	0.0197986	0.0104808	0.0234882
0.0674254	0.0688344	0.0608836	0.0414824	0.0329474	0.0328506		0.122555	0.0748712	0.0559981	0.0370416	0.0540765	0.074212		0.0236911	0.0251397	0.020634	0.0223337	0.0203097	0.020599		0.0234465	0.0187157	0.0200297	0.0205578	0.027754	0.0137408		0.0414785	0.048574	0.0288258	0.0507032	0.0281032	0.0661903	0.0200169		0.044689	0.0445596	0.0595053	0.0843098	0.00820113	0.0628219	0.03835		0.0460244	0.0195201	0.0211321	0.0262665	0.0136559	0.0211301
0.0443424	0.0729476	0.0487242	0.023044	0.0450732	0.0420183		0.118657	0.156088	0.0540926	0.0402687	0.0508732	0.0619562		0.0200284	0.0161118	0.035265	0.0311368	0.0202348	0.00877521		0.0115909	0.0171652	0.0183973	0.0153418	0.017487	0.0152406		0.023362	0.0384388	0.0388617	0.0393424	0.042143	0.056105	0.0340427		0.05545	0.0630706	0.0416152	0.0838901	0.0318828	0.0234046	0.0364117		0.0296243	0.0201166	0.0211178	0.0289074	0.0102861	0.0116758
0.0518864	0.0914541	0.0398455	0.0483024	0.0376387	0.0434937		0.105614	0.168457	0.0749631	0.0623388	0.0197672	0.0428764		0.0140884	0.0306939	0.0225643	0.0262722	0.00811866	0.0233288		0.0170692	0.0162782	0.0302388	0.0208036	0.0191932	0.0215674		0.0566891	0.0485615	0.0354685	0.0257099	0.0166485	0.0630735	0.0204182		0.0451962	0.038924	0.0494748	0.0643584	0.0384962	0.0659121	0.0767476		0.0195495	0.0219475	0.0192499	0.0199054	0.0259405	0.0223963
0.0665901	0.0631242	0.0470366	0.0280673	0.0166917	0.0412774		0.0674684	0.0996371	0.0338684	0.0522934	0.0351493	0.0346274		0.0186049	0.0269443	0.0189839	0.0254739	0.0125649	0.0156827		0.0155984	0.0192422	0.0305516	0.0198246	0.014395	0.0159523		0.0506581	0.0263276	0.031073	0.0373416	0.0341567	0.0251048	0.0257155		0.0679369	0.018799	0.0589058	0.0869365	0.0369633	0.0527192	0.0656682		0.0126024	0.0337162	0.0166607	0.0212496	0.0231685	0.0186811
0.058058	0.0745855	0.0865189	0.0347151	0.0406892	0.0362543		0.108395	0.119597	0.0599795	0.0809276	0.0304932	0.068425		0.0323368	0.0273126	0.0332974	0.0202205	0.026106	0.0177483		0.0255576	0.0251986	0.0230018	0.0230389	0.0197599	0.0208631		0.0394328	0.0439195	0.0422229	0.0574722	0.0303092	0.0627583	0.0188614		0.0675289	0.0528494	0.0537854	0.0822023	0.0398231	0.0468386	0.0616599		0.0306196	0.0251233	0.021087	0.0304281	0.0171292	0.0107073
0.0638911	0.0622258	0.0677851	0.0328076	0.030789	0.0231741		0.100453	0.0691917	0.0582415	0.0605112	0.0475393	0.0814745		0.0288127	0.0268669	0.0451725	0.0234039	0.0285719	0.0258706		0.0174842	0.0169989	0.0204993	0.00826004	0.0118168	0.0160835		0.0468906	0.0343524	0.0358552	0.0737419	0.0210738	0.062281	0.032338		0.0419205	0.0567484	0.0466258	0.0698416	0.0395095	0.0569248	0.0479858		0.035434	0.0313507	0.0149203	0.0185854	0.0186652	0.0223059
0.0523627	0.0483584	0.0907892	0.0642219	0.0447543	0.0445868		0.0965903	0.139481	0.0606259	0.0432266	0.0414522	0.0644954		0.0283544	0.0246927	0.0227637	0.0157756	0.023635	0.0142474		0.0166675	0.0248106	0.0195604	0.0225031	0.0158616	0.00927728		0.0314736	0.0387263	0.0243526	0.076438	0.0309092	0.0405775	0.0390616		0.0490593	0.0432986	0.047455	0.0653403	0.0360223	0.0340405	0.0146988		0.0260864	0.024566	0.017708	0.011311	0.0206616	0.0216933
0.0624969	0.0617909	0.079236	0.049884	0.0441801	0.0114694		0.0931356	0.11211	0.0840998	0.0619297	0.0445726	0.0699422		0.0160046	0.019571	0.0322197	0.0233899	0.0176393	0.0144767		0.01537	0.0269984	0.0140847	0.016637	0.0150154	0.0222524		0.0364067	0.0510392	0.0447096	0.0587349	0.0135398	0.0309106	0.0387572		0.0482884	0.0504547	0.0586155	0.0794023	0.0510153	0.0486918	0.0186929		0.0327616	0.0371105	0.0295311	0.0306771	0.0166671	0.0223887
0.0642284	0.0852467	0.0485708	0.0389256	0.0370936	0.0332359		0.0978901	0.080876	0.0502641	0.0733247	0.0406554	0.088946		0.0152157	0.0232712	0.025948	0.0195869	0.0268701	0.019407		0.0120878	0.0175096	0.0186088	0.00934271	0.0226129	0.0111637		0.0556985	0.0373955	0.0213763	0.0513059	0.0351585	0.0730323	0.0361877		0.0584838	0.0394953	0.0435495	0.0731004	0.0324318	0.04695	0.0594553		0.0182375	0.0323881	0.0242869	0.0356058	0.0116441	0.00859791
0.0475043	0.0470737	0.0574075	0.03126	0.043589	0.0548664		0.0942531	0.173311	0.0451053	0.0667014	0.0396611	0.0442143		0.0219224	0.00241941	0.0244962	0.023209	0.0182097	0.0189589		0.0250019	0.0262038	0.004266	0.0181104	0.0134862	0.0176382		0.0287643	0.0305206	0.0408765	0.0483111	0.029953	0.0595135	0.0431774		0.0662008	0.0578335	0.0228429	0.0883424	0.0354883	0.059051	0.0707252		0.023986	0.0200254	0.0252166	0.0128568	0.0199909	0.0193486
0.0634198	0.0699358	0.042464	0.0370345	0.0549255	0.0393556		0.108837	0.166055	0.0567092	0.0517508	0.0239151	0.0664003		0.0249127	0.0204944	0.0224758	0.0292681	0.0125013	0.0255641		0.015248	0.018128	0.0173414	0.0118901	0.0269112	0.0200199		0.0314741	0.0295239	0.0307992	0.0684296	0.026471	0.0678351	0.0310139		0.0260527	0.0550336	0.035657	0.0443427	0.0365316	0.036421	0.0433472		0.0221172	0.0279085	0.0212861	0.023444	0.0218396	0.0130017
0.077939	0.0607491	0.0388086	0.0533661	0.0329908	0.0594657		0.10941	0.164538	0.0496135	0.0664017	0.0438121	0.0556148		0.0280629	0.00828142	0.027368	0.0157904	0.0266241	0.0169699		0.0227452	0.0185644	0.0277528	0.011511	0.0226413	0.0117144		0.0376292	0.0439666	0.0231959	0.0646553	0.0297551	0.0243368	0.0349996		0.0581612	0.0629103	0.0549553	0.0753192	0.0440873	0.0470528	0.0420594		0.019379	0.0180156	0.0229577	0.0261227	0.0145817	0.0218942
0.0569307	0.0621145	0.0541104	0.048123	0.0572196	0.0230728		0.114783	0.111675	0.0383486	0.0593922	0.0217091	0.0636405		0.0330831	0.0280672	0.0218179	0.0296955	0.0232192	0.0161897		0.0203117	0.0161811	0.0144691	0.0188979	0.0209892	0.0131734		0.0536045	0.0552591	0.0362444	0.0513985	0.0130686	0.0263689	0.0416959		0.0846963	0.0680688	0.0784243	0.0686797	0.0497889	0.0471875	0.0304945		0.0361439	0.0235802	0.0255672	0.0268369	0.0188113	0.0248757
0.0516635	0.087552	0.052881	0.0269298	0.039055	0.0455914		0.137409	0.130058	0.0394663	0.0515982	0.0338479	0.0632354		0.0152247	0.0196915	0.0443236	0.013143	0.0175122	0.0134072		0.0157702	0.0259726	0.0200498	0.0238536	0.0170135	0.0239035		0.0521025	0.0409442	0.0301519	0.0438569	0.0344399	0.0476168	0.0479859		0.0181807	0.0581938	0.0304574	0.0685087	0.0207454	0.0461632	0.0807155		0.0321571	0.0268908	0.0219078	0.0184478	0.0224855	0.0201733
0.0737823	0.0664499	0.0595271	0.0410827	0.0434069	0.0403818		0.0882068	0.138686	0.0370799	0.076434	0.0410337	0.0925345		0.0398349	0.0240147	0.01651	0.0229003	0.0288609	0.023671		0.0205988	0.00925748	0.00667081	0.0243903	0.0172078	0.0256083		0.0604601	0.050345	0.0219997	0.0468617	0.0447532	0.0564283	0.033251		0.0660534	0.0324465	0.0560391	0.0780643	0.0297259	0.0476914	0.0507914		0.0354561	0.030437	0.0157103	0.0208085	0.020056	0.0116241
0.0568396	0.0880172	0.0452276	0.0473988	0.0684995	0.0370093		0.176789	0.0675958	0.0682037	0.0544078	0.0608197	0.0641561		0.0195105	0.0213536	0.0172497	0.0249055	0.0273089	0.0107125		0.0189686	0.0198532	0.0207798	0.0308158	0.0141249	0.0258317		0.0469897	0.0337288	0.0293386	0.0276388	0.0218207	0.0337755	0.0346502		0.0581871	0.0378403	0.057299	0.0527405	0.0440892	0.0871369	0.042715		0.0292594	0.0146441	0.0157149	0.0163804	0.0175471	0.0108331
0.0415691	0.0795223	0.0775484	0.0445591	0.0486707	0.0341435		0.043125	0.125552	0.0188046	0.0624983	0.0235324	0.0593141		0.0139058	0.0414872	0.0267591	0.0321172	0.0230051	0.0241803		0.0144588	0.0152067	0.0296771	0.0246742	0.0185639	0.0257793		0.0677333	0.0391736	0.0305321	0.0420334	0.0292595	0.0590242	0.0314802		0.052774	0.0514937	0.0459132	0.043286	0.0440028	0.0420691	0.038704		0.0394372	0.0274637	0.0160252	0.0262465	0.0129342	0.0141299
0.0477209	0.0734015	0.0644476	0.0380706	0.0453461	0.0356748		0.0633954	0.118904	0.0857118	0.0631346	0.0248615	0.0773678		0.0312223	0.0294681	0.0233498	0.0230543	0.0179374	0.0260524		0.0210909	0.0204928	0.0187847	0.0180839	0.0181824	0.0182859		0.0300722	0.0317813	0.0248067	0.042672	0.0337487	0.0630774	0.0236689		0.0449839	0.0530438	0.0432372	0.0547347	0.0545413	0.0384084	0.0532256		0.0363145	0.0161249	0.0137633	0.0244336	0.0139078	0.0232594
0.0337731	0.0753891	0.0667777	0.0334692	0.044826	0.0264806		0.0619945	0.159778	0.0648483	0.0426503	0.0168252	0.072062		0.0313368	0.028804	0.0286108	0.0158268	0.0237092	0.0149674		0.017896	0.0188106	0.0209208	0.0145413	0.0302988	0.0214671		0.0514652	0.0229066	0.041244	0.0397557	0.0279948	0.0393451	0.0168905		0.0632684	0.0455838	0.0575169	0.0717527	0.0291205	0.0486543	0.0405022		0.0287441	0.0203772	0.0151011	0.0301242	0.0120891	0.0215671
0.0396611	0.0360896	0.0531864	0.0275513	0.031985	0.0417869		0.117215	0.157436	0.0242651	0.0407338	0.0412199	0.086654		0.0350629	0.0380176	0.0177793	0.0200917	0.0276443	0.0141507		0.0164075	0.0160392	0.0153669	0.0275135	0.0255587	0.0165493		0.0749296	0.0389501	0.0291242	0.0477454	0.0390163	0.044382	0.0281391		0.0431309	0.046283	0.0413453	0.0895291	0.0577584	0.043592	0.0364702		0.0326132	0.0167481	0.0294019	0.0266937	0.0174818	0.0145721
0.0597285	0.0645411	0.0683834	0.0384863	0.0404981	0.0198666		0.10967	0.129558	0.0537975	0.0546289	0.0388911	0.0962642		0.0121343	0.0156477	0.0366484	0.0183892	0.0195397	0.0226666		0.0241842	0.0153189	0.0249705	0.0238967	0.0147118	0.022476		0.0694589	0.0405331	0.0325675	0.055615	0.028077	0.0392109	0.0440704		0.0692451	0.0459734	0.0517205	0.0884583	0.0289508	0.0570893	0.0705885		0.0345175	0.0217434	0.0165376	0.0245546	0.0187656	0.017235
0.0539822	0.062057	0.0452495	0.0388211	0.0305436	0.0492169		0.0870103	0.110592	0.0458115	0.0518592	0.0262039	0.0849714		0.0352735	0.0282551	0.0357588	0.0375074	0.014061	0.0317275		0.0191582	0.0216471	0.025601	0.0103264	0.0148955	0.0253673		0.0554686	0.0483119	0.0304947	0.0414772	0.0362874	0.0606308	0.0402259		0.0620441	0.041812	0.0446957	0.0819628	0.0357114	0.0527858	0.0612281		0.0364187	0.0279908	0.0159575	0.0235771	0.0300536	0.0240825
0.047498	0.0543146	0.053691	0.0335534	0.0756148	0.0375947		0.136821	0.150944	0.0476253	0.0350723	0.0511792	0.0880608		0.0242548	0.0246173	0.0278268	0.035218	0.0174039	0.0094728		0.0109731	0.0123056	0.0242387	0.0246406	0.0196496	0.018988		0.0483988	0.0189921	0.028152	0.0492834	0.0344264	0.0603011	0.0396392		0.0848983	0.0506334	0.0621814	0.0721361	0.0446296	0.0458913	0.0641321		0.039741	0.0242163	0.0107237	0.0201243	0.0162638	0.0232592
0.0703638	0.0531548	0.0352034	0.0269859	0.0386459	0.0613088		0.0951171	0.127352	0.0844285	0.028047	0.0441401	0.0857894		0.0204543	0.0203566	0.0251867	0.0324595	0.0194496	0.011272		0.018127	0.0194764	0.0246541	0.0258432	0.023215	0.023256		0.0381859	0.0520675	0.0467591	0.0384586	0.0221701	0.069126	0.0264552		0.0927028	0.0497082	0.0510982	0.0788504	0.0258287	0.0606616	0.0178597		0.0264672	0.0212651	0.022243	0.0296597	0.0249296	0.0237269
0.066986	0.0597908	0.0620879	0.0409591	0.0364147	0.0465378		0.0718428	0.0667859	0.0383122	0.0664792	0.0333992	0.0647987		0.0245437	0.0308494	0.025647	0.0231207	0.0289223	0.0244216		0.0238502	0.0165154	0.0153204	0.0194594	0.022803	0.0216604		0.0434131	0.0338206	0.0192915	0.0359322	0.0350943	0.0468871	0.0263038		0.0428986	0.0406964	0.0518415	0.0631592	0.0440519	0.0452004	0.0793088		0.027768	0.0286539	0.0202811	0.0122878	0.0222716	0.0152052
0.0566852	0.100666	0.0545572	0.0566842	0.0604788	0.0401037		0.126219	0.113476	0.0165602	0.0614301	0.033632	0.100891		0.0220581	0.0471421	0.0200758	0.0176332	0.0280239	0.0174914		0.0109707	0.0186447	0.0219244	0.0216021	0.0215237	0.0215349		0.025881	0.028285	0.0283704	0.028425	0.0198822	0.0479727	0.0185594		0.0551498	0.0405292	0.0280328	0.0545206	0.0453758	0.0271376	0.00916973		0.0287487	0.0356097	0.0304447	0.0184295	0.0263401	0.0172268
0.100451	0.0734277	0.0755009	0.0165857	0.07323	0.0444202		0.113725	0.103689	0.0641603	0.04709	0.0480436	0.101515		0.0266397	0.0243148	0.03292	0.0205926	0.0171198	0.0132474		0.0178692	0.0117821	0.0131125	0.0280976	0.0114943	0.016504		0.0306424	0.0331547	0.037265	0.0272074	0.0241871	0.0512018	0.0323903		0.0567897	0.0382815	0.0322994	0.0509089	0.0541197	0.051955	0.0402704		0.0233016	0.0183605	0.0230565	0.0264488	0.0246096	0.0262299
0.0571407	0.0626566	0.0366942	0.0214096	0.059181	0.0450708		0.0999494	0.0744689	0.0278667	0.0527617	0.0216066	0.0574173		0.0288319	0.0276111	0.0204323	0.0179759	0.0287213	0.0157766		0.0143818	0.0171031	0.0184683	0.0271251	0.0244279	0.0107623		0.0585425	0.0317529	0.0287696	0.0453284	0.0406592	0.0418801	0.0327805		0.0690385	0.0291304	0.0504147	0.0692738	0.0446675	0.0618787	0.0619552		0.0309958	0.0233701	0.0361007	0.0304754	0.0208734	0.0212111
0.0643964	0.0524268	0.0744743	0.03144	0.0502267	0.0510594		0.097407	0.1692	0.0707421	0.0321203	0.0467031	0.086646		0.0227999	0.025505	0.0297988	0.0258967	0.0141013	0.0282289		0.0184439	0.0111337	0.0232384	0.0207729	0.0197996	0.0102859		0.0515414	0.0284191	0.0411991	0.044271	0.0120498	0.0446059	0.0229951		0.0258541	0.0410149	0.0416301	0.0468939	0.0397887	0.0676713	0.0648186		0.0438807	0.0233753	0.0159986	0.0305526	0.0172155	0.0219247
0.0677756	0.0655003	0.0448186	0.0232067	0.0379552	0.03183		0.0724013	0.0959032	0.0684857	0.0583563	0.0289287	0.0862046		0.0245053	0.0193508	0.0195002	0.0276124	0.0254953	0.0139436		0.0182773	0.0128089	0.015529	0.0252284	0.00341992	0.0178891		0.0301817	0.0313937	0.0246554	0.0382476	0.0352701	0.0409081	0.0259374		0.0341162	0.037076	0.0432878	0.0664035	0.0516887	0.0485975	0.0484502		0.0270727	0.0206151	0.0184129	0.028655	0.0121316	0.0223596
0.0712481	0.0607194	0.0383499	0.0386985	0.0472512	0.0532951		0.0857989	0.126428	0.0389237	0.0647309	0.0498442	0.0701411		0.025974	0.0230071	0.0196271	0.0172031	0.0183877	0.0150495		0.0186943	0.0142289	0.017416	0.029181	0.0199776	0.021524		0.0409411	0.0327408	0.0385615	0.0629553	0.0311622	0.032785	0.031638		0.0769679	0.0582397	0.0361214	0.075113	0.0489918	0.0672445	0.0335935		0.0350353	0.00776377	0.0167594	0.0222677	0.0307399	0.0239622
0.0581565	0.0642414	0.0508906	0.0621002	0.0323572	0.0443403		0.146624	0.0726208	0.0645553	0.0609627	0.0607689	0.0930462		0.0257525	0.0295006	0.0189092	0.0191843	0.0181999	0.0205298		0.0135102	0.0235976	0.00792904	0.0281239	0.0238577	0.0157399		0.0386166	0.0648894	0.0219239	0.0447341	0.0451802	0.0561	0.0166303		0.0360003	0.0330281	0.050308	0.053401	0.0303959	0.043932	0.0424033		0.0248194	0.010926	0.0257287	0.010653	0.0180276	0.00965736
0.0541881	0.0469913	0.0944774	0.0365199	0.0536209	0.029981		0.077169	0.0843383	0.0498144	0.0604421	0.0300094	0.0521958		0.0253925	0.0237818	0.0244385	0.0247256	0.0208573	0.0233404		0.0186808	0.0110121	0.0142745	0.0281891	0.0222835	0.0142498		0.050273	0.0446688	0.0334202	0.0537544	0.0285527	0.0386869	0.0295867		0.0734393	0.0613302	0.0547336	0.051413	0.0525669	0.0574238	0.0392741		0.0505784	0.0202071	0.0217862	0.0228931	0.0192108	0.00742274
0.0654947	0.0620296	0.0825746	0.0479401	0.0555658	0.0434842		0.130338	0.140699	0.0295783	0.0713494	0.0347928	0.0302879		0.031528	0.0233988	0.0151293	0.0190299	0.0251813	0.0127352		0.0147183	0.0146367	0.0228966	0.0340558	0.0130857	0.0148303		0.0581557	0.0186688	0.0448714	0.0445799	0.0315391	0.0337482	0.0262314		0.0742299	0.0535068	0.0391617	0.0356391	0.0441252	0.0827341	0.0368378		0.0284915	0.025625	0.0282596	0.0160441	0.0204413	0.0167104
0.0199429	0.0704982	0.0408931	0.0507218	0.0555399	0.0365559		0.095541	0.0551685	0.056884	0.0279613	0.015911	0.0925442		0.017569	0.0233019	0.0294387	0.0214229	0.0171117	0.0202748		0.0282496	0.0033453	0.0223433	0.0186552	0.017411	0.0215002		0.02224	0.0548805	0.0534594	0.0346083	0.0160173	0.0441271	0.0153942		0.0502017	0.0373397	0.0317157	0.0537112	0.0230674	0.0535898	0.0448616		0.0213245	0.0340561	0.0210205	0.0189902	0.017497	0.0266045
0.0454209	0.0767305	0.0536456	0.0321527	0.0364482	0.0562803		0.129506	0.192695	0.0550149	0.0552805	0.0460974	0.0765578		0.0277039	0.0333607	0.0349253	0.017973	0.0199233	0.0201439		0.0163114	0.0125201	0.0303316	0.0132178	0.0201689	0.0147994		0.0398803	0.0530838	0.0361649	0.0664927	0.0358528	0.0741307	0.0387029		0.0963444	0.0444403	0.0788225	0.0621535	0.0394841	0.071432	0.0586893		0.0179356	0.0141264	0.0190333	0.0245883	0.0127725	0.0135504
0.0406789	0.0617159	0.0446251	0.0358601	0.0400015	0.0332934		0.107847	0.0757183	0.055201	0.022055	0.0364713	0.0789283		0.0320685	0.0252842	0.0392488	0.0240813	0.0193569	0.020567		0.0170123	0.0174154	0.026461	0.027098	0.0220831	0.0249117		0.0445247	0.0473907	0.0235797	0.0367498	0.029714	0.0473594	0.0316744		0.054214	0.0607309	0.0613861	0.0505325	0.0520417	0.056852	0.048242		0.0278584	0.0289581	0.0204744	0.0283787	0.0251106	0.0209358
0.031911	0.0578902	0.0412484	0.0546678	0.0336155	0.0338374		0.0415336	0.105674	0.0955118	0.0603174	0.0573509	0.0773424		0.0399591	0.0250731	0.0300506	0.0384771	0.0278663	0.0177452		0.014968	0.0124171	0.0267762	0.0289783	0.0150332	0.0185316		0.0762061	0.0661776	0.0204736	0.043704	0.0281813	0.0585583	0.0222038		0.042217	0.0351427	0.0616953	0.0715148	0.0487732	0.0758369	0.04845		0.0341078	0.0339962	0.0192275	0.0205341	0.0202505	0.0311003
0.0251108	0.0635857	0.0519592	0.0337519	0.0430623	0.0217647		0.0822781	0.157112	0.0372904	0.0608782	0.0410775	0.111906		0.017811	0.024274	0.035543	0.0322078	0.0338126	0.0181618		0.0111973	0.0126355	0.0199564	0.02184	0.0241554	0.00997417		0.059555	0.0397612	0.0462107	0.0346555	0.0305119	0.0394785	0.0199906		0.0601709	0.0465389	0.0658607	0.0707374	0.0610107	0.0890913	0.0458578		0.0407242	0.0242688	0.0200333	0.0377725	0.0262776	0.0207537
0.0661491	0.0583332	0.0152485	0.0387089	0.0451468	0.0586257		0.112825	0.150741	0.0592184	0.0511761	0.0443941	0.054727		0.0210514	0.0274966	0.0177314	0.0271618	0.0276864	0.0253756		0.0158657	0.0222845	0.0165135	0.0130443	0.0193086	0.0247445		0.0341951	0.0390564	0.0499285	0.0422377	0.0382181	0.0657208	0.0167566		0.0424069	0.0596116	0.0661961	0.0413612	0.0514042	0.0395469	0.0501854		0.0330309	0.0233592	0.0227559	0.0240605	0.0190155	0.0203982
0.0867984	0.037841	0.0646889	0.0503569	0.0578862	0.030609		0.124176	0.173066	0.0647882	0.0382378	0.0657174	0.078246		0.0216142	0.0246847	0.0342998	0.0358085	0.0332346	0.0215367		0.0248985	0.0182392	0.01846	0.0152133	0.0202488	0.0184592		0.0335787	0.0374517	0.0475176	0.0247091	0.030372	0.0780407	0.0421132		0.0584826	0.032003	0.0662018	0.0539063	0.0513685	0.066923	0.0387208		0.0325306	0.0154728	0.027926	0.0204945	0.0219249	0.0125492
0.0743665	0.0843812	0.03934	0.0341139	0.037457	0.0296396		0.0678507	0.0573025	0.0582767	0.0513743	0.0349989	0.0486017		0.0282736	0.0224436	0.0331077	0.0351775	0.0235659	0.010988		0.0238373	0.0209326	0.0215078	0.0222811	0.0208847	0.0152931		0.0682619	0.0278346	0.0225681	0.0311085	0.0283291	0.0585686	0.0377536		0.0354106	0.0666594	0.0630291	0.0668649	0.0330559	0.0528116	0.0618085		0.0275262	0.0222929	0.0197327	0.028942	0.0171714	0.0230366
0.0594495	0.0787397	0.0357621	0.0410315	0.0594951	0.0148371		0.0705168	0.0941806	0.0576257	0.044907	0.0487991	0.0593918		0.0290156	0.020184	0.019007	0.0255203	0.0219069	0.0229444		0.0222188	0.0157388	0.0298932	0.0225676	0.022267	0.0155372		0.057996	0.0214936	0.0405206	0.0495314	0.0364225	0.0562371	0.0337584		0.0472907	0.0421274	0.0582264	0.0497305	0.0486911	0.0523869	0.0415358		0.0390429	0.0190839	0.0214122	0.0185536	0.0247929	0.0172559
0.0336509	0.0762664	0.0523549	0.0455585	0.0476106	0.0355031		0.117366	0.188712	0.0551863	0.0751177	0.0336702	0.084505		0.0229766	0.0225671	0.0297131	0.0293335	0.0244992	0.0197784		0.0173364	0.0153537	0.0300386	0.0277436	0.0165753	0.00925191		0.0355369	0.0483758	0.0365413	0.0487625	0.0406639	0.0368494	0.0275741		0.0452642	0.0468453	0.034408	0.0461216	0.0267468	0.0657314	0.0366217		0.0188902	0.0341848	0.0249251	0.0232905	0.0256031	0.0120571
0.0617847	0.0794665	0.0757654	0.0477729	0.0492613	0.028227		0.126962	0.20282	0.0788473	0.0263705	0.0432571	0.0789631		0.0333481	0.0364277	0.0309665	0.0299583	0.0251967	0.0151678		0.0264138	0.0216675	0.0143478	0.0236107	0.0211707	0.0124853		0.0496067	0.037976	0.0386703	0.0579026	0.0268752	0.0561006	0.0196726		0.0639828	0.0540651	0.0470385	0.050432	0.0553491	0.0344152	0.0489525		0.0384462	0.0212195	0.0239507	0.0171878	0.0202167	0.0163157
0.0482086	0.0487361	0.0632433	0.0552592	0.0424079	0.0182604		0.150461	0.124686	0.0555112	0.0544641	0.0367614	0.0914223		0.0297429	0.0377372	0.0332607	0.0280011	0.0314326	0.0219611		0.0191235	0.018815	0.0182357	0.0202002	0.0282216	0.00847972		0.0439324	0.0251451	0.0349401	0.0316104	0.0284834	0.0596029	0.03291		0.0701169	0.0464501	0.0631936	0.0545158	0.052817	0.0791157	0.058426		0.0425227	0.022393	0.02088	0.0413413	0.0153475	0.0124819
0.041982	0.0593955	0.041832	0.0380674	0.0474056	0.0426304		0.118176	0.157761	0.0493272	0.0570244	0.0420146	0.0377031		0.0241554	0.0353666	0.0287089	0.0241305	0.0178973	0.0228794		0.0173676	0.0129735	0.0175738	0.0196334	0.0260025	0.010047		0.0619543	0.0415959	0.0344687	0.0576079	0.020502	0.0387242	0.0361855		0.0383063	0.0387621	0.0533592	0.0425433	0.0522096	0.0662986	0.040828		0.0367509	0.0274919	0.0286187	0.0345964	0.0167116	0.0149428
0.0940079	0.0709785	0.0583517	0.037751	0.0414047	0.0310347		0.0771995	0.14473	0.0493286	0.0590569	0.0527645	0.0773681		0.0348488	0.0211721	0.017628	0.0292311	0.0117513	0.025113		0.012248	0.0168406	0.0139786	0.0199263	0.0229971	0.0197166		0.0389638	0.0327265	0.032173	0.0276495	0.0379841	0.0450605	0.0355506		0.0562163	0.0421606	0.0848857	0.0372306	0.0531108	0.0513587	0.0313862		0.0347989	0.0222509	0.0369862	0.00802978	0.0158438	0.0162475
0.0493116	0.0708726	0.0630523	0.0360993	0.040617	0.040046		0.0780294	0.165079	0.0673342	0.0435924	0.0508469	0.0686748		0.0233571	0.0278129	0.0358307	0.0265474	0.0204743	0.0162895		0.0217084	0.0215497	0.0403935	0.0241078	0.0142794	0.019353		0.0519192	0.0583604	0.0401979	0.0354481	0.0191997	0.036471	0.0192595		0.0610664	0.0474399	0.0705416	0.0605979	0.0464055	0.045232	0.0396061		0.0319601	0.0167252	0.0121643	0.0313536	0.0185966	0.0254566
0.0643091	0.0773276	0.0552883	0.0347915	0.0425685	0.0451609		0.077495	0.101221	0.0498194	0.0280389	0.0311071	0.107717		0.0298842	0.0285392	0.0290935	0.0402716	0.0226419	0.0167009		0.0147844	0.0240726	0.0229572	0.0224409	0.0148802	0.0111818		0.0573525	0.0434941	0.0364595	0.0312541	0.0167111	0.0596761	0.0428539		0.0823584	0.0428241	0.0295123	0.051426	0.0461521	0.0711572	0.0761194		0.0299849	0.0314441	0.0215831	0.0145677	0.024246	0.0153309
0.0859957	0.103285	0.0638265	0.0399393	0.0369595	0.0324595		0.12886	0.0926711	0.0683523	0.0494038	0.0207231	0.0504593		0.0358237	0.0225093	0.0302573	0.0230826	0.0116843	0.0188157		0.0145576	0.0271256	0.0276464	0.0217731	0.014705	0.0278426		0.0397185	0.0440346	0.0397463	0.0395535	0.0248027	0.053918	0.0235566		0.062948	0.0434462	0.0470897	0.0499532	0.0465037	0.0734161	0.0616104		0.0260169	0.0190897	0.0314824	0.0207819	0.0214388	0.0202726
0.0533162	0.0659376	0.0468218	0.0661919	0.0531493	0.0399368		0.123724	0.135131	0.0687648	0.0662772	0.0377114	0.0682983		0.0112939	0.0276029	0.0199366	0.028438	0.0187328	0.0262899		0.0215719	0.015119	0.0237362	0.0217941	0.0205615	0.0228671		0.0581204	0.0243544	0.032112	0.0316433	0.0395791	0.0681802	0.0217071		0.0589264	0.0297741	0.057275	0.0495455	0.0469444	0.057069	0.0409105		0.0316835	0.026294	0.0291797	0.0228577	0.0285886	0.0260517
0.0678736	0.0751398	0.0523312	0.0614956	0.0290368	0.0532331		0.128065	0.183569	0.0392354	0.064662	0.0456502	0.105773		0.0228001	0.01467	0.0195277	0.020038	0.0346433	0.0166264		0.0141052	0.0151505	0.0291254	0.0211242	0.0224161	0.0205532		0.0656142	0.0330995	0.0459895	0.0610719	0.0434214	0.0401671	0.0314158		0.0960143	0.0454501	0.0443882	0.0888989	0.0581209	0.0369375	0.0567356		0.0320449	0.0277416	0.0216546	0.0162925	0.01775	0.0253106
0.074673	0.0809333	0.0451586	0.0299562	0.0367955	0.0331549		0.165494	0.0629575	0.0667161	0.0536248	0.0307838	0.0649958		0.0348791	0.014493	0.0387026	0.0318986	0.0357929	0.0235797		0.0141084	0.0103287	0.0234025	0.0251686	0.0156658	0.0166187		0.0680868	0.0397823	0.0188273	0.0514212	0.0198676	0.0723472	0.0185075		0.0488518	0.051277	0.078183	0.0271992	0.0335563	0.0493953	0.0560711		0.0252346	0.0217948	0.0225933	0.0215584	0.0272889	0.0254164
0.0411584	0.060212	0.0505297	0.0529775	0.0377134	0.058982		0.0750204	0.124011	0.0594483	0.0512322	0.0449337	0.0841406		0.0346636	0.0249761	0.0288581	0.0303745	0.00776246	0.0240048		0.0196369	0.0190049	0.0179902	0.0145814	0.0200943	0.00819286		0.041048	0.0332165	0.0410687	0.0244331	0.0329917	0.054389	0.0477116		0.0521342	0.0616049	0.0358488	0.0708105	0.0370257	0.0416506	0.0428605		0.0317908	0.0168971	0.0331274	0.0188097	0.0209305	0.0121834
0.094479	0.071158	0.0805272	0.0291328	0.0574319	0.0311397		0.116057	0.108981	0.0738205	0.0314369	0.0466469	0.0571475		0.0264253	0.0356848	0.0497545	0.0440154	0.0239889	0.0157443		0.0124872	0.0213048	0.0232678	0.0267289	0.0293979	0.0209897		0.0741435	0.0166414	0.0324349	0.0261782	0.0359333	0.0252107	0.0300336		0.053434	0.0486012	0.0837788	0.0703601	0.0249329	0.0663621	0.0414207		0.0374287	0.0159119	0.0203282	0.0185208	0.0273722	0.0225246
0.0466669	0.0682249	0.0714858	0.0561831	0.0429448	0.0357575		0.119747	0.151328	0.0472256	0.0429726	0.0513826	0.0710029		0.0292489	0.0270328	0.0292713	0.0233072	0.0275899	0.0130721		0.0254567	0.0292746	0.0256572	0.0172641	0.0301969	0.0158606		0.0438581	0.032721	0.0202393	0.0434403	0.0346792	0.0442372	0.0240094		0.059038	0.0444779	0.0597152	0.0353745	0.0410177	0.038693	0.0403961		0.0317318	0.0135106	0.0153825	0.0125006	0.0150548	0.0191398
0.0500129	0.0468351	0.0339508	0.0401263	0.0208441	0.041344		0.109745	0.121837	0.0747545	0.032731	0.0373276	0.111207		0.0354848	0.0375831	0.0190255	0.03008	0.0138614	0.0129636		0.0133148	0.0262553	0.0231901	0.0244214	0.0169446	0.0224877		0.0385615	0.0353758	0.0419759	0.0528257	0.0258249	0.0410979	0.0369947		0.0841059	0.0380358	0.031098	0.0441864	0.0458332	0.0716564	0.0424426		0.0401042	0.0260074	0.0164392	0.0252457	0.0109037	0.0271598
0.0498304	0.099317	0.059567	0.0475853	0.0406251	0.040638		0.100173	0.145758	0.056866	0.051484	0.0373943	0.0390595		0.0200473	0.022121	0.0360634	0.0225259	0.0175726	0.0278413		0.00631566	0.0237296	0.0231426	0.0214377	0.0211241	0.0178528		0.049362	0.0481638	0.0205894	0.0432454	0.0220536	0.0637947	0.0355407		0.0572252	0.0476914	0.0619834	0.0239639	0.038769	0.0594348	0.0360298		0.0297298	0.0194999	0.0147852	0.0298863	0.0227733	0.0276958
0.0625167	0.064102	0.0946	0.043341	0.0533706	0.0319681		0.126196	0.110841	0.0395332	0.0384593	0.0478291	0.062805		0.0300875	0.0204964	0.0243989	0.0284035	0.0268273	0.0215495		0.0197697	0.0240559	0.0261238	0.0170514	0.0417827	0.0220778		0.0700045	0.0357694	0.0451972	0.0369348	0.0175608	0.0700852	0.0236912		0.0608083	0.0498888	0.0282504	0.0471355	0.0350611	0.0537742	0.0503276		0.0271406	0.0198306	0.0228387	0.0341378	0.0296748	0.0185516
0.0495674	0.0664398	0.0479888	0.0707962	0.0315525	0.0567966		0.0978991	0.142383	0.0827245	0.0407818	0.0347531	0.079501		0.0152523	0.0233246	0.0294734	0.0178083	0.0185817	0.0197516		0.0175737	0.0220014	0.0277141	0.0230855	0.0239107	0.0147068		0.0203361	0.0438702	0.0338609	0.0538458	0.0252715	0.0502856	0.0326546		0.0758755	0.0560485	0.0710665	0.0697755	0.0422677	0.0519258	0.0310551		0.0322043	0.0248352	0.0227906	0.024874	0.0177538	0.0234935
0.0703939	0.0892076	0.0346471	0.0458007	0.0454773	0.0212034		0.0513758	0.0897477	0.0282982	0.0404572	0.0433236	0.087356		0.0199476	0.0441188	0.0209977	0.0359389	0.0204092	0.0214435		0.0131119	0.0108991	0.0198821	0.0252657	0.0353224	0.0174077		0.0514537	0.0117376	0.0346526	0.0234644	0.0410969	0.0455916	0.0349687		0.0628627	0.0275281	0.0768812	0.0538702	0.034884	0.0523821	0.0728024		0.0282687	0.028464	0.0165681	0.0240976	0.0258471	0.0237688
0.0507176	0.0616903	0.0282328	0.0420848	0.0297848	0.061853		0.138732	0.148607	0.0459136	0.0625488	0.0261249	0.0832362		0.0210086	0.0322808	0.0196295	0.0301006	0.0289929	0.0209491		0.0174322	0.0240075	0.0194122	0.0133256	0.0341247	0.022046		0.0474128	0.0296988	0.0441771	0.0392267	0.0187307	0.032039	0.0330344		0.0543974	0.0378986	0.0531587	0.0500823	0.0539551	0.0513341	0.0711585		0.0328214	0.0214404	0.0244323	0.0252227	0.0135646	0.0332518
0.0616196	0.0610356	0.0502194	0.0650215	0.046438	0.0262385		0.1605	0.0771834	0.0568046	0.0588996	0.0527167	0.0846682		0.0222686	0.0363934	0.0293557	0.0267874	0.0269548	0.0203591		0.0138602	0.0215338	0.0299244	0.022442	0.024159	0.0218292		0.0379465	0.0469371	0.0345088	0.0551679	0.0225161	0.0619392	0.0103799		0.0759513	0.0507269	0.0201803	0.0636132	0.0295785	0.058738	0.0307412		0.040729	0.0227429	0.029103	0.0258284	0.0229698	0.0184088
0.0844242	0.0775678	0.0478602	0.0437891	0.0435961	0.0280961		0.0801307	0.193698	0.0565495	0.0492765	0.0296298	0.101507		0.0304769	0.0360919	0.0273135	0.0220208	0.0256859	0.0251678		0.0218283	0.0231701	0.024549	0.0235762	0.03019	0.0201307		0.0477664	0.0262089	0.027126	0.0489079	0.0263801	0.0550537	0.0305252		0.04912	0.0395155	0.0470549	0.0426427	0.0400814	0.0466903	0.0537826		0.0352595	0.0248278	0.0401026	0.0148048	0.0214661	0.0241737
0.0437143	0.0539129	0.072999	0.0298793	0.062937	0.0342691		0.111864	0.132879	0.0399691	0.0631564	0.0578879	0.0892998		0.0265513	0.0233323	0.0334639	0.0193492	0.0204344	0.0126294		0.0157676	0.0208318	0.02129	0.0121534	0.0267306	0.0204324		0.0574171	0.0478304	0.0427507	0.0616111	0.0300078	0.0493721	0.0208913		0.0546839	0.0629168	0.0534807	0.0287811	0.0391107	0.0809993	0.0680768		0.0368639	0.0356193	0.0170231	0.0164378	0.0226219	0.0266862
0.0439114	0.0753186	0.0325936	0.0309422	0.0260455	0.0400695		0.0790593	0.174453	0.029835	0.0475148	0.0347631	0.0911965		0.024767	0.0376456	0.0167286	0.028169	0.0133213	0.0186405		0.0148653	0.0177594	0.0137864	0.018008	0.030394	0.00697252		0.043113	0.0499609	0.0398624	0.0445828	0.0215804	0.0410028	0.0236024		0.089306	0.0510171	0.0757	0.0387133	0.0488869	0.0632898	0.0433929		0.0276581	0.0156941	0.0224971	0.0168844	0.0143307	0.0241699
0.0531308	0.0789263	0.0535864	0.0371891	0.0587116	0.0309732		0.108119	0.148412	0.00859104	0.0797412	0.0552746	0.0763598		0.012763	0.0293237	0.0286881	0.0365735	0.0289814	0.016835		0.0222932	0.0288088	0.024105	0.0124708	0.0352562	0.0224681		0.0289757	0.0565201	0.0375655	0.0230171	0.0326031	0.0466832	0.023238		0.0535443	0.0542356	0.0737096	0.0471266	0.0489706	0.0479738	0.0582438		0.0232983	0.0132126	0.0213643	0.0159181	0.0261919	0.0226485
0.0556916	0.0779644	0.0453791	0.041995	0.0535525	0.0389044		0.0816084	0.0955616	0.0877397	0.0542848	0.0512907	0.0764978		0.0224479	0.0407131	0.0279905	0.0247742	0.0211318	0.0120226		0.0164059	0.0198091	0.0139054	0.0140306	0.0241849	0.0154089		0.0709143	0.0405923	0.0404647	0.0425961	0.0254864	0.0320361	0.0358937		0.0540576	0.0561034	0.0281396	0.0196575	0.0477757	0.0610933	0.0608962		0.0159515	0.0181221	0.030037	0.0264453	0.0178242	0.023283
0.0504038	0.0694114	0.0677598	0.0457241	0.0297432	0.0658727		0.0808178	0.0760078	0.0224472	0.0396332	0.0200599	0.103762		0.0203009	0.0159044	0.0247577	0.0180446	0.016486	0.0192875		0.0172089	0.0209125	0.0252498	0.0242611	0.0280923	0.020256		0.0419232	0.0237858	0.0392517	0.0567568	0.0550735	0.0346148	0.0267363		0.0866847	0.0187111	0.0507857	0.0313637	0.024817	0.0613175	0.0547107		0.0340163	0.0213988	0.0163285	0.0227115	0.0117215	0.0296353
0.0525579	0.0748949	0.0589766	0.0503752	0.0366662	0.040506		0.0937068	0.152615	0.0239531	0.0584416	0.0494121	0.0937313		0.0234683	0.0378511	0.0196357	0.0277128	0.0218906	0.0244506		0.0274562	0.023253	0.0225022	0.0223054	0.0385581	0.0253251		0.0479764	0.0378804	0.0493192	0.0473605	0.0295811	0.0592225	0.0292853		0.0853912	0.0472605	0.0415572	0.0177091	0.0452704	0.0444253	0.0426609		0.034942	0.0293343	0.0121881	0.0224109	0.0246968	0.0257274
0.063522	0.0801088	0.0477203	0.0364552	0.0289779	0.0559948		0.0583051	0.155061	0.0750831	0.0712973	0.0551925	0.0682658		0.0199978	0.0475513	0.0252418	0.0204011	0.0216851	0.0200156		0.0150542	0.0182528	0.0163195	0.0121866	0.0372156	0.0145951		0.0441051	0.0462174	0.0291766	0.0454482	0.0309298	0.0683263	0.0265612		0.0575838	0.0424729	0.0753992	0.0520698	0.0375777	0.0809986	0.0681013		0.0410296	0.0227235	0.0142493	0.0272065	0.0232836	0.030298
0.0509074	0.0845897	0.0682332	0.050764	0.0349701	0.034746		0.0891316	0.107624	0.0610127	0.0709265	0.0314189	0.0797882		0.0261114	0.0411156	0.0273	0.0213409	0.0304636	0.0191105		0.0224879	0.02331	0.0154827	0.00851556	0.028557	0.0233944		0.0818929	0.0525584	0.0240142	0.0501941	0.0441558	0.0490324	0.0173187		0.064595	0.0378692	0.0582934	0.0387328	0.0359245	0.0756231	0.0588269		0.0242379	0.0199112	0.0315949	0.0233862	0.0238875	0.025574
0.0486445	0.0758326	0.048383	0.0390412	0.056865	0.066347		0.0969491	0.16717	0.0545446	0.0540972	0.0393811	0.0741606		0.0221077	0.0421882	0.0105335	0.0317884	0.0182568	0.0150203		0.0162227	0.0207153	0.02574	0.0244661	0.0241301	0.0201508		0.0349458	0.0464346	0.0346791	0.0445083	0.0399784	0.0454358	0.0259836		0.0618255	0.0517547	0.0820427	0.0441141	0.0504631	0.0388985	0.0483131		0.0382269	0.0210182	0.0174444	0.0203411	0.0268138	0.02305
0.0507825	0.090087	0.0398975	0.0521662	0.0689703	0.0340014		0.0442109	0.14914	0.0387374	0.0475817	0.0610155	0.0716936		0.0327643	0.0284443	0.0367387	0.0300493	0.0238575	0.0170148		0.0202332	0.0229509	0.026299	0.0122848	0.0427729	0.0208062		0.054875	0.0550551	0.0406003	0.0541055	0.0454047	0.047566	0.0242648		0.0628279	0.0343304	0.0435852	0.043449	0.0501718	0.0863271	0.0720919		0.0412885	0.0246123	0.0289683	0.0215204	0.0111644	0.0197404
0.0473034	0.064152	0.018192	0.0243718	0.0371665	0.026221		0.07284	0.0595891	0.0416502	0.0676996	0.055232	0.0681715		0.0253389	0.025454	0.0401008	0.0358923	0.0264471	0.0211599		0.0130818	0.024581	0.0213402	0.022809	0.0422488	0.0248874		0.046967	0.045468	0.0460124	0.0579971	0.0318951	0.042614	0.0342803		0.0724405	0.0458328	0.056375	0.0506778	0.0515459	0.0538346	0.0427172		0.0298358	0.0328515	0.0284339	0.0314521	0.0206388	0.0216511
0.0372865	0.0525252	0.0344212	0.0356296	0.0477694	0.0324276		0.116542	0.100897	0.0377893	0.0379231	0.0542097	0.0606714		0.0319394	0.0317436	0.0340264	0.00622225	0.0158244	0.020397		0.0257476	0.0210754	0.0219712	0.0261658	0.0275264	0.0161528		0.0458418	0.050816	0.0442503	0.0208857	0.035489	0.0424992	0.0210392		0.0879015	0.0629723	0.0862438	0.0405092	0.0612599	0.0719687	0.0558549		0.0336581	0.037992	0.0190784	0.0325459	0.0275228	0.0240624
0.0695832	0.0350787	0.0440167	0.058712	0.0271222	0.0529756		0.0850161	0.130564	0.0521801	0.0721795	0.054586	0.055998		0.0160388	0.0220105	0.0266457	0.0163258	0.0277659	0.01909		0.0126018	0.0304953	0.024145	0.0146372	0.0325842	0.0151902		0.0385312	0.0310203	0.0425345	0.0479742	0.0224529	0.0190652	0.0442033		0.059576	0.0449674	0.0225588	0.0540518	0.0302561	0.0808121	0.0628805		0.0246886	0.0282026	0.021504	0.0331053	0.0263034	0.0229612
0.0384182	0.0425354	0.0448847	0.0365535	0.0241886	0.0518819		0.117113	0.11288	0.0447866	0.0644378	0.0369019	0.0319759		0.0359198	0.0269908	0.0296511	0.0302137	0.0156281	0.0133245		0.0250873	0.0252434	0.0234117	0.010218	0.028298	0.0164495		0.0415426	0.0496764	0.0335262	0.0466884	0.0309883	0.0277535	0.0238943		0.0578549	0.0297306	0.0748076	0.0281376	0.0429343	0.0645673	0.0737812		0.0290828	0.0275096	0.0187451	0.0298127	0.026671	0.022792
0.083565	0.0494577	0.0166503	0.0263691	0.0528605	0.0279083		0.128639	0.152679	0.0420014	0.0406696	0.0392814	0.104646		0.0315616	0.0230131	0.0297747	0.0306917	0.018106	0.0140061		0.0183969	0.0227807	0.0370146	0.0245568	0.0248854	0.0188785		0.0589366	0.0591702	0.0320822	0.0393281	0.024135	0.0514947	0.0251555		0.0850979	0.0309146	0.0481302	0.0369801	0.040549	0.056744	0.0478666		0.0216714	0.0330433	0.0243179	0.0491309	0.0146585	0.0217405
0.0555079	0.0594671	0.0642645	0.0382363	0.038871	0.0286134		0.0711153	0.141722	0.050637	0.0272096	0.0414478	0.0616033		0.0069451	0.0208811	0.0209805	0.0305598	0.0293632	0.0305538		0.0241825	0.0230608	0.0198013	0.0167111	0.0282822	0.0210753		0.0601896	0.0539889	0.0185353	0.051985	0.022061	0.057176	0.0286537		0.0487429	0.0508444	0.049321	0.0318952	0.0446767	0.0413772	0.0620929		0.018273	0.0134234	0.0147597	0.0819752	0.0165433	0.0201287
0.0640246	0.0875867	0.0560499	0.0535666	0.0547712	0.0373389		0.120729	0.107395	0.0513032	0.0324018	0.0430599	0.0589218		0.0256317	0.0303075	0.0242457	0.028125	0.0210859	0.0288779		0.0233866	0.0254103	0.0252454	0.0155581	0.028712	0.0174604		0.0515756	0.0442109	0.0431359	0.0492449	0.0243289	0.0562376	0.0302018		0.0310806	0.0501635	0.0480669	0.0842524	0.0274087	0.0800524	0.0651499		0.0271538	0.0155482	0.0179323	0.127092	0.0159777	0.01242
0.0771011	0.0893289	0.0494846	0.042868	0.0369865	0.0503043		0.115362	0.1748	0.0572493	0.0516695	0.0314356	0.0496889		0.0412404	0.0284895	0.0278943	0.0216092	0.0274704	0.0155803		0.0158035	0.026288	0.0304072	0.0203725	0.0268231	0.0131834		0.045068	0.0408762	0.0578959	0.0644104	0.0391793	0.0678198	0.040462		0.0280771	0.037346	0.0409542	0.0646265	0.054585	0.0803218	0.0487204		0.0232968	0.0293146	0.00864412	0.16213	0.0262897	0.0119736
0.0689729	0.0755401	0.037259	0.0131261	0.0323421	0.0337506		0.138731	0.149551	0.0658603	0.0355483	0.0452586	0.0544732		0.0333805	0.0205439	0.0207005	0.0267477	0.0253743	0.0157043		0.0105291	0.0342979	0.0294471	0.0206664	0.0394276	0.0230521		0.0321588	0.0557837	0.0221555	0.0824004	0.0329738	0.0477716	0.0213398		0.0562292	0.0431469	0.0644947	0.118204	0.0486301	0.0561659	0.0404741		0.0241723	0.03858	0.0229474	0.208448	0.0205249	0.0258077
0.0878341	0.051266	0.0416559	0.044247	0.0312165	0.0279951		0.122596	0.0932257	0.0471004	0.0370877	0.0251887	0.0479631		0.0261321	0.0289093	0.03499	0.0235231	0.0182662	0.0225719		0.0246519	0.0216549	0.0261815	0.0230379	0.0214516	0.0237967		0.0398408	0.0268063	0.0362422	0.0478501	0.0334848	0.0706549	0.0237138		0.0445473	0.0415424	0.0380064	0.109292	0.0374991	0.0599096	0.049351		0.030958	0.0371853	0.0127682	0.236127	0.0184579	0.0281871
0.065463	0.0629823	0.054065	0.0177283	0.0481632	0.0448297		0.12758	0.152262	0.0355676	0.0475764	0.0239491	0.0683226		0.0193697	0.0357078	0.0292133	0.0308889	0.0270472	0.0197551		0.0195019	0.0271007	0.0297738	0.0171764	0.0249767	0.0195039		0.0392207	0.0270225	0.0277211	0.0888832	0.0294866	0.055614	0.0575277		0.0299417	0.0352403	0.0446244	0.162465	0.0324635	0.0705146	0.0521716		0.0230141	0.0327566	0.0161519	0.25532	0.0276284	0.0270129
0.0694488	0.0670815	0.0518788	0.0213024	0.0481334	0.0529981		0.0931889	0.140087	0.0490671	0.058076	0.0389985	0.0645365		0.0162227	0.0347269	0.0247172	0.0273619	0.0312916	0.00836633		0.0175606	0.0288989	0.0336939	0.0125541	0.0243252	0.00678577		0.0600576	0.0338966	0.0189226	0.0891681	0.0174231	0.0642883	0.034101		0.0648258	0.0401523	0.0414732	0.17637	0.038459	0.051638	0.0426941		0.0256046	0.0271624	0.02183	0.295151	0.0196577	0.0253559
0.0642848	0.0869967	0.0605735	0.0350308	0.0394252	0.0368138		0.0887996	0.154097	0.0551979	0.0481457	0.0255395	0.0631147		0.0289905	0.0391448	0.034781	0.0282454	0.0180854	0.0213179		0.0202994	0.0240099	0.0260992	0.0226233	0.0241346	0.0122166		0.0393412	0.0412532	0.036887	0.0984248	0.0254351	0.0538407	0.00779146		0.072702	0.0402762	0.0659735	0.222636	0.0577589	0.067783	0.0325723		0.0198765	0.0171455	0.0246155	0.314943	0.0192778	0.0243773
0.0739347	0.0396649	0.0595111	0.0388494	0.0328258	0.0342829		0.134047	0.105738	0.0592358	0.0362506	0.0205637	0.0833761		0.0280887	0.0341997	0.0365739	0.0243699	0.0219098	0.0136041		0.020594	0.0242776	0.0277816	0.0198978	0.027494	0.017556		0.0535404	0.0148846	0.0376346	0.142601	0.0359297	0.0530508	0.0359304		0.0473109	0.0373401	0.0536813	0.316656	0.0352217	0.0616957	0.0723703		0.0216972	0.0327964	0.0195362	0.351073	0.0175105	0.0238905
0.0528294	0.062929	0.077007	0.0420986	0.0205999	0.0256998		0.0787009	0.0958553	0.0720879	0.0594945	0.02542	0.0821144		0.0280224	0.0350429	0.0313312	0.0356678	0.0300589	0.0243983		0.018704	0.03313	0.026292	0.0236743	0.0181521	0.0207507		0.0504321	0.0526509	0.0328674	0.162456	0.0502291	0.0468574	0.0333602		0.0743398	0.0450716	0.0408393	0.380318	0.0360076	0.0536636	0.0656691		0.0379168	0.0322555	0.020569	0.356915	0.0339445	0.0224005
0.0506961	0.0723704	0.0604981	0.0319015	0.027039	0.0518153		0.157474	0.119928	0.0887379	0.0246395	0.027776	0.0771484		0.0290323	0.0351853	0.0249978	0.026426	0.0151727	0.0171382		0.0198812	0.0228691	0.0328246	0.0164088	0.023089	0.0301544		0.0342972	0.0281152	0.0234038	0.179942	0.0313278	0.0214527	0.0270881		0.0568075	0.0388144	0.0310652	0.427203	0.0556577	0.0207256	0.0627202		0.0275013	0.0367736	0.0273537	0.360365	0.0244204	0.0304902
0.0382932	0.0286522	0.047357	0.0283472	0.0506676	0.0436427		0.0884555	0.149301	0.0513721	0.0428482	0.0730912	0.0679086		0.0397778	0.032518	0.0347412	0.0171397	0.0290055	0.0033953		0.0192948	0.0304773	0.0211297	0.0147105	0.0235929	0.0171653		0.0347736	0.0567581	0.0379068	0.19606	0.0368071	0.0319469	0.0415309		0.0663959	0.0347865	0.0439528	0.511088	0.0590895	0.0355577	0.0423052		0.0282017	0.0212546	0.0208399	0.367676	0.023709	0.0162462
0.0414954	0.0674418	0.0469891	0.0400126	0.0725195	0.0372496		0.110114	0.13009	0.0511778	0.0378014	0.0707866	0.0509557		0.0259688	0.0354004	0.0335052	0.0327364	0.0240044	0.0280404		0.0288724	0.0346288	0.0262896	0.0199449	0.0210767	0.0239729		0.0639146	0.0419769	0.0400889	0.224156	0.0206282	0.0521452	0.031875		0.00556796	0.0424896	0.0632645	0.586469	0.0492111	0.052254	0.0580901		0.0303543	0.0316329	0.0261234	0.382096	0.0204493	0.0188698
0.0621665	0.0594678	0.0378785	0.0501154	0.038115	0.0547417		0.103404	0.090322	0.0699813	0.0545408	0.040276	0.071727		0.0204016	0.0362017	0.0339867	0.0153982	0.0121513	0.030435		0.0167515	0.037576	0.0210665	0.0191462	0.0275189	0.0177014		0.0541928	0.0302309	0.0241839	0.279731	0.0252989	0.0511548	0.0294581		0.0477939	0.028351	0.0304065	0.738811	0.0390989	0.071899	0.065677		0.0429358	0.0161453	0.00943632	0.41039	0.0151752	0.0357778
0.0811458	0.0657663	0.0547539	0.0443028	0.0389419	0.043172		0.10254	0.114287	0.0577431	0.0660968	0.0529269	0.0580538		0.0297487	0.025579	0.0326826	0.0269393	0.0288998	0.0281876		0.0184856	0.0258118	0.0309113	0.0110549	0.0316635	0.00741521		0.053031	0.0219253	0.0448631	0.284092	0.0359899	0.0717857	0.0185667		0.0516709	0.0501813	0.0642518	0.986133	0.0525266	0.0513639	0.0382788		0.0271594	0.0335926	0.0216533	0.411075	0.0167895	0.0301646
0.056531	0.0762937	0.0770557	0.0493576	0.0241984	0.0527349		0.0885042	0.102547	0.0511429	0.0427692	0.0330261	0.0711711		0.030254	0.0287307	0.0255128	0.0260997	0.0332565	0.0134883		0.00948198	0.026443	0.030645	0.0176144	0.0204234	0.0136986		0.0297774	0.0495232	0.0309843	0.329418	0.0532864	0.0626514	0.0345009		0.0482771	0.0322786	0.0264653	1.22566	0.0399545	0.0843415	0.0584399		0.0255289	0.0285472	0.0305807	0.406352	0.0228077	0.0230978
0.0814183	0.0726364	0.0636399	0.0377094	0.0404454	0.0600514		0.140823	0.0779362	0.039052	0.0528782	0.0247652	0.087854		0.0345242	0.0347173	0.0364193	0.0180945	0.0252643	0.0165263		0.023908	0.0334916	0.0378329	0.0167145	0.0300879	0.0198032		0.031605	0.0317186	0.0342187	0.353621	0.021516	0.0302754	0.0349215		0.0421605	0.0192055	0.0500271	1.44136	0.0519377	0.0268555	0.0474503		0.0491534	0.0325614	0.018016	0.436996	0.0170706	0.0181672
0.0664645	0.0626241	0.0609879	0.0562671	0.0422781	0.0462624		0.0904115	0.150803	0.0444778	0.0601848	0.0302537	0.0832064		0.0244877	0.0275055	0.0250692	0.0280874	0.0167976	0.0227592		0.0278986	0.0222481	0.0236821	0.0186264	0.0276579	0.0134858		0.0369622	0.000354402	0.0357429	0.402276	0.0283897	0.0553259	0.0309638		0.0338794	0.0490226	0.0420597	1.55351	0.0533606	0.0383819	0.0307595		0.0314801	0.0239244	0.0227727	0.451172	0.0210249	0.0179149
0.0658165	0.026353	0.0580106	0.0271091	0.0267301	0.026797		0.129599	0.0844097	0.0351083	0.0169413	0.049881	0.0902537		0.019371	0.0497729	0.0328773	0.0377409	0.0230538	0.0186541		0.0150635	0.0278642	0.0245397	0.031245	0.0226044	0.0101519		0.0615685	0.0333395	0.0485833	0.388349	0.0266562	0.0699337	0.0182641		0.0622933	0.0259878	0.0496689	1.59694	0.0387723	0.0510061	0.048408		0.0358333	0.0274813	0.0255511	0.435817	0.0227659	0.0284957
0.0677937	0.0643664	0.0478967	0.0526711	0.0478011	0.035437		0.126365	0.117468	0.0524035	0.0510982	0.0588282	0.061083		0.0216507	0.0435604	0.0226083	0.0286165	0.0253156	0.0168		0.0215842	0.0346509	0.0282906	0.0196469	0.0337763	0.0145152		0.061161	0.0486366	0.0350585	0.421263	0.0181246	0.0744869	0.0319		0.0679382	0.0390363	0.0483407	1.63637	0.0355724	0.0719241	0.0233639		0.0404822	0.0254271	0.0303243	0.435947	0.00970965	0.0197021
0.0557587	0.0261472	0.0813848	0.035172	0.0426077	0.0500298		0.129722	0.0429298	0.0438855	0.0648223	0.0423396	0.0739483		0.0329197	0.0383531	0.0396383	0.0372463	0.0294516	0.0222954		0.0356333	0.0370813	0.0291493	0.0197427	0.0402853	0.0241676		0.0496505	0.0185927	0.0270809	0.437276	0.0479357	0.0625493	0.0344031		0.052493	0.0429187	0.0668602	1.64531	0.0376734	0.0537206	0.0435119		0.0429404	0.0314353	0.0194355	0.447248	0.0220189	0.0209075
0.0632948	0.0571531	0.0512214	0.0414408	0.0585023	0.0353118		0.0922035	0.0629473	0.0286836	0.0445473	0.0280923	0.0965081		0.0297664	0.0340889	0.0389034	0.0214311	0.0322884	0.010604		0.0257673	0.0345462	0.0375532	0.0157741	0.0352465	0.0209043		0.0491904	0.0327516	0.0303248	0.457898	0.027427	0.047891	0.0412928		0.055478	0.0500159	0.0566048	1.64447	0.06151	0.0454316	0.0329988		0.0317649	0.0317355	0.0287901	0.441226	0.0232884	0.0224954
0.10619	0.0686952	0.0876615	0.0531104	0.019884	0.0551066		0.11106	0.136948	0.0659521	0.0433452	0.0408352	0.0807494		0.0219581	0.0301592	0.0314051	0.019169	0.0247177	0.0266549		0.0249402	0.0274799	0.0278374	0.0161515	0.0451763	0.0159621		0.0582819	0.0300059	0.0411274	0.477173	0.0195641	0.0332726	0.0271542		0.0336016	0.0568995	0.0646264	1.65475	0.0462963	0.0682414	0.0699946		0.0449961	0.0442789	0.00819518	0.443317	0.0228716	0.0296129
0.0658841	0.0622481	0.071607	0.0503011	0.0411126	0.0304395		0.1101	0.177627	0.0534935	0.0124365	0.0445941	0.0868789		0.0224394	0.0373713	0.0331229	0.0191946	0.0247651	0.0173261		0.0243933	0.0423169	0.0312018	0.0225922	0.0323208	0.0212615		0.037304	0.0328698	0.0541795	0.485994	0.0407803	0.0379295	0.0191988		0.049266	0.0385651	0.0677978	1.64891	0.0342975	0.0525952	0.0274616		0.0432196	0.0312511	0.0185851	0.43235	0.0217897	0.0215796
0.0510889	0.0522022	0.0465926	0.0185311	0.0448361	0.0287974		0.0791499	0.113378	0.0294518	0.0344531	0.0823599	0.0842865		0.0346482	0.0428306	0.0285235	0.0245028	0.015029	0.0279146		0.0237573	0.0323895	0.0327292	0.0154557	0.0219828	0.0121664		0.0582865	0.0552147	0.027239	0.484655	0.0365184	0.0612572	0.030237		0.0761819	0.069904	0.0508627	1.6493	0.0400695	0.0551361	0.0546749		0.0342665	0.0371708	0.0229891	0.449704	0.0334846	0.0322896
0.0684417	0.0605252	0.0849346	0.0550695	0.0294264	0.0493002		0.0751954	0.0981435	0.0337904	0.0452409	0.0401549	0.0765812		0.0218587	0.0469692	0.0239178	0.0193948	0.0123704	0.0218431		0.0108919	0.0321156	0.0380424	0.0158484	0.0293146	0.0175308		0.0403584	0.044477	0.0441391	0.48572	0.0398399	0.0419875	0.0303592		0.0253978	0.0413443	0.0463197	1.67015	0.0507414	0.0806412	0.0598038		0.048522	0.0269274	0.0283852	0.425912	0.0186455	0.0239299
0.0494614	0.0650218	0.0570158	0.0410823	0.046153	0.0465854		0.120124	0.108025	0.0517311	0.0278926	0.0185861	0.0572246		0.023737	0.0388286	0.0322485	0.0322386	0.0263246	0.0217434		0.0324126	0.0404414	0.036395	0.0153109	0.0397923	0.0127418		0.0428735	0.053264	0.0342578	0.499216	0.0243016	0.0583093	0.0329972		0.0314656	0.0369532	0.0432982	1.64961	0.058888	0.0446835	0.0600693		0.0437052	0.036545	0.021565	0.434321	0.0238051	0.0194
0.0739449	0.0737411	0.0697986	0.0373976	0.0257526	0.0298281		0.168016	0.0673019	0.0542677	0.0268175	0.0273868	0.0620568		0.0175665	0.0307336	0.0298247	0.0240976	0.0256091	0.0284078		0.0334974	0.034776	0.0341617	0.0228772	0.0172337	0.0201198		0.0316189	0.0382941	0.0371062	0.498846	0.0243473	0.0285813	0.0341467		0.0569282	0.0377439	0.0380085	1.65337	0.0281796	0.0710914	0.0545427		0.0217701	0.0271572	0.0261123	0.452539	0.0265263	0.0242763
0.0631795	0.0715215	0.040057	0.0411789	0.0268935	0.034893		0.0769853	0.122314	0.0604762	0.0513008	0.0371598	0.0778258		0.0303605	0.0395768	0.0321837	0.0257083	0.0138154	0.0168087		0.0260595	0.0291701	0.0367715	0.0189952	0.0260091	0.024548		0.0661528	0.0383335	0.0314712	0.521619	0.0270095	0.0198898	0.0241953		0.0702767	0.0291092	0.0750662	1.67065	0.0299872	0.0542482	0.0455142		0.0251026	0.0410663	0.0273679	0.448968	0.0169517	0.0226041
0.0955547	0.0589954	0.0639933	0.0347686	0.0595094	0.0268064		0.129338	0.0628835	0.0497483	0.0280175	0.0603948	0.0666295		0.0159865	0.0311608	0.0206023	0.0283132	0.0257216	0.0147262		0.019991	0.0348396	0.0246712	0.0204535	0.0345321	0.0164166		0.0482019	0.0231029	0.0433893	0.51876	0.017225	0.059224	0.0281118		0.0508785	0.0354385	0.0668299	1.65853	0.0347122	0.0315574	0.0338043		0.0401833	0.031966	0.0186535	0.439653	0.0112938	0.0286117
0.0791826	0.0664845	0.0517678	0.0555138	0.0232853	0.0374639		0.103454	0.149564	0.0482751	0.0297955	0.0160951	0.0632043		0.0249273	0.0341833	0.0129105	0.0130134	0.0331878	0.0244565		0.030237	0.0423562	0.0388684	0.0205606	0.0315758	0.0133212		0.0502217	0.0345845	0.0386994	0.52655	0.0276064	0.0527241	0.0249809		0.0634884	0.0380981	0.0508427	1.64788	0.0539513	0.0354667	0.0598558		0.0302871	0.0345373	0.0283229	0.431622	0.0206038	0.036608
0.0789791	0.0620535	0.0347479	0.0297192	0.0476969	0.0207659		0.147996	0.126635	0.0667448	0.0654652	0.0637275	0.0644972		0.02845	0.0427253	0.0333801	0.0192646	0.0319945	0.0202907		0.0264826	0.033089	0.034422	0.0134592	0.0326986	0.0139438		0.0575489	0.0390674	0.0232239	0.519269	0.0504724	0.0498871	0.0300484		0.0590204	0.0557988	0.0717391	1.66093	0.0272186	0.0458925	0.0491876		0.0360861	0.0345837	0.0254005	0.440708	0.0243474	0.0263294
0.0524626	0.0569189	0.0683977	0.0364177	0.0660581	0.0402511		0.0956584	0.0798693	0.0651269	0.0403507	0.0366909	0.0949334		0.0314164	0.0355368	0.0289301	0.0253846	0.022545	0.0294528		0.0235596	0.0394507	0.0222338	0.0127184	0.0352745	0.0296672		0.0556563	0.022028	0.0350273	0.532991	0.0427794	0.0453284	0.0287176		0.0555261	0.0279463	0.0668923	1.66212	0.0390684	0.015362	0.0518805		0.0375241	0.0337877	0.0176613	0.451632	0.0214705	0.0318781
0.0567549	0.0472441	0.0668703	0.0426072	0.0336796	0.0577552		0.109295	0.143595	0.0439659	0.0591118	0.0372662	0.0580645		0.0299089	0.0378282	0.0287202	0.0265426	0.0229597	0.0220117		0.0259387	0.0367052	0.029271	0.00296514	0.0407137	0.027111		0.0543006	0.0650731	0.0458066	0.498205	0.0248212	0.0392713	0.0284144		0.0599312	0.0427685	0.0491037	1.64024	0.0508041	0.0590406	0.0461931		0.0361228	0.0256657	0.0209181	0.444259	0.0259376	0.0210312
0.0625043	0.0996679	0.0639627	0.0489817	0.0513171	0.0435443		0.0701614	0.0809476	0.0565258	0.0544076	0.0423982	0.0850953		0.0272065	0.0370003	0.0417082	0.0149054	0.0336954	0.0192221		0.0198872	0.037374	0.0294486	0.0234016	0.0302767	0.019728		0.0752682	0.0325744	0.0351531	0.516574	0.0384101	0.0241082	0.0246157		0.0326767	0.0405472	0.0584667	1.65342	0.0584289	0.0338239	0.0487926		0.0335827	0.0399887	0.0137807	0.444848	0.0256657	0.0377476
0.0583813	0.061173	0.0636048	0.0239297	0.0299694	0.0360452		0.119144	0.112367	0.026301	0.0527084	0.0449051	0.0948413		0.0275481	0.028269	0.0249879	0.0261123	0.027777	0.0212		0.0174779	0.0349477	0.0200951	0.0155098	0.0258716	0.0164852		0.0403648	0.0409768	0.0509641	0.5083	0.0306489	0.0299218	0.029791		0.0627099	0.0368557	0.0522241	1.65946	0.0621812	0.0658576	0.0493585		0.0336324	0.0278113	0.0113551	0.438384	0.0150957	0.0202885
0.0570474	0.107057	0.0427032	0.0511523	0.0699223	0.0431521		0.0747706	0.109566	0.0595324	0.0486059	0.0376663	0.0765458		0.0303937	0.0261886	0.0330386	0.0237666	0.0307921	0.0268472		0.029531	0.0386164	0.0248151	0.00892588	0.0333765	0.0138313		0.0588877	0.0461229	0.0442612	0.523823	0.0288497	0.0422313	0.0269152		0.050816	0.0491254	0.076017	1.6696	0.0619821	0.0680089	0.0345969		0.0483663	0.0427726	0.0176815	0.448379	0.0253404	0.0274548
0.0700467	0.0696111	0.0737305	0.028806	0.0535686	0.0555537		0.159609	0.14576	0.0480297	0.0740016	0.0575681	0.108873		0.0169062	0.0378125	0.0391412	0.0164784	0.0167901	0.0152605		0.0232078	0.0341929	0.0360478	0.0108233	0.0385882	0.021965		0.0556275	0.0397009	0.0329871	0.509066	0.00570383	0.0632285	0.0361618		0.0640145	0.0460915	0.0539356	1.64566	0.052824	0.0548254	0.0535159		0.0322146	0.0310133	0.00943584	0.447008	0.0188267	0.0268126
0.0431064	0.0530433	0.0593619	0.0581039	0.0559232	0.0312862		0.104966	0.156669	0.0424219	0.0551117	0.0467272	0.0785708		0.0442509	0.036131	0.040612	0.0298171	0.0174234	0.0246501		0.0218714	0.0309302	0.0271669	0.0151241	0.0236676	0.0178223		0.0660226	0.035633	0.0401368	0.472815	0.0317312	0.041666	0.0282557		0.0569919	0.0407345	0.0478128	1.65875	0.0445166	0.0352728	0.0596994		0.0357371	0.0243485	0.0225682	0.437712	0.0282062	0.030596
0.0712175	0.0924856	0.0279938	0.0395024	0.0268471	0.0340073		0.084567	0.211678	0.055286	0.0237604	0.0684879	0.0934622		0.0171316	0.0314769	0.0371244	0.0192283	0.0155648	0.0194557		0.0195809	0.0341617	0.0251077	0.0148317	0.0345068	0.0128015		0.0512178	0.0504363	0.0295909	0.474238	0.0296607	0.0505949	0.0327578		0.0552939	0.0420404	0.0441721	1.66979	0.0156557	0.082983	0.0470119		0.0447761	0.0485564	0.0276108	0.446238	0.023907	0.0280007
0.0652117	0.0874464	0.044218	0.0582566	0.0514124	0.0392588		0.104402	0.130034	0.0637803	0.0682171	0.0268134	0.0825973		0.0290783	0.0257886	0.049396	0.0217563	0.0223521	0.0182101		0.0175951	0.0301268	0.0289792	0.0270291	0.0250604	0.0259891		0.0421852	0.027786	0.0456406	0.421671	0.0304714	0.0519148	0.0270582		0.0679087	0.0422618	0.0632802	1.6509	0.0471656	0.0416892	0.0391447		0.0490892	0.0279975	0.0272524	0.439518	0.025065	0.030415
0.0672706	0.0710395	0.0749393	0.0416287	0.0472343	0.0385488		0.0888723	0.087434	0.0513442	0.0700464	0.062687	0.102683		0.0319905	0.0346258	0.0226867	0.0266593	0.0285639	0.0216761		0.0235162	0.0322961	0.0245883	0.0211204	0.033818	0.0126728		0.0353214	0.0492507	0.0369112	0.429337	0.0278729	0.0366474	0.0308025		0.0483373	0.0495336	0.0369379	1.64222	0.0582171	0.0679727	0.0683314		0.0486962	0.0292873	0.0168938	0.439527	0.024031	0.0298032
0.0626478	0.0573885	0.0384819	0.0467185	0.0257683	0.0425089		0.123382	0.134851	0.044215	0.0242774	0.0410314	0.0923646		0.0299314	0.0130242	0.0340482	0.0243737	0.019002	0.0238224		0.0186762	0.0398073	0.0181853	0.0177496	0.0352547	0.0272161		0.0315506	0.0415363	0.0408929	0.395771	0.0288544	0.0346626	0.0222441		0.075253	0.0404894	0.0629252	1.63012	0.0262275	0.0014588	0.062446		0.0323235	0.0340352	0.0300161	0.42537	0.0222019	0.027786
0.0661532	0.0726988	0.0434458	0.041272	0.035147	0.0284614		0.0989446	0.073059	0.0412866	0.0112377	0.051472	0.0492175		0.0217678	0.0325351	0.0362788	0.0390085	0.0261366	0.0175489		0.0217822	0.0393814	0.0249376	0.0210905	0.0300895	0.0158049		0.0340649	0.0484262	0.0303818	0.347464	0.0448557	0.037418	0.0126523		0.0226667	0.0380165	0.031687	1.63423	0.0390869	0.054782	0.0414907		0.0428416	0.0335695	0.0190377	0.421405	0.0112858	0.0199697
0.0551842	0.0532987	0.0496568	0.0242409	0.0367315	0.0334612		0.125795	0.0852418	0.0479244	0.0656143	0.0529295	0.0602764		0.0318402	0.0405058	0.0193721	0.0269044	0.0265214	0.0221467		0.0141434	0.0241017	0.0237743	0.0146436	0.029602	0.0143871		0.0478935	0.015842	0.0270658	0.326948	0.0274935	0.0343442	0.0320841		0.0792897	0.0249066	0.0687257	1.61282	0.0464892	0.0642992	0.0375082		0.0325433	0.0308125	0.0287996	0.414635	0.0232597	0.0302403
0.0617646	0.0685896	0.0453601	0.048255	0.0427949	0.0317802		0.0436645	0.129286	0.0652417	0.0367405	0.0421114	0.0575082		0.0216465	0.0372403	0.0140213	0.0186754	0.0157006	0.0187972		0.0216096	0.0271072	0.0147733	0.0235717	0.0184773	0.017132		0.0442566	0.043857	0.0464089	0.297363	0.0389838	0.047552	0.0181485		0.062062	0.0489666	0.0565495	1.59894	0.0592863	0.0646981	0.0113971		0.0448589	0.0315874	0.0296755	0.395512	0.0269932	0.0242975
0.0445032	0.0864388	0.0605393	0.0349979	0.0367709	0.0349076		0.0895195	0.172796	0.0202574	0.0504458	0.0397798	0.069421		0.0248302	0.0385529	0.0195804	0.0253802	0.0197196	0.0217268		0.022117	0.027047	0.0228038	0.0176289	0.0264685	0.0148412		0.0564876	0.0416975	0.0414318	0.306939	0.0409556	0.0453172	0.037787		0.0597956	0.0491365	0.0563238	1.59528	0.0394292	0.0541205	0.0545931		0.0238862	0.0321946	0.0244845	0.38953	0.0252574	0.0282623
0.0692388	0.0442338	0.0707008	0.0386234	0.0503343	0.0529738		0.120948	0.185965	0.0529801	0.0599727	0.0426697	0.079035		0.0133449	0.0295309	0.0227442	0.0265781	0.018751	0.0187473		0.0143333	0.036227	0.022327	0.0194052	0.0313405	0.0242575		0.043675	0.0458744	0.033015	0.286965	0.0209639	0.0427334	0.0265217		0.0359653	0.0535614	0.0551873	1.55572	0.0663684	0.0491891	0.0355732		0.0400101	0.0274147	0.011792	0.369688	0.0163277	0.0307016
0.0658407	0.0327067	0.071289	0.0269736	0.0263857	0.0528419		0.115155	0.0955365	0.0442657	0.0507642	0.0397174	0.0694945		0.0226534	0.0308665	0.0211536	0.0300608	0.0267998	0.0201675		0.0135408	0.0340789	0.0284967	0.00969708	0.0200837	0.0160863		0.0293848	0.0311891	0.0527896	0.287248	0.0228945	0.0703951	0.0313524		0.0495015	0.0376336	0.0457894	1.46645	0.0320387	0.0424702	0.0408595		0.0302096	0.0353401	0.0162893	0.360184	0.0191394	0.0272548
0.05922	0.072485	0.0372003	0.0623621	0.0487126	0.0441422		0.169948	0.113967	0.0369618	0.0400161	0.0336309	0.0859747		0.0314116	0.0296064	0.0253392	0.02334	0.0288085	0.0228377		0.0151835	0.0292371	0.0325568	0.0118641	0.0270361	0.0200704		0.0712042	0.0199286	0.031549	0.246913	0.0226448	0.0403879	0.0301717		0.056583	0.0380135	0.046953	1.41843	0.0384561	0.072509	0.0430407		0.0390084	0.0316733	0.0222332	0.335476	0.0181543	0.028723
0.0540743	0.0516255	0.0667176	0.0656369	0.0152088	0.0373096		0.0542917	0.123297	0.050232	0.0429156	0.0416505	0.110226		0.0242865	0.0319777	0.026275	0.0235075	0.0126585	0.0244771		0.0201691	0.0258434	0.0183907	0.0244944	0.0318093	0.0151759		0.0632718	0.0302324	0.0365703	0.220008	0.0308411	0.0384543	0.0391664		0.0614006	0.0462358	0.0518094	1.35513	0.0327146	0.0278783	0.0330361		0.0335641	0.028087	0.0178182	0.295823	0.0211424	0.0265136
0.0581749	0.0667402	0.0738896	0.0261521	0.0421767	0.0439384		0.127276	0.135438	0.0559719	0.0290662	0.0370432	0.0423152		0.0199719	0.0321292	0.0325718	0.0197576	0.0219006	0.020664		0.0199248	0.0158798	0.0253328	0.0147491	0.0272275	0.0110618		0.055502	0.0731099	0.0243634	0.241592	0.0262573	0.0228396	0.0283726		0.0489758	0.0380889	0.0756756	1.31168	0.0474967	0.0738375	0.0480251		0.0354047	0.0374657	0.0183981	0.298253	0.016481	0.0332608
0.0903084	0.0860255	0.0474912	0.0471173	0.0296731	0.0403643		0.127983	0.19207	0.057191	0.035955	0.0146106	0.0833301		0.0276952	0.0185796	0.0283787	0.0233191	0.0209595	0.0105634		0.0187851	0.025461	0.0169173	0.0211974	0.0267537	0.0218016		0.0275846	0.0248109	0.0342586	0.17254	0.0384635	0.0540697	0.0416391		0.0589435	0.0462209	0.0439125	1.204	0.0440266	0.050795	0.0610773		0.0291663	0.0312877	0.0205742	0.291349	0.025876	0.0259573
0.0698084	0.055311	0.0614927	0.049809	0.033488	0.0278433		0.113125	0.122705	0.0280867	0.0609644	0.0326556	0.0455509		0.0147868	0.0189354	0.0365626	0.0266538	0.0247624	0.0113604		0.0207225	0.0281816	0.0217234	0.0183389	0.0221265	0.0137453		0.0349184	0.0298007	0.0423435	0.198114	0.0564315	0.0875071	0.0411562		0.064106	0.0436135	0.0457142	1.17224	0.057387	0.0635831	0.0469577		0.0426634	0.0282874	0.0192617	0.273746	0.0273856	0.0301415
0.0580736	0.0820414	0.0470996	0.0293986	0.0562958	0.0364294		0.132833	0.0690522	0.0279282	0.0710822	0.0303276	0.0916376		0.0392781	0.0244004	0.0341966	0.0232111	0.0113641	0.0193224		0.0205676	0.0298144	0.0300553	0.0203767	0.0315194	0.00980528		0.0517513	0.0288342	0.044418	0.185803	0.0407664	0.0397595	0.0443521		0.0656722	0.0459805	0.0682889	1.10489	0.0583372	0.0616075	0.0471482		0.0371872	0.0363139	0.0159206	0.251634	0.0191666	0.027249
0.0396353	0.0727424	0.052867	0.0433563	0.0687418	0.0472842		0.157381	0.108796	0.0630253	0.0655741	0.0536056	0.0843945		0.0244089	0.0364721	0.0336933	0.0246724	0.0239261	0.0174283		0.0115178	0.0188776	0.0259532	0.0188283	0.021478	0.0161684		0.0336296	0.0272611	0.0249489	0.180997	0.0274567	0.0281011	0.0361766		0.0311314	0.0297741	0.0617684	1.03532	0.0524592	0.0351883	0.0753005		0.0475013	0.0256398	0.014529	0.236211	0.0216961	0.0338835
0.0808606	0.0617391	0.0546212	0.0413061	0.0352864	0.0376634		0.0679347	0.0885069	0.055077	0.0460396	0.0250256	0.0874295		0.0339884	0.0128805	0.0308579	0.0214873	0.0177205	0.0265156		0.0237603	0.0278924	0.0254047	0.0130818	0.025001	0.00884675		0.0395181	0.0429873	0.0337493	0.18719	0.0381401	0.0343276	0.0386783		0.0469742	0.0249308	0.0469581	0.998396	0.0391954	0.0439213	0.0805634		0.0438937	0.0309978	0.0142695	0.230361	0.0166645	0.0250096
0.0735486	0.0579433	0.0464607	0.0494468	0.0406357	0.0285435		0.119182	0.16276	0.0525399	0.0323121	0.0487373	0.0977939		0.0278926	0.0227557	0.0208546	0.0253613	0.0214204	0.0198624		0.0180973	0.0314148	0.0247669	0.0205332	0.0322821	0.0177171		0.0257447	0.0334541	0.0388362	0.15992	0.0194687	0.0643865	0.0287181		0.0617754	0.0441623	0.0529431	0.92055	0.0429077	0.0687456	0.0533932		0.040641	0.0249595	0.0216807	0.20726	0.0236552	0.0275422
0.0648314	0.0521959	0.053645	0.0235765	0.0543109	0.0242992		0.10234	0.112976	0.0645879	0.0540714	0.0358281	0.0666807		0.0427991	0.0116209	0.0311926	0.0309568	0.0272009	0.0199188		0.0247448	0.0189297	0.0321301	0.0268715	0.0379618	0.0216475		0.068771	0.038518	0.0293538	0.147875	0.0200141	0.0560867	0.033061		0.0658497	0.0415899	0.0541138	0.876166	0.072735	0.0648485	0.0449871		0.0408039	0.0302284	0.0186491	0.202644	0.0296459	0.0375902
0.072263	0.0513107	0.0417484	0.0515678	0.0439209	0.0429426		0.114022	0.115879	0.0567006	0.0494072	0.0399185	0.0955689		0.0103822	0.0233471	0.0378627	0.0225348	0.0246503	0.0228625		0.0169065	0.0297199	0.0173381	0.0175236	0.0326417	0.0156961		0.0442621	0.0496914	0.0283047	0.141735	0.040199	0.0489306	0.0338564		0.0561307	0.0407586	0.0457715	0.844484	0.0421737	0.0480862	0.0466974		0.0337716	0.0346932	0.00330938	0.193367	0.0184666	0.0287269
0.0784719	0.0550011	0.0844749	0.0232234	0.0312121	0.0361853		0.127626	0.153322	0.0453472	0.0615491	0.0337223	0.0576204		0.026272	0.0284031	0.0373749	0.0289027	0.0215481	0.0170743		0.034369	0.0278264	0.0137676	0.0182713	0.0282843	0.0212804		0.0568457	0.0415397	0.0202008	0.14787	0.0327243	0.0467306	0.0438494		0.0509836	0.0549355	0.0470856	0.778547	0.0418159	0.0303859	0.0356678		0.0476203	0.0298804	0.0194927	0.168643	0.0220882	0.0269091
0.0551471	0.0884097	0.0502374	0.0241219	0.0493431	0.0331647		0.115444	0.13196	0.0573122	0.0586242	0.0405082	0.0930295		0.0223685	0.0228126	0.0216581	0.0273211	0.0263605	0.0290677		0.017831	0.0347467	0.0226983	0.00980119	0.0245113	0.0167253		0.0445407	0.0247967	0.0475833	0.131847	0.0251697	0.0452467	0.017914		0.0388665	0.0379761	0.0589906	0.727275	0.0452414	0.0305896	0.0624049		0.047176	0.0363572	0.0236448	0.150577	0.0222518	0.0264966
0.033252	0.0704552	0.043714	0.0376947	0.0279246	0.0401099		0.129769	0.120598	0.0669631	0.0157851	0.0390541	0.0896967		0.0239671	0.0295887	0.0232759	0.0326948	0.0125092	0.015976		0.0227427	0.0351433	0.0285887	0.0251604	0.0292919	0.00587029		0.0600409	0.0505754	0.0268385	0.113279	0.042634	0.0448038	0.0279762		0.0335987	0.0390426	0.0525663	0.685202	0.0459497	0.0473056	0.0821734		0.0400999	0.0302151	0.00918898	0.152669	0.0243334	0.0261319
0.0647011	0.0453732	0.0383782	0.0422142	0.047787	0.0270726		0.105679	0.0983924	0.062655	0.0715393	0.036645	0.0739611		0.0236641	0.0198518	0.0221095	0.0250768	0.021246	0.0244907		0.0167546	0.0368517	0.017945	0.0169991	0.0295735	0.0193116		0.0676186	0.0449273	0.0403759	0.122428	0.0233893	0.0553913	0.029838		0.0506492	0.0365006	0.0540656	0.659238	0.0327636	0.0773815	0.051959		0.0312885	0.0285248	0.00930477	0.14874	0.0180072	0.021268
0.0829302	0.0890064	0.0635633	0.0140183	0.0503471	0.0453857		0.137264	0.187985	0.0345429	0.0730106	0.0469032	0.0690868		0.00979886	0.0351807	0.0309416	0.015951	0.025486	0.0247741		0.0207928	0.0253281	0.0163024	0.023071	0.0368149	0.0207557		0.05316	0.0356612	0.0508415	0.0841673	0.0262472	0.051873	0.0294196		0.0405367	0.0338222	0.033787	0.624393	0.0282062	0.0736521	0.0496005		0.0293186	0.0320697	0.0158934	0.137108	0.0176589	0.0220023
0.0492715	0.0734731	0.0810115	0.0346949	0.0379241	0.0365914		0.0962671	0.148774	0.0713989	0.059801	0.0513606	0.0520745		0.0255633	0.00997933	0.027184	0.0255505	0.0273395	0.0151514		0.0122727	0.0358792	0.0174657	0.0253212	0.026752	0.0146007		0.0663342	0.0184667	0.0341527	0.126857	0.0410259	0.0725346	0.0264828		0.0494473	0.0200682	0.056811	0.556929	0.0583676	0.0712941	0.0434416		0.036459	0.0342087	0.0145996	0.121503	0.0180857	0.027227
0.0386899	0.0566804	0.0547614	0.0401719	0.0390793	0.0384441		0.0873703	0.148596	0.0331364	0.032173	0.0333864	0.0723933		0.026117	0.024357	0.0248032	0.0263205	0.0207574	0.0121539		0.0235123	0.0308189	0.00915231	0.0147311	0.0302153	0.0100374		0.0315355	0.0284152	0.0374667	0.0949565	0.0209381	0.075446	0.0271031		0.0439367	0.0362432	0.0563968	0.545811	0.0610037	0.0708909	0.047524		0.0267895	0.02324	0.0118648	0.12488	0.0172969	0.0248174
0.0617464	0.0406975	0.0526103	0.0481232	0.071988	0.0391697		0.119012	0.157515	0.0283145	0.0279929	0.0500125	0.0706505		0.0220308	0.0315451	0.0290028	0.0236834	0.0172294	0.0143166		0.0256444	0.0321152	0.0230297	0.0217412	0.030611	0.0251375		0.046153	0.0364519	0.0239589	0.0836909	0.0348246	0.0652325	0.0272659		0.0628294	0.0270819	0.0612422	0.545403	0.048844	0.0713567	0.0566726		0.0486715	0.0187428	0.0243052	0.095088	0.0230291	0.0203785
0.0677308	0.0750204	0.0309443	0.0217361	0.0192419	0.0402195		0.0536332	0.135037	0.0574103	0.059125	0.0340294	0.0569533		0.0202906	0.0250688	0.0234801	0.0221162	0.0284027	0.0151513		0.0201376	0.0277316	0.0113388	0.0178152	0.0274404	0.0170069		0.0577661	0.0515409	0.0215643	0.0786417	0.0111126	0.0470733	0.0271439		0.034694	0.0414702	0.0403154	0.485682	0.0442937	0.0484522	0.0505377		0.0487232	0.029426	0.0230196	0.106828	0.0335577	0.0344568
0.047296	0.0356047	0.0760548	0.0234911	0.0420756	0.0370706		0.0854874	0.0893283	0.0484282	0.0387697	0.0455042	0.0253802		0.0284253	0.019583	0.0360174	0.0243444	0.027001	0.0200656		0.0272494	0.0250552	0.0225057	0.0174788	0.0435608	0.0191796		0.0215084	0.0236345	0.0516957	0.0706356	0.0295341	0.0409005	0.0247438		0.073696	0.041439	0.0312786	0.43331	0.0359975	0.0519669	0.0288312		0.0351459	0.0297251	0.0109815	0.0992767	0.0193515	0.0293598
0.0565507	0.0603469	0.0563591	0.0359105	0.0557775	0.0311992		0.0635506	0.0632938	0.032938	0.0699486	0.0164123	0.0691084		0.0319492	0.0215606	0.0248414	0.0323085	0.0149055	0.0304768		0.0189858	0.0261657	0.0132358	0.0224278	0.0379523	0.0219355		0.0454892	0.0343579	0.0237399	0.102905	0.0219325	0.0330481	0.0294815		0.06046	0.0374183	0.0586806	0.42913	0.0510517	0.0525723	0.0468052		0.0393396	0.0152999	0.0145779	0.0921155	0.0216827	0.0232448
0.0782828	0.0770395	0.0409532	0.0476938	0.0306219	0.0263311		0.10464	0.0800673	0.0260216	0.00264502	0.0323426	0.0231706		0.0337264	0.0233766	0.0208549	0.0239037	0.0291997	0.0189037		0.0284412	0.0274818	0.0226246	0.018844	0.0349884	0.0123802		0.052901	0.0328348	0.0172118	0.0711167	0.0383056	0.0519677	0.0394857		0.0932743	0.0520758	0.0401654	0.400754	0.0504529	0.0563967	0.0516475		0.0355083	0.0248584	0.00780343	0.0762855	0.0151783	0.0307973
0.0480279	0.0430891	0.038985	0.0486308	0.0344959	0.0380489		0.148799	0.174921	0.0477773	0.0433811	0.0258939	0.0683837		0.0263307	0.0133815	0.0344441	0.0249522	0.0280798	0.0180397		0.0254826	0.0216303	0.0233099	0.0166769	0.0421428	0.014061		0.0626155	0.0157268	0.0280925	0.0621899	0.0480809	0.0516502	0.0191777		0.0508316	0.0317083	0.0655494	0.391051	0.0480601	0.0529454	0.0519025		0.0328868	0.0245072	0.0283145	0.0803986	0.0255961	0.0233131
0.0765618	0.0629517	0.03417	0.0313602	0.0406547	0.0450282		0.102177	0.058971	0.0566104	0.0501502	0.0210071	0.0734678		0.0305997	0.0241894	0.0248178	0.0232553	0.0230712	0.0218255		0.0274292	0.0285306	0.0146178	0.0233113	0.0395282	0.00869691		0.0543436	0.038583	0.0259268	0.0729275	0.0109761	0.047108	0.0461801		0.0351683	0.0469896	0.0676303	0.334217	0.0415194	0.0794212	0.0509592		0.0279873	0.0169669	0.0241579	0.0710622	0.0126926	0.0232379
0.00832743	0.0755111	0.0631946	0.0285974	0.045411	0.0378304		0.150831	0.113018	0.0357576	0.0444143	0.0522788	0.0514344		0.0372972	0.0319505	0.0136102	0.0207977	0.0343823	0.0260658		0.0169501	0.0281484	0.0151758	0.0224869	0.035745	0.0317553		0.0335871	0.0576139	0.0423243	0.0677794	0.0186769	0.0323183	0.0200227		0.0443008	0.0536686	0.0583475	0.329788	0.0433928	0.0816197	0.0498959		0.0194133	0.0261422	0.0170193	0.0749265	0.0208492	0.0215221
0.122558	0.0492998	0.0418283	0.0490179	0.0361708	0.0367815		0.127127	0.130185	0.0142465	0.0453961	0.0410261	0.108864		0.0310847	0.0199194	0.0166714	0.0162006	0.0163591	0.0186065		0.0202328	0.0244062	0.0174817	0.016174	0.0339214	0.0117421		0.0355633	0.0246173	0.0435023	0.0774533	0.0101588	0.0556127	0.0256076		0.0727435	0.0271633	0.0297329	0.352945	0.0504454	0.0721715	0.0482881		0.0324527	0.0200383	0.0225292	0.0698175	0.0205095	0.0180639
0.0801156	0.0387741	0.0750829	0.033015	0.0452217	0.0423842		0.0912756	0.120758	0.0410558	0.064973	0.0409274	0.067418		0.0277336	0.0240592	0.0253875	0.0272493	0.025948	0.0143607		0.0251604	0.0281317	0.0186339	0.0262276	0.0173451	0.0201067		0.0487382	0.0568078	0.0342649	0.0650602	0.0235217	0.0201833	0.0281494		0.0429162	0.0595099	0.0518255	0.297805	0.0387495	0.0664034	0.0546208		0.0333826	0.032811	0.0323016	0.0689544	0.0246698	0.0290027
0.0950994	0.0671727	0.0500177	0.0693546	0.0356746	0.0334383		0.0848913	0.121339	0.0501824	0.0308833	0.0345494	0.0631256		0.0342449	0.0212005	0.0319886	0.0138017	0.0338163	0.018635		0.0210753	0.0205208	0.0227793	0.0196539	0.0225972	0.0167317		0.05153	0.0435829	0.038629	0.0748015	0.0211549	0.0513569	0.0373355		0.0509238	0.0279303	0.0607445	0.282327	0.0565153	0.0314655	0.0365052		0.0260639	0.0296989	0.0231972	0.0686268	0.0132461	0.0212867
0.0561666	0.0752669	0.0544177	0.0448525	0.0367722	0.0308811		0.128707	0.13679	0.0395881	0.0381636	0.0291532	0.0592408		0.0333369	0.0224006	0.0359069	0.0244316	0.015741	0.0152064		0.019574	0.0202574	0.0248861	0.0203391	0.0372363	0.0183217		0.0508506	0.0348184	0.0440842	0.0645561	0.0363196	0.0608556	0.0325898		0.0419708	0.0512109	0.0533592	0.268931	0.0545863	0.0699027	0.0634524		0.0358511	0.0268461	0.0117846	0.0493743	0.0212071	0.0395776
0.0372427	0.0403912	0.0605931	0.064799	0.0283724	0.0317594		0.132884	0.109863	0.0394168	0.0705269	0.0371548	0.0716146		0.0358314	0.0359724	0.0283434	0.0232279	0.0239215	0.00625164		0.0194901	0.0271046	0.0273206	0.022773	0.0282547	0.0216888		0.0464265	0.0291422	0.0476523	0.0526668	0.026664	0.0654966	0.0075786		0.0848604	0.0435213	0.0400438	0.282465	0.0358236	0.0583408	0.0400178		0.0297806	0.0190797	0.0105995	0.0545794	0.015817	0.0286247
0.0576992	0.0602805	0.0267512	0.0453174	0.0396066	0.0208715		0.0957005	0.059764	0.0553846	0.0144682	0.0558027	0.0848168		0.0246498	0.0232002	0.0244352	0.0316643	0.0179055	0.0125276		0.0229836	0.0329045	0.0257947	0.0240145	0.0363194	0.0247642		0.0623745	0.0309849	0.0218863	0.0525369	0.0158016	0.0566328	0.0394272		0.092952	0.0339748	0.028741	0.30427	0.0371604	0.0860735	0.024469		0.0315602	0.0168589	0.0160861	0.0540601	0.025386	0.0339524
0.0472772	0.07705	0.0253235	0.0442283	0.0325459	0.0537093		0.113366	0.0761608	0.0378272	0.0449573	0.0302439	0.105825		0.0237807	0.0264414	0.0320649	0.0220863	0.0179449	0.020951		0.0222211	0.0299687	0.0173645	0.0174462	0.0308076	0.022656		0.0229339	0.0271856	0.00834671	0.0584532	0.0460625	0.0517874	0.0320343		0.0549831	0.0490924	0.0476782	0.232617	0.0316861	0.0600247	0.0574916		0.0335791	0.0166942	0.0138584	0.0418883	0.0166212	0.0207161
0.0837673	0.0600302	0.0548327	0.0415284	0.0408143	0.046795		0.0812531	0.139191	0.0561095	0.035164	0.0393402	0.0960596		0.0335422	0.032914	0.0257826	0.0148336	0.0209696	0.0108022		0.0177911	0.0271967	0.018785	0.0340349	0.0364089	0.01826		0.0128465	0.035189	0.0442104	0.0713124	0.0258487	0.0565144	0.0211057		0.0599192	0.0391332	0.0403964	0.235182	0.0452625	0.0733679	0.0578281		0.0369531	0.0280975	0.0263015	0.039641	0.0156322	0.029021
0.0458053	0.0545471	0.0567427	0.0458907	0.0526362	0.0184949		0.10025	0.118298	0.0535566	0.0431482	0.0401195	0.0720116		0.0280399	0.0333122	0.0251931	0.0162803	0.0272843	0.0181321		0.0099635	0.0303738	0.0212335	0.0112565	0.0444869	0.0235143		0.0554576	0.0284406	0.0270221	0.0590663	0.0370406	0.0539183	0.0246674		0.0595503	0.0132841	0.0880665	0.229225	0.0436888	0.0893593	0.0620893		0.0344229	0.0384175	0.0195345	0.0548321	0.0160898	0.0364669
0.0612328	0.0655126	0.0540509	0.0478869	0.0383533	0.0527014		0.114737	0.121407	0.0421464	0.0409345	0.0505733	0.085748		0.0267357	0.0209431	0.0253226	0.0211294	0.0247143	0.01441		0.00741396	0.0333204	0.011759	0.0161603	0.0412315	0.0178352		0.0171233	0.0383966	0.0259026	0.04654	0.0299052	0.0302899	0.0198498		0.0418479	0.0325589	0.0508722	0.211685	0.0515236	0.040255	0.0400922		0.0310757	0.0297856	0.0250547	0.0489726	0.0129557	0.0274242
0.0567225	0.0648943	0.0614627	0.0378564	0.0619172	0.0473563		0.109605	0.175434	0.0317272	0.0429594	0.03456	0.0885565		0.0116058	0.0328381	0.0486211	0.0301742	0.0274961	0.0226361		0.0302844	0.034104	0.0303017	0.0282616	0.0484909	0.0187083		0.0559019	0.0508646	0.0414478	0.0542951	0.0416143	0.0548923	0.0310172		0.042922	0.0406337	0.0648918	0.208422	0.0547852	0.0419485	0.0744822		0.0440411	0.0307119	0.0206448	0.0372509	0.0221296	0.031269
0.0759003	0.0722229	0.0396783	0.0410593	0.0339064	0.0362778		0.113293	0.167606	0.0466741	0.0427636	0.047916	0.102828		0.0302187	0.0339968	0.036573	0.037668	0.0249225	0.0226518		0.0234833	0.0309509	0.0201756	0.0229193	0.0391332	0.014343		0.0399346	0.0476133	0.0272217	0.0851557	0.0322455	0.0404792	0.0304935		0.0494673	0.0478828	0.0762891	0.225937	0.059926	0.0443206	0.038562		0.0382202	0.028476	0.0213391	0.0287128	0.0213559	0.028841
0.0680585	0.115054	0.06835	0.074985	0.0849158	0.037531		0.037723	0.144992	0.0531468	0.0454037	0.0318708	0.0797707		0.0216331	0.0231761	0.0223067	0.0206765	0.0285614	0.0192495		0.0213774	0.0311809	0.0181611	0.0215976	0.0397169	0.0131593		0.0457103	0.032526	0.0283833	0.035735	0.0376618	0.0529698	0.0326628		0.0546117	0.0237101	0.0594481	0.190111	0.058668	0.0463812	0.0434916		0.0432233	0.0222568	0.0316388	0.0406138	0.02116	0.0323584
0.0947854	0.073252	0.0510439	0.0306842	0.0544469	0.0328897		0.0807348	0.099889	0.0351231	0.0518979	0.047976	0.0993108		0.0286772	0.0236929	0.0357392	0.0244626	0.0202094	0.0173652		0.0164993	0.0318905	0.0150257	0.0180183	0.0416532	0.0215399		0.0299493	0.040188	0.0522834	0.0525406	0.0323016	0.0456216	0.0214757		0.0444987	0.0601317	0.0649644	0.201102	0.0410186	0.0607399	0.0727471		0.0456834	0.0346321	0.0201959	0.0420919	0.026395	0.0293708
0.0890775	0.023665	0.0784786	0.0302055	0.0206397	0.0312493		0.130275	0.137441	0.0659831	0.0689136	0.0219938	0.0734066		0.027123	0.0275187	0.0303478	0.0134195	0.0257291	0.0201522		0.0258155	0.0279079	0.0141063	0.0274962	0.0349932	0.0187007		0.0372753	0.0371851	0.0416574	0.0608042	0.0275382	0.0382283	0.0226455		0.0590421	0.0368424	0.0720244	0.191018	0.0246705	0.0639812	0.0699579		0.0257706	0.0240726	0.0143882	0.0363985	0.0210914	0.0275083
0.0580748	0.114516	0.0543699	0.0301909	0.0465806	0.0360521		0.125673	0.130994	0.0738566	0.0650428	0.0371744	0.125321		0.0278294	0.0252736	0.0379455	0.0273253	0.0205911	0.0212829		0.0205627	0.0248361	0.0217453	0.0273654	0.040534	0.00948857		0.0529351	0.0513974	0.0352658	0.0648102	0.0189536	0.0208918	0.0202309		0.0559781	0.054159	0.0666633	0.15734	0.0461992	0.0436028	0.0488033		0.0310621	0.0255363	0.0170427	0.0317183	0.0158146	0.0380679
0.0771872	0.0758258	0.0732665	0.0606942	0.0348487	0.0289668		0.109794	0.175821	0.0503687	0.0364812	0.0494119	0.0873815		0.0215734	0.0319618	0.0368015	0.0197191	0.0221666	0.0139932		0.0270567	0.0291346	0.0320054	0.0126858	0.0327902	0.0187572		0.0564704	0.0256745	0.0368349	0.0600215	0.0337335	0.0265348	0.0255887		0.0778072	0.0333224	0.0492993	0.155199	0.0365243	0.0312139	0.0351463		0.0366781	0.0247482	0.0191472	0.0336202	0.0171132	0.0333113
0.0912913	0.102741	0.0915788	0.070889	0.0465009	0.0595105		0.0876497	0.0970311	0.0641155	0.0409887	0.0285263	0.102918		0.0329244	0.028333	0.0364741	0.0270562	0.0249539	0.0198143		0.0161527	0.0295923	0.0158555	0.0270713	0.0408404	0.0290479		0.0473873	0.0255788	0.0353709	0.0687765	0.0631799	0.0554253	0.0186407		0.0585601	0.0170369	0.0540071	0.14123	0.0656162	0.0580529	0.0693091		0.0402476	0.0240884	0.0111213	0.0433868	0.0241973	0.0337909
0.0680361	0.0884412	0.0387119	0.0363803	0.0316926	0.0298001		0.13741	0.154198	0.0607912	0.0575878	0.0372185	0.0526534		0.0328468	0.0344507	0.0373079	0.0346719	0.0238809	0.0215528		0.0227733	0.0221959	0.0183456	0.0140272	0.0350523	0.0206176		0.0412801	0.0665102	0.0313744	0.0539037	0.0585011	0.031019	0.0289733		0.0789974	0.0434666	0.051435	0.14557	0.0422134	0.0678108	0.0570707		0.0451009	0.0240244	0.0156608	0.0373058	0.0129618	0.0284755
0.0806381	0.0655422	0.0243351	0.0438914	0.0415985	0.0558029		0.0662277	0.145521	0.0454633	0.0356533	0.0557527	0.0950501		0.0301073	0.0217448	0.0295183	0.0251414	0.0206662	0.021376		0.029501	0.0161185	0.0211472	0.0277775	0.0307827	0.0193962		0.0400957	0.0339557	0.0530458	0.0548709	0.028285	0.0427346	0.030219		0.045345	0.0532447	0.0463526	0.142868	0.0525171	0.051878	0.0493836		0.0397017	0.0340561	0.0149095	0.0392986	0.021991	0.0309247
0.0520506	0.0770891	0.0599855	0.0448685	0.0555193	0.0361809		0.142612	0.104149	0.0561789	0.041407	0.0562641	0.0847771		0.0307783	0.0300322	0.0372195	0.0241082	0.0296298	0.0149943		0.027751	0.0266518	0.0204201	0.0228383	0.0349773	0.017732		0.0313063	0.0135579	0.0147918	0.062527	0.0452079	0.0645221	0.0198706		0.0623637	0.0425985	0.0600599	0.128974	0.0290373	0.0595571	0.0615975		0.0318517	0.0188077	0.0237551	0.0286526	0.0203907	0.025461
0.115514	0.0803148	0.0478216	0.0407505	0.0380584	0.0629681		0.166632	0.10358	0.0401355	0.0552118	0.0385009	0.0911614		0.0298993	0.0259525	0.0452324	0.02415	0.023708	0.0270724		0.0242494	0.0296533	0.0283503	0.0143185	0.0294934	0.0204359		0.0488611	0.0504055	0.0290937	0.0523847	0.0361819	0.0442601	0.0218958		0.0538084	0.034841	0.0608377	0.124044	0.0542582	0.0881917	0.0414175		0.0340452	0.022052	0.0147496	0.0252471	0.0262247	0.0237391
0.0856519	0.0411231	0.0685142	0.0501826	0.033109	0.0319627		0.0998992	0.117226	0.0710905	0.061613	0.0361811	0.0541361		0.02923	0.0287091	0.0397737	0.0280758	0.0229216	0.0240131		0.0260136	0.0248581	0.0176271	0.0168039	0.0285563	0.0150667		0.0442312	0.0393042	0.0316945	0.0703322	0.0407696	0.0648833	0.0287988		0.0612331	0.0282966	0.0604878	0.117325	0.0601903	0.0501383	0.0448193		0.0319222	0.0233908	0.0155057	0.0248554	0.0254967	0.0394301
0.094795	0.0697743	0.0777586	0.0454764	0.0375896	0.0459682		0.168898	0.110924	0.0310566	0.0555453	0.0416949	0.0904424		0.0241025	0.0325947	0.0349649	0.0271206	0.0242823	0.0184465		0.0164594	0.0253425	0.0201541	0.0139476	0.0302789	0.011442		0.0550901	0.0267025	0.0418973	0.0393054	0.038951	0.0635236	0.0378912		0.0659158	0.0221616	0.0435696	0.112279	0.0300397	0.0804959	0.0472954		0.0388747	0.0289613	0.0176369	0.0214127	0.0305934	0.0266853
0.068237	0.110982	0.0546058	0.0487747	0.0326308	0.0366488		0.0928243	0.121713	0.0428452	0.0516826	0.0171311	0.0576257		0.0327824	0.0243131	0.0321551	0.0287774	0.0236196	0.0167037		0.0186172	0.0233248	0.0200081	0.0279859	0.0401071	0.019082		0.0420538	0.0348696	0.0381521	0.052771	0.0243162	0.0705152	0.0086478		0.0610695	0.0263211	0.0714093	0.127719	0.0477034	0.0652662	0.0612942		0.0275662	0.0301628	0.0197675	0.0243978	0.0182509	0.0303073
0.0443708	0.106522	0.0410295	0.0361811	0.0158132	0.0457077		0.0532415	0.172204	0.0688315	0.0552854	0.0174541	0.0941279		0.035433	0.0170322	0.0348261	0.0252063	0.0314967	0.0209016		0.0218372	0.0206856	0.0186884	0.0179884	0.0256283	0.0167711		0.0574685	0.0534724	0.0445985	0.046024	0.0440334	0.0263361	0.0325637		0.0802579	0.0136878	0.0613653	0.136232	0.0453384	0.0653704	0.0569285		0.0475096	0.0308735	0.0163499	0.0298632	0.0250405	0.0315994
0.0772732	0.0823816	0.0718818	0.0522244	0.0199436	0.0440217		0.104752	0.113233	0.053305	0.0354346	0.0403864	0.0655311		0.030505	0.0254927	0.0342129	0.0229546	0.0306861	0.0146722		0.0223305	0.0230106	0.0254995	0.0264674	0.0271313	0.0213277		0.0425315	0.0433485	0.0423691	0.0418825	0.0297449	0.0350286	0.0487622		0.0574531	0.018277	0.0517037	0.121665	0.0380212	0.0627169	0.0438954		0.0577922	0.0277256	0.0130993	0.0309662	0.0207856	0.0358567
0.0820272	0.0530529	0.0556959	0.0364785	0.0316327	0.0557668		0.120518	0.109068	0.0477135	0.0525801	0.0340902	0.0874792		0.024719	0.0267763	0.0430202	0.0383748	0.0276759	0.0231925		0.0220674	0.0256538	0.0246691	0.0188132	0.0335083	0.0275014		0.0681932	0.055148	0.0506354	0.0252624	0.0286427	0.0521714	0.0298595		0.0435995	0.0587216	0.0420807	0.097189	0.0270571	0.0535009	0.0322818		0.0368688	0.0292454	0.0280527	0.0199532	0.0196703	0.0371127
0.0881437	0.0557323	0.0708879	0.0583863	0.0249362	0.0469365		0.113458	0.123652	0.0582839	0.0650538	0.0283849	0.108223		0.0290947	0.026386	0.0229871	0.0322167	0.0254911	0.0244522		0.0222694	0.0262314	0.0286032	0.028682	0.0325236	0.0184677		0.0515232	0.0528707	0.044963	0.0396643	0.0280919	0.0432501	0.0104425		0.0448954	0.0386607	0.0716872	0.0878373	0.0276088	0.0638218	0.0444961		0.0340385	0.0334716	0.0157652	0.013829	0.0111339	0.0289816
0.10099	0.044608	0.0691721	0.0394362	0.0764337	0.0322043		0.0943508	0.171558	0.0609619	0.0396027	0.0505683	0.0807414		0.0336747	0.0244327	0.039569	0.0193229	0.0261754	0.0167847		0.0287521	0.0275654	0.0138315	0.0165897	0.0327738	0.0224902		0.0307328	0.053351	0.0421284	0.033407	0.0241023	0.0243535	0.0362769		0.066034	0.0573786	0.0635009	0.117242	0.0479307	0.0521938	0.049845		0.0424531	0.027772	0.0218885	0.0275356	0.0272285	0.0322018
0.0723695	0.0858906	0.0623424	0.0418494	0.0291679	0.0393865		0.095566	0.117106	0.0292562	0.0596753	0.0577756	0.0805226		0.0381529	0.0245518	0.0248606	0.0167006	0.0266074	0.0219289		0.0238345	0.022886	0.0141095	0.0261548	0.0385457	0.0169263		0.0587014	0.0462115	0.0323115	0.0440066	0.0481939	0.058563	0.028342		0.0661141	0.0324437	0.0572508	0.109632	0.0435826	0.082921	0.0278791		0.0248576	0.0362309	0.0200746	0.0140231	0.0214649	0.0228255
0.0677715	0.0843056	0.0572825	0.0456902	0.0305944	0.0160265		0.093838	0.105128	0.0774889	0.0514396	0.0315379	0.0725761		0.0207686	0.0259236	0.0301367	0.023073	0.0186536	0.0137418		0.0269041	0.0196308	0.0191333	0.0268756	0.0260099	0.0124152		0.0489456	0.0506519	0.0430397	0.0503169	0.0278063	0.0266298	0.0255866		0.0738571	0.0475144	0.038553	0.0987321	0.033181	0.0476867	0.0684355		0.0378752	0.0356092	0.0140163	0.0243211	0.0192202	0.0317388
0.0679958	0.111876	0.038362	0.0335852	0.0372513	0.0487244		0.0784464	0.121103	0.0411245	0.0482058	0.0141396	0.0573526		0.0275923	0.0267506	0.0335903	0.0309242	0.0189034	0.0181563		0.0270707	0.0107813	0.0253228	0.0255681	0.0186197	0.0141044		0.0217869	0.0344234	0.026141	0.0356355	0.0336468	0.043204	0.0275459		0.0532986	0.0361738	0.0443459	0.0720784	0.0355701	0.060492	0.0611688		0.0198146	0.0308255	0.0122734	0.0223475	0.0225647	0.0284446
0.0819537	0.0544572	0.060993	0.0445672	0.0397268	0.0465305		0.146629	0.147146	0.0341502	0.0429284	0.0541288	0.0245978		0.0173696	0.0214207	0.0365451	0.0226354	0.0188301	0.00614442		0.0103051	0.0133545	0.0143069	0.0276647	0.0326808	0.022806		0.0556153	0.0253899	0.0264807	0.0217042	0.0227964	0.0578922	0.0383255		0.066863	0.0385775	0.0391911	0.0746969	0.0466491	0.0681281	0.0555147		0.0480563	0.031798	0.0163439	0.0274691	0.0189711	0.0261861
0.0571664	0.0792318	0.0851043	0.0168895	0.0459868	0.0463843		0.153443	0.112909	0.0229227	0.0773183	0.0435509	0.105207		0.0337578	0.0155612	0.0303428	0.0209266	0.0236247	0.0249903		0.0181982	0.0186022	0.0128432	0.0193942	0.0369445	0.0177261		0.0202757	0.033956	0.0391933	0.0327631	0.0231367	0.0391982	0.0143735		0.0734798	0.0270566	0.0624195	0.105682	0.0529109	0.0481237	0.0254741		0.0398571	0.0341096	0.00876592	0.021733	0.0287439	0.0297042
0.063435	0.0604297	0.0240744	0.0383404	0.0412591	0.036879		0.124444	0.112987	0.0536046	0.0435123	0.0622278	0.114679		0.0354379	0.021092	0.0430802	0.0338412	0.0229765	0.0265317		0.0108831	0.02637	0.0208102	0.0138262	0.0403689	0.0109988		0.017446	0.049043	0.0454127	0.0321493	0.0283237	0.0536692	0.0227177		0.0582966	0.0443874	0.041999	0.102906	0.0448225	0.0690107	0.0658149		0.0423254	0.0453998	0.0167528	0.0219576	0.0272662	0.0293418
0.0659791	0.0425757	0.0493997	0.0351363	0.044052	0.0286471		0.163884	0.144723	0.0482994	0.0338307	0.0518102	0.0635583		0.0465103	0.0129603	0.0410048	0.0218754	0.0262124	0.0273368		0.0194328	0.015194	0.0252065	0.0233643	0.033127	0.017881		0.0459959	0.0386556	0.0305777	0.0359315	0.0242926	0.0601305	0.0394779		0.0468015	0.0277709	0.0731789	0.0907901	0.0462147	0.0628501	0.0733058		0.0415668	0.0275815	0.0180758	0.0289243	0.0228293	0.035609
0.0509491	0.0645315	0.0545075	0.0646798	0.0462721	0.0511932		0.107031	0.121561	0.0577274	0.0594599	0.0411284	0.0649036		0.048893	0.0342712	0.0330814	0.0209643	0.0273896	0.0274023		0.0212731	0.0227852	0.0271134	0.0151932	0.0402906	0.0168475		0.026819	0.0538176	0.0281771	0.0412445	0.0409815	0.0456354	0.0257168		0.0533464	0.0437926	0.0481289	0.0739872	0.0454796	0.0782139	0.0513315		0.0199398	0.0340145	0.0296387	0.0151483	0.0173888	0.0313788
0.0584173	0.0470019	0.0646907	0.0445107	0.0471304	0.0252117		0.0683402	0.0997923	0.0804403	0.0471859	0.0482537	0.0901125		0.0361568	0.0281731	0.0249597	0.0196881	0.023657	0.0140969		0.0261917	0.0199532	0.0174545	0.0258164	0.0310388	0.0166762		0.046454	0.0528501	0.0583829	0.0559009	0.0296283	0.0454237	0.0172349		0.0625451	0.0446363	0.0482307	0.0705838	0.0373863	0.0888087	0.080234		0.0255007	0.0245035	0.0262868	0.0189065	0.0190929	0.0344701
0.0622759	0.0800515	0.0568253	0.0482007	0.0329254	0.035222		0.0954333	0.173603	0.054953	0.0353495	0.0549247	0.0412395		0.0256054	0.0314846	0.0301611	0.0181539	0.0266647	0.0222271		0.0174814	0.0142688	0.0159854	0.0319729	0.0320514	0.0182283		0.0735076	0.0367944	0.0290566	0.0308386	0.0330424	0.0409005	0.037068		0.0671376	0.0405186	0.0755974	0.0734011	0.0507355	0.075628	0.0480733		0.0491385	0.0275104	0.0233883	0.0196818	0.0264817	0.0338741
0.0893544	0.0578096	0.0817643	0.0378078	0.025433	0.0457283		0.120773	0.169353	0.0525582	0.0415542	0.0358047	0.0842394		0.0328589	0.0152177	0.0333493	0.0375104	0.0220245	0.017771		0.0214122	0.0209796	0.0189638	0.0163522	0.0311153	0.0232981		0.0501752	0.0379633	0.034278	0.0135225	0.0450139	0.0301698	0.0342187		0.0622416	0.0160143	0.0487162	0.0771221	0.0297796	0.0532729	0.0403849		0.036366	0.0238305	0.0179719	0.0233752	0.0188238	0.0326018
0.047228	0.057158	0.0844777	0.0558479	0.0175453	0.0596725		0.0568011	0.104142	0.0622077	0.0233898	0.0482273	0.0859667		0.0323187	0.0272701	0.0317574	0.0263698	0.0183412	0.0109585		0.0156517	0.0217782	0.0164576	0.0284534	0.0360371	0.0258036		0.0408907	0.0403268	0.0402394	0.0305938	0.0208649	0.0179294	0.0391842		0.0696019	0.051415	0.0448011	0.0701508	0.0408634	0.0359584	0.0599634		0.0324606	0.0273824	0.0234693	0.000639475	0.0136096	0.0231398
0.066137	0.0472663	0.0549203	0.0516777	0.0252593	0.0434585		0.0999572	0.173234	0.0426585	0.0584146	0.0160373	0.093737		0.0287226	0.0282469	0.0427063	0.015294	0.0197784	0.0240014		0.0176697	0.0166044	0.0180621	0.0179334	0.0304463	0.019508		0.0425773	0.0431097	0.0307517	0.0507494	0.0354984	0.0323645	0.0275832		0.0430145	0.0652135	0.0684652	0.0895084	0.0363073	0.0790662	0.0658028		0.0466313	0.0237178	0.030527	0.0193612	0.0154238	0.037918
0.0630935	0.064938	0.0650337	0.032538	0.0565362	0.0230701		0.0819016	0.196179	0.0447576	0.0428636	0.0272867	0.0709809		0.0196173	0.0206835	0.0427009	0.0224703	0.0143166	0.0157522		0.0199452	0.0234715	0.0144226	0.0214645	0.0229455	0.0242182		0.0470572	0.0653249	0.0476239	0.0558406	0.0280885	0.0410635	0.031662		0.0855303	0.0413332	0.0413739	0.0500607	0.0429407	0.0799293	0.0441629		0.0511941	0.028059	0.0151397	0.0216354	0.00880962	0.0314231
0.0866312	0.0714892	0.0450897	0.0435344	0.0368252	0.0373707		0.100775	0.129171	0.0561488	0.0555799	0.0477111	0.0636974		0.0276337	0.0197884	0.0323081	0.0296467	0.0171281	0.0176054		0.0202385	0.0159163	0.0167204	0.0235915	0.0327183	0.0199606		0.0824471	0.0522701	0.0486579	0.0445881	0.0276048	0.0490913	0.0295078		0.0776773	0.0584488	0.0457312	0.0415797	0.0497782	0.0585343	0.0332801		0.0368245	0.0323871	0.0162382	0.0138159	0.0159647	0.0302086
0.0445671	0.0730362	0.0419696	0.0535261	0.0328706	0.0256923		0.0947862	0.121662	0.0882818	0.0626475	0.026111	0.114481		0.0304364	0.0407752	0.0290979	0.0298133	0.0271002	0.0101856		0.0256792	0.0149035	0.0147806	0.0251564	0.0387705	0.0179887		0.0368375	0.0487802	0.0431798	0.0506311	0.0301923	0.0428023	0.0233719		0.088906	0.0363412	0.0437501	0.0755338	0.0498946	0.0780785	0.0421604		0.0475484	0.020817	0.0172167	0.00876072	0.0178572	0.0304891
0.0566744	0.0526211	0.0665908	0.0416725	0.0321146	0.0389974		0.14014	0.140368	0.0468087	0.0535982	0.0657465	0.0447763		0.0283975	0.0204259	0.0275822	0.0275016	0.0347508	0.0294575		0.012926	0.0229389	0.0295036	0.0173576	0.0354719	0.0281399		0.0491356	0.0268237	0.0303316	0.0305666	0.0343853	0.0443175	0.0340048		0.0522444	0.0608758	0.0497908	0.0236904	0.0410425	0.0561957	0.0543709		0.0252844	0.0182713	0.0234172	0.016214	0.0321957	0.0323259
0.0595627	0.0820092	0.0675681	0.0409982	0.0497522	0.0365109		0.115989	0.126516	0.043545	0.0472251	0.0641271	0.105775		0.0465288	0.0271632	0.0341803	0.0321622	0.020965	0.0242844		0.02072	0.0168281	0.0230828	0.0136681	0.0362494	0.0241545		0.0435173	0.0511514	0.0358819	0.0273846	0.042061	0.0297611	0.0300835		0.0643249	0.0080976	0.0445594	0.0482537	0.0499522	0.0689562	0.0287907		0.0323919	0.0358761	0.0123891	0.0181628	0.0263185	0.0210534
0.0671322	0.0646993	0.0815934	0.0479039	0.0352162	0.0277943		0.0653253	0.122584	0.0509876	0.0475442	0.0447518	0.0908886		0.0208629	0.0453178	0.023907	0.0177641	0.043855	0.0164709		0.0163365	0.0208429	0.0184704	0.0225465	0.0291862	0.0159154		0.0337	0.0352774	0.0342787	0.0274362	0.0269838	0.0511064	0.028249		0.0618517	0.0131397	0.0435707	0.0493324	0.0563682	0.0542786	0.0530018		0.0253643	0.0306939	0.0218981	0.0161467	0.0277504	0.0335708
0.0656442	0.0562713	0.0529194	0.0436952	0.044909	0.0477223		0.09726	0.148787	0.0459687	0.0628846	0.0379512	0.0536561		0.0226099	0.027295	0.0416311	0.0229065	0.0367719	0.0216692		0.0177975	0.0214572	0.0245332	0.00552457	0.0349423	0.0159219		0.0367049	0.0533782	0.0597715	0.0343103	0.0330693	0.0660853	0.0229685		0.0795632	0.052229	0.0527978	0.0621816	0.0461659	0.0487132	0.0439191		0.030883	0.0255429	0.0280972	0.0139021	0.0220884	0.029824
0.0524269	0.0850799	0.0547961	0.0415132	0.0400934	0.0331713		0.132161	0.160587	0.0570994	0.0564326	0.0394519	0.0776459		0.0260134	0.0354443	0.0284294	0.0371811	0.0156328	0.0246156		0.0123819	0.0222888	0.0226521	0.0197409	0.0345739	0.0125482		0.0281573	0.0403077	0.0226319	0.0281272	0.0281925	0.0531517	0.0288388		0.0795477	0.0399161	0.0602399	0.0768424	0.0363571	0.0379436	0.0416106		0.0311678	0.0296698	0.0198521	0.00890504	0.024033	0.0175132
0.0613662	0.0226656	0.0536392	0.0324742	0.0226672	0.0361845		0.102506	0.153767	0.0494607	0.0642532	0.0396284	0.0592671		0.0347072	0.0299567	0.0306101	0.0338432	0.027313	0.016735		0.0240074	0.0183373	0.0184743	0.0133656	0.0302882	0.016325		0.0496892	0.0480797	0.0309868	0.0351203	0.0340338	0.0422132	0.0236187		0.0574378	0.0269516	0.0642839	0.0713139	0.0470987	0.06554	0.0400392		0.0473139	0.0328888	0.0225232	0.017572	0.021049	0.0245108
0.0707294	0.063091	0.0338014	0.0229837	0.0436142	0.0634445		0.155256	0.117822	0.0551882	0.0640172	0.065302	0.0975176		0.0205014	0.0176589	0.0369339	0.029127	0.0263893	0.0227123		0.0212027	0.0167429	0.0283213	0.0195037	0.0188132	0.0229376		0.0320494	0.0635565	0.0371746	0.0510113	0.030713	0.0251394	0.0232928		0.0769156	0.0390349	0.0478972	0.0663815	0.043389	0.0635641	0.0481626		0.0416678	0.0189465	0.0178637	0.0154503	0.0196727	0.0324964
[truncated: 55 more rows]
[truncated: 60 more columns]

## Sheet: Extended Data Figure 7e
FG (1P)
Flexed																												Extended
[truncated: 303 more rows]
[truncated: 60 more columns]

## Sheet: Extended Data Figure 7f
FG (1P)
[truncated: 304 more rows]
[truncated: 60 more columns]
