# Supplementary material for: Neural circuit mechanisms underlying context-specific halting in Drosophila
Source: Nature. 2024 Oct 2;634(8032):191–200. doi: 10.1038/s41586-024-07854-7 (PMC11446846; doi:10.1038/s41586-024-07854-7)
Supplement: Supplementary file 29 — Source Data Extended Data Fig. 8 [file 41586_2024_7854_MOESM29_ESM.xlsx]

## Sheet: Extended Data Figure 8a
Gr5a (fed)							Gr5a (starved)										Gr66a (fed)
Fly1	Fly2	Fly3	Fly4	Fly5	Fly6		Fly1	Fly2	Fly3	Fly4	Fly5	Fly6	Fly7	Fly8	Fly9		Fly1	Fly2	Fly3	Fly4	Fly5
-0.0268852	0.0103744	0.0338434	-0.0618298	-0.0359412	0.0186234		0.0470031	-0.0295199	0.0415206	0.043202	0.0496953	0.047862	0.0218753	0.040994	0.0186234		0.0548536	0.0121744	-0.0102938	0.0459314	-0.033456
0.0161521	0.00469497	-0.0242148	-0.0302833	0.000926656	0.0704204		-0.0816662	0.0516516	0.00607675	0.043439	0.0996436	0.0516918	0.000919395	0.000834509	0.0704204		0.0277873	-0.00717291	0.0117955	-0.04914	-0.0645882
-0.0234556	0.011291	0.00386542	-0.0537312	-0.0154928	0.0157175		0.0433758	0.0525324	0.0252027	0.111188	0.00849717	0.0545148	0.0166166	0.0450921	0.0157175		0.0304153	-0.00725283	-0.015755	-0.0183162	-0.0155871
-0.0222871	0.0265973	0.0492444	-0.0174371	-0.00430066	0.0289419		-0.0302956	-0.0392485	0.0373931	0.0549013	-0.0599115	0.0143938	-0.0270892	0.0528829	0.0289419		0.0410179	0.0380624	0.0334188	-0.0345831	0.0200291
-0.0373892	0.0381172	0.0315432	-0.0161513	-0.00839355	0.0418073		-0.0163589	0.0442381	0.0181852	0.077817	0.0296307	0.00940088	0.0175345	0.0617293	0.0418073		0.00819991	0.0835428	-0.0251915	0.0158473	0.0303871
-0.0144635	0.00459732	0.022795	0.014951	-0.00368328	0.0330819		0.0354425	-0.038119	0.022525	-0.0211359	0.0177944	-0.0120733	-0.0200158	0.0667635	0.0330819		0.0235278	0.0455001	0.0412552	-0.0158185	0.0448063
-0.0830783	-0.00529502	0.0252527	-0.00866349	-0.0189713	0.000959426		-0.0284408	0.0854943	-0.0611147	-0.0142909	-0.0256024	0.030671	0.0272643	-0.0188293	0.000959426		-0.0241765	0.0554313	0.00634502	0.0788208	0.0507573
0.036099	0.0163012	-0.0103896	0.0408269	0.0057453	-0.0381977		0.0427664	-0.00657911	-0.0622397	-0.0566381	-0.0814424	-0.0120518	-0.00229212	-0.0682193	-0.0381977		-0.0518012	-0.0332134	-0.00534908	0.0163851	0.0416209
0.028505	-0.0132328	0.0185212	0.00155507	0.0162872	-0.0222099		0.0162693	-0.0581484	-0.0224146	-0.00772239	-0.00340458	0.0129241	0.000508917	0.0162981	-0.0222099		-0.0283929	-0.0228562	-0.00725865	-0.0298711	0.0137966
-0.00973516	-0.0441354	-0.0109736	0.0138189	0.00553661	-0.0278208		-0.0635543	-0.00616497	-0.0364177	-0.10055	-0.052429	-0.023169	-0.0138989	-0.0287715	-0.0278208		-0.0248847	-0.0138508	-0.00645826	-0.0157918	0.0213555
0.0697711	0.000780803	-0.0704905	0.0396982	0.00477262	-0.0416566		-0.0172548	-0.0559845	0.0285664	-0.03119	0.0399416	-0.0330646	-0.0103633	-0.0149704	-0.0416566		0.00416954	-0.0868161	-0.026243	-0.0352181	-0.0267965
0.0686015	-0.0389825	-0.0331996	0.00999821	0.00347884	-0.0159293		0.0112677	0.0590429	-0.0982304	-0.055163	-0.00714461	-0.0112784	-0.0237168	-0.0392554	-0.0159293		-0.0223298	0.0170773	-0.0183911	-0.0205337	0.0123821
-0.028457	-0.00975252	0.0205322	0.0366688	0.028916	0.00827453		0.087329	0.0189857	0.0573856	-0.0172043	-0.0131831	-0.0655692	0.0229217	-0.047659	0.00827453		0.00497536	-0.0434055	0.0540837	0.0408952	-0.0488637
0.0266224	-0.00135602	-0.0563294	0.0305791	0.0211195	-0.0720121		-0.0458832	-0.0781807	0.0435617	-0.0266533	-0.00208516	-0.0642519	-0.0102646	-0.0668896	-0.0720121		-0.0433616	-0.0372206	-0.0319578	0.0213928	-0.0458434
0.0590795	-0.0363505	-0.0323751	0.0519723	0.0476406	-0.0547756		0.0172973	-0.0386481	-0.0430436	-0.0654488	-0.101833	0.00640261	-0.000734041	-0.0751028	-0.0547756		0.0260146	-0.0615227	-0.0155809	-0.0614833	-0.0742006
0.342335	0.305716	0.378551	0.314451	0.321136	0.449956		1.55773	1.00045	0.843161	0.700775	0.922054	1.04549	0.414177	1.09792	0.449956		-0.0663004	-0.035837	0.021336	0.00187127	-0.0668401
0.329342	0.393384	0.749486	0.459479	0.359357	0.658584		1.61933	0.808383	1.01086	0.81378	1.32057	1.40074	0.574427	1.49947	0.658584		-0.0811582	0.0435579	-0.0209183	0.0846245	-0.0860104
0.324468	0.392577	0.774247	0.427587	0.348195	0.66383		1.7168	0.772971	0.859983	0.769747	0.981518	1.27296	0.427288	1.40969	0.66383		-0.140287	-0.0525162	-0.00935786	0.0232448	-0.112079
0.332059	0.385516	0.8281	0.353043	0.379212	0.528812		1.59855	0.755302	0.742349	0.712686	0.797227	1.25521	0.329632	1.38353	0.528812		-0.149132	0.00467578	0.0182668	0.0527683	-0.067842
0.272951	0.288712	0.773346	0.231994	0.328039	0.411215		1.33842	0.805082	0.570601	0.580854	0.734661	1.00875	0.30343	1.28556	0.411215		-0.185152	-0.0342374	0.0569288	0.0272766	-0.0399495
0.29918	0.208476	0.647861	0.218761	0.285617	0.375999		1.16028	0.726815	0.46689	0.589542	0.523755	0.948172	0.216867	1.10185	0.375999		-0.166263	-0.00574247	0.0394635	0.0867747	-0.0623083
0.319363	0.185729	0.580528	0.171069	0.267918	0.388091		1.06058	0.669607	0.330878	0.564805	0.501003	0.845801	0.143217	1.02693	0.388091		-0.20608	-0.0476059	0.00976979	-0.00462247	-0.0455883
0.27932	0.143985	0.540473	0.128309	0.230156	0.26589		0.972901	0.718283	0.436489	0.485802	0.435625	0.740389	0.144515	0.910609	0.26589		-0.182888	-0.00831304	0.00529774	-0.0437508	-0.109284
0.215507	0.0978121	0.465045	0.0826844	0.204015	0.298632		0.836539	0.652659	0.445352	0.507408	0.453034	0.698175	0.0905288	0.906725	0.298632		-0.224996	-0.0823819	-0.00867925	-0.048351	-0.109093
0.263218	0.0540865	0.457416	0.0304828	0.177707	0.259767		0.802749	0.579121	0.275595	0.486002	0.40103	0.682667	0.141133	0.821219	0.259767		-0.251683	-0.0389557	-0.00352184	-0.0344563	-0.115308
0.196606	0.00848483	0.444513	0.00441633	0.184327	0.243337		0.701445	0.625028	0.278356	0.506488	0.351972	0.678942	0.10845	0.809691	0.243337		-0.217788	0.0147893	-0.0605155	-0.0198927	-0.180771
0.202006	0.03078	0.394901	-0.0204906	0.175404	0.137139		0.690784	0.419566	0.242834	0.444272	0.281478	0.613061	0.0489948	0.785031	0.137139		-0.217356	0.006947	-0.0517602	-0.0194281	-0.175063
0.169933	-0.0213585	0.366518	-0.00785403	0.168137	0.153753		0.586361	0.474599	0.212178	0.418779	0.330419	0.486126	0.0611566	0.754195	0.153753		-0.220513	-0.0546104	-0.00393619	-0.000700519	-0.160049
0.239243	-0.00899234	0.374221	-0.0599207	0.184245	0.20809		0.479752	0.502825	0.140952	0.401077	0.258587	0.481638	0.0454582	0.700924	0.20809		-0.226065	-0.0714993	0.0188952	-0.0516813	-0.195894
0.195282	-0.0111933	0.315239	-0.0682658	0.163443	0.183909		0.496383	0.485452	0.146027	0.37375	0.197521	0.479217	0.00178681	0.805853	0.183909		-0.229529	-0.0613504	0.0336221	-0.00796938	-0.195203
0.218085	0.0168537	0.344016	0.0262035	0.16367	0.158163		0.459931	0.489044	0.182916	0.371111	0.124317	0.424823	-0.00488044	0.64278	0.158163		-0.251703	-0.089506	0.0266971	-0.0420847	-0.169754
0.157766	-0.0726196	0.280402	-0.043909	0.176677	0.176226		0.533215	0.546288	0.100375	0.357088	0.179168	0.426464	-0.0265786	0.518455	0.176226		-0.264676	0.0199498	-0.00391423	-0.00183689	-0.22309
0.170882	-0.0143367	0.317786	-0.027798	0.168772	0.11446		0.307628	0.411714	0.132201	0.354234	0.10232	0.354733	-0.0716682	0.394241	0.11446		-0.295337	-0.0567443	0.0394334	-0.0119817	-0.212524
0.197157	0.193316	0.396554	0.0370848	0.281706	0.677039		0.922858	0.853581	0.521063	0.843058	0.344037	1.0845	0.174869	1.05182	0.677039		-0.298759	-0.00207404	0.0378775	0.0115706	-0.193526
0.271057	0.235827	0.494644	0.191843	0.280387	0.789674		1.3111	0.608115	0.68914	0.87794	0.674067	1.34045	0.253874	1.28878	0.789674		-0.274783	-0.164639	-0.038251	0.0359664	-0.188567
0.229303	0.26677	0.578255	0.25855	0.290083	0.51032		1.13733	0.765361	0.554389	0.708378	0.513194	1.18341	0.241449	1.03273	0.51032		-0.288782	-0.102099	-0.0456112	0.0205832	-0.19853
0.218572	0.289022	0.486657	0.0864968	0.293639	0.496313		0.923947	0.794692	0.430446	0.727065	0.309355	1.048	0.195643	0.933486	0.496313		-0.311154	-0.0201494	-0.114964	-0.0188854	-0.176786
0.133058	0.281186	0.38828	0.0721976	0.275598	0.415293		0.77918	0.650336	0.264269	0.534648	0.343042	0.822324	0.156086	0.746318	0.415293		-0.317785	-0.0333624	-0.0355141	-0.0206519	-0.172763
0.204637	0.256533	0.316507	-0.0022062	0.269712	0.371551		0.558339	0.499024	0.272611	0.498521	0.238437	0.619053	0.0763153	0.625505	0.371551		-0.3061	-0.0806207	-0.0663437	-0.0280989	-0.154195
0.145939	0.190287	0.33238	-0.0418113	0.242904	0.304762		0.570294	0.564477	0.181695	0.550468	0.301582	0.505976	0.0714756	0.459906	0.304762		-0.298002	-0.0525192	-0.0156376	-0.0326385	-0.17411
0.137188	0.219132	0.360651	-0.0296809	0.214598	0.292771		0.5574	0.42629	0.168861	0.460308	0.285452	0.448351	0.0130604	0.487133	0.292771		-0.31608	-0.0312872	-0.0548465	0.00931724	-0.204651
0.147913	0.198874	0.260409	-0.0291919	0.19338	0.239176		0.516165	0.442807	0.192951	0.446064	0.212277	0.376421	0.0207708	0.393781	0.239176		-0.344092	-0.100916	-0.0940051	-0.0135363	-0.169581
0.133924	0.1826	0.238849	-0.0605833	0.194899	0.223316		0.365706	0.281365	0.249222	0.41241	0.14242	0.428231	-0.00337034	0.323182	0.223316		-0.318362	-0.054404	-0.00385651	-0.0703634	-0.189892
0.0927316	0.17764	0.215843	-0.0791658	0.206324	0.11948		0.502566	0.426046	0.171913	0.39931	0.110749	0.302607	0.0605157	0.278334	0.11948		-0.351396	-0.0714144	-0.110822	-0.121811	-0.212093
0.108565	0.218691	0.188557	-0.0510371	0.191628	0.207878		0.374864	0.373053	0.166512	0.253632	0.140228	0.383464	-0.0194917	0.299351	0.207878		-0.318322	-0.0714386	-0.0548733	-0.103769	-0.244179
0.0861122	0.168981	0.205649	-0.0869646	0.183499	0.103047		0.424106	0.324556	0.206271	0.2954	0.182052	0.299654	-0.00300378	0.233321	0.103047		-0.302468	-0.00581609	-0.122142	-0.0500856	-0.247561
0.113084	0.18394	0.227609	-0.0901824	0.199017	0.112205		0.39589	0.325338	0.158053	0.271474	0.157547	0.242516	-0.0298737	0.266368	0.112205		-0.346235	-0.0777636	-0.146416	-0.0902415	-0.273686
0.148791	0.177267	0.189028	-0.126191	0.175734	0.0237832		0.461589	0.222772	0.0912003	0.197177	0.237114	0.297171	-0.0270959	0.233427	0.0237832		-0.376674	-0.00500498	-0.0764504	-0.0553396	-0.245136
0.0825171	0.163794	0.201956	-0.0869095	0.214009	0.0482787		0.380016	0.396296	0.171668	0.199988	0.167199	0.258278	-0.0115155	0.150318	0.0482787		-0.414404	0.00265889	-0.0925473	-0.123741	-0.243149
-0.0436982	0.171149	0.234755	-0.0848704	0.196228	0.0527429		0.405028	0.279014	0.063424	0.190344	0.221935	0.240478	0.0242734	0.185692	0.0527429		-0.411526	-0.0185741	-0.0682828	-0.0720488	-0.243832
0.081036	0.0766563	0.210809	-0.103651	0.181634	-0.00995264		0.305499	0.244429	0.126024	0.30619	0.134838	0.207462	0.00385692	0.16848	-0.00995264		-0.409669	0.03382	-0.0402195	-0.0810895	-0.265605
0.0952224	0.219263	0.417208	0.000941251	0.255212	0.403172		1.29117	0.696454	0.44579	0.656795	0.564994	0.770806	0.213175	0.821998	0.403172		-0.399497	0.0207739	-0.0542105	-0.00442113	-0.292006
-0.0527929	0.206267	0.606403	0.155478	0.287445	0.668136		1.52646	0.755544	0.538541	0.817904	0.618422	1.0565	0.33576	1.15922	0.668136		-0.402712	0.0258922	-0.143027	-0.0748766	-0.29568
0.239626	0.148194	0.618259	0.0769484	0.308362	0.476319		1.83105	0.671095	0.597403	0.644885	0.514791	0.993722	0.180372	1.05713	0.476319		-0.391686	-0.0954052	-0.0460172	-0.13896	-0.210712
0.139381	0.18596	0.637565	0.0493323	0.264291	0.464852		1.6663	0.62937	0.475618	0.636028	0.386348	0.827193	0.115909	1.05301	0.464852		-0.396121	-0.0628963	-0.106925	-0.126932	-0.240493
0.00775018	0.0993124	0.443158	0.0505017	0.241914	0.385867		1.3429	0.638135	0.325241	0.537284	0.277826	0.674389	0.099056	0.846838	0.385867		-0.397455	-0.0729127	-0.133036	-0.075957	-0.2535
0.0544163	0.0574078	0.38975	-0.00347068	0.246895	0.27441		1.07351	0.556871	0.249426	0.471321	0.224157	0.532392	0.0418013	0.786509	0.27441		-0.416848	-0.0684175	-0.0701451	-0.0422338	-0.205873
0.095683	0.0139353	0.32842	0.00655756	0.23082	0.238429		1.08188	0.509305	0.286359	0.520362	0.18604	0.450185	0.0319855	0.71441	0.238429		-0.421658	-0.107456	-0.100534	-0.133006	-0.25721
0.138488	-0.0215888	0.21679	-0.0316995	0.193649	0.25786		1.01316	0.489502	0.262494	0.475964	0.230203	0.421519	0.00926837	0.716444	0.25786		-0.432402	-0.0832429	-0.092499	-0.120929	-0.271773
0.0995354	-0.0488316	0.1342	-0.0235011	0.19577	0.158329		0.953426	0.419469	0.233439	0.454141	0.216715	0.438343	0.0127274	0.74631	0.158329		-0.390582	-0.0698643	-0.192233	-0.156022	-0.242076
0.00481674	-0.05474	0.202481	-0.00704058	0.176665	0.151074		0.906752	0.50215	0.17519	0.479307	0.27302	0.414804	-0.0483978	0.767663	0.151074		-0.413252	-0.0352442	-0.112125	-0.131423	-0.275087
-0.00842798	0.00585456	0.172068	-0.0175924	0.207536	0.197106		0.824589	0.464331	0.236063	0.407756	0.269896	0.317899	-0.0440309	0.733743	0.197106		-0.402244	-0.0675983	-0.172866	-0.0804282	-0.297398
0.117348	-0.057267	0.11961	0.00566765	0.161209	0.156684		0.864908	0.435587	0.178056	0.438303	0.221156	0.317705	-0.0186785	0.701621	0.156684		-0.405097	-0.0750893	-0.178866	-0.132124	-0.322571
-0.0198015	-0.0393217	0.231485	-0.0224186	0.145171	0.11568		0.880661	0.396345	0.0768346	0.366383	0.233536	0.357584	-0.0325152	0.728455	0.11568		-0.415405	-0.0686588	-0.173866	-0.176506	-0.304034
-0.0131781	-0.0472382	0.151959	-0.0164041	0.177671	0.0567775		0.953348	0.36928	0.0277742	0.487271	0.152017	0.232362	0.0261566	0.68467	0.0567775		-0.404793	-0.0592818	-0.116748	-0.0850195	-0.31696
-0.0264201	-0.0772451	0.191351	0.0251048	0.156479	0.067271		0.95794	0.268294	0.0634189	0.385052	0.169359	0.237371	-0.022032	0.63304	0.067271		-0.405685	-0.0171417	-0.115427	-0.138754	-0.328669
-0.100193	-0.065832	0.161096	0.0543131	0.172599	0.0393401		0.851804	0.332229	0.113252	0.430145	0.106939	0.197854	-0.00208355	0.610743	0.0393401		-0.40732	-0.0498994	-0.11568	-0.17151	-0.31964
-0.0163696	-0.0899071	0.139204	0.0758178	0.145801	-0.0132557		0.851244	0.425934	0.0744477	0.350255	0.183792	0.232046	0.00301199	0.607642	-0.0132557		-0.394426	-0.0223358	-0.0952248	-0.181761	-0.296217
-0.0248955	-0.0816499	0.195359	0.0909766	0.170581	-0.0077985		0.931433	0.397885	0.0954496	0.326479	0.0895384	0.173116	-0.0748921	0.575732	-0.0077985		-0.390948	0.00889683	-0.199524	-0.146352	-0.317975
-0.0764148	-0.1043	0.205906	0.0408447	0.160543	0.0440882		0.838999	0.416475	0.0364828	0.250109	0.153893	0.121126	-0.0306688	0.49299	0.0440882		-0.361879	0.0116921	-0.119548	-0.0793093	-0.313916
-0.0532144	-0.123732	0.187152	0.0680455	0.173043	0.0554087		0.86912	0.280277	0.153384	0.23523	0.0627284	0.146409	-0.00146384	0.391701	0.0554087		-0.344871	0.0516174	-0.0392113	-0.112744	-0.301072
-0.131199	-0.119825	0.178432	0.0537716	0.152236	-0.0139277		0.886986	0.429147	0.0749383	0.264519	0.175061	0.167359	0.0409086	0.381215	-0.0139277		-0.34262	-0.00356118	-0.0813228	-0.140304	-0.325844
0.0138477	-0.122008	0.152107	0.104352	0.131487	0.0111411		0.811658	0.296649	0.0301203	0.233877	0.156446	0.0745717	0.0196661	0.432729	0.0111411		-0.294816	0.0857772	-0.135529	-0.158799	-0.280187
0.0134615	-0.144969	0.146472	0.0872986	0.166041	-0.00584407		0.73955	0.301712	0.0601447	0.211763	0.100238	0.0986078	-0.005889	0.556567	-0.00584407		-0.317446	0.0739694	-0.116228	-0.113086	-0.220756
0.0786863	-0.134394	0.117811	0.0915471	0.134464	-0.0308848		0.892012	0.339824	0.10385	0.165957	0.138841	0.0948787	-0.0127913	0.437631	-0.0308848		-0.273689	0.0949707	-0.149755	-0.0905792	-0.238513
0.00537002	-0.0684363	0.103067	0.128941	0.155173	-0.026047		0.848783	0.433226	0.0250346	0.162918	0.104941	0.174733	-0.0410462	0.471726	-0.026047		-0.303793	0.162067	-0.121653	-0.112657	-0.200459
-0.0498667	-0.0963445	0.191568	0.106547	0.161754	-0.0178568		0.834614	0.391787	0.210158	0.148903	0.185819	0.185647	-0.0196454	0.451827	-0.0178568		-0.340306	0.0348065	-0.0459106	-0.0934302	-0.17394
-0.0369995	-0.0818289	0.16506	0.132002	0.163814	-0.0355039		0.98269	0.308478	0.0455037	0.0941697	0.153511	0.125102	-0.0401185	0.437795	-0.0355039		-0.328618	0.103823	-0.0756241	-0.118391	-0.17362
-0.0625707	-0.0974449	0.24388	0.140039	0.17837	-0.0440834		0.813862	0.391305	-0.0218559	0.129579	0.17902	0.0690942	-0.033273	0.362621	-0.0440834		-0.329318	0.117344	-0.0479305	-0.106892	-0.198551
-0.108658	-0.0840761	0.219641	0.0957853	0.143492	0.031408		0.842496	0.38463	0.0672413	0.170848	0.0686885	0.135179	-0.0151127	0.400222	0.031408		-0.38914	0.082966	-0.0809659	-0.121225	-0.208543

## Sheet: Extended Data Figure 8b
Gr5a (fed)	Gr5a (starved)	Gr66a (fed)
0.44205	2.17215	-0.000412643
0.495267	1.13063	-0.0099578
0.884365	1.24224	0.0648208
0.553942	1.03321	-0.117039
0.462913	1.51566	0.170974
0.810723	1.7075
	0.663771
	1.83643
	0.810723

## Sheet: Extended Data Figure 8c
Gr5a(fed)					Gr5a(starved)						Control(starved)
Fly1	Fly2	Fly3	Fly4		Fly1	Fly2	Fly3	Fly4	Fly5		Fly1	Fly2	Fly3	Fly4	Fly5
0.118279	0.140393	0.169826	0.211094		-0.30473	0.254416	0.157238	0.160998	-0.0766988		-0.083781	-0.230799	0.00342961	-0.0343634	0.184595
-0.0769382	-0.045248	0.0388444	-0.0538121		-0.254714	-0.0870674	0.40797	-0.0732005	0.0955496		-0.109082	0.0399781	0.0272641	0.0164471	0.00452675
-0.0464778	0.0523562	0.0346175	-0.124193		0.0118557	0.120604	0.195565	0.12984	-0.10104		-0.130525	-0.024684	0.101153	-0.0263251	0.035802
-0.104942	0.14719	0.204854	0.059373		-0.117845	0.0512748	0.17728	-0.180931	-0.17987		0.144254	-0.0178039	-0.141082	-0.0338159	-0.00307135
-0.0833772	-0.156384	0.039189	-0.141222		-0.13667	0.0143518	0.131347	-0.0271327	0.0625854		-0.140971	-0.140274	-0.00798745	0.0924957	-0.0299164
-0.155716	0.195867	0.208286	-0.197417		0.122603	-0.0313407	-0.0358014	-0.0977643	-0.086737		-0.122884	-0.038341	-0.121086	0.0182368	-0.0394291
-0.0253543	0.0817858	-0.158878	0.519549		-0.0576253	-0.201817	0.0941518	-0.0740759	-0.261696		-0.119608	0.0167276	-0.0865278	0.0511824	0.00413662
0.0126242	-0.0729987	-0.0634493	-0.558586		0.152668	-0.138601	0.347744	0.0107551	-0.209195		-0.194177	-0.318527	-0.172655	-0.0744517	0.0308675
0.0257589	-0.25239	-0.0550113	-0.145867		0.242069	0.0858372	-0.0359415	0.157355	-0.0389783		-0.0489025	-0.0335648	0.0389131	-0.0106274	-0.0798551
-0.0470998	-0.1535	-0.0655884	0.0963669		-0.0266301	-0.0910334	0.0136444	-0.11191	-0.0931893		0.0282055	0.174118	0.0460246	0.0564526	-0.0303134
-0.0189648	0.327559	-0.0772935	-0.097198		-0.105696	0.0036067	-0.122228	-0.0175196	0.109431		-0.0372871	0.018166	-0.0542847	-0.0203141	0.00648603
0.0403057	0.0783314	0.197893	0.146698		-0.109743	0.00158948	0.144525	-0.0279247	0.0227368		0.0579842	-0.15872	-0.030653	-0.0255111	0.103682
-0.0760259	-0.0320814	-0.0554204	-0.232655		-0.176227	0.103549	-0.0729213	0.116166	-0.175988		-0.167803	-0.0567739	-0.14221	-0.00835602	-0.125081
-0.051203	0.20887	0.0855201	-0.336167		1.08288	0.4115	0.143655	-0.0646581	-0.0106131		-0.149917	-0.297241	-0.178383	0.0210692	0.0728113
0.120628	0.194535	0.225384	-0.113493		1.09698	0.461354	0.0316908	0.324229	0.264287		-0.0846643	-0.248902	-0.060066	-0.051588	-0.00117627
0.0573697	-0.0090191	0.152003	-0.279539		1.03603	0.420837	0.0566105	0.279142	0.0784053		-0.226015	-0.170727	-0.158854	-0.0634819	-0.0611106
-0.0527877	-0.105684	0.0776343	-0.530889		1.09933	0.422881	-0.0566493	0.199524	0.203742		-0.167646	0.00382782	-0.179339	-0.00775655	0.0368399
-0.0638077	0.385125	0.0744813	-0.0322854		1.37689	0.147616	0.261335	0.317377	0.19756		-0.0366207	0.13559	-0.146463	0.0836398	0.00550205
-0.0508244	0.128491	0.0307534	-0.0139992		1.07451	0.425892	0.356875	0.345473	0.513204		0.0891432	0.117531	-0.0143584	-0.0349926	-0.0679003
-0.0883064	0.171332	0.14174	0.266186		1.00664	0.404572	0.139347	0.302371	0.157494		-0.0128335	0.0601758	-0.0611577	0.0823132	0.0174052
-0.00186049	0.0153306	0.182834	-0.247146		1.03925	0.257396	0.189021	0.447372	0.160205		0.0222931	0.189627	0.0111277	-0.0141668	0.0905694
-0.0923247	-0.0928815	-0.0190775	0.357956		0.913737	0.417449	-0.0243263	0.192378	0.128172		0.113635	-0.0307763	-0.139088	-0.0883078	0.0371574
0.043539	0.0440799	0.100044	-0.190431		0.793871	0.299105	0.243232	0.504964	0.144733		0.041124	0.0914005	-0.0468773	-0.0375482	0.035113
-0.0484262	0.147706	0.204429	-0.0799241		0.787321	0.211597	0.333649	0.203044	-0.01389		0.112283	-0.0528554	-0.0961275	-0.00488667	-0.00388876
0.0138878	0.0460927	0.303472	-0.55132		0.831472	0.23051	0.150007	0.0355996	0.203061		0.0571991	0.469325	-0.210444	0.134099	0.0212278
-0.0168529	0.285148	0.0311969	0.127101		0.905232	0.296287	-0.119272	0.210231	0.399113		-0.181095	0.122182	0.066764	0.0274737	-0.0518161
0.0689395	0.333856	0.245908	-0.16007		0.734744	0.398994	0.322874	0.317678	0.159579		-0.159413	0.0104367	0.0296029	0.0344505	0.0730809
0.100386	0.0271359	0.248291	0.350323		0.803076	0.576701	0.13211	0.212469	-0.0990868		-0.0693887	-0.00395118	0.0650802	-0.0653912	-0.0591545
-0.0396775	-0.0647279	0.20982	-0.176435		1.00786	0.248266	-0.0201298	-0.0331238	0.141407		-0.0714874	0.0123584	-0.102859	-0.0963117	0.0223719
0.112716	0.0929109	0.0973518	-0.168505		0.672741	0.287979	0.112497	0.182592	-0.0975368		0.00694668	0.074295	-0.000902783	-0.0252555	0.0161056
0.161091	-0.135342	0.206314	-0.454462		1.07973	0.277472	0.162577	0.0703268	0.148618		-0.0917665	-0.0580464	0.0164697	0.0424962	-0.105022
0.0846266	0.0601979	0.294529	-0.0312328		0.82252	0.471152	0.188279	0.0639072	-0.0181047		-0.0274067	-0.012908	-0.106969	-0.112399	-0.0658508
-0.0737899	-0.0359912	0.190789	0.0843025		0.966553	0.336278	0.345691	0.15622	0.0124062		0.132709	0.158032	0.110516	0.103145	-0.0621926
0.000458431	-0.180581	0.260616	-0.391894		0.647429	0.190819	0.479588	0.2705	-0.222033		-0.0944586	-0.120264	0.00218686	0.0493698	-0.0394208
-0.00969382	0.144896	0.343976	0.0251888		0.828874	0.173186	0.323879	0.141041	0.112274		0.0109339	-0.218977	-0.0447076	-0.00981354	-0.112975
0.0095729	-0.065513	0.433215	-0.062248		0.674167	0.147006	0.341305	0.086967	0.000508827		-0.113948	0.0708667	-0.140055	0.0261474	-0.147834
0.070638	0.243563	0.285103	-0.325257		1.04291	0.376755	0.43232	0.093135	-0.0168255		-0.241229	-0.085274	-0.199668	0.0645009	-0.045369
-0.100836	-0.168206	0.0466255	0.216483		0.71417	0.270904	-0.165954	0.0416188	0.136272		-0.128987	-0.225712	-0.111806	0.0525683	0.0128836
0.1158	-0.119341	0.213213	-0.350094		0.634627	0.1214	0.182865	0.0425964	-0.0488261		-0.0653041	-0.116718	0.0215551	-0.0288339	0.119204
-0.0939375	-0.125692	0.376318	0.502574		0.946762	0.177341	0.624477	0.255432	0.0723273		-0.0464119	-0.122651	-0.135004	0.0529432	0.0742116
-0.0631989	-0.03096	0.231489	0.32791		0.812877	0.134759	0.362301	0.123415	0.0591715		0.0146012	0.25958	-0.113368	-0.00339259	0.0736447
-0.0736254	-0.184356	0.12293	-0.0598001		1.00037	0.193698	0.203229	0.105169	0.0433571		-0.0689438	-0.0719906	0.0197971	0.000861241	0.0306874
0.105841	-0.179085	0.110032	-0.34817		0.864075	0.245766	0.376951	0.197527	0.055669		-0.124073	-0.088104	0.108706	-0.000281608	0.0802945

## Sheet: Extended Data Figure 8d
Gr5a(fed)	Gr5a(starved)	Control(starved)
-0.0174624	2.01485	-0.231034
0.236887	0.698461	-0.179486
0.197733	0.189836	-0.262923
-0.464469	0.422058	-0.0130551
	0.295928	-0.0143124

## Sheet: Extended Data Figure 8e
refer to data available at -	https://doi.org/10.17617/3.OIX8RZ

## Sheet: Extended Data Figure 8f-i
refer to data available at -	https://doi.org/10.17617/3.OIX8RZ

## Sheet: Extended Data Figure 8j
control	BB	FG	BRK	Gr64f
0	1	1	1	1
1	0	1	0	0
1	1	1	1	0
1	1	1	1	0
1	1	1	1	1
1	1	1	1	0
1	1	1	1	0
1	1	1	1	1
1	1	1	1	0
1	1	1	1	0
1	1	1	1	1
1	1	1	1	1
1	1	1	1	0
1	0	1	1	0
1	1	1	1	0
1	1	1	1	1
1	1	1	1	0
1	1	1	1	0
1	1	1	1	1
0	1	1	1	1
1	1	1	1	0
1	1	1	1	1
0	1	1	1	0
1	1	1	1	0
1		1	1	1
1		1	1	1
1		1	1	0
1		1	1	1
1		1		0
1		1
1		1
		1
		1
		1

## Sheet: Extended Data Figure 8k
n.a.
