# Supplementary material for: Neural circuit mechanisms underlying context-specific halting in Drosophila
Source: Nature. 2024 Oct 2;634(8032):191–200. doi: 10.1038/s41586-024-07854-7 (PMC11446846; doi:10.1038/s41586-024-07854-7)
Supplement: Supplementary file 30 — Source Data Extended Data Fig. 9 [file 41586_2024_7854_MOESM30_ESM.xlsx]

## Sheet: Extended Data Figure 9a
n.a.

## Sheet: Extended Data Figure 9b
n.a.

## Sheet: Extended Data Figure 9c
refer to data available at -	https://doi.org/10.17617/3.OIX8RZ

## Sheet: Extended Data Figure 9d
n.a.

## Sheet: Extended Data Figure 9e
All	12.55	12.7401	12.7121	12.5331	12.3768	12.1861	11.9298	11.7113	11.5859	11.6016	11.7302	11.828	11.8348	11.7114	11.387	10.8663	10.2875	9.84253	9.55701	9.30743	9.0587	8.77477	8.57622	8.52785	8.46982	8.34069	8.18712	8.22758	8.54544	8.92507	9.31223	9.82796	10.4843	11.1453	11.7505	12.2988	12.7858	13.0445	13.0039	12.8008	12.4923	12.2079	11.8049	11.3217	11.0159	10.8062	10.5541	10.2618	9.96611
	5.34134	5.32912	5.27756	5.21568	5.22613	5.24121	5.22817	5.19789	5.15028	5.06407	4.881	4.68627	4.54868	4.41786	4.21972	3.97073	3.7115	3.47586	3.27924	3.08643	2.88624	2.73466	2.6724	2.67465	2.73468	2.90428	3.08992	3.27273	3.49117	3.71506	3.97007	4.27052	4.5812	4.91139	5.21352	5.39468	5.44197	5.37138	5.22272	5.07321	4.95826	4.86722	4.77828	4.62686	4.46085	4.2896	4.08328	3.91006	3.75129
	7.50696	7.74696	8.00465	8.18758	8.37308	8.64418	8.93155	9.18053	9.4513	9.71741	9.94683	10.1031	10.1345	10.1758	10.2845	10.3229	10.265	10.2575	10.3199	10.3048	10.1774	10.0193	9.86925	9.7306	9.54021	9.23834	8.92667	8.66196	8.37143	8.0942	7.83808	7.56602	7.3039	7.10032	6.98036	6.88676	6.77306	6.69986	6.7394	6.87582	7.09615	7.37139	7.62624	7.82242	7.95622	8.04709	8.1141	8.17558	8.24699
	0.766637	0.814025	0.85414	0.877809	0.92515	0.99325	1.02682	1.04195	1.0851	1.16776	1.28839	1.41092	1.48675	1.51531	1.54772	1.60923	1.62861	1.59538	1.55987	1.54963	1.55804	1.57336	1.57416	1.54464	1.49236	1.3983	1.2856	1.20671	1.15949	1.10999	1.02961	0.943431	0.87939	0.827129	0.763081	0.694673	0.624842	0.579417	0.539512	0.504401	0.486931	0.481711	0.465042	0.428782	0.373726	0.364166	0.386852	0.42353	0.467147
	8.38096	8.34102	8.31104	8.20742	8.15885	8.19627	8.16845	8.01797	7.93482	7.95728	7.99227	8.04687	8.08075	8.09001	8.11564	8.10385	8.0477	8.05635	8.13501	8.1202	8.01226	7.88631	7.7353	7.54489	7.20304	6.71826	6.27393	5.96546	5.80926	5.69945	5.53585	5.33581	5.08149	4.92457	4.9536	4.96547	4.97312	5.18422	5.50547	5.8499	6.28035	6.75843	7.20427	7.56458	7.91895	8.33276	8.73449	9.12134	9.46466
	18.1994	18.1749	18.0683	17.9693	17.8686	17.6434	17.4702	17.2569	17.0393	16.935	16.7317	16.2695	15.6862	15.1212	14.624	14.2113	13.8519	13.5514	13.1892	12.8129	12.5716	12.2303	11.7208	11.2448	10.8531	10.5473	10.3788	10.2999	10.1815	10.0822	9.92392	9.70064	9.67246	9.91001	10.2439	10.5224	10.8216	11.2455	11.6637	11.8948	12.0295	12.1445	12.2973	12.572	12.8267	13.0639	13.3418	13.6444	13.9505
	4.35871	4.41257	4.52602	4.65065	4.74153	4.75628	4.76777	4.80302	4.85118	4.87469	4.84545	4.80693	4.7633	4.7161	4.64438	4.57062	4.45191	4.28138	4.14595	4.03147	3.93424	3.84331	3.81868	3.82679	3.83557	3.87774	3.92397	3.95991	3.99585	4.07352	4.19753	4.35453	4.49049	4.57575	4.62262	4.67692	4.66572	4.53718	4.43185	4.38333	4.32793	4.26709	4.21427	4.16709	4.11602	4.04877	3.98203	3.93502	3.91942
	11.6322	11.7225	11.7533	11.7476	11.7797	11.8082	11.7906	11.8267	11.9493	11.9195	11.7194	11.5494	11.2338	10.8855	10.6916	10.5672	10.4123	10.286	10.2376	10.3104	10.5327	10.7655	10.9435	11.1235	11.3912	11.7471	12.0312	12.3343	12.6309	12.8297	12.9808	13.1218	13.1181	13.034	12.9352	12.7859	12.6317	12.4491	12.2617	12.2317	12.3063	12.3493	12.4434	12.5909	12.7982	13.0026	13.1698	13.4547	13.7099
	15.3168	15.382	15.3143	15.3079	15.3687	15.3849	15.3535	15.3714	15.4338	15.364	15.1457	14.8561	14.4197	13.9255	13.5545	13.1725	12.7873	12.5381	12.3362	12.1208	11.8547	11.6085	11.3909	11.1117	10.9584	10.9395	10.9908	11.216	11.4479	11.5767	11.7501	11.9744	12.1884	12.3402	12.4759	12.7335	13.0007	13.0923	13.1157	13.1754	13.3854	13.5372	13.5332	13.5861	13.6918	13.7154	13.7134	13.6595	13.5434
	7.48367	7.62845	7.77312	7.87369	7.94531	8.00195	8.0729	8.23343	8.38057	8.26998	7.78082	7.1829	6.9445	6.96347	6.9311	6.91913	6.92206	6.86521	6.80217	6.79292	6.78112	6.62371	6.3467	6.08434	5.94014	5.87367	5.8847	5.8454	5.69267	5.56854	5.39261	5.19172	5.01602	4.86161	4.73386	4.62458	4.61482	4.61197	4.59585	4.60363	4.72139	4.82063	4.94513	5.25169	5.56804	5.85536	6.10032	6.35889	6.55369
	14.9326	15.0179	15.0888	15.2127	15.4664	15.7952	16.0774	16.3184	16.5442	16.7498	16.8976	16.9967	17.1696	17.3978	17.4705	17.3673	17.2123	16.9508	16.4922	15.9692	15.5757	15.2772	14.8848	14.4046	13.9785	13.5906	13.2946	13.0836	12.8521	12.4675	12.0691	11.8774	11.829	11.8056	11.7254	11.545	11.3656	11.2757	11.208	10.9992	10.7036	10.24	9.61798	8.95993	8.5245	8.23598	7.92736	7.64722	7.50814
	7.77425	7.97506	8.18764	8.34264	8.4198	8.4164	8.28876	8.09481	7.94228	7.75758	7.56057	7.4111	7.28419	7.1011	6.88743	6.62569	6.3208	6.02958	5.80748	5.6796	5.59513	5.54645	5.51116	5.44389	5.35761	5.18558	4.90056	4.6082	4.34938	4.16959	4.03895	3.94652	3.86186	3.76913	3.75443	3.81529	3.89871	4.04817	4.24541	4.54856	4.9345	5.24166	5.39611	5.59208	5.81548	6.00927	6.18808	6.35863	6.51097
	9.09225	9.39474	9.72029	10.1109	10.5136	10.7997	10.9819	11.1958	11.4627	11.6741	11.7845	11.853	11.9022	11.9267	11.9807	12.0708	12.0874	11.9842	11.8597	11.7272	11.6269	11.5997	11.5228	11.4032	11.3451	11.236	11.012	10.7908	10.5647	10.315	10.0678	9.87746	9.80586	9.83453	9.8809	9.86758	9.87473	9.97149	10.0526	10.1109	10.3426	10.7	10.9845	11.2916	11.6473	11.9339	12.1368	12.3747	12.5516
	4.86068	5.12881	5.45648	5.86323	6.22941	6.54731	6.84717	7.10064	7.27189	7.39685	7.58512	7.80332	7.89813	7.93083	7.99416	8.06347	8.13453	8.13466	8.11457	8.15233	8.17182	8.04619	7.8685	7.73444	7.61641	7.56692	7.59105	7.57265	7.34396	6.96175	6.63457	6.39651	6.26531	6.1663	6.08193	6.0758	6.19382	6.39446	6.56363	6.7207	6.8352	6.85881	6.90977	7.13895	7.52773	7.93441	8.28779	8.55677	8.72178
	7.45103	7.65286	7.88384	7.97357	7.98146	8.02344	8.16107	8.30275	8.34295	8.36527	8.40771	8.32416	8.1129	7.91144	7.78588	7.68065	7.57072	7.51567	7.47772	7.45136	7.46582	7.43798	7.40833	7.47362	7.60893	7.75022	7.8922	8.04249	8.1377	8.15711	8.16912	8.23419	8.34094	8.50254	8.68922	8.89168	9.15003	9.39145	9.53681	9.55811	9.47555	9.41764	9.36896	9.376	9.41722	9.38521	9.26643	9.03425	8.80514
	9.55524	9.27714	8.82701	8.31733	7.92276	7.64598	7.49862	7.43435	7.30929	7.14517	7.0504	6.96353	6.77998	6.49283	6.27016	6.17649	6.13016	6.20154	6.33527	6.44583	6.52226	6.4922	6.3984	6.45618	6.68414	6.77335	6.58547	6.60647	6.74829	6.88038	6.91864	6.9966	7.14679	7.30692	7.39148	7.39112	7.45613	7.57913	7.60211	7.5397	7.56806	7.78383	7.8772	8.04408	8.23164	8.45675	8.70685	8.88077	8.98802
Front+Mid BRK(1,2,3,4)	12.0259	12.3523	12.5884	12.7747	12.95	13.036	13.0148	12.9746	12.9225	12.8663	12.8431	12.8176	12.7823	12.6511	12.3868	11.9964	11.5051	11.046	10.5901	10.1006	9.67694	9.52902	9.66464	9.98645	10.2729	10.1535	9.94964	9.91938	9.91081	9.89816	10.1284	10.5663	11.0847	11.761	12.4616	13.1635	13.7279	13.8409	13.5512	13.1703	13.2306	13.3175	13.2227	13.1195	12.9125	12.6908	12.6766	12.7232	12.5597
	10.6035	10.3915	10.1365	9.90776	9.7218	9.56043	9.49514	9.48534	9.51262	9.69067	10.0254	10.3016	10.3896	10.4973	10.6524	10.7795	10.9323	11.1196	11.3023	11.4269	11.6459	12.0271	12.4022	12.6403	12.7623	12.7724	12.7512	12.7999	12.8551	12.8466	12.911	13.1753	13.5094	13.8394	14.0787	14.0896	13.9955	13.968	14.0484	14.1166	14.1028	14.0357	14.0371	14.0397	14.0086	13.9033	13.6583	13.3239	12.8624
	10.4055	10.5982	10.6512	10.6126	10.5706	10.5051	10.3402	10.1013	9.93541	9.82936	9.6877	9.56297	9.53589	9.57418	9.66267	9.6934	9.65595	9.65785	9.69349	9.71181	9.67985	9.6859	9.79572	9.89482	9.96294	10.1073	10.3017	10.4332	10.506	10.5151	10.5486	10.6919	10.881	11.072	11.2816	11.4846	11.5814	11.5493	11.5093	11.5597	11.6268	11.6402	11.6877	11.878	12.1473	12.3762	12.5629	12.718	12.8026
	9.83439	10.0701	10.1606	10.2624	10.5497	10.9496	11.2424	11.3462	11.4408	11.4689	11.3328	11.1484	11.0435	10.9638	10.8139	10.6349	10.5927	10.7188	10.8461	10.8341	10.6933	10.6044	10.7449	11.0348	11.4816	11.9941	12.3727	12.5727	12.7497	13.0339	13.3293	13.4225	13.2721	13.1182	12.9954	12.9356	12.9727	12.9488	13.0006	13.5063	14.1251	14.3734	14.39	14.3808	14.1482	13.8412	13.5931	13.549	13.5443
	8.94981	9.09704	9.19082	9.26868	9.33709	9.37098	9.37666	9.49269	9.64129	9.77439	9.96272	10.2372	10.5591	10.8607	11.1304	11.3425	11.5824	11.8836	12.1726	12.468	12.812	13.1437	13.4025	13.6417	13.8716	13.9252	13.7331	13.4831	13.3722	13.3058	13.2338	13.1491	12.9993	12.8857	12.8146	12.7586	12.7165	12.5884	12.346	12.1201	12.0083	11.9215	11.688	11.313	11.0475	10.9084	10.8009	10.7655	10.6969
	10.2463	10.2783	10.295	10.3704	10.5492	10.7504	10.9627	11.244	11.5304	11.8042	12.1715	12.5191	12.6714	12.7807	12.9523	13.0904	13.1638	13.2045	13.1713	13.0618	12.9806	12.8703	12.5695	12.1206	11.6827	11.2385	10.7016	10.2077	9.80132	9.42526	9.08301	8.75611	8.37478	7.97222	7.55498	7.08754	6.64581	6.33228	6.05328	5.78553	5.65218	5.70847	5.87121	5.98973	5.91477	5.70942	5.54494	5.5353	5.56284
	3.63381	3.86655	4.08603	4.28654	4.47519	4.69193	4.91856	5.13709	5.36301	5.62848	5.82872	6.01606	6.2477	6.46535	6.71671	7.05727	7.33793	7.52309	7.65742	7.73183	7.7312	7.69631	7.72921	7.77139	7.78482	7.78885	7.69252	7.47076	7.25557	7.02022	6.70195	6.43174	6.27499	6.21182	6.19149	6.20511	6.24558	6.18342	6.05177	5.99252	6.01936	6.10089	6.19138	6.21333	6.27635	6.45031	6.6524	6.78826	6.90961
	11.3904	11.2102	11.0265	10.9445	11.1047	11.4313	11.8735	12.4912	13.1849	13.8894	14.5715	15.1728	15.7004	16.1551	16.5376	16.926	17.2575	17.5145	17.6191	17.4258	17.0301	16.6008	16.0985	15.5445	15.0181	14.5374	14.1466	13.8358	13.5317	13.2232	12.9083	12.6737	12.5584	12.4727	12.5277	12.8589	13.2448	13.528	13.7847	14.0437	14.2223	14.2326	14.1398	14.072	13.9709	13.8337	13.6495	13.3929	13.2098
	12.8776	12.5751	12.3403	12.1189	11.9303	11.7973	11.5954	11.329	11.104	10.9542	10.8612	10.7278	10.539	10.5566	10.6227	10.5191	10.4999	10.6469	10.7484	10.7388	10.8028	10.9847	11.19	11.3424	11.5109	11.7943	12.2041	12.6858	13.0289	13.3567	13.9492	14.4481	14.7358	14.9949	15.3127	15.6347	15.9343	16.2563	16.7418	17.2416	17.4433	17.4388	17.4213	17.4793	17.6535	17.7551	17.7801	17.8663	18.0141
	8.77957	8.54023	8.35934	8.27593	8.20096	8.12012	8.05409	8.00659	8.00219	8.11833	8.32883	8.59276	8.84543	9.11029	9.48316	9.9038	10.2855	10.5607	10.7042	10.8474	11.0875	11.3211	11.4747	11.6386	11.7714	11.7776	11.7301	11.6761	11.5881	11.3532	11.0572	10.8249	10.7415	10.9424	11.1919	11.252	11.3489	11.5478	11.6094	11.573	11.6054	11.6755	11.784	11.9165	12.0433	12.1148	12.099	12.0122	11.8244
	9.00264	8.98015	8.99204	9.00937	9.02012	9.02439	9.0273	9.04711	9.09582	9.17758	9.23619	9.26036	9.23695	9.14332	9.02828	8.96672	8.96309	8.9937	9.03392	9.0853	9.1176	9.16816	9.23599	9.31884	9.42411	9.54978	9.62141	9.70122	9.87131	10.0721	10.2216	10.3321	10.3338	10.1759	9.99669	9.95328	9.9563	9.92214	9.81884	9.60743	9.3549	9.21072	9.16089	9.04151	8.82063	8.59191	8.38012	8.24721	8.29196
	15.4383	15.2182	14.987	14.7344	14.4112	14.0126	13.6966	13.4724	13.2501	13.0185	12.8223	12.7234	12.6098	12.4479	12.3233	12.093	11.8369	11.653	11.5144	11.4351	11.3396	11.1904	11.0663	10.9418	10.8339	10.7122	10.4381	10.1955	10.1101	10.0501	10.0433	10.0561	10.1277	10.2124	10.2687	10.4333	10.6165	10.678	10.7558	10.9092	11.0765	11.3444	11.6379	11.8414	12.0051	12.1337	12.1783	12.195	12.2818
	4.91558	4.74659	4.57462	4.41004	4.31614	4.33179	4.28448	4.23241	4.20923	4.19484	4.13547	4.02903	3.93735	3.87731	3.80106	3.8246	4.01092	4.22325	4.45423	4.68878	4.86798	5.14056	5.47049	5.73798	5.92474	6.10916	6.40077	6.6746	6.87409	7.0454	7.12335	7.12552	7.17127	7.24763	7.23465	7.0919	6.86502	6.62861	6.46271	6.35446	6.19575	5.92424	5.60804	5.31165	5.04889	4.82811	4.60952	4.36063	4.02514
	9.2104	9.34017	9.38825	9.43013	9.58677	9.74902	9.76782	9.77885	9.80643	9.84928	10.0061	10.1583	10.2642	10.3321	10.287	10.1457	10.0271	9.99423	10.026	10.0318	9.99975	9.92894	9.81905	9.79369	9.81879	9.74914	9.64422	9.54896	9.50444	9.52397	9.54146	9.51828	9.46528	9.39321	9.26156	9.08599	8.99377	8.95361	8.83181	8.67393	8.5794	8.46682	8.22753	7.9658	7.76613	7.59847	7.44868	7.26163	7.04441
	9.69509	9.81948	9.9636	10.0965	10.2263	10.4163	10.5107	10.4082	10.2604	10.1726	10.0924	9.9435	9.83905	9.71096	9.46928	9.24572	9.01068	8.69409	8.33308	7.93307	7.527	7.27913	7.23486	7.22914	7.23098	7.32042	7.50921	7.64807	7.80712	8.0542	8.24116	8.45367	8.78126	9.1514	9.54411	9.97713	10.3909	10.669	10.8122	10.9407	11.0102	10.9618	10.9574	10.9601	10.9573	10.9441	10.9053	10.8123	10.7023
	11.0959	11.0417	10.9341	10.7676	10.6639	10.5839	10.4112	10.1779	9.9948	9.84443	9.67055	9.55052	9.43492	9.37465	9.39737	9.42492	9.5524	9.8251	10.1091	10.2418	10.3125	10.4857	10.7365	10.9745	11.1993	11.4866	11.7467	11.982	12.3199	12.6838	12.9786	13.1631	13.2249	13.2902	13.4198	13.5714	13.6926	13.7658	13.8898	14.0696	14.1373	14.2433	14.4071	14.392	14.2735	14.1977	14.0933	13.8987	13.659
Front BRK(1-2)	21.4259	21.4063	21.2515	21.1557	21.0788	21.0355	20.9394	20.6599	20.3839	20.2863	20.3276	20.5128	20.8113	21.1515	21.498	21.8368	22.2892	22.9146	23.4619	23.9369	24.3453	24.6695	25.0433	25.448	25.6457	25.5988	25.5159	25.5577	25.5798	25.4763	25.3771	25.344	25.2796	25.1258	24.9334	24.7445	24.6047	24.4476	24.2826	24.2238	24.1795	23.9364	23.6098	23.4893	23.5163	23.5523	23.4088	22.9833	22.42
	11.1482	11.1642	11.272	11.4884	11.8575	12.3666	12.8586	13.2576	13.6692	14.0243	14.2693	14.4551	14.6141	14.6441	14.443	14.1773	14.0179	13.8622	13.7107	13.6076	13.4537	13.228	13.0601	12.9456	12.8701	12.8789	13.023	13.2332	13.4355	13.716	14.0433	14.3181	14.6201	14.9917	15.6322	16.7259	17.6186	17.7882	17.797	17.798	17.7832	17.7335	17.5634	17.4165	17.4214	17.5172	17.5757	17.5086	17.2784
	13.546	13.1514	12.7653	12.4281	12.1162	11.8594	11.7023	11.7013	11.8395	12.0343	12.2738	12.5521	12.8899	13.2874	13.6886	14.1803	14.7953	15.361	15.8684	16.4	16.9465	17.5393	18.0489	18.4207	18.7901	19.0831	19.2755	19.5098	19.7544	19.8365	19.7579	19.6989	19.711	19.6942	19.624	19.531	19.388	19.2857	19.1886	18.9499	18.701	18.4629	18.0661	17.6012	17.2426	16.9437	16.6049	16.2215	15.8607
	9.95691	10.3401	10.7933	11.206	11.5926	12.014	12.2796	12.3212	12.305	12.4204	12.5114	12.4182	12.3847	12.5769	12.8674	13.0908	13.2841	13.4748	13.7431	14.0327	14.2767	14.6909	15.2466	15.7279	16.07	16.4149	16.7654	16.9997	17.1246	17.292	17.6311	17.9465	18.0787	18.1225	18.252	18.4434	18.5606	18.6399	18.7298	18.8168	18.8687	18.8826	18.8268	18.7431	18.687	18.6042	18.4825	18.3956	18.3606
	19.3483	19.3965	19.3211	19.3172	19.3638	19.1689	18.9175	18.7017	18.4952	18.3647	18.1795	17.9405	17.6301	17.1442	16.7021	16.4593	16.2584	16.0149	15.6288	15.1061	14.6959	14.3156	13.8591	13.3853	12.9062	12.5027	12.1207	11.766	11.5173	11.2266	10.8668	10.5213	10.2974	10.2245	10.1664	10.207	10.3731	10.4898	10.6136	10.8427	11.0708	11.2988	11.5264	11.8358	12.3132	12.8169	13.3382	13.8543	14.2498
Front+Hind BRK(1-2,5-6)	11.3354	11.8135	12.2361	12.5943	12.9197	13.1835	13.3647	13.5038	13.5213	13.5128	13.5042	13.4956	13.5621	13.5756	13.4562	13.3432	13.2616	13.1823	13.0739	12.9851	13.0453	13.1211	13.1121	13.2093	13.4567	13.7414	13.9478	14.058	14.1758	14.358	14.5082	14.603	14.673	14.7249	14.7561	14.7251	14.6871	14.7348	14.7945	14.7371	14.5755	14.4211	14.2758	14.1269	13.9441	13.7317	13.5183	13.2532	12.9654
	13.9587	14.0425	13.9704	13.8894	13.9498	14.1182	14.339	14.5581	14.7582	14.9285	15.1154	15.3241	15.4685	15.578	15.6708	15.6856	15.649	15.6509	15.741	15.8474	15.8345	15.659	15.3226	14.972	14.6405	14.2764	14.1112	14.1033	13.9435	13.6895	13.4793	13.3119	13.2243	13.0559	12.7297	12.4871	12.4393	12.5686	12.6315	12.6981	12.9531	13.1296	13.1906	13.4035	13.7237	14.0755	14.5197	14.9553	15.3773
	16.1516	16.5617	17.1761	17.8122	18.4166	18.8854	19.0996	19.2172	19.2433	19.1733	19.1827	19.2485	19.2064	19.0248	18.927	18.9726	18.9603	18.8651	18.8506	18.9224	19.1243	19.5217	19.9008	20.2022	20.5166	20.7741	20.9694	21.1328	21.2184	21.2126	21.1448	20.9665	20.746	20.5682	20.3616	20.1113	19.7044	19.1507	18.7275	18.3225	17.8207	17.3601	17.0019	16.7865	16.6022	16.35	16.2376	16.3207	16.4617
	17.3649	17.3576	17.4053	17.3714	17.296	17.2085	17.1028	16.9893	16.9034	16.939	17.0234	17.1602	17.2794	17.3078	17.3115	17.4182	17.6691	17.8305	17.8422	17.8992	18.0421	18.2783	18.5175	18.6561	18.6939	18.6804	18.6239	18.4818	18.3334	18.2176	17.9635	17.6619	17.5418	17.5864	17.5946	17.5027	17.3244	17.1389	17.0172	16.9265	16.8242	16.708	16.6767	16.6961	16.7765	17.0211	17.2281	17.2678	17.2189
	10.6309	10.7196	10.715	10.6593	10.6506	10.6421	10.5664	10.4251	10.2995	10.258	10.2309	10.2001	10.2204	10.3359	10.5234	10.6736	10.8132	11.0864	11.5661	12.0246	12.3508	12.62	12.8916	13.1632	13.3433	13.4639	13.568	13.6664	13.7726	13.811	13.7766	13.7241	13.728	13.6702	13.5159	13.3916	13.3046	13.21	13.1005	13.0953	13.1578	13.1056	12.9023	12.5769	12.2726	12.0253	11.6659	11.0929	10.3529
	14.3698	14.5788	14.7159	14.7789	14.8561	14.9304	14.9628	14.9176	14.7755	14.6158	14.4548	14.214	13.9611	13.6545	13.2913	12.9454	12.6685	12.5469	12.5616	12.5142	12.4151	12.3879	12.4138	12.3535	12.2014	11.9359	11.7091	11.5663	11.5271	11.5758	11.6428	11.7125	11.7843	11.8241	11.8172	11.7877	11.7808	11.7479	11.7749	11.9293	12.1917	12.404	12.5596	12.7462	12.8617	12.8712	12.8893	12.9125	12.9633
	14.298	14.8548	15.3755	15.6796	15.8863	16.2665	16.5861	16.6521	16.5513	16.4309	16.3292	16.2559	16.0848	15.8288	15.68	15.522	15.1759	14.7073	14.265	13.8766	13.4023	12.9563	12.7066	12.5392	12.2966	12.034	11.8333	11.7281	11.781	11.9183	12.0482	12.1948	12.3651	12.6822	13.0583	13.2791	13.4889	13.7919	14.1101	14.3377	14.4222	14.489	14.594	14.5805	14.3522	13.9931	13.7841	13.7035	13.561
	7.87701	8.12183	8.29396	8.41115	8.41238	8.37529	8.33426	8.23254	8.04396	7.78204	7.43147	7.03068	6.59782	6.19381	5.83149	5.55042	5.43342	5.39377	5.30891	5.17008	5.01391	4.92608	4.90357	4.98257	5.18209	5.47491	5.82228	6.18554	6.48974	6.78871	7.0683	7.25029	7.36201	7.43275	7.45805	7.47087	7.41293	7.29317	7.16398	7.00195	6.83966	6.73844	6.61379	6.55783	6.56824	6.59311	6.57291	6.4948	6.34798
	8.57189	8.87021	9.08578	9.12756	9.128	9.45801	10.3785	11.346	11.7028	11.8954	12.0894	12.2553	12.4674	12.8054	13.1681	13.4159	13.5458	13.7793	14.1818	14.5646	14.5159	13.8928	13.2665	13.1377	13.0556	12.9062	12.728	12.515	12.2538	12.0714	11.9776	11.8946	11.7101	11.4908	11.2874	11.1137	10.9233	10.805	10.8658	11.0426	11.2914	11.5549	11.7474	11.969	12.1393	12.2341	12.3599	12.5692	12.7507
	9.12802	9.08655	9.05901	8.94311	8.76384	8.59594	8.44043	8.24943	8.06851	8.00283	8.12679	8.2365	8.23082	8.20277	8.1349	8.01628	7.89544	7.84655	7.9068	7.9355	7.90739	7.89822	7.95465	8.07514	8.20276	8.26862	8.30687	8.39683	8.49242	8.56092	8.66114	8.83911	9.01797	9.16837	9.3079	9.35934	9.23944	8.96435	8.67224	8.48808	8.39177	8.32437	8.19472	8.00514	7.86311	7.80833	7.74902	7.623	7.46019
	12.3976	12.3149	12.2465	12.2853	12.3461	12.5305	12.9961	13.5581	13.9824	14.2761	14.6244	14.9735	15.3039	15.551	15.6622	15.7645	15.9867	16.1666	16.194	16.2064	16.1021	15.7368	15.3643	15.1137	14.7962	14.5119	14.2005	13.768	13.2301	12.8483	12.6824	12.5498	12.4561	12.4065	12.2857	12.1406	12.1313	12.1593	12.2521	12.5573	12.7708	13.0222	13.4278	13.9431	14.3778	14.7068	14.9573	15.0284	15.0576
[truncated: 551 more columns]

## Sheet: Extended Data Figure 9f
n.a.

## Sheet: Extended Data Figure 9g-h
refer to data available at -	https://doi.org/10.17617/3.OIX8RZ
