# Supplementary material for: Neural circuit mechanisms underlying context-specific halting in Drosophila
Source: Nature. 2024 Oct 2;634(8032):191–200. doi: 10.1038/s41586-024-07854-7 (PMC11446846; doi:10.1038/s41586-024-07854-7)
Supplement: Supplementary file 31 — Source Data Extended Data Fig. 10 [file 41586_2024_7854_MOESM31_ESM.xlsx]

## Sheet: Extended Data Figure 10a-b
refer to data available at -	https://doi.org/10.17617/3.OIX8RZ

## Sheet: Extended Data Figure 10c-d
n.a.

## Sheet: Extended Data Figure 10e
GNG	VES	WED	SAD	FLA	IPS	SPS	LAL	AMMC	CAN	EPA	AL	AVLP	PVLP	PLP	GOR	SMP	IB	SIP	ATL	CRE
0.358567	0.293078	0.143621	0.070838	0.074242	0.032744	0.01005	0.014427	0.001621	0.000811	0	0	0	0	0	0	0	0	0	0	0
0.10121	0.19416	0.083178	0	0	0.200326	0.154956	0.257445	0	0.000931	0.0057	0.002094	0	0	0	0	0	0	0	0	0
0.204514	0.221268	0.156605	0.058571	0.0108	0.149543	0.109111	0.070756	0.009831	0	0.003739	0.005262	0	0	0	0	0	0	0	0	0
0.433181	0.254258	0.112173	0.084337	0	0	0.07769	0	0.006509	0	0	0.00457	0.009694	0.007894	0.009694	0	0	0	0	0	0
0.2182	0.030853	0.007351	0.093673	0	0.116841	0.486188	0	0	0.029851	0	0	0	0	0.015705	0.001337	0	0	0	0	0
0.970966	0	0	0.024158	0	0.004876	0	0	0	0	0	0	0	0	0	0	0	0	0	0	0
0.945708	0	0	0.054292	0	0	0	0	0	0	0	0	0	0	0	0	0	0	0	0	0
0.031559	0.2343	0	0.039209	0.105834	0	0.033153	0.241632	0	0	0	0	0	0	0	0.007332	0.214855	0.047179	0.01052	0.006057	0.028371
0.040457	0.366069	0	0.009135	0.125285	0	0.030995	0.077651	0	0	0	0	0	0	0	0.034584	0.246656	0.045024	0	0	0.024144
0.90189	0.007062	0	0.081122	0.009926	0	0	0	0	0	0	0	0	0	0	0	0	0	0	0	0
0.721581	0.065497	0.061279	0.077043	0.029973	0.044627	0	0	0	0	0	0	0	0	0	0	0	0	0	0	0
0.500618	0.24545	0.047535	0.002651	0.001767	0.120163	0.073158	0.008659	0	0	0	0	0	0	0	0	0	0	0	0	0
1	0	0	0	0	0	0	0	0	0	0	0	0	0	0	0	0	0	0	0	0
1	0	0	0	0	0	0	0	0	0	0	0	0	0	0	0	0	0	0	0	0
1	0	0	0	0	0	0	0	0	0	0	0	0	0	0	0	0	0	0	0	0
0.583224	0.076671	0.063783	0.044561	0.035605	0.110092	0.054391	0.031673	0	0	0	0	0	0	0	0	0	0	0	0	0

## Sheet: Extended Data Figure 10f
n.a
